# Supplementary material for: Pancancer Fine‐Mapping of Mutational Intolerance Identifies CHEK1 as an Immunosuppressive Driver in Lung Adenocarcinoma
Source: Adv Sci (Weinh). 2026 Feb 21;13(25):e21265. doi: 10.1002/advs.202521265 (PMC13137788; doi:10.1002/advs.202521265)
Supplement: Supplementary file 2 — Supporting File 2: advs74522‐sup‐0002‐Supplementary Tables S1‐S9.zip. [file ADVS-13-e21265-s001.zip › Supplementary Table S1.xlsx]

## Sheet: Figure S1A-E
SomaMutDB				TCGA					Comparison
Healthy_tissue_type	gene	q		Cancer_type	gene	q			Healthy_tissue_type	Cancer_type	#Sig_genes_healthy_tissue	#Sig_genes_cancer	#Shared	%Uniq_HC
BLCA_control	ACTB	0		ACC	TP53	0			SARC_control	SARC	0	4	0	NaN
BLCA_control	ACTG1	0		ACC	MEN1	6.2605e-05			BLCA_control	BLCA	59	35	10	83.0508
BLCA_control	ADRB1	0		ACC	CTNNB1	7.01837e-05			Adrenal_gland	ACC	0	6	0	NaN
BLCA_control	ARID1A	0		ACC	PRKAR1A	0.00481995			Bone_marrow	LAML	98	20	1	98.9796
BLCA_control	BNIP3L	0		ACC	RPL22	0.0336052			Brain	GBM	1	20	0	100
BLCA_control	CBR3	0		BLCA	ARID1A	0			Brain	LGG	1	18	0	100
BLCA_control	CDKN1A	0		BLCA	C3orf70	0			Breast	BRCA	1	41	0	100
BLCA_control	CHRNB2	0		BLCA	CDKN1A	0			Colon	COAD	17	47	1	94.1176
BLCA_control	CREBBP	0		BLCA	CDKN2A	0			Endometrium	UCEC	0	68	0	NaN
BLCA_control	DHRS2	0		BLCA	ELF3	0			Esophagus	ESCA	117	10	2	98.2906
BLCA_control	EEF1A1	0		BLCA	RB1	0			Kidney	KICH	0	3	0	NaN
BLCA_control	EXOC7	0		BLCA	RHOB	0			Kidney	KIRC	0	11	0	NaN
BLCA_control	FOXQ1	0		BLCA	YWHAE	0			Kidney	KIRP	0	11	0	NaN
BLCA_control	HES1	0		BLCA	ZFP36L1	0			Liver	LIHC	33	22	0	100
BLCA_control	IAPP	0		BLCA	TP53	6.28231e-13			Lung	LUAD	19	29	0	100
BLCA_control	IQCD	0		BLCA	KDM6A	2.47485e-12			Lung	LUSC	19	17	0	100
BLCA_control	KDM6A	0		BLCA	PIK3CA	7.15485e-12			Pancreas	PAAD	18	8	0	100
BLCA_control	KRTAP5-1	0		BLCA	TSC1	1.69139e-11			Prostate	PRAD	0	19	0	NaN
BLCA_control	KRTAP5-3	0		BLCA	FBXW7	1.61231e-09			Rectum	READ	5	11	0	100
BLCA_control	LMAN1L	0		BLCA	CREBBP	8.41787e-08			Skin	SKCM	1	13	0	100
BLCA_control	MREG	0		BLCA	PSIP1	7.98778e-07			Stomach	STAD	35	69	2	94.2857
BLCA_control	MYH1	0		BLCA	EP300	2.43083e-06			Testicle	TGCT	1	6	0	100
BLCA_control	NEURL2	0		BLCA	STAG2	2.43083e-06			Thyroid	THYM	0	3	0	NaN
BLCA_control	OR9I1	0		BLCA	PTEN	0.000439887			Mean		18.4783	21.3478	0.695652	97.915
BLCA_control	PCDHGA7	0		BLCA	HRAS	0.000614554
BLCA_control	PLEKHH3	0		BLCA	FGFR3	0.000993716
BLCA_control	POFUT1	0		BLCA	RHOA	0.00391411
BLCA_control	PRM1	0		BLCA	KLF5	0.00578999
BLCA_control	RBM10	0		BLCA	EPHA2	0.00634694
BLCA_control	RHOA	0		BLCA	BCLAF1	0.00850554
BLCA_control	SENP3	0		BLCA	KRAS	0.0121848
BLCA_control	SMPD1	0		BLCA	ATM	0.0122689
BLCA_control	SSR4	0		BLCA	RBM10	0.0156949
BLCA_control	SULT1C4	0		BLCA	NFE2L2	0.0177685
BLCA_control	TARP	0		BLCA	MARK2	0.0221092
BLCA_control	TMEM95	0		BLCA	ASXL2	0.0308661
BLCA_control	TOMM40L	0		BLCA	METTL3	0.0430309
BLCA_control	TP53	0		BLCA	FOXA1	0.0515055
BLCA_control	TRA2B	0		BLCA	NEK11	0.0518559
BLCA_control	UCN3	0		BRCA	AKT1	0
BLCA_control	STAG2	2.6675e-06		BRCA	CASP8	0
BLCA_control	EP300	0.00204066		BRCA	CDH1	0
BLCA_control	KCNH2	0.00310158		BRCA	CDKN1B	0
BLCA_control	ATM	0.00379728		BRCA	CTCF	0
BLCA_control	PCDHGA2	0.00580272		BRCA	DEGS1	0
BLCA_control	OR4A15	0.00731341		BRCA	EIF4A2	0
BLCA_control	CIDEA	0.00795475		BRCA	FAM169A	0
BLCA_control	DEFB116	0.0115448		BRCA	FLRT3	0
BLCA_control	FAM50B	0.0203712		BRCA	GPS2	0
BLCA_control	KLHDC3	0.0224392		BRCA	HIST1H2BC	0
BLCA_control	AEBP1	0.0351431		BRCA	MAP2K4	0
BLCA_control	MED22	0.0355178		BRCA	MAP3K1	0
BLCA_control	AMN	0.0364042		BRCA	MOS	0
BLCA_control	HRC	0.0436107		BRCA	OR10A3	0
BLCA_control	LATS1	0.048552		BRCA	PIK3CA	0
BLCA_control	PCDHA11	0.0539914		BRCA	POP5	0
BLCA_control	SEC23B	0.0563921		BRCA	PTEN	0
BLCA_control	LHFPL5	0.0972005		BRCA	PTMS	0
Bone_marrow	AASDHPPT	0		BRCA	RPL41	0
Bone_marrow	ACSM2B	0		BRCA	RPL5	0
Bone_marrow	ADAM9	0		BRCA	RUNX1	0
Bone_marrow	ARHGAP28	0		BRCA	SH3BGRL2	0
Bone_marrow	BACH1	0		BRCA	TBL1XR1	0
Bone_marrow	BCAM	0		BRCA	TP53	0
Bone_marrow	BMP15	0		BRCA	TRAT1	0
Bone_marrow	BTN3A2	0		BRCA	URM1	0
Bone_marrow	BUB1B	0		BRCA	ZFP36L1	0
Bone_marrow	C1orf116	0		BRCA	ZNF716	0
Bone_marrow	CAPN6	0		BRCA	GATA3	3.21096e-12
Bone_marrow	CDC26	0		BRCA	TBX3	4.32331e-12
Bone_marrow	CLRN2	0		BRCA	NCOR1	7.0744e-09
Bone_marrow	COL1A1	0		BRCA	ARID1A	6.08577e-07
Bone_marrow	COL3A1	0		BRCA	PIK3R1	1.13806e-06
Bone_marrow	CSRNP1	0		BRCA	NF1	6.90453e-05
Bone_marrow	DCTN2	0		BRCA	FOXA1	0.000255609
Bone_marrow	DNAJB2	0		BRCA	BRCA2	0.00144786
Bone_marrow	DNMT3A	0		BRCA	MYH9	0.0217946
Bone_marrow	ELFN1	0		BRCA	KDM6A	0.0602045
Bone_marrow	ENPP7	0		BRCA	MEN1	0.0833848
Bone_marrow	FAM47B	0		COAD	CD58	0
Bone_marrow	FBN3	0		COAD	HLA-B	0
Bone_marrow	FGF16	0		COAD	PHGR1	0
Bone_marrow	FREM2	0		COAD	RPL22	0
Bone_marrow	GALNT14	0		COAD	SMAD4	0
Bone_marrow	GAP43	0		COAD	SOX9	0
Bone_marrow	GOLGA7	0		COAD	TP53	0
Bone_marrow	GPR50	0		COAD	APC	6.98034e-13
Bone_marrow	HFE	0		COAD	PIK3CA	6.98034e-13
Bone_marrow	HIST1H2AC	0		COAD	ARID1A	1.04705e-12
Bone_marrow	IL25	0		COAD	B2M	4.75932e-12
Bone_marrow	IPO7	0		COAD	KRAS	6.12122e-12
Bone_marrow	IYD	0		COAD	FBXW7	6.12122e-12
Bone_marrow	KCNMA1	0		COAD	RNF43	6.13273e-12
Bone_marrow	KIAA0895	0		COAD	ZFP36L2	2.82313e-09
Bone_marrow	KPNB1	0		COAD	ACVR2A	5.15686e-09
Bone_marrow	KRTAP10-1	0		COAD	MBD6	5.83007e-08
Bone_marrow	MAP3K3	0		COAD	BRAF	6.00498e-06
Bone_marrow	MEGF11	0		COAD	ZBTB20	0.000150497
Bone_marrow	NBEAL1	0		COAD	SMAD2	0.000231845
Bone_marrow	NCF4	0		COAD	ATM	0.000618628
Bone_marrow	NDUFS1	0		COAD	PTEN	0.000947779
Bone_marrow	NINJ2	0		COAD	NRAS	0.00126045
Bone_marrow	OR1L8	0		COAD	BMPR2	0.00184403
Bone_marrow	OR51Q1	0		COAD	HNRNPL	0.00184403
Bone_marrow	OR6B1	0		COAD	TGIF1	0.00335583
Bone_marrow	PCDHA6	0		COAD	MAP2K4	0.00519152
Bone_marrow	PCDHB1	0		COAD	BCL9L	0.00544788
Bone_marrow	PCDHB7	0		COAD	TCF7L2	0.0110217
Bone_marrow	PDHA1	0		COAD	P2RY11	0.0110217
Bone_marrow	PGD	0		COAD	NFASC	0.0122872
Bone_marrow	PIR	0		COAD	SMAD3	0.0206957
Bone_marrow	PLA2G4A	0		COAD	PRRT2	0.0276558
Bone_marrow	PLEKHH1	0		COAD	USP28	0.0341803
Bone_marrow	PPIP5K2	0		COAD	CASP8	0.0404411
Bone_marrow	PPP6C	0		COAD	RFX5	0.0420832
Bone_marrow	PRR5	0		COAD	PLEKHA6	0.0428789
Bone_marrow	PTPN7	0		COAD	OR6K2	0.0434817
Bone_marrow	RFWD3	0		COAD	NKAPL	0.046932
Bone_marrow	RFX1	0		COAD	ECM2	0.0481022
Bone_marrow	RNF128	0		COAD	ZC3H13	0.0595244
Bone_marrow	RNF165	0		COAD	CDH10	0.0639883
Bone_marrow	SERINC4	0		COAD	BCL9	0.0644906
Bone_marrow	SPAG4	0		COAD	CRTC1	0.0734205
Bone_marrow	SPINK8	0		COAD	TSPAN10	0.0865776
Bone_marrow	SPRR1A	0		COAD	ARHGAP5	0.0989472
Bone_marrow	STOML2	0		ESCA	TP53	6.28231e-12
Bone_marrow	TACR2	0		ESCA	CDKN2A	2.38728e-10
Bone_marrow	TAPBPL	0		ESCA	SMAD4	6.86671e-06
Bone_marrow	TET3	0		ESCA	ZNF750	6.86671e-06
Bone_marrow	TREM1	0		ESCA	FBXW7	0.000448824
Bone_marrow	TRPV1	0		ESCA	NFE2L2	0.000448824
Bone_marrow	TRUB2	0		ESCA	PTCH1	0.00884988
Bone_marrow	TXLNA	0		ESCA	NOTCH1	0.0689322
Bone_marrow	UBE2N	0		ESCA	DCDC1	0.08383
Bone_marrow	XRCC6	0		GBM	IDH1	0
Bone_marrow	ZNF30	0		GBM	NF1	0
Bone_marrow	ZNF331	0		GBM	PTEN	0
Bone_marrow	ZNHIT1	0		GBM	RB1	0
Bone_marrow	EPB41L3	2.37849e-12		GBM	PIK3R1	4.60703e-12
Bone_marrow	PSME4	2.05539e-06		GBM	EGFR	1.28264e-11
Bone_marrow	ZNF318	5.45274e-06		GBM	ATRX	1.28264e-11
Bone_marrow	GPHN	0.000113135		GBM	TP53	1.28264e-11
Bone_marrow	PCDH15	0.000380859		GBM	STAG2	1.82805e-07
Bone_marrow	LSP1	0.000889238		GBM	CDKN2C	0.000445508
Bone_marrow	CLDN2	0.0067854		GBM	SPTA1	0.00047207
Bone_marrow	GPR157	0.0236666		GBM	PIK3CA	0.00490052
Bone_marrow	CHN2	0.0307563		GBM	LZTR1	0.00493229
Bone_marrow	C1orf68	0.0673716		GBM	RPL5	0.0167127
Bone_marrow	EIF2AK4	0.0717478		GBM	FLG2	0.0484186
Bone_marrow	C10orf53	0.072149		GBM	KEL	0.0612021
Bone_marrow	BRAF	0.0747103		GBM	GABRA6	0.0612021
Bone_marrow	AHSG	0.0747991		GBM	SULT1B1	0.091273
Bone_marrow	NDUFA12	0.0752302		GBM	QKI	0.091273
Bone_marrow	SEC62	0.0763676		KICH	TP53	1.46587e-11
Bone_marrow	FBF1	0.091842		KICH	PTEN	0.00462918
Colon	BMPR1A	0		KIRC	BAP1	0
Colon	GPR32	0		KIRC	CD3D	0
Colon	GSTA2	0		KIRC	MAX	0
Colon	GTSF1L	0		KIRC	PTEN	0
Colon	HSF5	0		KIRC	SETD2	0
Colon	KRTAP10-2	0		KIRC	VHL	0
Colon	MED27	0		KIRC	PBRM1	8.97473e-13
Colon	NAT8L	0		KIRC	KDM5C	7.382e-07
Colon	PRB3	0		KIRC	TP53	0.000119496
Colon	RHPN2	0		KIRC	TCEB1	0.00883271
Colon	RNF43	0		KIRP	HIST1H2AD	0
Colon	SDHD	0		KIRP	BAP1	0.000243458
Colon	SMAD7	0		KIRP	CUL3	0.00300832
Colon	ZNF814	0		KIRP	KDM6A	0.00376048
Colon	ZPBP	0		KIRP	NF2	0.00376048
Colon	LRP4	0.0392046		KIRP	PTEN	0.0209945
Esophagus	ADAMTS4	0		KIRP	SAV1	0.0283916
Esophagus	ALPL	0		KIRP	ATP1B1	0.0283916
Esophagus	ATF5	0		KIRP	FAM20C	0.0848278
Esophagus	BANP	0		KIRP	TP53	0.0939112
Esophagus	BCKDHA	0		LAML	NPM1	3.28188e-08
Esophagus	BRD3	0		LAML	RUNX1	4.88227e-06
Esophagus	CH25H	0		LAML	DNMT3A	8.9806e-05
Esophagus	CHEK2	0		LAML	GDI2	0.000248993
Esophagus	CRYBB3	0		LAML	HPS3	0.000511589
Esophagus	CUEDC1	0		LAML	TP53	0.000514672
Esophagus	DYRK4	0		LAML	GABRG3	0.000514672
Esophagus	EPX	0		LAML	SENP6	0.00117787
Esophagus	ESRRA	0		LAML	NFU1	0.00127376
Esophagus	FAT1	0		LAML	KLHL7	0.00431477
Esophagus	FGD5	0		LAML	FBXO7	0.00615531
Esophagus	HDAC1	0		LAML	PLSCR1	0.00996604
Esophagus	IL10RB	0		LAML	KRAS	0.0123505
Esophagus	ITPKB	0		LAML	SLC43A1	0.0161141
Esophagus	KLHL6	0		LAML	ASXL1	0.0215095
Esophagus	LRRC42	0		LAML	IFT74	0.0266787
Esophagus	MAGEB2	0		LAML	SLC16A7	0.0423933
Esophagus	MTCP1	0		LAML	RALGPS2	0.042645
Esophagus	NEURL1B	0		LAML	BTBD10	0.0839977
Esophagus	NLRP12	0		LGG	ADAM7	0
Esophagus	OR1C1	0		LGG	ATRX	0
Esophagus	PLXNA2	0		LGG	FUBP1	0
Esophagus	PNPO	0		LGG	IDH1	0
Esophagus	PRB3	0		LGG	IDH2	0
Esophagus	RAI1	0		LGG	NOTCH1	0
Esophagus	RASGEF1C	0		LGG	PIK3CA	0
Esophagus	REXO4	0		LGG	PTEN	0
Esophagus	RRN3	0		LGG	TCF12	0
Esophagus	S100A7	0		LGG	TP53	0
Esophagus	SHB	0		LGG	CIC	3.80746e-13
Esophagus	SLCO2A1	0		LGG	EGFR	1.27391e-11
Esophagus	STT3A	0		LGG	ZBTB20	1.16213e-08
Esophagus	TARDBP	0		LGG	ARID1A	1.51586e-08
Esophagus	TARSL2	0		LGG	PIK3R1	1.87654e-08
Esophagus	TM9SF1	0		LGG	NF1	5.84101e-08
Esophagus	ZFP36L2	0		LGG	CPEB4	0.0397451
Esophagus	NOTCH1	5.10757e-13		LIHC	AXIN1	0
Esophagus	TP53	1.39607e-12		LIHC	CNPY2	0
Esophagus	ZNF814	3.2629e-12		LIHC	RNASE4	0
Esophagus	MYH11	2.59859e-11		LIHC	TMEM218	0
Esophagus	GRIK3	1.19894e-09		LIHC	ALB	3.76938e-12
Esophagus	RLIM	5.15204e-07		LIHC	CTNNB1	3.83919e-12
Esophagus	GYPB	1.68139e-06		LIHC	BAP1	5.98315e-12
Esophagus	PAX9	3.35548e-05		LIHC	TP53	6.02055e-12
Esophagus	ARID1A	3.35548e-05		LIHC	RB1	1.62409e-10
Esophagus	DOCK8	0.000107284		LIHC	ARID1A	5.19157e-06
Esophagus	ALOX12B	0.000296091		LIHC	LZTR1	0.00011732
Esophagus	ABR	0.000519765		LIHC	RPS6KA3	0.000630924
Esophagus	MCF2L2	0.000849273		LIHC	ARID2	0.00343706
Esophagus	OR13C8	0.00144721		LIHC	ACVR2A	0.00550715
Esophagus	MAGEB4	0.00145409		LIHC	CDKN1A	0.00953861
Esophagus	AAAS	0.00209522		LIHC	BRD7	0.00953861
Esophagus	FLCN	0.00381407		LIHC	CDKN1B	0.00953861
Esophagus	GTPBP3	0.00461121		LIHC	IL6ST	0.0152369
Esophagus	CRY2	0.0057896		LIHC	CDKN2A	0.03065
Esophagus	ARFGEF2	0.00616532		LIHC	EEF1A1	0.0364043
Esophagus	LY9	0.00751731		LIHC	CREB3L3	0.0404622
Esophagus	CLDN3	0.0087431		LUAD	C22orf29	0
Esophagus	GPS1	0.00885769		LUAD	EGFR	0
Esophagus	LRRC28	0.0100928		LUAD	KEAP1	0
Esophagus	LAMA1	0.0164916		LUAD	KRAS	0
Esophagus	FEZF1	0.0175398		LUAD	SMAD4	0
Esophagus	MTOR	0.0226035		LUAD	RB1	1.74509e-12
Esophagus	ING5	0.0226035		LUAD	SMARCA4	4.48736e-12
Esophagus	EIF2AK3	0.0260388		LUAD	STK11	5.75878e-12
Esophagus	RAB2A	0.0268508		LUAD	RBM10	6.04963e-12
Esophagus	FRG1	0.0311938		LUAD	TP53	7.11995e-12
Esophagus	NCAPH	0.0320207		LUAD	NF1	7.6686e-08
Esophagus	CD48	0.0343735		LUAD	ARID1A	7.03042e-05
Esophagus	PTPRF	0.036008		LUAD	CDKN2A	0.000100415
Esophagus	OCM2	0.0392335		LUAD	COL11A1	0.000127402
Esophagus	ANKRD30A	0.0392335		LUAD	COL25A1	0.00066019
Esophagus	OVGP1	0.0392335		LUAD	MGA	0.000978233
Esophagus	ISL1	0.0394264		LUAD	ATM	0.00481974
Esophagus	TEKT1	0.0394264		LUAD	BRAF	0.00519901
Esophagus	DHX16	0.0394264		LUAD	LPPR4	0.00924703
Esophagus	POMC	0.0402602		LUAD	B2M	0.00924703
Esophagus	BLK	0.0402602		LUAD	MUC7	0.0162296
Esophagus	PA2G4	0.0510036		LUAD	TCEAL5	0.0162296
Esophagus	SYNC	0.0510301		LUAD	ZNF679	0.0199136
Esophagus	TAS2R40	0.0516466		LUAD	CD163	0.0465877
Esophagus	L1TD1	0.0532682		LUAD	ZFP36L1	0.0610414
Esophagus	CCDC74A	0.0568522		LUAD	ASCL3	0.0677644
Esophagus	GPR32	0.0600209		LUAD	SETD2	0.0677644
Esophagus	BTNL2	0.0628172		LUAD	FERD3L	0.0740526
Esophagus	PROX1	0.0628172		LUSC	CUL3	0
Esophagus	ZFP36L1	0.0648251		LUSC	NFE2L2	0
Esophagus	ZNF513	0.0648251		LUSC	TP53	0
Esophagus	ZNF536	0.0667086		LUSC	CDKN2A	6.28231e-12
Esophagus	LRRC17	0.0667086		LUSC	PTEN	6.28231e-12
Esophagus	WWC3	0.0667086		LUSC	RB1	6.98034e-12
Esophagus	NIPSNAP1	0.07193		LUSC	KEAP1	1.91024e-08
Esophagus	LYPD3	0.0721715		LUSC	FAT1	1.22997e-07
Esophagus	STAU1	0.0721715		LUSC	ARID1A	1.80023e-06
Esophagus	OR5H1	0.0721715		LUSC	RASA1	9.202e-06
Esophagus	BTN3A3	0.0721715		LUSC	ZNF716	8.63366e-05
Esophagus	PIK3CA	0.0721715		LUSC	NF1	0.00441952
Esophagus	CD300A	0.0724933		LUSC	SAGE1	0.0328059
Esophagus	POU4F3	0.077003		LUSC	SLCO1B1	0.0395655
Esophagus	CUX2	0.0802808		LUSC	ACTC1	0.0596999
Esophagus	MAP2K3	0.0802808		LUSC	FBXW7	0.0596999
Esophagus	ZBED3	0.0818908		PAAD	CDKN2A	0
Esophagus	ATXN1L	0.0865494		PAAD	SMAD4	9.42346e-12
Esophagus	GRN	0.0919744		PAAD	TP53	1.32626e-11
Esophagus	NCS1	0.0943006		PAAD	KRAS	7.01524e-11
Esophagus	DRGX	0.0955894		PAAD	RNF43	6.63011e-07
Esophagus	SLC22A18	0.0955894		PAAD	LCE4A	0.0123586
Esophagus	LYL1	0.0967273		PAAD	TGFBR2	0.0950257
Esophagus	PRKACG	0.097049		PRAD	CD68	0
Esophagus	AP3B2	0.097049		PRAD	CDKN1B	0
Esophagus	HIST1H4K	0.097049		PRAD	IQCF3	0
Esophagus	RHPN2	0.0979204		PRAD	KLK2	0
Liver	C17orf97	0		PRAD	KRT84	0
Liver	C2orf42	0		PRAD	LPPR5	0
Liver	EIF5A	0		PRAD	MAGOH	0
Liver	GNRH2	0		PRAD	NOP16	0
Liver	GRK1	0		PRAD	PTEN	0
Liver	LUZP2	0		PRAD	RBPMS2	0
Liver	MRS2	0		PRAD	SPOP	0
Liver	NASP	0		PRAD	TP53	0
Liver	OR5H1	0		PRAD	FOXA1	4.03743e-08
Liver	PNP	0		PRAD	ZMYM3	0.0213819
Liver	RFPL4B	0		PRAD	KDM6A	0.0310887
Liver	RHPN2	0		PRAD	RYBP	0.0641156
Liver	SDHD	0		PRAD	SMARCA1	0.0654914
Liver	TIGD4	0		PRAD	ZFHX3	0.0654914
Liver	TMEM104	0		PanCancer	ABT1	0
Liver	TMEM92	0		PanCancer	ACCS	0
Liver	ZNF814	0		PanCancer	ACVR2A	0
Liver	GPR32	0.00010744		PanCancer	AP1S1	0
Liver	ESRRA	0.000256143		PanCancer	APC	0
Liver	KRTAP4-5	0.00211038		PanCancer	ARHGEF38	0
Liver	ABCD1	0.00573455		PanCancer	ARID1A	0
Liver	IGFBP7	0.00602468		PanCancer	ARID2	0
Liver	PRB3	0.0108456		PanCancer	ATG10	0
Liver	CXXC5	0.0275171		PanCancer	ATM	0
Liver	FAM71F1	0.0301497		PanCancer	ATRX	0
Liver	JPH2	0.0353145		PanCancer	B2M	0
Liver	REEP4	0.0364634		PanCancer	BOLL	0
Liver	TMEM176B	0.0429231		PanCancer	BRAF	0
Liver	RYR1	0.0429231		PanCancer	BSG	0
Liver	GPR26	0.051596		PanCancer	C11orf85	0
Liver	GNG2	0.0543272		PanCancer	C15orf26	0
Liver	TMEM91	0.0635027		PanCancer	C3orf72	0
Lung	ATP6V1F	0		PanCancer	CBY1	0
Lung	BIRC3	0		PanCancer	CD2AP	0
Lung	C17orf97	0		PanCancer	CD38	0
Lung	CCDC71	0		PanCancer	CDH1	0
Lung	CD44	0		PanCancer	CDKN1B	0
Lung	DYNLRB1	0		PanCancer	CDKN2A	0
Lung	KRTAP9-4	0		PanCancer	CIC	0
Lung	LRRC69	0		PanCancer	CKMT1B	0
Lung	PLEKHM3	0		PanCancer	CNPY2	0
Lung	PRB3	0		PanCancer	COL19A1	0
Lung	RHPN2	0		PanCancer	CPSF3L	0
Lung	YPEL1	0		PanCancer	CREBBP	0
Lung	ZBTB7B	0		PanCancer	CTNNB1	0
Lung	GLI1	0.0123299		PanCancer	CUL3	0
Lung	KATNAL2	0.0160594		PanCancer	DAP3	0
Lung	PDC	0.030212		PanCancer	DDIT4	0
Lung	ARHGAP23	0.0313537		PanCancer	DDX3X	0
Lung	TIRAP	0.0464202		PanCancer	DEFA4	0
PanTissue	ACTB	0		PanCancer	DEFB116	0
PanTissue	ADAMTS4	0		PanCancer	DNAJB6	0
PanTissue	ALDH8A1	0		PanCancer	EED	0
PanTissue	ANKRD23	0		PanCancer	EEF1A1	0
PanTissue	AP3M1	0		PanCancer	ELF3	0
PanTissue	ARHGAP23	0		PanCancer	EP300	0
PanTissue	ARID1A	0		PanCancer	FAM65A	0
PanTissue	ATCAY	0		PanCancer	FBXW7	0
PanTissue	ATF5	0		PanCancer	FUBP1	0
PanTissue	BCAM	0		PanCancer	GAST	0
PanTissue	BMP15	0		PanCancer	GATA3	0
PanTissue	BRD3	0		PanCancer	GNL3	0
PanTissue	BUB1B	0		PanCancer	H3F3B	0
PanTissue	C7orf65	0		PanCancer	HCFC2	0
PanTissue	CAB39L	0		PanCancer	HRAS	0
PanTissue	CABP5	0		PanCancer	IRF2	0
PanTissue	CBL	0		PanCancer	KEAP1	0
PanTissue	CDC26	0		PanCancer	KIAA1715	0
PanTissue	CDKN1A	0		PanCancer	KLF3	0
PanTissue	CHEK2	0		PanCancer	KRAS	0
PanTissue	CLDN2	0		PanCancer	LARP4B	0
PanTissue	COL6A6	0		PanCancer	LCE2A	0
PanTissue	CREBBP	0		PanCancer	LCE2B	0
PanTissue	DDRGK1	0		PanCancer	LMAN1	0
PanTissue	DDX23	0		PanCancer	LTBR	0
PanTissue	DNAJB2	0		PanCancer	LYAR	0
PanTissue	DNMT3A	0		PanCancer	MAPKAPK2	0
PanTissue	DRG2	0		PanCancer	MBD6	0
PanTissue	EEF1A1	0		PanCancer	MFAP2	0
PanTissue	EID2B	0		PanCancer	MND1	0
PanTissue	EIF4G3	0		PanCancer	MS4A1	0
PanTissue	ELF3	0		PanCancer	MSTO1	0
PanTissue	ENO1	0		PanCancer	MYL12B	0
PanTissue	ENPP7	0		PanCancer	NARS	0
PanTissue	EPHX4	0		PanCancer	NEDD8	0
PanTissue	ESRRA	0		PanCancer	NF1	0
PanTissue	FAM24A	0		PanCancer	NF2	0
PanTissue	FAM71F1	0		PanCancer	NIP7	0
PanTissue	FAT1	0		PanCancer	NOP10	0
PanTissue	FGF16	0		PanCancer	NOP16	0
PanTissue	FOXQ1	0		PanCancer	NPM3	0
PanTissue	GAP43	0		PanCancer	NRAS	0
PanTissue	GNAQ	0		PanCancer	PAFAH1B1	0
PanTissue	GOLGA7	0		PanCancer	PBRM1	0
PanTissue	GPHN	0		PanCancer	PGK1	0
PanTissue	GPRC5D	0		PanCancer	PIK3CA	0
PanTissue	GSTA2	0		PanCancer	PIK3R1	0
PanTissue	GTSF1L	0		PanCancer	PRB4	0
PanTissue	GYPB	0		PanCancer	PTEN	0
PanTissue	HDAC1	0		PanCancer	PTMA	0
PanTissue	HES1	0		PanCancer	QRICH1	0
PanTissue	HIST1H2AC	0		PanCancer	RAB27B	0
PanTissue	HSF5	0		PanCancer	RB1	0
PanTissue	HTATSF1	0		PanCancer	RBM27	0
PanTissue	IAPP	0		PanCancer	RHOA	0
PanTissue	IFNA6	0		PanCancer	RNF43	0
PanTissue	INTS1	0		PanCancer	RPL22	0
PanTissue	IPO7	0		PanCancer	RPL41	0
PanTissue	IYD	0		PanCancer	SERP1	0
PanTissue	JAKMIP1	0		PanCancer	SETD2	0
PanTissue	KDM6A	0		PanCancer	SOX9	0
PanTissue	KIAA0895	0		PanCancer	SPAG7	0
PanTissue	KIAA1257	0		PanCancer	SPOP	0
PanTissue	KRTAP19-6	0		PanCancer	SYCN	0
PanTissue	KRTAP4-5	0		PanCancer	TAPBP	0
PanTissue	KRTAP5-1	0		PanCancer	THRAP3	0
PanTissue	LCE2A	0		PanCancer	TMEM179B	0
PanTissue	LLPH	0		PanCancer	TMEM203	0
PanTissue	LRP11	0		PanCancer	TMEM218	0
PanTissue	LRP4	0		PanCancer	TMEM40	0
PanTissue	LYPD4	0		PanCancer	TPST1	0
PanTissue	MAP3K3	0		PanCancer	TSPAN6	0
PanTissue	MECOM	0		PanCancer	UBE2S	0
PanTissue	MED27	0		PanCancer	UBL3	0
PanTissue	MEGF11	0		PanCancer	UBXN1	0
PanTissue	NASP	0		PanCancer	UNC5A	0
PanTissue	OR10A6	0		PanCancer	UPF3A	0
PanTissue	OR1C1	0		PanCancer	URM1	0
PanTissue	OR5H1	0		PanCancer	VHL	0
PanTissue	OR6B1	0		PanCancer	WIBG	0
PanTissue	PAX1	0		PanCancer	YWHAQ	0
PanTissue	PDHA1	0		PanCancer	ZFP36L2	0
PanTissue	PGD	0		PanCancer	ZIK1	0
PanTissue	PI16	0		PanCancer	ZNF782	0
PanTissue	PIR	0		PanCancer	CDKN1A	8.65332e-14
PanTissue	PLA2G4A	0		PanCancer	CTCF	5.66438e-13
PanTissue	PNP	0		PanCancer	CASP8	1.32797e-12
PanTissue	PPP6C	0		PanCancer	ZC3H13	1.36792e-12
PanTissue	PRB3	0		PanCancer	MAP3K1	1.37373e-12
PanTissue	PRH2	0		PanCancer	SMAD4	1.46255e-12
PanTissue	PTPN7	0		PanCancer	MAP2K4	1.92921e-12
PanTissue	RALGAPA2	0		PanCancer	NFE2L2	1.99594e-12
PanTissue	RBM10	0		PanCancer	IDH1	2.49994e-12
PanTissue	RHOA	0		PanCancer	STAG2	3.12505e-12
PanTissue	RHOH	0		PanCancer	STK11	6.47413e-12
PanTissue	RHPN2	0		PanCancer	TP53	6.50441e-12
PanTissue	RRN3	0		PanCancer	KDM6A	7.8607e-12
PanTissue	S100A7	0		PanCancer	RASA1	7.8607e-12
PanTissue	SDHD	0		PanCancer	TTK	1.31851e-11
PanTissue	SEC63	0		PanCancer	BAP1	4.31591e-09
PanTissue	SERINC4	0		PanCancer	PSIP1	4.70588e-09
PanTissue	SERPINB8	0		PanCancer	HLA-B	3.18904e-07
PanTissue	SFT2D2	0		PanCancer	BAZ2B	2.11535e-06
PanTissue	SHB	0		PanCancer	ZFP36L1	2.27293e-06
PanTissue	SLC12A4	0		PanCancer	TCF12	2.41321e-06
PanTissue	SLCO4A1	0		PanCancer	WDR47	2.19821e-05
PanTissue	SMAD7	0		PanCancer	SSPO	2.23193e-05
PanTissue	SNX3	0		PanCancer	ZNF800	2.38767e-05
PanTissue	SPAG4	0		PanCancer	RUNX1	2.60698e-05
PanTissue	SPDYE1	0		PanCancer	GPS2	3.09089e-05
PanTissue	STAG2	0		PanCancer	MGA	3.91414e-05
PanTissue	STOML2	0		PanCancer	SMAD2	6.62371e-05
PanTissue	STXBP6	0		PanCancer	PRB3	0.000100536
PanTissue	SULT1C4	0		PanCancer	PRB2	0.00011225
PanTissue	SVIL	0		PanCancer	RBBP6	0.000155173
PanTissue	TACR2	0		PanCancer	TBL1XR1	0.000155509
PanTissue	TMEM104	0		PanCancer	NIPBL	0.000289429
PanTissue	TMEM92	0		PanCancer	RALA	0.000299742
PanTissue	TP53	0		PanCancer	TNPO1	0.000360625
PanTissue	TRPV1	0		PanCancer	ATAD2B	0.000454044
PanTissue	TRUB2	0		PanCancer	MEN1	0.000469015
PanTissue	TXLNA	0		PanCancer	GPSM2	0.000758301
PanTissue	VGF	0		PanCancer	TPRKB	0.000839875
PanTissue	YPEL1	0		PanCancer	COL11A1	0.00107903
PanTissue	ZBTB7B	0		PanCancer	XRN1	0.00126384
PanTissue	ZFP36L1	0		PanCancer	CEP290	0.00158982
PanTissue	ZFP36L2	0		PanCancer	TRIP4	0.00162022
PanTissue	ZNF320	0		PanCancer	RPL5	0.00163427
PanTissue	ZNF717	0		PanCancer	SPTY2D1	0.00178893
PanTissue	ZNF814	0		PanCancer	CDK12	0.00346599
PanTissue	ZNHIT1	0		PanCancer	NRIP1	0.00405215
PanTissue	NOTCH1	1.08487e-09		PanCancer	ROCK1	0.00411128
PanTissue	GPR32	4.62313e-09		PanCancer	CWF19L2	0.00412004
PanTissue	C1orf116	0.000162349		PanCancer	ATAD5	0.00412345
PanTissue	KCNMA1	0.000284222		PanCancer	TCEAL4	0.00429275
PanTissue	OR51Q1	0.00238741		PanCancer	KIAA0895	0.00437476
PanTissue	REEP4	0.00930277		PanCancer	ACVR1B	0.00477887
PanTissue	FREM2	0.0147293		PanCancer	BRCA2	0.00482349
PanTissue	TMED6	0.0175263		PanCancer	EGFR	0.00693207
PanTissue	UBE2N	0.0211358		PanCancer	BMPR1A	0.00778314
PanTissue	ZNF30	0.0219991		PanCancer	VPS13C	0.00810038
PanTissue	DYNLRB1	0.0220325		PanCancer	RBM10	0.00818065
PanTissue	FAM24B	0.03836		PanCancer	ATF7IP	0.00896825
PanTissue	KPNB1	0.0489002		PanCancer	ADD3	0.0089965
PanTissue	ZNF318	0.0503448		PanCancer	CHEK2	0.00910497
PanTissue	TAPBPL	0.0585734		PanCancer	CSMD3	0.00981462
PanTissue	EP300	0.0594883		PanCancer	LRRIQ3	0.0115289
PanTissue	FCRL6	0.0604847		PanCancer	NONO	0.0134015
PanTissue	ARID2	0.0608851		PanCancer	COL3A1	0.0157727
PanTissue	OR6P1	0.0765445		PanCancer	CCDC73	0.0160946
PanTissue	GNG2	0.0768398		PanCancer	CD58	0.0168129
PanTissue	ZC3H11A	0.0817278		PanCancer	HIST1H1E	0.0184734
PanTissue	RNF144A	0.091296		PanCancer	GNPNAT1	0.0185428
Pancreas	ARHGAP23	0		PanCancer	DEFB119	0.0187125
Pancreas	BRCC3	0		PanCancer	CROT	0.0194581
Pancreas	DDRGK1	0		PanCancer	RAB42	0.0211292
Pancreas	GNAQ	0		PanCancer	CHD4	0.0217832
Pancreas	GPR32	0		PanCancer	CPEB2	0.0243298
Pancreas	KIR3DL2	0		PanCancer	HCFC1R1	0.0309175
Pancreas	KRT8	0		PanCancer	EIF4A2	0.0332418
Pancreas	LILRA1	0		PanCancer	ZNF207	0.0335361
Pancreas	MED27	0		PanCancer	TXNIP	0.0467982
Pancreas	PRB3	0		PanCancer	MARK2	0.0475695
Pancreas	RHPN2	0		PanCancer	CCAR1	0.0489523
Pancreas	SDHD	0		PanCancer	ATP5C1	0.0489656
Pancreas	SLC9A3	0		PanCancer	AXIN1	0.0495311
Pancreas	ZNF219	0		PanCancer	MAP3K12	0.0542533
Pancreas	ZNRF2	0		PanCancer	PHF20L1	0.0585789
Pancreas	ABCD1	0.0739117		PanCancer	MRPL47	0.063843
Pancreas	ZNF814	0.0896781		PanCancer	ZBTB20	0.063843
Rectum	GPR32	0		PanCancer	SOS1	0.0684873
Rectum	RHPN2	1.9894e-11		PanCancer	YLPM1	0.0688291
Rectum	MED27	3.05222e-05		PanCancer	PLEKHA6	0.0690884
Rectum	SPDYE1	0.00734512		PanCancer	USP28	0.0690884
Stomach	AP3M1	0		PanCancer	EYA3	0.0690884
Stomach	ARHGAP23	0		PanCancer	RNMT	0.0697701
Stomach	DRG2	0		PanCancer	SPHAR	0.0697701
Stomach	EIF2B2	0		PanCancer	SF3B1	0.0712229
Stomach	GPR32	0		PanCancer	FAHD2B	0.0712229
Stomach	KRTAP10-2	0		PanCancer	HLA-A	0.0731809
Stomach	KRTAP4-5	0		PanCancer	BRWD1	0.077144
Stomach	KRTCAP2	0		PanCancer	CCDC18	0.0811304
Stomach	MDM1	0		PanCancer	DHX15	0.0818914
Stomach	MED27	0		PanCancer	FRA10AC1	0.0819844
Stomach	RHPN2	0		PanCancer	NKTR	0.0880488
Stomach	SDHD	0		PanCancer	COL5A2	0.0896903
Stomach	TMEM45A	0		PanCancer	NCOR1	0.0914021
Stomach	ARID1A	6.4901e-08		PanCancer	FOXA1	0.0914021
Stomach	KCNK13	4.08037e-05		PanCancer	HIST1H2AC	0.092031
Stomach	SEC63	0.000874289		PanCancer	GTF2I	0.095061
Stomach	TMED6	0.000913036		PanCancer	TGIF1	0.0969421
Stomach	FAM24A	0.00134929		PanCancer	BCHE	0.0980518
Stomach	PRB3	0.00150771		READ	FBXW7	4.1882e-12
Stomach	PDXK	0.00382058		READ	KRAS	4.1882e-12
Stomach	DCT	0.00420799		READ	TP53	4.1882e-12
Stomach	RFPL1	0.00836302		READ	APC	5.75878e-12
Stomach	SVIL	0.0182999		READ	SMAD4	1.22996e-07
Stomach	KRTAP26-1	0.0258172		READ	SOX9	2.7835e-05
Stomach	SIRT4	0.0261292		READ	NRAS	0.0020173
Stomach	GNAI3	0.0264253		READ	B2M	0.00416788
Stomach	CNGA2	0.0328285		READ	TGIF1	0.029737
Stomach	DYTN	0.0405257		READ	PIK3CA	0.0579498
Stomach	FZD5	0.0451632		SARC	RB1	0
Stomach	ZDHHC1	0.0451632		SARC	ATRX	1.74509e-11
Stomach	C17orf97	0.0515987		SARC	TP53	1.74509e-11
Stomach	LPAR2	0.0631179		SKCM	PEA15	0
Stomach	RING1	0.0632913		SKCM	SERP1	0
Stomach	ITGAL	0.0940986		SKCM	TP53	0
				SKCM	CDKN2A	7.11995e-12
				SKCM	NRAS	7.11995e-12
				SKCM	BRAF	7.67838e-12
				SKCM	PTEN	2.59639e-09
				SKCM	NF1	0.000281824
				SKCM	ARID2	0.00260519
				SKCM	DDX3X	0.00274717
				SKCM	B2M	0.0171875
				SKCM	RBM46	0.0580619
				STAD	ACVR2A	0
				STAD	ARID1A	0
				STAD	C7orf50	0
				STAD	GPSM3	0
				STAD	IRF2	0
				STAD	KRAS	0
				STAD	KRTAP23-1	0
				STAD	RHOA	0
				STAD	RNF43	0
				STAD	TP53	1.67528e-12
				STAD	PTEN	3.44575e-11
				STAD	B2M	1.1961e-07
				STAD	PIK3CA	5.13529e-07
				STAD	PLEKHA6	5.97517e-07
				STAD	LARP4B	9.29272e-07
				STAD	EDNRB	1.54858e-06
				STAD	KLF3	6.29915e-06
				STAD	CDH1	2.09695e-05
				STAD	MAP2K7	0.000117015
				STAD	HLA-B	0.000118847
				STAD	CTCF	0.000252638
				STAD	FBXW7	0.000298129
				STAD	SMAD4	0.000545497
				STAD	ZC3H18	0.00088939
				STAD	PLOD2	0.00114259
				STAD	OR5M3	0.00127658
				STAD	CASP8	0.00145457
				STAD	MBD6	0.00156635
				STAD	TTK	0.00219548
				STAD	BCOR	0.00249969
				STAD	ARID2	0.00254504
				STAD	GXYLT1	0.00314594
				STAD	BMPR2	0.00443616
				STAD	APC	0.0049927
				STAD	WDR47	0.00831321
				STAD	DAO	0.00840114
				STAD	PAFAH1B1	0.00964211
				STAD	SLC22A6	0.0106997
				STAD	RPL22	0.0106997
				STAD	MVK	0.0157403
				STAD	MUC6	0.019014
				STAD	EFNB3	0.0191276
				STAD	CTNND1	0.021137
				STAD	ADD3	0.0215556
				STAD	UPF3A	0.0239059
				STAD	PCCA	0.0267647
				STAD	THRAP3	0.0323914
				STAD	OCIAD1	0.0341649
				STAD	RASA1	0.0483051
				STAD	ELF3	0.0529411
				STAD	ZNF658	0.0542233
				STAD	NRIP1	0.0601638
				STAD	ZFP36L2	0.0601638
				STAD	ESRP1	0.0601638
				STAD	FCRL3	0.0601638
				STAD	RBM6	0.0623383
				STAD	CYP7B1	0.0644934
				STAD	SOX9	0.065765
				STAD	CTNNB1	0.065765
				STAD	DHX16	0.0715581
				STAD	KCTD9	0.0715581
				STAD	PIK3R1	0.0727132
				STAD	CENPH	0.0783991
				STAD	PIGR	0.0783991
				STAD	DDC	0.0830566
				STAD	DCT	0.0863341
				STAD	SOX7	0.0969993
				STAD	CSGALNACT1	0.0969993
				TGCT	KIT	7.00896e-09
				TGCT	KRAS	1.88546e-07
				TGCT	LZTR1	9.95475e-05
				TGCT	PTMA	0.00122656
				TGCT	NRAS	0.00845779
				THYM	GTF2I	1.46587e-11
				THYM	HRAS	1.43307e-05
				UCEC	AP1S1	0
				UCEC	B2M	0
				UCEC	CCND1	0
				UCEC	CTCF	0
				UCEC	PIK3CA	0
				UCEC	PRRG1	0
				UCEC	PTEN	0
				UCEC	RPL22	0
				UCEC	KRAS	6.98034e-13
				UCEC	RNF43	8.37641e-13
				UCEC	ARID5B	1.14224e-12
				UCEC	PPP2R1A	2.0941e-12
				UCEC	CTNNB1	2.25519e-12
				UCEC	ACVR2A	2.37332e-12
				UCEC	TP53	2.37332e-12
				UCEC	ARID1A	2.61763e-12
				UCEC	PIK3R1	6.15913e-12
				UCEC	INPPL1	2.86194e-11
				UCEC	CHD4	3.26239e-11
				UCEC	FBXW7	3.64374e-11
				UCEC	ZFHX3	4.83339e-10
				UCEC	RB1	9.95936e-10
				UCEC	SUDS3	1.21913e-09
				UCEC	SPOP	2.27243e-07
				UCEC	CASP8	2.8747e-07
				UCEC	UPF3A	5.1225e-06
				UCEC	ESRP1	5.30379e-06
				UCEC	ATM	1.22703e-05
				UCEC	JAK1	2.06772e-05
				UCEC	MAP3K1	5.77987e-05
				UCEC	FOXA2	0.000334757
				UCEC	NSD1	0.000369425
				UCEC	KLF3	0.000655958
				UCEC	MORC4	0.000699034
				UCEC	CD3G	0.000899224
				UCEC	RASA1	0.00107765
				UCEC	CHD3	0.00187705
				UCEC	E2F1	0.00198269
				UCEC	AKAP7	0.00233545
				UCEC	MBD6	0.00606828
				UCEC	ZNF292	0.0067621
				UCEC	TTK	0.00951929
				UCEC	RBM27	0.0115551
				UCEC	LMAN1	0.012962
				UCEC	C11orf57	0.013896
				UCEC	MSH3	0.0141637
				UCEC	FGFR2	0.016927
				UCEC	DOCK3	0.018228
				UCEC	IGSF9	0.026006
				UCEC	ZBTB20	0.0291048
				UCEC	ADAMTSL4	0.0314276
				UCEC	PIK3R3	0.0317608
				UCEC	MFRP	0.0317608
				UCEC	PAX6	0.0365748
				UCEC	ZMYM2	0.0365748
				UCEC	TCERG1	0.0440075
				UCEC	KCNA4	0.0440075
				UCEC	ZC3H13	0.046981
				UCEC	DYRK1A	0.0485194
				UCEC	ADD3	0.0580104
				UCEC	TLE1	0.0591633
				UCEC	CDKN1B	0.0669216
				UCEC	HTRA2	0.0680188
				UCEC	ATF7IP	0.0737674
				UCEC	C12orf50	0.0794544
				UCEC	SLC3A2	0.083614
				UCEC	NIPBL	0.0907471

## Sheet: Fig 1A, Fig S1F
Cancer_type	Gene	FDR.CFisher	Mean_gene_dependency
BLCA	ERCC2	0.098615	0.951635
BLCA	SF3A3	0.0870085	0.999992
BLCA	SUPT6H	0.0298346	0.999269
BLCA	CLNS1A	0.0493455	0.989244
BLCA	HINFP	0.05804	0.998173
BLCA	FCF1	0.0386309	0.986551
BLCA	CDK9	0.0852447	0.993236
BLCA	IK	0.048415	0.992355
BLCA	DBR1	0.0632887	0.996404
BLCA	POLR2B	0.0404435	1
BLCA	CCT6A	0.0182591	0.994454
BLCA	NOP2	0.0208498	0.940502
BLCA	PSMC3	0.059057	0.997896
BLCA	PELP1	0.0817965	0.900872
BLCA	ATP6V0C	0.0285106	0.999857
BLCA	SRP54	0.0691061	0.999996
BLCA	POLR1C	0.0469256	0.994686
BLCA	CLP1	0.009752	0.998795
BLCA	RPP14	0.0715929	0.952157
BLCA	MPHOSPH10	0.0828179	0.961132
BLCA	BUB1B	0.0298541	0.9526
BLCA	ARIH1	0.0914514	0.970215
BLCA	PRPF38B	0.00117682	0.99836
BLCA	PRPF6	0.021175	0.953979
BLCA	CCT3	0.0610157	1
BLCA	EWSR1	0.0137972	0.906367
BLCA	RAN	0.0787872	1
BLCA	DDX27	0.00103738	0.940472
BLCA	PREB	0.0568461	0.953789
BLCA	TSR1	0.0949921	0.981136
BLCA	GTPBP4	0.0690647	0.997359
BLCA	CDC16	0.0667837	1
BLCA	NAPA	0.0864082	0.994421
BLCA	ILF2	0.0832901	0.948644
BLCA	RACGAP1	0.0419446	0.979074
BLCA	MED22	0.000138089	0.977995
BLCA	CHEK1	0.0382286	0.998913
BLCA	PAFAH1B1	0.0139727	0.999449
BLCA	CENPK	0.0861843	0.99141
BLCA	RPS8	0.0946944	0.999987
BLCA	DDOST	0.084515	0.950486
BLCA	RPL7	0.0573405	0.998361
BLCA	PSMD3	0.0953953	0.998214
BLCA	DKC1	0.0488276	0.972619
BLCA	CSE1L	0.0386349	0.999998
BLCA	NRBP1	0.0934632	0.92064
BLCA	PES1	0.0335833	0.96959
BLCA	MDN1	0.0121338	0.995865
BLCA	MCM6	0.0797168	0.901649
BLCA	RCL1	0.0954811	0.942178
BLCA	PRMT5	0.0967601	0.935472
BLCA	TUBGCP5	0.0785988	0.948369
BLCA	PRPF4	0.083237	0.98202
BLCA	EEF2	0.0191688	0.999567
BLCA	NUP214	0.022785	0.979643
BLCA	DR1	0.0113587	0.913805
BLCA	THOC2	0.0903831	0.99999
BLCA	U2AF2	0.00046694	0.996451
BLCA	PDCD7	0.0676379	0.946987
BLCA	XRCC6	0.0419923	0.997211
BLCA	MCM3AP	0.0898346	0.968507
BLCA	ESPL1	0.0950854	0.994766
BLCA	COPS6	0.0391246	0.99372
BLCA	PSMC4	0.0809973	0.996105
BLCA	CDT1	0.00405413	0.998458
BLCA	DHX16	0.0319639	0.988924
BLCA	HDAC3	0.0462886	0.939683
BLCA	PSMA2	0.074474	0.999994
BLCA	FBL	0.00210658	0.990854
BLCA	EIF2B3	0.0733961	0.983497
BLCA	SNRNP70	0.0212302	0.986429
BLCA	SBNO1	0.0829838	0.977421
BLCA	UPF1	0.00311317	0.988487
BLCA	NRF1	0.0937073	0.973158
BLCA	ANAPC1	0.0909199	0.999565
BLCA	WDR82	0.0692198	0.98212
BLCA	POLR3E	0.0872559	0.901192
BLCA	PLK1	0.0794082	1
BLCA	ETF1	0.0626717	0.996414
BLCA	SNAPC2	0.0843727	0.992178
BLCA	RIOK1	0.00467799	0.954053
BLCA	SF3B4	0.077175	0.99973
BLCA	CTCF	0.0666159	0.991199
BLCA	ATP6V0D1	0.0809973	0.986828
BLCA	SMG5	0.0520447	0.964789
BLCA	FARSA	0.0561197	0.952534
BLCA	PCID2	0.0420984	0.958504
BLCA	CCNK	0.0714932	0.996047
BLCA	PRPF40A	0.0714473	0.95047
BLCA	INTS3	0.070757	0.965981
BLCA	WDR74	0.0700111	0.998365
BLCA	EFTUD2	0.0161886	0.999524
BLCA	CPSF1	0.0639687	0.957085
BLCA	BOP1	0.0688309	0.973595
BLCA	NLE1	0.0608436	0.941951
BLCA	TUT1	0.0669133	0.99873
BLCA	DDX41	0.0417891	0.983976
BLCA	BUD31	0.0617252	0.999945
BLCA	GEMIN5	0.038395	0.993206
BLCA	PDPK1	0.0488356	0.934747
BLCA	RPP38	0.0574554	0.906912
BLCA	NCAPD2	0.0296242	0.979633
BLCA	HYOU1	0.0385539	0.914599
BLCA	XAB2	0.0400865	0.999988
BLCA	NVL	0.0428528	0.986966
BLCA	UBR4	0.0220467	0.97631
BLCA	SUPT16H	0.0316361	0.998983
BLCA	LETM1	0.0516519	0.906858
BLCA	EIF6	0.0504266	0.992908
BLCA	XPO1	0.0489154	0.998571
BLCA	INCENP	0.040573	0.956073
BLCA	CCNA2	0.0473668	0.984198
BLCA	EIF2S2	0.0404845	0.988877
BLCA	KIF23	0.0236393	0.999005
BLCA	DDX51	0.0422419	0.919754
BLCA	RINT1	0.0309986	0.933603
BLCA	CKAP5	0.0372091	0.998649
BLCA	SMC3	0.00188029	0.914806
BLCA	USP36	0.0362547	0.960089
BLCA	SSRP1	0.0339875	0.984183
BLCA	MED14	0.0237864	0.983911
BLCA	SF3B2	0.0222899	0.989004
BLCA	PKMYT1	0.0298753	0.985317
BLCA	SYMPK	0.0290175	0.973259
BLCA	RBMX	0.0224312	0.994062
BLCA	SIN3A	0.00810152	0.950727
BLCA	SART1	0.0224944	0.970124
BLCA	TBCD	0.0248382	0.946203
BLCA	PPAN	0.0241913	0.97631
BLCA	THOC1	0.0224944	0.944005
BLCA	PPIL2	0.0171307	0.99217
BLCA	NCAPH	0.0182126	0.940628
BLCA	TBL3	0.0150277	0.964471
BLCA	ISY1	0.0207098	0.939481
BLCA	ILF3	0.0129613	0.917535
BLCA	TUBB	0.0206429	0.988686
BLCA	PMPCA	0.0170831	0.962339
BLCA	POLR3B	0.0197014	0.999955
BLCA	RPS7	0.0187329	0.999857
BLCA	NUP205	0.00559087	0.949855
BLCA	TUBGCP4	0.0154895	0.944108
BLCA	CDC23	0.0114316	0.999577
BLCA	RNF113A	0.0172572	0.923012
BLCA	USP39	0.0100641	0.995084
BLCA	PPWD1	0.00524735	0.99949
BLCA	CPSF4	0.00960358	0.994774
BLCA	PDCD11	0.0141237	0.986918
BLCA	NUF2	0.0115313	0.992497
BLCA	TIMELESS	0.00338607	0.974555
BLCA	WDR75	0.0068118	0.995059
BLCA	NUP155	0.0110642	0.949166
BLCA	PSMD6	0.0104017	0.999634
BLCA	PWP2	0.0101562	0.989246
BLCA	SON	0.00925494	0.958947
BLCA	PRMT1	0.009326	0.943039
BLCA	MCM3	0.00733248	0.927742
BLCA	DNM2	0.00787022	0.959408
BLCA	DHX37	0.00475058	0.995772
BLCA	PRPF31	0.0037904	0.999969
BLCA	PTPN23	0.00623738	0.976769
BLCA	DMAP1	0.00252501	0.971508
BLCA	ATP2A2	0.00294757	0.995322
BLCA	TTC27	0.00392038	0.98788
BLCA	NCBP1	0.00277149	0.990803
BLCA	DYNLRB1	0.00327391	0.9991
BLCA	SETD1A	0.00233068	0.940136
BLCA	UBE2M	0.000122871	0.948218
BLCA	RABGGTA	0.0014006	0.971308
BLCA	TFIP11	0.00242231	0.923371
BLCA	POLR3A	0.00137654	0.999853
BLCA	HCFC1	0.00137608	0.994086
BLCA	RPL13	0.00152147	1
BLCA	VPS18	0.00120098	0.904966
BLCA	MTOR	0.00108495	0.909414
BLCA	DYNC1H1	0.000290566	0.986482
BLCA	UBA1	0.000534491	0.998676
BLCA	SNRNP200	2.53699e-05	0.999975
BLCA	GPN1	0.000211986	0.994023
BLCA	RPL24	0.000472103	0.998099
BLCA	ERH	0.000393561	1
BLCA	RRP12	5.27991e-05	0.936195
BLCA	CENPA	9.01802e-05	0.932735
BLCA	RBBP4	5.4567e-05	0.972649
BLCA	NKAP	4.61769e-05	0.948942
BLCA	SAE1	2.5763e-05	0.967253
BLCA	RPL3	1.68537e-05	0.999999
BLCA	GPN2	1.19439e-05	0.997069
BLCA	KRI1	1.38463e-05	0.960379
BLCA	RPL11	7.27632e-06	0.999961
BLCA	SMNDC1	4.99043e-06	0.945082
BLCA	RNPS1	4.99043e-06	0.929605
BLCA	RPS20	0	1
BLCA	PRPF8	0	0.999947
BLCA	RUVBL2	0	0.999753
BLCA	SNRPD2	0	0.999808
BLCA	ERCC3	0	0.974161
BLCA	ANAPC10	0	0.994117
BLCA	ARL2	0	0.993812
BLCA	ATP6V1F	0	0.951058
BLCA	ATP6V1G1	0	0.941904
BLCA	CCT4	0	0.999983
BLCA	CENPM	0	0.932667
BLCA	CENPW	0	0.993914
BLCA	CHCHD4	0	0.951497
BLCA	DAD1	0	0.996274
BLCA	DCTN6	0	0.946172
BLCA	DDX49	0	0.991513
BLCA	DDX56	0	0.99999
BLCA	DTYMK	0	0.919013
BLCA	EIF1AD	0	0.954929
BLCA	EIF1AX	0	0.968424
BLCA	ELL	0	0.976375
BLCA	EXOSC3	0	0.977565
BLCA	GGPS1	0	0.912558
BLCA	GINS2	0	0.999351
BLCA	GOSR2	0	0.919378
BLCA	GTF3A	0	0.900643
BLCA	HSPE1	0	1
BLCA	IFITM3	0	0.973893
BLCA	ISCU	0	0.997907
BLCA	LSM4	0	0.999285
BLCA	LSM5	0	0.991859
BLCA	LSM7	0	0.999755
BLCA	MED30	0	0.998897
BLCA	MED31	0	0.987086
BLCA	MT1E	0	0.904338
BLCA	NOC4L	0	0.938331
BLCA	NSL1	0	0.976954
BLCA	PCBP2	0	0.968444
BLCA	PDRG1	0	0.99031
BLCA	POLR2G	0	0.999236
BLCA	POLR2K	0	0.971598
BLCA	POLR2L	0	0.999597
BLCA	POLR3K	0	0.982162
BLCA	POP5	0	0.99435
BLCA	PRELID1	0	0.998944
BLCA	PRIM1	0	0.999875
BLCA	PSMD13	0	0.947725
BLCA	PSMD14	0	0.990447
BLCA	PSMG3	0	0.963914
BLCA	PSMG4	0	0.979435
BLCA	ROMO1	0	0.924829
BLCA	RPA1	0	1
BLCA	RPL12	0	0.998763
BLCA	RPL14	0	0.995864
BLCA	RPL18	0	0.997411
BLCA	RPL27	0	0.998982
BLCA	RPL27A	0	0.999839
BLCA	RPL30	0	0.999509
BLCA	RPL35	0	0.993692
BLCA	RPL37	0	0.948519
BLCA	RPL38	0	0.99505
BLCA	RPL7A	0	0.996354
BLCA	RPLP1	0	0.994382
BLCA	RPLP2	0	0.989957
BLCA	RPP21	0	0.957272
BLCA	RPS14	0	0.999051
BLCA	RPS15A	0	1
BLCA	RPS17	0	0.993571
BLCA	RPS21	0	0.997712
BLCA	RPS23	0	0.999984
BLCA	RPS24	0	0.992744
BLCA	RPS25	0	0.988012
BLCA	RPS3	0	1
BLCA	SEC61G	0	0.966657
BLCA	SNAPC5	0	0.955095
BLCA	SNRNP25	0	0.993698
BLCA	SNRPF	0	1
BLCA	SNUPN	0	0.970504
BLCA	SPC24	0	0.998679
BLCA	SPC25	0	0.99846
BLCA	THOC7	0	0.929568
BLCA	TIMM10	0	0.944587
BLCA	TIMM13	0	0.912194
BLCA	TOMM22	0	0.959624
BLCA	TP53RK	0	0.908377
BLCA	TRAPPC1	0	0.970415
BLCA	TXNL4A	0	0.998767
BLCA	UBL5	0	1
BLCA	UXT	0	0.950697
BLCA	YRDC	0	0.915605
BRCA	LTV1	0.0914995	0.966806
BRCA	RAE1	0.0913673	0.975488
BRCA	TUBGCP6	0.0886137	0.952204
BRCA	SDAD1	0.0827474	0.975961
BRCA	COPB1	0.0815786	1
BRCA	CTDP1	0.0808579	1
BRCA	WNK1	0.0786525	0.985797
BRCA	PWP2	0.0708154	0.986087
BRCA	DHDDS	0.0619053	1
BRCA	TTC27	0.0587196	0.995524
BRCA	SUPT6H	0.0574146	1
BRCA	SACM1L	0.0568381	0.989178
BRCA	DYNC1I2	0.0540631	0.995163
BRCA	ATP6V1B2	0.044835	0.998606
BRCA	PSMC4	0.0445908	0.99262
BRCA	NCAPG	0.0428978	0.964154
BRCA	TERF2	0.0368589	0.950637
BRCA	SMC2	0.0358856	0.97585
BRCA	MCM5	0.0328743	0.978975
BRCA	RPL7	0.0311826	0.999826
BRCA	MCM2	0.0310946	0.996537
BRCA	KRI1	0.029383	0.937668
BRCA	WDR1	0.0271502	0.961841
BRCA	NOL6	0.0239668	0.964428
BRCA	SON	0.0209507	0.961649
BRCA	USP39	0.0189374	0.999317
BRCA	RPS6	0.0129161	1
BRCA	RPAP1	0.007937	1
BRCA	DDX3X	0.00723364	0.989729
BRCA	MCM3AP	0.00697261	0.987687
BRCA	SLC7A5	0.00672108	0.916067
BRCA	MED14	0.00624277	0.98965
BRCA	STX5	0.00620511	0.995269
BRCA	RBBP4	0.00456933	0.985937
BRCA	UBA1	0.00308571	0.99497
BRCA	PRIM1	0.00197192	1
BRCA	POLR2B	0.00184264	1
BRCA	SNAPC4	0.00182731	0.98823
BRCA	IFITM3	0.000861579	0.951678
BRCA	RPS29	0.000335387	1
BRCA	TRRAP	0.000290014	0.97445
BRCA	DTL	0.000172019	1
BRCA	NXF1	0.000151954	0.959739
BRCA	CRKL	0.000136883	0.996669
BRCA	KIN	8.66339e-05	0.993236
BRCA	VPS25	6.69095e-05	1
BRCA	POLA2	3.71441e-05	0.990298
BRCA	EIF3G	1.94565e-05	0.999156
BRCA	EIF3E	4.76263e-06	0.964857
BRCA	XAB2	4.76263e-06	1
BRCA	ZBTB8OS	0	0.949449
BRCA	GINS4	0	0.988791
BRCA	NAA20	0	0.936793
BRCA	AKIRIN2	0	0.950267
BRCA	ANAPC2	0	0.999945
BRCA	ATP6V0D1	0	0.989619
BRCA	ATP6V1F	0	0.988783
BRCA	CDC26	0	0.975763
BRCA	CENPM	0	0.961115
BRCA	CLP1	0	0.998662
BRCA	COPS8	0	0.963688
BRCA	COPZ1	0	0.989607
BRCA	CRCP	0	0.980638
BRCA	DHFR	0	0.950488
BRCA	EIF1	0	0.94189
BRCA	EIF6	0	0.973861
BRCA	ERH	0	0.999998
BRCA	EXOSC6	0	0.988927
BRCA	FADD	0	0.961285
BRCA	GOSR2	0	0.965742
BRCA	GPN1	0	0.988651
BRCA	GPN3	0	0.995922
BRCA	HSPE1	0	1
BRCA	IMP3	0	0.996952
BRCA	ISCU	0	0.997393
BRCA	LSM7	0	0.99919
BRCA	MED11	0	1
BRCA	MED28	0	0.978186
BRCA	MED31	0	0.975702
BRCA	MED9	0	0.988754
BRCA	MT1E	0	0.97884
BRCA	NEDD8	0	0.998558
BRCA	NSA2	0	0.990011
BRCA	NUBP2	0	0.904727
BRCA	OSGEP	0	0.975503
BRCA	PHF5A	0	1
BRCA	POLR2G	0	1
BRCA	POLR2I	0	1
BRCA	POLR2K	0	0.961784
BRCA	POLR3H	0	0.99633
BRCA	PSMB1	0	0.991264
BRCA	PSMB2	0	1
BRCA	PSMB7	0	0.988791
BRCA	PSMD13	0	0.91308
BRCA	PSMG4	0	0.949091
BRCA	RBX1	0	0.999846
BRCA	RPF2	0	0.942583
BRCA	RPL11	0	1
BRCA	RPL13	0	1
BRCA	RPL14	0	0.992665
BRCA	RPL17	0	1
BRCA	RPL27A	0	1
BRCA	RPL3	0	1
BRCA	RPL30	0	0.999992
BRCA	RPL37	0	0.989586
BRCA	RPL38	0	0.998066
BRCA	RPL7A	0	0.995711
BRCA	RPLP1	0	0.998113
BRCA	RPS11	0	1
BRCA	RPS13	0	0.99999
BRCA	RPS17	0	0.989427
BRCA	RPS19	0	1
BRCA	RPS21	0	0.999434
BRCA	RPS23	0	1
BRCA	RPS24	0	0.995102
BRCA	RPS27A	0	0.999284
BRCA	RPS28	0	0.988724
BRCA	RPS3A	0	1
BRCA	RPS9	0	0.999275
BRCA	RSL24D1	0	0.999979
BRCA	SDHC	0	0.924214
BRCA	SEC61G	0	0.990463
BRCA	SNRNP25	0	0.994157
BRCA	SNRPD1	0	1
BRCA	SNRPE	0	0.98421
BRCA	SNRPF	0	1
BRCA	SRP19	0	0.999164
BRCA	SRP9	0	0.939687
BRCA	SS18L2	0	0.989577
BRCA	SSU72	0	0.986608
BRCA	TAF10	0	0.924923
BRCA	TBCB	0	0.990973
BRCA	TIMM23	0	0.964113
BRCA	TINF2	0	0.988921
BRCA	TP53RK	0	0.938439
BRCA	TRAPPC3	0	0.988948
BRCA	TRAPPC4	0	0.957175
BRCA	TXNL4B	0	0.907147
BRCA	UBE2I	0	0.999882
BRCA	UBE2N	0	0.988496
BRCA	VHL	0	0.98746
BRCA	WDR18	0	0.934141
BRCA	YRDC	0	1
BRCA	ZNHIT2	0	0.999993
COAD	MED27	0	0.90431
COAD	ZMAT5	0.00980317	0.926203
COAD	RPL27	0.0341971	0.998137
COAD	SRP19	0.0796934	0.98804
COAD	ARCN1	0.082221	0.976442
COAD	SRCAP	0.0403253	0.915962
COAD	NSA2	0.0963595	0.987447
COAD	RBMX	0.0954291	0.978772
COAD	RBM8A	0.0539644	0.961408
COAD	COPB2	0.0399863	0.997508
COAD	EIF4E	0.0673743	0.973128
COAD	CCT3	0.0918261	0.999964
COAD	GPN1	0.0908268	0.984676
COAD	PSMB5	0.0898451	0.909163
COAD	BRF1	0.0952993	0.977184
COAD	POLD2	0.0629734	0.981033
COAD	SPC25	0.043356	0.998582
COAD	CCT7	0.0998016	0.946419
COAD	NUP160	0.0624419	0.985731
COAD	PSMA6	0.0820834	0.999938
COAD	GNL2	0.0936812	0.965917
COAD	PSMC5	0.041167	0.967184
COAD	WDR43	0.0999536	0.995827
COAD	DONSON	0.0887883	0.998403
COAD	NOB1	0.0882202	0.904382
COAD	DDX41	0.0953818	0.974798
COAD	AFG3L2	0.0980138	0.956791
COAD	NRF1	0.0793157	0.964085
COAD	ANAPC5	0.0105378	0.938008
COAD	WDR46	0.0704883	0.920819
COAD	EIF4A1	0.0999536	0.971336
COAD	NFS1	0.0992915	0.967723
COAD	RPL7A	0.0983072	0.997778
COAD	SUPT5H	0.093275	0.959185
COAD	CDK7	0.0922147	0.983724
COAD	USP36	0.0915122	0.905329
COAD	CCT5	0.0752998	0.969547
COAD	USP39	0.047413	0.992474
COAD	EXOSC2	0.0899975	0.967189
COAD	ATP6V1B2	0.0156856	0.966118
COAD	KIF11	0.0881093	0.999864
COAD	ESPL1	0.0858956	0.99853
COAD	PRPF3	0.0798281	0.900184
COAD	POLR1B	0.0842559	0.927229
COAD	GBF1	0.0832027	0.945911
COAD	UTP15	0.0829912	0.985765
COAD	CHAF1B	0.0785305	0.991858
COAD	IPO13	0.0727437	0.907117
COAD	ZNHIT2	0.0602091	0.98732
COAD	PSMC2	0.0518727	0.989458
COAD	DKC1	0.0417327	0.945168
COAD	PPAN	0.0746979	0.953464
COAD	PRPF19	0.0599528	0.999749
COAD	DDX20	0.0614023	0.952777
COAD	RBBP4	0.0726626	0.959996
COAD	BOP1	0.0706932	0.955906
COAD	RACGAP1	0.0601649	0.949282
COAD	SACM1L	0.0529726	0.905445
COAD	GMPS	0.0701195	0.948244
COAD	SNAPC4	0.0694542	0.955841
COAD	WDR12	0.0354281	0.921704
COAD	XAB2	0.0678341	0.999941
COAD	ALDOA	0.0658465	0.96063
COAD	PPP1R8	0.0398561	0.942002
COAD	PSMD13	0.0538936	0.921305
COAD	HMGCR	0.0618979	0.921578
COAD	RRM1	0.0615454	0.999991
COAD	INTS3	0.0615267	0.979689
COAD	ECD	0.0608574	0.998356
COAD	ARIH1	0.0545652	0.972454
COAD	IGBP1	0.0595642	0.990204
COAD	GNL3	0.0588497	0.943055
COAD	NUP88	0.0580351	0.967764
COAD	BMS1	0.0579543	0.953662
COAD	WDR74	0.0408708	0.994116
COAD	SNRNP200	0.053378	0.999835
COAD	LSG1	0.0408826	0.909058
COAD	DUT	0.0539178	0.992645
COAD	EIF2B4	0.0537049	0.996404
COAD	TBL3	0.0521557	0.949834
COAD	EEF1G	0.0423825	0.904099
COAD	ACTR2	0.0510149	0.943938
COAD	CIAO1	0.0326614	0.952945
COAD	HSPD1	0.0495246	0.99669
COAD	DDB1	0.0318978	0.994279
COAD	MCM3	0.0490072	0.960915
COAD	TUBG1	0.0239263	0.979064
COAD	GEMIN5	0.0333198	0.976535
COAD	PNN	0.0471092	0.91428
COAD	PSMC4	0.0408826	0.988642
COAD	LONP1	0.0430421	0.908424
COAD	SF3B2	0.0408234	0.984733
COAD	RPS4X	0.0407905	0.997522
COAD	EIF2S1	0.0403237	0.995991
COAD	HMGCS1	0.0390636	0.997941
COAD	WEE1	0.0322423	0.998806
COAD	CCNH	0.0351285	0.913729
COAD	ABCF1	0.0306677	0.955708
COAD	PPIL2	0.0152635	0.981127
COAD	SRBD1	0.0297142	0.970972
COAD	RFC5	0.02932	0.966979
COAD	DDX21	0.0226716	0.935907
COAD	PSMD2	0.0276682	0.977228
COAD	PAK1IP1	0.024629	0.944895
COAD	CDK9	0.0169659	0.962527
COAD	PMPCA	0.01671	0.959183
COAD	CDC123	0.0221312	0.999626
COAD	BRIX1	0.0219461	0.924089
COAD	NEDD1	0.020329	0.991498
COAD	MED17	0.0198877	0.90612
COAD	KPNB1	0.0146488	0.999674
COAD	SF3A1	0.00916217	0.964844
COAD	DYNLRB1	0.0151314	0.978715
COAD	UBA2	0.0134466	0.93807
COAD	CNOT3	0.013183	0.988201
COAD	INTS1	0.00450868	0.905418
COAD	SNRPD2	0.0122333	0.998732
COAD	COPB1	0.0107123	0.99969
COAD	HEATR1	0.0105218	0.981005
COAD	CDC20	0.0102229	0.999329
COAD	TPR	0.00925282	0.926024
COAD	PRPF4	0.00762407	0.963988
COAD	RBM14	0.00752927	0.986073
COAD	CCT2	0.00668554	0.974864
COAD	MED20	0.00619316	0.947001
COAD	SART1	0.00576319	0.934348
COAD	SCAP	0.00539392	0.90621
COAD	CPSF3	0.00355004	0.995542
COAD	XRCC5	0.00321554	0.914897
COAD	SART3	0.00458311	0.994693
COAD	AURKA	0.00209778	0.923392
COAD	EIF1AD	0.00428323	0.940491
COAD	CWC22	0.00427639	0.959919
COAD	UPF1	0.00412096	0.981275
COAD	EXOSC7	0.00321619	0.910401
COAD	GSPT1	0.00224383	0.96369
COAD	CCT8	0.00261335	0.985351
COAD	WDR5	0.00148638	0.940908
COAD	ANAPC1	0.00253348	0.998812
COAD	CDT1	0.00199042	0.991968
COAD	ANAPC10	0.00192924	0.985211
COAD	UTP20	0.00178566	0.980424
COAD	RPL12	0.000258832	0.986158
COAD	MFAP1	0.00170019	0.996159
COAD	POLR1A	0.00157273	0.977054
COAD	WDHD1	0.00156235	0.923173
COAD	PRC1	0.00144872	0.971722
COAD	TSR1	0.000382027	0.961719
COAD	TRNT1	0.000781048	0.975684
COAD	EIF2B2	0.000958202	0.970263
COAD	ELL	0.000293252	0.98992
COAD	DDX10	0.000828156	0.96022
COAD	ZBTB11	0.000747253	0.960668
COAD	IMP3	0.000807202	0.982573
COAD	CHERP	0.000664554	0.94293
COAD	TRRAP	0.00068277	0.965811
COAD	RANGAP1	0.000279456	0.991685
COAD	PDCD11	0.000240037	0.984046
COAD	XPO1	0.000251257	0.992619
COAD	NOP56	0.000214052	0.985357
COAD	SF3B3	0.000190803	1
COAD	NLE1	0.000197682	0.932248
COAD	UBR4	0.000123163	0.927408
COAD	TARDBP	0.000114013	0.909685
COAD	TXNL4A	4.93424e-05	0.999631
COAD	DYNC1H1	3.04745e-05	0.983305
COAD	RPA3	1.62059e-05	0.999862
COAD	POLE2	1.32058e-05	0.947488
COAD	MCM5	1.32058e-05	0.967491
COAD	CPSF4	1.01205e-05	0.979257
COAD	BANF1	6.97293e-06	0.999506
COAD	UBA1	6.97293e-06	0.991329
COAD	MAK16	3.66782e-06	0.986576
COAD	GINS4	0	0.93532
COAD	MCM2	0	0.99826
COAD	INTS9	0	0.988018
COAD	UBE2I	0	0.998686
COAD	RUVBL2	0	0.998293
COAD	DTYMK	0	0.99542
COAD	ERH	0	0.999734
COAD	EXOSC6	0	0.980797
COAD	GPN3	0	0.944658
COAD	GTF2A2	0	0.985476
COAD	HSPE1	0	1
COAD	LSM7	0	0.998521
COAD	LYRM4	0	0.934282
COAD	MED11	0	0.993089
COAD	MRPL34	0	0.924618
COAD	NEDD8	0	0.996052
COAD	PHB2	0	0.997807
COAD	PHF5A	0	0.999982
COAD	PMPCB	0	0.987935
COAD	POLR2L	0	0.999985
COAD	RAD51	0	0.946743
COAD	RBX1	0	0.985784
COAD	RFC3	0	0.981841
COAD	RPL18	0	0.997405
COAD	RPL30	0	0.991638
COAD	RPL37	0	0.985787
COAD	RPL37A	0	0.999985
COAD	RPL38	0	0.972354
COAD	RPLP2	0	0.953308
COAD	RPS12	0	0.998924
COAD	RPS14	0	0.99821
COAD	RPS18	0	0.999982
COAD	RPS19	0	0.999733
COAD	RPS21	0	0.992649
COAD	RPS29	0	1
COAD	SDHC	0	0.924164
COAD	SF3B5	0	1
COAD	SNRPD1	0	0.999996
COAD	SNRPF	0	1
COAD	SPC24	0	0.999362
COAD	SS18L2	0	0.99667
COAD	TOMM40	0	0.952733
COAD	TTC1	0	0.965527
COAD	UBL5	0	1
COAD	VPS25	0	0.998415
COAD	WDR77	0	0.932971
COAD	WDR82	0	0.991297
COAD	YKT6	0	0.991906
COAD	YRDC	0	0.998849
COAD	ZBTB8OS	0	0.924218
ESCA	MTOR	0.00047096	0.985185
ESCA	PRIM1	0.0406252	0.999605
ESCA	INCENP	0.0817786	0.969112
ESCA	BANP	0	0.917472
ESCA	EIF3A	0.00976442	0.99956
ESCA	RPN1	0.0840958	0.91129
ESCA	DHX16	0.000199996	0.969328
ESCA	HGS	0.0355202	0.911335
ESCA	NUP160	0.0629597	0.981783
ESCA	BMS1	0.0332262	0.932908
ESCA	PRPF8	0.0168288	0.999886
ESCA	TUBGCP2	0.0122971	0.982711
ESCA	NUP133	0.0926798	0.993206
ESCA	UBR4	0.0854662	0.95458
ESCA	AQR	0.0823876	0.98592
ESCA	PPP2R1A	0.0805773	0.976202
ESCA	UBTF	0.0593624	0.998107
ESCA	UPF1	0.0162283	0.976202
ESCA	DHX15	0.0511898	0.998769
ESCA	IPO11	0.0509699	0.971449
ESCA	POLR1A	0.042275	0.972332
ESCA	DHX8	0.01804	0.988613
ESCA	RACGAP1	0.0388448	0.985679
ESCA	CLSPN	0.0341842	0.906913
ESCA	HCFC1	0.0324958	0.992919
ESCA	COPB2	0.0279201	1
ESCA	ZBTB11	0.0274572	0.924211
ESCA	NCBP1	0.0224484	0.986841
ESCA	EIF2S3	0.0128054	0.995006
ESCA	INTS1	0.00356481	0.929557
ESCA	RPS14	0.00460083	1
ESCA	DYNC1H1	0.000994913	0.993415
ESCA	RPL32	0.000190814	1
ESCA	PABPC1	1.04349e-05	0.910123
ESCA	POLR2H	0	0.974614
ESCA	AAMP	0	0.970321
ESCA	ACTL6A	0	0.988548
ESCA	ACTR2	0	0.951549
ESCA	ALG2	0	0.973914
ESCA	ANAPC10	0	0.993924
ESCA	ANAPC11	0	0.996061
ESCA	ANAPC5	0	0.960694
ESCA	AP2M1	0	0.942807
ESCA	AP2S1	0	0.901007
ESCA	ARIH1	0	0.992724
ESCA	ARL2	0	0.999551
ESCA	ARMC7	0	0.909999
ESCA	ATP6AP1	0	0.92195
ESCA	ATP6V0B	0	0.956836
ESCA	ATP6V0C	0	1
ESCA	ATP6V0D1	0	0.987936
ESCA	ATP6V1A	0	0.999962
ESCA	ATP6V1B2	0	0.91192
ESCA	ATP6V1C1	0	0.970285
ESCA	ATP6V1E1	0	0.995949
ESCA	ATP6V1F	0	0.971031
ESCA	ATP6V1G1	0	0.977135
ESCA	AURKB	0	1
ESCA	BANF1	0	0.999928
ESCA	BCAS2	0	0.959995
ESCA	BIRC5	0	0.999936
ESCA	BOP1	0	0.941259
ESCA	BRF2	0	0.996148
ESCA	BUB3	0	1
ESCA	BUD31	0	1
ESCA	BYSL	0	0.951924
ESCA	C1orf109	0	0.935219
ESCA	CCAR1	0	0.902229
ESCA	CCNA2	0	0.962318
ESCA	CCND1	0	0.996714
ESCA	CCNH	0	0.909902
ESCA	CCT2	0	0.989514
ESCA	CCT3	0	1
ESCA	CCT4	0	1
ESCA	CDC16	0	0.999994
ESCA	CDC23	0	0.999998
ESCA	CDC37	0	0.975565
ESCA	CDC42	0	0.923533
ESCA	CDC5L	0	0.994202
ESCA	CDC73	0	0.965963
ESCA	CDK1	0	1
ESCA	CDK7	0	0.998227
ESCA	CDK9	0	0.992156
ESCA	CENPK	0	0.944267
ESCA	CENPW	0	0.946681
ESCA	CHAF1B	0	0.99378
ESCA	CHCHD4	0	0.918306
ESCA	CHEK1	0	0.999328
ESCA	CHMP2A	0	0.999856
ESCA	CLNS1A	0	0.993454
ESCA	CMPK1	0	0.939099
ESCA	COPS2	0	0.959259
ESCA	COPS4	0	0.914491
ESCA	COPS8	0	0.965935
ESCA	COPZ1	0	0.983349
ESCA	CPSF4	0	0.994801
ESCA	CRCP	0	0.991491
ESCA	CSNK2B	0	0.952538
ESCA	DAD1	0	0.997158
ESCA	DCTN3	0	0.901603
ESCA	DCTN5	0	0.975808
ESCA	DCTN6	0	0.94831
ESCA	DDX10	0	0.987848
ESCA	DDX20	0	0.971106
ESCA	DDX47	0	0.999444
ESCA	DDX49	0	0.99901
ESCA	DHDDS	0	1
ESCA	DHX33	0	0.92984
ESCA	DMAP1	0	0.961391
ESCA	DUT	0	0.996209
ESCA	DYNLRB1	0	0.999673
ESCA	ECD	0	0.99981
ESCA	ECT2	0	0.923912
ESCA	EEF1A1	0	0.998613
ESCA	EIF1AD	0	0.984321
ESCA	EIF1AX	0	1
ESCA	EIF2B3	0	0.997286
ESCA	EIF2B4	0	0.999345
ESCA	EIF2S1	0	0.995136
ESCA	EIF2S2	0	0.981766
ESCA	EIF3B	0	1
ESCA	EIF3D	0	0.998076
ESCA	EIF3F	0	0.985618
ESCA	EIF3I	0	0.999417
ESCA	EIF4A1	0	0.987352
ESCA	EIF5A	0	0.958288
ESCA	ELL	0	0.969668
ESCA	ERH	0	1
ESCA	ETF1	0	0.99998
ESCA	EXOSC3	0	0.959813
ESCA	EXOSC5	0	0.939542
ESCA	EXOSC6	0	0.994084
ESCA	EXOSC7	0	0.922919
ESCA	EXOSC9	0	0.940868
ESCA	FARSB	0	0.999912
ESCA	FAU	0	1
ESCA	FBXO5	0	0.983341
ESCA	FCF1	0	0.984209
ESCA	FCGR1A	0	0.903861
ESCA	GEMIN5	0	0.967322
ESCA	GGPS1	0	0.992087
ESCA	GGTLC2	0	0.938649
ESCA	GINS1	0	0.997449
ESCA	GINS2	0	1
ESCA	GINS3	0	0.93431
ESCA	GMPPB	0	0.933835
ESCA	GPN2	0	0.999989
ESCA	GPN3	0	0.971902
ESCA	GPS1	0	0.969705
ESCA	GRPEL1	0	0.973824
ESCA	GSPT1	0	0.995911
ESCA	GTF2A2	0	0.932203
ESCA	GTF2B	0	0.997059
ESCA	GTF2E1	0	0.975351
ESCA	GTF2E2	0	0.960945
ESCA	GUK1	0	0.992293
ESCA	HAUS1	0	0.979789
ESCA	HAUS3	0	0.948427
ESCA	HAUS6	0	0.936526
ESCA	HINFP	0	0.995902
ESCA	HSPD1	0	0.998597
ESCA	HSPE1	0	1
ESCA	IARS2	0	0.915483
ESCA	IFITM3	0	0.930128
ESCA	IGBP1	0	0.965122
ESCA	IK	0	0.989631
ESCA	ILF2	0	0.933603
ESCA	IMP3	0	0.980031
ESCA	IMP4	0	0.981025
ESCA	INTS5	0	0.90899
ESCA	IPO7	0	0.920222
ESCA	ISCU	0	1
ESCA	ISY1	0	0.978683
ESCA	KIF23	0	1
ESCA	KIN	0	0.982422
ESCA	LSM2	0	0.997958
ESCA	LSM3	0	0.999727
ESCA	LSM4	0	0.999996
ESCA	LSM5	0	0.993564
ESCA	LSM6	0	0.942399
ESCA	LUC7L3	0	0.993258
ESCA	LYRM4	0	0.941044
ESCA	MAD2L1	0	0.998601
ESCA	MAK16	0	0.999837
ESCA	MAT2A	0	0.997582
ESCA	MCM6	0	0.984826
ESCA	MCM7	0	0.999989
ESCA	MED11	0	0.99997
ESCA	MED20	0	0.977591
ESCA	MED22	0	0.988105
ESCA	MED28	0	0.976011
ESCA	MED30	0	0.999856
ESCA	MED31	0	0.968917
ESCA	MED4	0	0.972155
ESCA	MED6	0	0.992605
ESCA	MED8	0	0.924276
ESCA	MIS12	0	0.953893
ESCA	MPHOSPH10	0	0.964508
ESCA	MRPL34	0	0.913582
ESCA	MYC	0	0.999621
ESCA	NAA10	0	0.970329
ESCA	NAA50	0	0.997401
ESCA	NAPA	0	0.989714
ESCA	NAT10	0	0.98584
ESCA	NCBP2	0	1
ESCA	NEDD1	0	0.996178
ESCA	NFS1	0	0.98795
ESCA	NHP2	0	0.903918
ESCA	NMD3	0	0.949121
ESCA	NSF	0	1
ESCA	NSL1	0	0.945581
ESCA	NUDT21	0	0.999681
ESCA	NUP85	0	0.995465
ESCA	NUS1	0	0.986878
ESCA	NUTF2	0	1
ESCA	NXF1	0	0.95651
ESCA	OSGEP	0	0.984712
ESCA	PAFAH1B1	0	0.999983
ESCA	PCBP1	0	0.968463
ESCA	PCBP2	0	0.927311
ESCA	PCNA	0	1
ESCA	PDAP1	0	0.937048
ESCA	PDCD7	0	0.922521
ESCA	PDPK1	0	0.9524
ESCA	PDRG1	0	0.988332
ESCA	PFDN6	0	0.992065
ESCA	PGD	0	0.952138
ESCA	PHAX	0	0.931822
ESCA	PHB2	0	0.999734
ESCA	PHF5A	0	1
ESCA	POLE2	0	0.980195
ESCA	POLR2D	0	0.99884
ESCA	POLR2E	0	0.997452
ESCA	POLR2F	0	0.999999
ESCA	POLR2G	0	0.996435
ESCA	POLR2I	0	0.999919
ESCA	POLR2K	0	0.922894
ESCA	POLR2L	0	1
ESCA	POLR3C	0	0.958602
ESCA	POLR3F	0	0.96764
ESCA	POLR3K	0	0.990176
ESCA	POP5	0	0.993021
ESCA	PPA1	0	0.96936
ESCA	PPAN	0	0.993767
ESCA	PPP1R11	0	0.908902
ESCA	PPP1R8	0	0.96124
ESCA	PPP4C	0	0.948475
ESCA	PREB	0	0.962871
ESCA	PRELID1	0	1
ESCA	PRPF19	0	1
ESCA	PRPF3	0	0.923596
ESCA	PRPF31	0	0.999863
ESCA	PRPF38B	0	0.997197
ESCA	PSMA1	0	1
ESCA	PSMA2	0	1
ESCA	PSMA3	0	1
ESCA	PSMA4	0	0.998547
ESCA	PSMB1	0	0.999274
ESCA	PSMB2	0	0.999994
ESCA	PSMB4	0	1
ESCA	PSMB7	0	0.987472
ESCA	PSMC5	0	0.987159
ESCA	PSMC6	0	0.999864
ESCA	PSMD13	0	0.954037
ESCA	PSMD4	0	0.997082
ESCA	PSMD6	0	0.999802
ESCA	PSMD7	0	0.98741
ESCA	PSMG3	0	0.955374
ESCA	PSMG4	0	0.999569
ESCA	PWP2	0	0.998505
ESCA	RABGGTA	0	0.956424
ESCA	RABGGTB	0	0.992847
ESCA	RAD51	0	0.976669
ESCA	RAE1	0	0.987275
ESCA	RBM14	0	0.997753
ESCA	RBM22	0	0.994448
ESCA	RBM39	0	0.995683
ESCA	RBM8A	0	0.979119
ESCA	RBMX	0	0.9686
ESCA	RBX1	0	0.986346
ESCA	RFC2	0	0.999036
ESCA	RFC4	0	0.931047
ESCA	RHOQ	0	0.926266
ESCA	RPA2	0	0.997429
ESCA	RPA3	0	1
ESCA	RPAIN	0	0.93152
ESCA	RPAP1	0	0.999635
ESCA	RPF2	0	0.990875
ESCA	RPL12	0	1
ESCA	RPL14	0	0.996201
ESCA	RPL15	0	1
ESCA	RPL17	0	1
ESCA	RPL18	0	0.99993
ESCA	RPL19	0	1
ESCA	RPL21	0	1
ESCA	RPL23A	0	0.999927
ESCA	RPL24	0	0.998973
ESCA	RPL26	0	0.999987
ESCA	RPL27	0	0.999905
ESCA	RPL27A	0	0.999963
ESCA	RPL31	0	1
ESCA	RPL35A	0	0.988642
ESCA	RPL36A	0	0.963458
ESCA	RPL37	0	0.988845
ESCA	RPL38	0	0.992106
ESCA	RPL4	0	1
ESCA	RPL5	0	1
ESCA	RPL6	0	1
ESCA	RPL7	0	0.999998
ESCA	RPL9	0	0.998277
ESCA	RPLP0	0	0.987897
ESCA	RPLP2	0	0.986246
ESCA	RPP21	0	0.967871
ESCA	RPS12	0	0.999981
ESCA	RPS13	0	0.993924
ESCA	RPS15	0	1
ESCA	RPS15A	0	1
ESCA	RPS16	0	0.999711
ESCA	RPS17	0	0.996469
ESCA	RPS18	0	1
ESCA	RPS2	0	0.996974
ESCA	RPS20	0	1
ESCA	RPS21	0	0.99744
ESCA	RPS23	0	1
ESCA	RPS25	0	0.982354
ESCA	RPS27A	0	0.999997
ESCA	RPS28	0	0.999941
ESCA	RPS29	0	1
ESCA	RPS3	0	1
ESCA	RPS3A	0	1
ESCA	RPS4X	0	1
ESCA	RPS5	0	0.999986
ESCA	RPS6	0	1
ESCA	RPS7	0	0.999943
ESCA	RPS8	0	1
ESCA	RPSA	0	0.99993
ESCA	RRM1	0	1
ESCA	RRM2	0	0.996487
ESCA	RRN3	0	0.98573
ESCA	RRP1	0	0.922087
ESCA	RRP9	0	0.932939
ESCA	RSL1D1	0	0.989588
ESCA	RSL24D1	0	1
ESCA	RUVBL1	0	0.993649
ESCA	SBDS	0	0.999938
ESCA	SBNO1	0	0.979962
ESCA	SDHC	0	0.902855
ESCA	SEC61G	0	0.967555
ESCA	SF3B5	0	1
ESCA	SKP1	0	0.992386
ESCA	SLC35B1	0	0.967706
ESCA	SLC7A6OS	0	0.901467
ESCA	SMC1A	0	0.994792
ESCA	SMG5	0	0.949896
ESCA	SMU1	0	1
ESCA	SNAPC2	0	0.979469
ESCA	SNAPC3	0	0.930717
ESCA	SNAPC5	0	0.938823
ESCA	SNRNP25	0	0.994863
ESCA	SNRPB	0	0.998148
ESCA	SNRPD1	0	1
ESCA	SNRPD3	0	1
ESCA	SNRPE	0	0.99675
ESCA	SNRPG	0	0.998222
ESCA	SNW1	0	0.995083
ESCA	SOD1	0	0.99206
ESCA	SPC24	0	0.998784
ESCA	SPC25	0	0.9951
ESCA	SPCS3	0	0.980366
ESCA	SPDYE1	0	0.935591
ESCA	SRP9	0	0.978397
ESCA	SS18L2	0	0.999795
ESCA	SSRP1	0	0.987987
ESCA	STX5	0	0.990523
ESCA	SUPV3L1	0	0.969707
ESCA	TBCA	0	0.912826
ESCA	THOC1	0	0.941241
ESCA	THOC3	0	0.977365
ESCA	THOC5	0	0.96007
ESCA	THOC7	0	0.929375
ESCA	TIMM10	0	0.918631
ESCA	TOMM22	0	0.967127
ESCA	TPT1	0	0.96819
ESCA	TRAPPC1	0	0.975761
ESCA	TRAPPC3	0	0.999622
ESCA	TRNT1	0	0.98402
ESCA	TSR1	0	0.976258
ESCA	TSR2	0	0.99561
ESCA	TUBA1B	0	0.97349
ESCA	TUBG1	0	0.978198
ESCA	TUBGCP4	0	0.95068
ESCA	TXN	0	0.979933
ESCA	TXNL4B	0	0.957824
ESCA	TYMS	0	0.904405
ESCA	U2AF1	0	0.999961
ESCA	U2AF2	0	0.987972
ESCA	UBA2	0	0.9503
ESCA	UBA52	0	0.99936
ESCA	UBE2I	0	0.999785
ESCA	UBE2L3	0	0.964263
ESCA	UBL5	0	1
ESCA	UTP15	0	0.991869
ESCA	UTP6	0	0.950969
ESCA	UXT	0	0.905213
ESCA	VPS18	0	0.95016
ESCA	VPS25	0	0.99998
ESCA	VPS28	0	0.99962
ESCA	WBP11	0	0.91829
ESCA	WDR5	0	0.909761
ESCA	WDR55	0	0.931085
ESCA	WDR74	0	0.999996
ESCA	WDR82	0	0.973771
ESCA	WEE1	0	1
ESCA	XAB2	0	1
ESCA	YKT6	0	0.996418
ESCA	YRDC	0	0.991863
ESCA	ZBTB8OS	0	0.963314
ESCA	ZMAT2	0	0.986945
ESCA	ZNHIT2	0	0.990544
GBM	NSA2	0.0845661	0.993724
GBM	NOL6	0.0975616	0.975993
GBM	WDR33	0.0845061	0.995825
GBM	USP39	0.0366294	0.995928
GBM	EIF2B5	0.0884556	0.986006
GBM	PPP1R10	0.0956742	0.959965
GBM	SUPT16H	0.0888688	0.999454
GBM	SETD1A	0.0999098	0.911026
GBM	HSPD1	0.0969424	0.996327
GBM	KIF23	0.0936454	0.988169
GBM	POLR1A	0.0672768	0.980342
GBM	CENPE	0.0918206	0.910458
GBM	PELP1	0.089512	0.923594
GBM	COPA	0.0535646	0.999905
GBM	SENP6	0.0860027	0.924254
GBM	SART3	0.0859408	0.998012
GBM	SMG6	0.0801221	0.906903
GBM	KIF11	0.0762351	0.999989
GBM	ATP6V1B2	0.0694436	0.964408
GBM	ANKLE2	0.0682603	0.999382
GBM	TUBGCP5	0.0668369	0.954395
GBM	NSF	0.0662542	0.999084
GBM	POLR3A	0.0660294	0.999999
GBM	SDAD1	0.064297	0.945669
GBM	NUP160	0.0607332	0.977151
GBM	HEATR1	0.0548451	0.993217
GBM	INTS1	0.0503291	0.930496
GBM	XRN2	0.049986	0.955361
GBM	MEPCE	0.0498466	0.976207
GBM	XPO1	0.0478252	0.999136
GBM	UBA1	0.0478047	0.995868
GBM	NAA15	0.0467779	0.941988
GBM	NUP133	0.0455807	0.985297
GBM	SF1	0.0384282	1
GBM	UBR4	0.0362498	0.96219
GBM	AQR	0.0351837	0.990128
GBM	IPO13	0.0347889	0.909902
GBM	SF3B3	0.0303216	0.998946
GBM	WBP11	0.0152825	0.952888
GBM	SMG5	0.0292678	0.935833
GBM	MDN1	0.0251326	0.994792
GBM	DDX10	0.0241309	0.987725
GBM	HCFC1	0.0214227	0.994208
GBM	CKAP5	0.0204753	0.997503
GBM	POLE	0.0195976	0.988844
GBM	ETF1	0.0185876	0.998615
GBM	CNOT3	0.0185118	0.982303
GBM	SF3B1	0.0179971	0.987151
GBM	EIF3A	0.0173523	0.997955
GBM	NOP58	0.0108951	0.995301
GBM	NCAPD2	0.0071189	0.971652
GBM	SMC2	0.0068364	0.961919
GBM	ANAPC1	0.00572101	0.999181
GBM	SBNO1	0.00513754	0.971566
GBM	TOP2A	0.00383518	0.997373
GBM	ATP2A2	0.00362788	0.995948
GBM	GBF1	0.000416352	0.93823
GBM	RPS5	0.000114327	0.99921
GBM	UTP20	6.40693e-05	0.991211
GBM	RPL32	8.24931e-06	0.999997
GBM	ACTR2	0	0.966486
GBM	ANAPC11	0	0.989298
GBM	ARL2	0	0.985808
GBM	ATP6V0C	0	0.991472
GBM	ATP6V1E1	0	0.958125
GBM	BCAS2	0	0.938147
GBM	BIRC5	0	0.996807
GBM	BOP1	0	0.969373
GBM	BRF1	0	0.972987
GBM	BUD31	0	0.999744
GBM	BYSL	0	0.963551
GBM	C1orf109	0	0.926697
GBM	CCT6A	0	0.997902
GBM	CCT7	0	0.967001
GBM	CCT8	0	0.995826
GBM	CDC26	0	0.904393
GBM	CDC42	0	0.962947
GBM	CDC6	0	0.980254
GBM	CDK7	0	0.99573
GBM	CDK9	0	0.991857
GBM	CENPW	0	0.980085
GBM	CHMP4B	0	0.982754
GBM	CIAO1	0	0.943402
GBM	CIAPIN1	0	0.933866
GBM	COPE	0	0.96131
GBM	COPS2	0	0.945558
GBM	COPS5	0	0.99157
GBM	COPS6	0	0.982523
GBM	COPZ1	0	0.976296
GBM	CPSF4	0	0.987764
GBM	CWC22	0	0.985686
GBM	DAD1	0	0.994001
GBM	DDX21	0	0.954567
GBM	DNAJC17	0	0.975061
GBM	DPAGT1	0	0.977459
GBM	DPH3	0	0.905789
GBM	DUT	0	0.990709
GBM	DYNC1I2	0	0.990836
GBM	EBNA1BP2	0	0.941006
GBM	EIF2S1	0	0.990793
GBM	EIF3F	0	0.991103
GBM	EIF3G	0	0.981348
GBM	EIF6	0	0.986551
GBM	ELL	0	0.907328
GBM	ERH	0	0.999972
GBM	EXOSC3	0	0.959797
GBM	EXOSC6	0	0.985382
GBM	FBXO5	0	0.9699
GBM	FCF1	0	0.986111
GBM	GGPS1	0	0.964992
GBM	GINS2	0	0.99776
GBM	GINS4	0	0.985978
GBM	GPN2	0	0.985042
GBM	GRPEL1	0	0.982468
GBM	GTF2A2	0	0.970891
GBM	GTF3A	0	0.90999
GBM	HAUS1	0	0.992809
GBM	HAUS4	0	0.972815
GBM	HNRNPC	0	0.936273
GBM	HSPA9	0	0.999998
GBM	IPO7	0	0.907889
GBM	KCMF1	0	0.930736
GBM	LSM2	0	0.999971
GBM	LSM3	0	0.995718
GBM	LSM4	0	0.998227
GBM	LSM5	0	0.992587
GBM	LSM6	0	0.935642
GBM	LSM7	0	0.997473
GBM	LYRM4	0	0.966651
GBM	MED11	0	0.999843
GBM	MED20	0	0.960828
GBM	MED30	0	0.999025
GBM	MED31	0	0.980646
GBM	MED8	0	0.906513
GBM	MRTO4	0	0.90127
GBM	MTBP	0	0.996076
GBM	NAA50	0	0.995063
GBM	NEDD8	0	0.996185
GBM	NIP7	0	0.997258
GBM	NKAP	0	0.917881
GBM	NOP10	0	0.937009
GBM	NOP14	0	0.918142
GBM	NSL1	0	0.970601
GBM	NUP93	0	0.998855
GBM	NUS1	0	0.991942
GBM	NUTF2	0	0.99975
GBM	PAK1IP1	0	0.985131
GBM	PCBP2	0	0.914065
GBM	PDRG1	0	0.989763
GBM	PFDN2	0	0.992256
GBM	PFDN6	0	0.994009
GBM	PHB2	0	0.999308
GBM	PMF1	0	0.96859
GBM	PNO1	0	0.914341
GBM	POLD2	0	0.943792
GBM	POLR2C	0	0.999694
GBM	POLR2F	0	0.999181
GBM	POLR2H	0	0.991771
GBM	POLR2I	0	0.991068
GBM	POLR2L	0	0.999686
GBM	POLR3F	0	0.944927
GBM	POLR3H	0	0.988963
GBM	POLR3K	0	0.985173
GBM	PPP1R12A	0	0.953632
GBM	PPWD1	0	0.986683
GBM	PRC1	0	0.989775
GBM	PREB	0	0.964891
GBM	PRELID1	0	1
GBM	PRMT1	0	0.958325
GBM	PSMA2	0	1
GBM	PSMA4	0	0.99101
GBM	PSMA6	0	1
GBM	PSMB5	0	0.969517
GBM	PSMB6	0	0.908673
GBM	PSMC5	0	0.985796
GBM	PSMC6	0	0.993423
GBM	PSMD13	0	0.944725
GBM	PSMG3	0	0.934164
GBM	PSMG4	0	0.977979
GBM	RABGGTB	0	0.982479
GBM	RACGAP1	0	0.969289
GBM	RAD51	0	0.960758
GBM	RAN	0	1
GBM	RANGAP1	0	0.983762
GBM	RBM8A	0	0.962864
GBM	RBX1	0	0.96375
GBM	RNPC3	0	0.990579
GBM	RNPS1	0	0.916445
GBM	RPA2	0	0.998831
GBM	RPA3	0	0.999173
GBM	RPF2	0	0.958615
GBM	RPL12	0	0.999173
GBM	RPL13	0	0.999989
GBM	RPL17	0	1
GBM	RPL19	0	0.999983
GBM	RPL24	0	0.999069
GBM	RPL26	0	0.999113
GBM	RPL27	0	0.997473
GBM	RPL27A	0	0.999773
GBM	RPL35	0	0.992887
GBM	RPL36	0	0.999848
GBM	RPL37	0	0.991925
GBM	RPL37A	0	0.999996
GBM	RPL38	0	0.99437
GBM	RPL4	0	0.999794
GBM	RPL8	0	0.999999
GBM	RPLP1	0	0.989956
GBM	RPLP2	0	0.96949
GBM	RPP21	0	0.949366
GBM	RPS11	0	1
GBM	RPS13	0	0.995842
GBM	RPS14	0	0.999807
GBM	RPS15	0	1
GBM	RPS15A	0	0.999968
GBM	RPS16	0	0.998904
GBM	RPS18	0	0.999922
GBM	RPS19	0	1
GBM	RPS20	0	1
GBM	RPS23	0	0.999985
GBM	RPS24	0	0.991682
GBM	RPS25	0	0.982719
GBM	RPS27A	0	0.999786
GBM	RPS29	0	0.999999
GBM	RPS6	0	0.999802
GBM	RPS8	0	0.999575
GBM	RRP1	0	0.923194
GBM	SBDS	0	0.997255
GBM	SEC13	0	0.986973
GBM	SEC61G	0	0.973277
GBM	SF3A2	0	0.997025
GBM	SF3B5	0	1
GBM	SKP1	0	0.991349
GBM	SLC35B1	0	0.968272
GBM	SLC7A6OS	0	0.912401
GBM	SMNDC1	0	0.935982
GBM	SMU1	0	1
GBM	SNAPC1	0	0.995355
GBM	SNAPC2	0	0.992324
GBM	SNAPC3	0	0.947294
GBM	SNAPC4	0	0.974311
GBM	SNRNP25	0	0.971367
GBM	SNRNP27	0	0.979016
GBM	SNRNP70	0	0.966741
GBM	SNRPA1	0	1
GBM	SNRPD2	0	0.99871
GBM	SNRPF	0	1
GBM	SOD1	0	0.964925
GBM	SPC24	0	0.998918
GBM	SPCS2	0	0.920448
GBM	SPCS3	0	0.97837
GBM	SRP19	0	0.992586
GBM	SRP9	0	0.962299
GBM	SS18L2	0	0.998422
GBM	STX18	0	0.94897
GBM	TAF1C	0	0.977956
GBM	TBCA	0	0.914486
GBM	TBCB	0	0.93505
GBM	THOC3	0	0.962147
GBM	THOC5	0	0.952644
GBM	TIMM10	0	0.949884
GBM	TOMM40	0	0.962231
GBM	TPT1	0	0.920339
GBM	TRAPPC1	0	0.960909
GBM	TRIAP1	0	0.920346
GBM	TSG101	0	0.951373
GBM	TTC1	0	0.946768
GBM	TUBA1B	0	0.970988
GBM	UBA2	0	0.954117
GBM	UBE2I	0	0.996985
GBM	URB1	0	0.929477
GBM	UTP18	0	0.927641
GBM	VCP	0	1
GBM	VPS25	0	0.992405
GBM	WDR12	0	0.938014
GBM	WDR18	0	0.92524
GBM	WDR77	0	0.960362
GBM	YKT6	0	0.983385
GBM	ZMAT2	0	0.986358
GBM	ZNF830	0	0.922737
LAML	CDK7	0.019279	0.997219
LAML	XRCC6	0	0.997723
LAML	IPO7	0	0.923275
LAML	MCM2	0.0281629	0.997835
LAML	KPNB1	0	0.999843
LAML	BUB1B	0	0.944175
LAML	ATR	0.0210947	0.964409
LAML	MDN1	0.0192814	0.984084
LAML	POLE	0.0147851	0.993017
LAML	GBF1	0.00923948	0.945438
LAML	MED29	8.67152e-05	0.91794
LAML	AAMP	0	0.983756
LAML	ABCE1	0	0.999735
LAML	ABCF1	0	0.953416
LAML	ABT1	0	0.96953
LAML	ACTL6A	0	0.995299
LAML	ACTR10	0	0.985054
LAML	ACTR2	0	0.915315
LAML	AHCTF1	0	0.920662
LAML	AKIRIN2	0	0.95011
LAML	ALG11	0	0.98504
LAML	ALG14	0	0.905277
LAML	ALG2	0	0.977313
LAML	ANAPC1	0	0.998421
LAML	ANAPC10	0	0.993666
LAML	ANAPC11	0	0.996731
LAML	ANAPC2	0	0.991131
LAML	ANAPC5	0	0.976895
LAML	ANKLE2	0	1
LAML	AP2M1	0	0.959729
LAML	AP2S1	0	0.975118
LAML	AQR	0	0.99087
LAML	ARCN1	0	0.906787
LAML	ARIH1	0	0.927054
LAML	ARL2	0	0.994027
LAML	ATP6AP1	0	0.919193
LAML	ATP6V0B	0	0.903777
LAML	ATP6V0C	0	0.999997
LAML	ATP6V0D1	0	0.98717
LAML	ATP6V1A	0	0.982568
LAML	ATP6V1B2	0	0.998794
LAML	ATP6V1E1	0	0.985917
LAML	ATP6V1F	0	0.939267
LAML	ATP6V1G1	0	0.99185
LAML	AURKA	0	0.951583
LAML	AURKB	0	1
LAML	BANF1	0	0.999982
LAML	BCAS2	0	0.950179
LAML	BIRC5	0	0.997436
LAML	BOP1	0	0.969709
LAML	BPTF	0	0.946153
LAML	BRF1	0	0.988007
LAML	BRF2	0	0.998694
LAML	BRIX1	0	0.932444
LAML	BUD31	0	0.999849
LAML	BYSL	0	0.984997
LAML	CAPZB	0	0.914081
LAML	CBFB	0	0.929217
LAML	CCNA2	0	0.972772
LAML	CCNK	0	0.997411
LAML	CCT2	0	0.972572
LAML	CCT3	0	0.991897
LAML	CCT4	0	0.999866
LAML	CCT5	0	0.945056
LAML	CCT6A	0	0.990872
LAML	CCT7	0	0.977203
LAML	CCT8	0	0.995112
LAML	CDC123	0	0.999974
LAML	CDC20	0	0.999987
LAML	CDC26	0	0.904196
LAML	CDC37	0	0.984366
LAML	CDC45	0	0.999211
LAML	CDC5L	0	0.997372
LAML	CDC6	0	0.982417
LAML	CDC7	0	1
LAML	CDC73	0	0.971011
LAML	CDCA8	0	0.969613
LAML	CDK1	0	0.999996
LAML	CDK9	0	0.993921
LAML	CENPW	0	0.925355
LAML	CFL1	0	0.935464
LAML	CHAF1B	0	0.999051
LAML	CHCHD4	0	0.937033
LAML	CHEK1	0	0.994194
LAML	CHERP	0	0.940243
LAML	CHMP2A	0	1
LAML	CHMP4B	0	0.915591
LAML	CHMP6	0	0.973256
LAML	CIAPIN1	0	0.916842
LAML	CINP	0	0.922264
LAML	CKAP5	0	0.99934
LAML	CLNS1A	0	0.977333
LAML	CLP1	0	0.998787
LAML	CLTC	0	0.991422
LAML	COPA	0	0.999367
LAML	COPB1	0	0.999051
LAML	COPB2	0	0.998139
LAML	COPE	0	0.97119
LAML	COPS2	0	0.919682
LAML	COPS5	0	0.996911
LAML	COPS6	0	0.992847
LAML	COPS8	0	0.946737
LAML	CPSF1	0	0.951829
LAML	CPSF2	0	0.989751
LAML	CPSF3	0	0.996343
LAML	CRCP	0	0.969992
LAML	CSE1L	0	0.999991
LAML	CSTF3	0	0.94528
LAML	CTCF	0	0.998787
LAML	CTDP1	0	0.997844
LAML	CWC22	0	0.962735
LAML	DAD1	0	0.995189
LAML	DBR1	0	0.990315
LAML	DCTN5	0	0.930421
LAML	DCTN6	0	0.917092
LAML	DDB1	0	0.99869
LAML	DDX10	0	0.916704
LAML	DDX18	0	0.976543
LAML	DDX27	0	0.910605
LAML	DDX41	0	0.986634
LAML	DDX47	0	0.993261
LAML	DDX54	0	0.981231
LAML	DDX55	0	0.938468
LAML	DDX56	0	0.999333
LAML	DHDDS	0	0.999262
LAML	DHX15	0	0.994965
LAML	DHX37	0	0.991924
LAML	DHX8	0	0.984383
LAML	DHX9	0	0.901638
LAML	DKC1	0	0.941719
LAML	DMAP1	0	0.975106
LAML	DNAJC17	0	0.989813
LAML	DNAJC8	0	0.91905
LAML	DNAJC9	0	0.904155
LAML	DNM2	0	0.995951
LAML	DONSON	0	0.997415
LAML	DTL	0	0.999992
LAML	DTYMK	0	0.994607
LAML	DUT	0	0.999939
LAML	DYNC1I2	0	0.998468
LAML	DYNLRB1	0	0.987686
LAML	ECD	0	0.998111
LAML	EEF2	0	0.998732
LAML	EIF1	0	0.965692
LAML	EIF1AD	0	0.979797
LAML	EIF2B2	0	0.996085
LAML	EIF2B4	0	0.994291
LAML	EIF2S1	0	0.997422
LAML	EIF2S2	0	0.987073
LAML	EIF3A	0	0.994959
LAML	EIF3B	0	0.987699
LAML	EIF3D	0	0.996905
LAML	EIF3F	0	0.991678
LAML	EIF3G	0	0.975872
LAML	EIF3I	0	0.996385
LAML	EIF4A1	0	0.98462
LAML	EIF4A3	0	1
LAML	EIF4E	0	0.993075
LAML	EIF5	0	0.987245
LAML	EIF5A	0	0.959775
LAML	EIF6	0	0.974084
LAML	ELL	0	0.958265
LAML	ERCC3	0	0.979317
LAML	ERH	0	0.999999
LAML	ESPL1	0	1
LAML	ETF1	0	0.997704
LAML	EXOSC2	0	0.916324
LAML	EXOSC3	0	0.96999
LAML	EXOSC4	0	0.983615
LAML	EXOSC6	0	0.959684
LAML	EXOSC7	0	0.926361
LAML	EXOSC8	0	0.907362
LAML	EXOSC9	0	0.926633
LAML	FARSB	0	0.995298
LAML	FAU	0	0.998905
LAML	FBL	0	0.970914
LAML	FBXO5	0	0.961312
LAML	FCF1	0	0.990989
LAML	FNTA	0	0.922051
LAML	FTSJ3	0	0.966024
LAML	GAPDH	0	0.95577
LAML	GGPS1	0	0.978165
LAML	GGTLC2	0	0.971275
LAML	GINS1	0	0.999993
LAML	GINS2	0	0.999154
LAML	GINS4	0	0.974115
LAML	GNL2	0	0.969381
LAML	GPN1	0	0.994261
LAML	GPN2	0	0.996439
LAML	GPN3	0	0.961182
LAML	GPS1	0	0.931793
LAML	GTF2A2	0	0.987225
LAML	GTF2B	0	0.998721
LAML	GTF2E2	0	0.97783
LAML	GTPBP4	0	0.995531
LAML	GUK1	0	0.990622
LAML	HAUS1	0	0.980002
LAML	HAUS4	0	0.956941
LAML	HAUS5	0	0.931581
LAML	HCFC1	0	0.994367
LAML	HINFP	0	0.997223
LAML	HMGCR	0	0.953671
LAML	HMGCS1	0	0.995932
LAML	HNRNPC	0	0.907329
LAML	HNRNPK	0	0.998126
LAML	HNRNPL	0	0.993196
LAML	HSPA9	0	0.999702
LAML	HSPD1	0	0.994791
LAML	HSPE1	0	1
LAML	IFITM3	0	0.974988
LAML	IGBP1	0	0.992703
LAML	IK	0	0.996101
LAML	IMP3	0	0.987931
LAML	IMP4	0	0.948057
LAML	INCENP	0	0.92748
LAML	INTS2	0	0.94813
LAML	INTS7	0	0.933143
LAML	INTS8	0	0.919586
LAML	ISCU	0	0.998491
LAML	ISG20L2	0	0.961412
LAML	ISY1	0	0.955721
LAML	KIF11	0	0.996761
LAML	KIF23	0	0.999707
LAML	KIN	0	0.978634
LAML	KRI1	0	0.939833
LAML	LAS1L	0	0.920194
LAML	LONP1	0	0.902325
LAML	LSG1	0	0.931188
LAML	LSM2	0	0.99957
LAML	LSM3	0	0.998882
LAML	LSM5	0	0.971599
LAML	LSM7	0	0.996287
LAML	LUC7L3	0	0.998175
LAML	LYRM4	0	0.932499
LAML	MAD2L1	0	0.994869
LAML	MAGOH	0	0.930486
LAML	MAK16	0	0.987713
LAML	MASTL	0	0.986669
LAML	MAT2A	0	0.996096
LAML	MCL1	0	0.940575
LAML	MCM3	0	0.963253
LAML	MCM3AP	0	0.989778
LAML	MCM4	0	0.943623
LAML	MCM6	0	0.921064
LAML	MCM7	0	0.999267
LAML	MED11	0	0.999228
LAML	MED14	0	0.983074
LAML	MED17	0	0.964184
LAML	MED18	0	0.928988
LAML	MED20	0	0.983911
LAML	MED22	0	0.986244
LAML	MED27	0	0.94124
LAML	MED30	0	0.997813
LAML	MED31	0	0.979072
LAML	MED4	0	0.975371
LAML	MED8	0	0.94827
LAML	MED9	0	0.926735
LAML	MFAP1	0	0.995319
LAML	MIS12	0	0.94059
LAML	MRPS21	0	0.914874
LAML	MT1E	0	0.940792
LAML	MTBP	0	0.992568
LAML	MVK	0	0.924125
LAML	NAA50	0	0.995333
LAML	NAMPT	0	0.955261
LAML	NAPA	0	0.995316
LAML	NAT10	0	0.962904
LAML	NCAPD2	0	0.985018
LAML	NCAPG	0	0.959431
LAML	NCBP1	0	0.99312
LAML	NCBP2	0	0.999525
LAML	NDC80	0	0.981131
LAML	NEDD1	0	0.993824
LAML	NEDD8	0	0.999496
LAML	NFS1	0	0.985766
LAML	NFYC	0	0.943222
LAML	NIP7	0	0.994801
LAML	NLE1	0	0.94254
LAML	NOB1	0	0.939837
LAML	NOC4L	0	0.929429
LAML	NOL10	0	0.937561
LAML	NOL6	0	0.977953
LAML	NOP14	0	0.92287
LAML	NOP16	0	0.975299
LAML	NOP2	0	0.931106
LAML	NOP56	0	0.927749
LAML	NPLOC4	0	0.991124
LAML	NRF1	0	0.97176
LAML	NSA2	0	0.996634
LAML	NSF	0	0.998525
LAML	NSL1	0	0.943856
LAML	NUDT21	0	0.997687
LAML	NUF2	0	0.979634
LAML	NUP133	0	0.98579
LAML	NUP160	0	0.971198
LAML	NUS1	0	0.996578
LAML	NUTF2	0	0.99976
LAML	NXF1	0	0.97171
LAML	OGT	0	0.921314
LAML	PABPN1	0	0.986244
LAML	PAFAH1B1	0	0.99919
LAML	PCBP1	0	0.95645
LAML	PCBP2	0	0.975994
LAML	PCNA	0	0.999989
LAML	PDCD7	0	0.91869
LAML	PDRG1	0	0.928384
LAML	PELP1	0	0.92735
LAML	PES1	0	0.971578
LAML	PFDN2	0	0.992576
LAML	PFDN6	0	0.996072
LAML	PHAX	0	0.967379
LAML	PHB2	0	0.999927
LAML	PHF5A	0	0.999999
LAML	PKMYT1	0	0.981212
LAML	PLK1	0	1
LAML	PLK4	0	0.903973
LAML	PMF1	0	0.987357
LAML	PMPCA	0	0.900284
LAML	POLA2	0	0.982219
LAML	POLD1	0	0.999995
LAML	POLD2	0	0.977204
LAML	POLD3	0	0.9758
LAML	POLR1C	0	0.993771
LAML	POLR2C	0	1
LAML	POLR2D	0	0.998007
LAML	POLR2F	0	0.999998
LAML	POLR2G	0	0.99619
LAML	POLR2H	0	0.9898
LAML	POLR2I	0	0.993568
LAML	POLR2K	0	0.969896
LAML	POLR2L	0	0.995644
LAML	POLR3A	0	0.999926
LAML	POLR3B	0	0.995927
LAML	POLR3C	0	0.962421
LAML	POLR3H	0	0.990701
LAML	POLR3K	0	0.979596
LAML	POP1	0	0.915461
LAML	PPAN	0	0.961265
LAML	PPIL2	0	0.989863
LAML	PPP1R8	0	0.953165
LAML	PPP4C	0	0.93862
LAML	PPWD1	0	0.989054
LAML	PRC1	0	0.992244
LAML	PRELID1	0	0.998284
LAML	PRIM1	0	0.999844
LAML	PRMT1	0	0.979407
LAML	PRMT5	0	0.906347
LAML	PRPF19	0	1
LAML	PRPF3	0	0.932935
LAML	PRPF31	0	0.998914
LAML	PRPF38A	0	1
LAML	PRPF38B	0	0.991422
LAML	PRPF4	0	0.961438
LAML	PRPF6	0	0.966499
LAML	PSMA1	0	0.999648
LAML	PSMA2	0	0.999999
LAML	PSMA3	0	0.99968
LAML	PSMA4	0	0.991329
LAML	PSMA5	0	0.994891
LAML	PSMA6	0	1
LAML	PSMA7	0	0.999973
LAML	PSMB1	0	0.999355
LAML	PSMB2	0	0.999339
LAML	PSMB3	0	1
LAML	PSMB4	0	0.999913
LAML	PSMB6	0	0.950978
LAML	PSMC1	0	0.971839
LAML	PSMC2	0	0.9942
LAML	PSMC3	0	0.999064
LAML	PSMC4	0	0.995418
LAML	PSMC5	0	0.995408
LAML	PSMC6	0	0.996956
LAML	PSMD12	0	0.998361
LAML	PSMD13	0	0.919914
LAML	PSMD14	0	0.961366
LAML	PSMD2	0	0.990896
LAML	PSMD3	0	0.994341
LAML	PSMD4	0	0.9768
LAML	PSMD6	0	0.995964
LAML	PSMD7	0	0.916052
LAML	PSMG3	0	0.910887
LAML	PSMG4	0	0.932016
LAML	PUF60	0	1
LAML	RABGGTA	0	0.970767
LAML	RACGAP1	0	0.902746
LAML	RAD17	0	0.951375
LAML	RAD51	0	0.979881
LAML	RAD51C	0	0.901063
LAML	RAD9A	0	0.921129
LAML	RAN	0	1
LAML	RANGAP1	0	0.994349
LAML	RBBP5	0	0.980803
LAML	RBM17	0	0.965386
LAML	RBM22	0	0.994194
LAML	RBM39	0	0.998491
LAML	RBM8A	0	0.913188
LAML	RBMXL1	0	0.906046
LAML	RBX1	0	0.991855
LAML	RCC1	0	0.991972
LAML	RFC2	0	0.968192
LAML	RFC4	0	0.959573
LAML	RFC5	0	0.987365
LAML	RIOK1	0	0.934013
LAML	RIOK2	0	0.976565
LAML	RNF113A	0	0.901112
LAML	RNGTT	0	0.944625
LAML	RNPC3	0	0.947491
LAML	ROMO1	0	0.906461
LAML	RPA1	0	1
LAML	RPA2	0	0.996991
LAML	RPA3	0	0.999997
LAML	RPAP1	0	0.997747
LAML	RPAP2	0	0.921277
LAML	RPF2	0	0.970627
LAML	RPL10A	0	0.999991
LAML	RPL11	0	0.999962
LAML	RPL12	0	1
LAML	RPL13	0	0.999999
LAML	RPL14	0	0.997569
LAML	RPL17	0	1
LAML	RPL18	0	0.995995
LAML	RPL18A	0	1
LAML	RPL19	0	0.999948
LAML	RPL22	0	0.932416
LAML	RPL23	0	1
LAML	RPL24	0	0.999479
LAML	RPL26	0	0.998382
LAML	RPL27A	0	0.99947
LAML	RPL3	0	0.999995
LAML	RPL30	0	0.999754
LAML	RPL31	0	1
LAML	RPL35	0	0.995043
LAML	RPL36	0	0.998454
LAML	RPL37	0	0.996068
LAML	RPL37A	0	0.999989
LAML	RPL38	0	0.995884
LAML	RPL5	0	1
LAML	RPL7	0	0.998587
LAML	RPL7A	0	0.999448
LAML	RPL8	0	0.999997
LAML	RPL9	0	0.998339
LAML	RPLP0	0	0.996112
LAML	RPLP1	0	0.996182
LAML	RPLP2	0	0.985842
LAML	RPP21	0	0.901609
LAML	RPP38	0	0.90893
LAML	RPS11	0	0.999582
LAML	RPS13	0	0.993075
LAML	RPS14	0	0.999991
LAML	RPS15	0	1
LAML	RPS15A	0	0.998963
LAML	RPS16	0	0.999283
LAML	RPS17	0	0.973758
LAML	RPS18	0	0.999999
LAML	RPS19	0	1
LAML	RPS20	0	1
LAML	RPS21	0	0.986565
LAML	RPS23	0	0.999002
LAML	RPS24	0	0.971411
LAML	RPS25	0	0.975806
LAML	RPS27A	0	0.999969
LAML	RPS28	0	0.997761
LAML	RPS29	0	1
LAML	RPS3	0	1
LAML	RPS3A	0	1
LAML	RPS5	0	0.99981
LAML	RPS6	0	0.998894
LAML	RPS7	0	0.999773
LAML	RPS8	0	1
LAML	RPS9	0	0.999989
LAML	RRM1	0	1
LAML	RRM2	0	1
LAML	RRP9	0	0.939836
LAML	RRS1	0	0.91848
LAML	RSL24D1	0	0.996851
LAML	RUVBL1	0	0.910187
LAML	SACM1L	0	0.914882
LAML	SAE1	0	0.984795
LAML	SAP18	0	0.971224
LAML	SART1	0	0.966957
LAML	SART3	0	0.994397
LAML	SBDS	0	0.991413
LAML	SCAP	0	0.922196
LAML	SDAD1	0	0.960203
LAML	SDHC	0	0.976753
LAML	SEC13	0	0.992277
LAML	SEC61A1	0	0.999534
LAML	SEC61G	0	0.925092
LAML	SF1	0	0.999998
LAML	SF3A2	0	0.99228
LAML	SF3B4	0	0.999588
LAML	SF3B5	0	1
LAML	SFPQ	0	0.97529
LAML	SKP1	0	0.986159
LAML	SLC35B1	0	0.932464
LAML	SLC7A6OS	0	0.938796
LAML	SMARCE1	0	0.927287
LAML	SMU1	0	1
LAML	SNAPC1	0	0.991679
LAML	SNAPC2	0	0.9899
LAML	SNAPC3	0	0.930064
LAML	SNAPC4	0	0.981924
LAML	SNAPC5	0	0.963718
LAML	SNRNP25	0	0.992417
LAML	SNRNP27	0	0.975237
LAML	SNRNP35	0	0.995532
LAML	SNRNP70	0	0.988252
LAML	SNRPB	0	0.949417
LAML	SNRPD2	0	0.999956
LAML	SNRPE	0	0.996115
LAML	SNRPF	0	1
LAML	SNRPG	0	0.998361
LAML	SPC24	0	0.989366
LAML	SPC25	0	0.996162
LAML	SRBD1	0	0.994405
LAML	SRP19	0	0.991794
LAML	SRP54	0	0.999832
LAML	SRP72	0	0.90088
LAML	SRP9	0	0.94601
LAML	SRRT	0	0.906918
LAML	SS18L2	0	1
LAML	SSRP1	0	0.980905
LAML	SSU72	0	0.990223
LAML	STX5	0	0.985974
LAML	SUPT16H	0	0.999319
LAML	SUPT6H	0	0.994349
LAML	TAF10	0	0.901505
LAML	TAF1C	0	0.960964
LAML	TAF6	0	0.984029
LAML	TAF7	0	0.905752
LAML	TARDBP	0	0.919917
LAML	TBCB	0	0.956858
LAML	TBCD	0	0.978587
LAML	TBL3	0	0.963531
LAML	TCP1	0	0.998273
LAML	TFIP11	0	0.929379
LAML	THOC3	0	0.972725
LAML	THOC5	0	0.985132
LAML	THOC7	0	0.939403
LAML	TIMELESS	0	0.924229
LAML	TIMM13	0	0.937218
LAML	TINF2	0	0.990718
LAML	TNPO3	0	0.987996
LAML	TOMM22	0	0.968242
LAML	TOMM40	0	0.950522
LAML	TOP2A	0	0.994925
LAML	TPT1	0	0.963495
LAML	TPX2	0	0.967686
LAML	TRAPPC1	0	0.954354
LAML	TRAPPC3	0	0.995955
LAML	TRAPPC4	0	0.925714
LAML	TRAPPC5	0	0.939448
LAML	TRIAP1	0	0.959509
LAML	TRMT112	0	0.998685
LAML	TRPM7	0	0.942559
LAML	TSR1	0	0.935245
LAML	TSR2	0	0.989221
LAML	TTC1	0	0.956254
LAML	TTC27	0	0.98802
LAML	TUBB	0	0.99824
LAML	TUBG1	0	0.994101
LAML	TUBGCP3	0	0.981338
LAML	TUBGCP4	0	0.916557
LAML	TXNL4B	0	0.961664
LAML	U2AF2	0	0.991413
LAML	UBA2	0	0.959584
LAML	UBA52	0	0.998739
LAML	UBE2I	0	0.9973
LAML	UBE2M	0	0.955757
LAML	UBL5	0	1
LAML	USP39	0	0.99294
LAML	USP5	0	0.986106
LAML	USPL1	0	0.930942
LAML	UTP15	0	0.995152
LAML	UTP18	0	0.904794
LAML	UTP6	0	0.921336
LAML	VPS18	0	0.902403
LAML	VPS25	0	0.999998
LAML	VPS28	0	0.998737
LAML	WDHD1	0	0.949602
LAML	WDR12	0	0.946494
LAML	WDR3	0	0.958628
LAML	WDR33	0	0.998742
LAML	WDR43	0	0.990901
LAML	WDR55	0	0.915544
LAML	WDR74	0	0.998343
LAML	WDR75	0	0.981824
LAML	WEE1	0	1
LAML	WNK1	0	0.945095
LAML	XPO1	0	0.991758
LAML	XRCC5	0	0.912455
LAML	YBX1	0	0.98833
LAML	YKT6	0	0.986516
LAML	YRDC	0	0.999468
LAML	ZBTB8OS	0	0.976455
LAML	ZMAT2	0	0.972748
LAML	ZNF830	0	0.923083
LAML	ZNHIT2	0	0.998457
LIHC	EIF5A	0	0.999991
LIHC	WDR77	0.022501	0.993371
LIHC	SF3A3	0.0896895	1
LIHC	PES1	0.0101912	0.999986
LIHC	SSRP1	0.0160478	0.920731
LIHC	RSL24D1	0.0131336	1
LIHC	PSMD14	0.0695672	1
LIHC	DPAGT1	0.02223	0.957778
LIHC	SARS2	0.0973042	0.933935
LIHC	ALG1	0.0863726	0.900497
LIHC	EIF3B	0.0403702	1
LIHC	INCENP	0.0433621	1
LIHC	PUF60	0.086243	1
LIHC	PABPC1	0.0173365	0.999927
LIHC	HNRNPL	0.0718835	0.991004
LIHC	POLE	0.0382181	0.999951
LIHC	ANKLE2	0.0887192	1
LIHC	UPF1	0.0391125	0.977492
LIHC	TUBGCP3	0.0930287	0.954497
LIHC	TAF6	0.0604056	0.999846
LIHC	DDX10	0.0745201	1
LIHC	TTK	0.0848585	0.935716
LIHC	PPAT	0.0826683	0.933199
LIHC	PLK4	0.0787077	0.999069
LIHC	ZBTB11	0.011074	0.947209
LIHC	FNTA	0.0431152	0.914144
LIHC	WDHD1	0.031992	0.997491
LIHC	TOP2A	0.050666	1
LIHC	NDC80	0.0502709	0.948425
LIHC	TOPBP1	0.0487315	0.934582
LIHC	SART1	0.0490504	0.930497
LIHC	ESPL1	0.0437457	1
LIHC	THOC2	0.0435309	1
LIHC	TIMELESS	0.0417227	0.947643
LIHC	HCFC1	0.0249196	0.999965
LIHC	MYH9	0.0138026	0.939481
LIHC	RRP12	0.0218688	0.948758
LIHC	ZNF335	0.0312663	0.95026
LIHC	IPO11	0.0223841	0.999745
LIHC	WDR43	0.0208958	1
LIHC	PGD	0.0113451	0.904488
LIHC	MDN1	0.0111118	0.999072
LIHC	INTS2	0.00529156	0.964482
LIHC	POLR3B	0.00452023	1
LIHC	RNF20	0.00387363	0.910694
LIHC	MED1	0.00583397	0.937018
LIHC	WNK1	0.00530124	0.910337
LIHC	DYNC1H1	0.0054748	0.999653
LIHC	TUBGCP2	0.00233193	0.999975
LIHC	UBR4	0.00306872	0.999975
LIHC	NVL	0.00127039	0.923792
LIHC	URB1	0.00109417	0.922238
LIHC	TRRAP	0.000370569	0.999204
LIHC	EIF3A	0.000311181	0.986303
LIHC	PHB2	2.49754e-05	1
[truncated: 2,852 more rows]

## Sheet: Fig 1B-D
MIG	Synthetic lethal_Gene1	Synthetic lethal_Gene2	sens.score	rank
CHEK1:TOP3A	CHEK1	TOP3A	-3.18477	5
RAD9A	BRCA2	RAD9A	-2.92247	8
GINS4	ASCC3	GINS4	-2.88175	9
RBX1:SMC3	RBX1	SMC3	-2.82535	12
RAD9A:RPA1	RAD9A	RPA1	-2.77287	14
RUVBL1	FANCF	RUVBL1	-2.72938	16
XRCC6	PRKDC	XRCC6	-2.72526	17
GINS4	COPS3	GINS4	-2.71076	18
GINS4	FAM175A	GINS4	-2.68767	19
CHEK1	ATRIP	CHEK1	-2.65216	20
HINFP	BRCA1	HINFP	-2.64235	21
ATR:RAD51C	ATR	RAD51C	-2.63891	23
POLD3:RAD51C	POLD3	RAD51C	-2.63006	24
CHEK1	BRCA2	CHEK1	-2.6112	26
SFPQ	FZR1	SFPQ	-2.57478	27
RAD51C:RBX1	RAD51C	RBX1	-2.57354	28
DTL	ATRIP	DTL	-2.56939	29
ACTL6A:COPS5	ACTL6A	COPS5	-2.56555	30
MCM4	MCM4	PRKDC	-2.56503	31
GINS4	GINS4	PPP4R2	-2.54859	32
GINS4	GINS4	GTF2H5	-2.53747	33
RAD9A	ATRX	RAD9A	-2.53528	34
CINP	ACTR8	CINP	-2.52004	35
XAB2	MEAF6	XAB2	-2.51835	36
TRRAP	BRCA2	TRRAP	-2.51604	37
GINS4	GINS4	MTA1	-2.49622	38
CHEK1	CHEK1	FZR1	-2.4857	39
ATR	ATR	MEN1	-2.48331	40
ACTL6A	ACTL6A	MEN1	-2.4733	42
SUPT16H	RFC1	SUPT16H	-2.47263	43
RFC5	BRCA2	RFC5	-2.47252	44
GINS4:UPF1	GINS4	UPF1	-2.46817	46
PCNA	LIG1	PCNA	-2.45971	47
GINS4	EYA3	GINS4	-2.45555	48
CHEK1:RAD9A	CHEK1	RAD9A	-2.44466	51
CHAF1A	CHAF1A	MEAF6	-2.41856	52
GINS4:XRCC6	GINS4	XRCC6	-2.41457	53
COPS5:SMC3	COPS5	SMC3	-2.40823	54
RAD51C	HUS1	RAD51C	-2.40206	56
CDC7:PCNA	CDC7	PCNA	-2.39766	58
RAD51C:WDHD1	RAD51C	WDHD1	-2.39424	59
CDK2	CDK2	POLN	-2.39199	60
DTL:RFC2	DTL	RFC2	-2.38102	61
MCM4	MCM4	MEAF6	-2.3648	62
GINS4	APEX2	GINS4	-2.34608	64
RBX1	ATRX	RBX1	-2.34242	66
TRRAP	INO80	TRRAP	-2.34133	67
SSRP1	INO80B	SSRP1	-2.33946	68
GTF2H3:MCM4	GTF2H3	MCM4	-2.33841	69
COPS4:HINFP	COPS4	HINFP	-2.33821	70
RAD51C	ATRX	RAD51C	-2.33701	71
COPS5:RBX1	COPS5	RBX1	-2.3228	73
POLD3	POLD3	TICRR	-2.31666	75
PCNA	PCNA	RAD1	-2.30437	76
RAD51	RAD51	UHRF1	-2.30279	77
RPS3	NFRKB	RPS3	-2.30222	78
TOPBP1	POLN	TOPBP1	-2.2996	79
ATR:NPLOC4	ATR	NPLOC4	-2.29658	80
COPS5:RPS3	COPS5	RPS3	-2.29491	81
RAD51C	POLN	RAD51C	-2.29278	83
CCNH	CCNH	HUS1	-2.28891	84
GINS4	GINS4	UFD1L	-2.28755	86
RUVBL1	BARD1	RUVBL1	-2.28712	87
COPS2	COPS2	FZR1	-2.2812	89
RAD51	ING3	RAD51	-2.27912	90
GINS4	GINS4	TRIP12	-2.26969	92
CDC45	CDC45	UFD1L	-2.26944	93
COPS5	BRCA2	COPS5	-2.26483	94
RPA1	FANCD2	RPA1	-2.26303	95
PRPF19	BARD1	PRPF19	-2.26141	96
COPS8	COPS8	ESCO2	-2.25552	97
COPS8	COPS8	HUS1	-2.2403	98
MCM5	FZR1	MCM5	-2.23941	99
ATR	ATR	RAD9B	-2.23299	100
RUVBL1	FZR1	RUVBL1	-2.22701	102
RAD9A	INO80E	RAD9A	-2.22574	103
TIMELESS:TOPBP1	TIMELESS	TOPBP1	-2.22231	105
GINS4	FOXM1	GINS4	-2.20823	107
RAD51C	FOXM1	RAD51C	-2.20786	108
GTF2H3	ACTR8	GTF2H3	-2.20759	109
CDC7	APEX2	CDC7	-2.20088	111
ACTL6A:DMAP1	ACTL6A	DMAP1	-2.20069	112
CDK2:POLR2F	CDK2	POLR2F	-2.19972	113
RPA1	FANCF	RPA1	-2.18982	114
TOPBP1	POLA1	TOPBP1	-2.1823	116
VCP	MEAF6	VCP	-2.17835	118
CLSPN	ATRIP	CLSPN	-2.1781	119
RFC2	RFC2	UHRF1	-2.17747	120
RFC3	RFC3	SHFM1	-2.17622	121
GTF2H3	GTF2H3	GTF2H5	-2.17114	122
VCP	PPP4R2	VCP	-2.17002	123
RAD9A	CHEK2	RAD9A	-2.1643	125
UPF1	APEX2	UPF1	-2.15721	128
COPS5:GTF2H3	COPS5	GTF2H3	-2.15473	129
COPS8:XAB2	COPS8	XAB2	-2.15424	130
TOP3A	BRCA1	TOP3A	-2.1459	132
COPS5	COPS5	HUS1	-2.1406	133
COPS8	COPS8	PTTG1	-2.14048	135
CCNH	CCNH	WDR70	-2.13408	136
DTL:RAD51	DTL	RAD51	-2.13034	137
DTL:XAB2	DTL	XAB2	-2.12458	138
SMC3:TOPBP1	SMC3	TOPBP1	-2.12083	140
GTF2H3	GTF2H1	GTF2H3	-2.12075	141
MCM5	BRCA2	MCM5	-2.11943	142
RPS3	MEAF6	RPS3	-2.11639	145
ATR	ATR	FANCF	-2.11166	146
WDR33	FZR1	WDR33	-2.10766	147
POLD3	HUS1	POLD3	-2.10722	148
CHEK1	CHEK1	HUS1	-2.09946	152
MCM7	ING3	MCM7	-2.09213	153
MCM7:TRRAP	MCM7	TRRAP	-2.08936	155
CHEK1	CHEK1	RAD9B	-2.08545	156
CHEK1:POLD3	CHEK1	POLD3	-2.08438	157
EP400:MCM7	EP400	MCM7	-2.07966	158
COPS5:DMAP1	COPS5	DMAP1	-2.07426	159
PCNA	FZR1	PCNA	-2.07423	160
DTL:POLR2F	DTL	POLR2F	-2.07082	161
POLR2F:SMC3	POLR2F	SMC3	-2.07074	162
RBX1:TOPBP1	RBX1	TOPBP1	-2.06755	163
PPP4C	BARD1	PPP4C	-2.06734	164
RFC2	NFRKB	RFC2	-2.06638	165
RFC2	RFC2	VPS72	-2.06615	166
RAD51C	FEN1	RAD51C	-2.06533	167
POLR1A	POLR1A	SHFM1	-2.06477	168
ATR	ATR	POLA1	-2.06309	170
RNF113A	HUS1	RNF113A	-2.06099	172
XAB2	BRCA2	XAB2	-2.05621	174
TOPBP1	MTA1	TOPBP1	-2.05584	175
WDHD1	ING3	WDHD1	-2.05477	176
VCP	POLN	VCP	-2.05235	180
TOPBP1	ASCC3	TOPBP1	-2.05067	183
TERF2	TDP2	TERF2	-2.04934	185
TIMELESS	FANCF	TIMELESS	-2.04839	186
PCNA	PCNA	SHFM1	-2.04063	187
ATR:RFC3	ATR	RFC3	-2.03749	190
PRPF19	PRPF19	UVSSA	-2.03638	191
RAD9A:RFC3	RAD9A	RFC3	-2.0347	192
RFC5	GTF2H1	RFC5	-2.03203	193
PRPF19	BRCA1	PRPF19	-2.03051	194
XRCC3	VPS72	XRCC3	-2.0286	197
DMAP1	DMAP1	MEAF6	-2.02778	198
CDC7:COPS2	CDC7	COPS2	-2.02776	199
CDK7	CDK7	ERCC5	-2.02697	201
TOP3A	BLM	TOP3A	-2.02653	202
SUPT16H:TOPBP1	SUPT16H	TOPBP1	-2.02614	204
XAB2	HIST3H3	XAB2	-2.02349	206
SMC3:TRRAP	SMC3	TRRAP	-2.02249	207
RFC5:WDHD1	RFC5	WDHD1	-2.02055	208
TOPBP1	PTTG1	TOPBP1	-2.01985	209
SFPQ	INO80E	SFPQ	-2.01681	210
NPLOC4	MEAF6	NPLOC4	-2.01534	212
PPP4C:XAB2	PPP4C	XAB2	-2.01209	214
TERF2:UBE2N	TERF2	UBE2N	-2.01084	215
TOP3A	TOP3A	UBE2B	-2.01057	216
RAD51C	APEX2	RAD51C	-2.00996	217
GINS4	FZR1	GINS4	-2.00968	218
DTL:PPP4C	DTL	PPP4C	-2.00907	220
RPA3:WDHD1	RPA3	WDHD1	-2.00571	223
POLD3:RFC5	POLD3	RFC5	-2.00078	225
TOPBP1	SHFM1	TOPBP1	-2.00044	226
UPF1	SMG1	UPF1	-2.00036	227
RAD9A:TOP3A	RAD9A	TOP3A	-1.99949	229
RFC3	RFC3	WDR70	-1.99808	231
MCM7	FAM175A	MCM7	-1.99674	232
GTF2H3	FANCF	GTF2H3	-1.99601	233
RFC2	RFC2	WDR70	-1.99537	234
RAD9A:RUVBL1	RAD9A	RUVBL1	-1.99203	235
COPS8	COPS8	UHRF1	-1.98908	236
RFC2	GTF2H1	RFC2	-1.98682	237
TRRAP:XRCC3	TRRAP	XRCC3	-1.98575	238
GINS4	GINS4	RMI1	-1.98473	239
RBX1	ACTR8	RBX1	-1.98218	240
RPA1	RPA1	SHFM1	-1.98019	242
ATR:TOPBP1	ATR	TOPBP1	-1.97848	243
RPA1	BARD1	RPA1	-1.97842	244
PCNA	PCNA	PRKDC	-1.97576	245
EP400	EP400	POLA1	-1.96764	250
COPS8:GINS4	COPS8	GINS4	-1.96629	251
GTF2H3:PCNA	GTF2H3	PCNA	-1.96604	253
TOPBP1	INO80E	TOPBP1	-1.9658	254
CLSPN:RAD51	CLSPN	RAD51	-1.96527	255
RPS3	RPS3	UCHL5	-1.96351	256
CDK2	CDK2	GTF2H1	-1.96306	258
NPLOC4	FZR1	NPLOC4	-1.96292	259
CHEK1:TOPBP1	CHEK1	TOPBP1	-1.95978	260
TRRAP	ATRX	TRRAP	-1.95963	261
COPS8	COPS8	DNA2	-1.95879	262
COPS5:RAD9A	COPS5	RAD9A	-1.955	264
SFPQ	ASCC3	SFPQ	-1.94892	268
DDB1	DDB1	DNA2	-1.94882	269
CHAF1A:PRPF19	CHAF1A	PRPF19	-1.94705	270
POLR2F:RBX1	POLR2F	RBX1	-1.94672	272
RPAIN:TERF2	RPAIN	TERF2	-1.94633	273
RFC5	GTF2H4	RFC5	-1.93915	275
ATR	ATR	GTF2H1	-1.93093	278
CHEK1	CHEK1	INO80B	-1.92735	280
TOP3A	NDNL2	TOP3A	-1.92674	281
POLD3	POLD3	UHRF1	-1.92592	283
GINS4	DOT1L	GINS4	-1.92532	284
SFPQ	NFRKB	SFPQ	-1.92521	285
POLR2L:TOP3A	POLR2L	TOP3A	-1.92312	286
GINS4	GINS4	INO80C	-1.92251	287
ATR:POLR2L	ATR	POLR2L	-1.92126	288
RAD9A	RAD9A	RAD9B	-1.92095	289
RFC4	RFC4	SUMO1	-1.91991	290
TOPBP1	KDM2A	TOPBP1	-1.9181	291
ERCC3:HINFP	ERCC3	HINFP	-1.91706	292
MCM4:PPP4C	MCM4	PPP4C	-1.91501	293
NPLOC4:SMC3	NPLOC4	SMC3	-1.91327	294
POLR2L	FANCC	POLR2L	-1.91054	296
TERF2	MCRS1	TERF2	-1.90944	297
CDK7:VCP	CDK7	VCP	-1.90542	300
GINS4	FEN1	GINS4	-1.90516	301
GINS4	GINS4	SLC30A9	-1.90234	304
RAD9A	BRCA1	RAD9A	-1.90094	305
TOPBP1	ACTR5	TOPBP1	-1.89675	308
RBM17	MRE11A	RBM17	-1.89496	309
TRRAP	SUMO1	TRRAP	-1.89374	310
RAD51C:TOPBP1	RAD51C	TOPBP1	-1.89069	311
ATR	ACTR8	ATR	-1.88934	312
ACTL6A	ACTL6A	MCRS1	-1.88635	313
RBM17	RBM17	VPS72	-1.88503	314
CHEK1:POLR2B	CHEK1	POLR2B	-1.8839	315
HINFP	DDX1	HINFP	-1.88374	316
CLSPN:RBX1	CLSPN	RBX1	-1.88167	318
MCM7:RFC3	MCM7	RFC3	-1.88155	319
UPF1:XAB2	UPF1	XAB2	-1.87991	322
COPS5	COPS5	POLA1	-1.87785	323
TRRAP	GTF2H1	TRRAP	-1.87749	324
NPLOC4:RBX1	NPLOC4	RBX1	-1.87738	325
PRPF19:TERF2	PRPF19	TERF2	-1.87445	328
RPS3	INO80	RPS3	-1.87354	329
MCM5	HUS1	MCM5	-1.87255	330
HINFP	HINFP	WDR70	-1.87131	331
POLR2E:RAD9A	POLR2E	RAD9A	-1.87115	333
RFC3	BRCA1	RFC3	-1.87006	334
CDK7	ACTR8	CDK7	-1.86807	335
RPA1	FANCM	RPA1	-1.86789	336
PPP4C:PRPF19	PPP4C	PRPF19	-1.86709	337
TOP3A	RAD1	TOP3A	-1.86591	338
SMC3	BRCA1	SMC3	-1.86554	339
RNF113A	ATRIP	RNF113A	-1.86304	340
XRCC5	ATRIP	XRCC5	-1.8623	341
RAD51C	RAD51C	RNF8	-1.86226	342
RFC2	RAD9B	RFC2	-1.86139	343
RPA1	C19orf40	RPA1	-1.86001	344
POLR2L	LIG1	POLR2L	-1.85951	345
VCP	ATRX	VCP	-1.85948	346
XRCC6	ATRIP	XRCC6	-1.85819	347
SMC3	FANCC	SMC3	-1.85663	350
CCNH	ATRX	CCNH	-1.85391	352
MCM7	MCM7	XRCC2	-1.85304	353
POLR2E	BRCA2	POLR2E	-1.85286	354
CCNH	BARD1	CCNH	-1.85238	356
RAD51	RAD51	WDR70	-1.85004	358
RAD51	ATRX	RAD51	-1.84971	359
DTL	BRCA1	DTL	-1.84759	360
RBX1	ING3	RBX1	-1.84722	362
MCM3:POLR2F	MCM3	POLR2F	-1.84528	365
NPLOC4:RAD51C	NPLOC4	RAD51C	-1.84361	367
COPS8	COPS8	WDR70	-1.84281	368
CDK7	CDK7	MEAF6	-1.83921	374
GTF2H3:SFPQ	GTF2H3	SFPQ	-1.83913	375
RFC3	MEN1	RFC3	-1.83845	377
TOP3A	CHEK2	TOP3A	-1.83777	378
GINS4	DNA2	GINS4	-1.83741	379
SMC1A	HUS1	SMC1A	-1.83501	380
RAD9A:SMC3	RAD9A	SMC3	-1.83446	381
MCM7	MCM7	TONSL	-1.83321	382
DDB1:WDHD1	DDB1	WDHD1	-1.83293	383
PPP4C	PPP4C	SHFM1	-1.83277	384
MCM5	ESCO2	MCM5	-1.83166	385
CCNH:RAD9A	CCNH	RAD9A	-1.83097	386
RFC2:TOPBP1	RFC2	TOPBP1	-1.83097	387
SUPT16H	APEX2	SUPT16H	-1.83076	388
PPP4C	CHEK2	PPP4C	-1.82963	389
POLR2B	INO80B	POLR2B	-1.82797	390
TIMELESS	FANCA	TIMELESS	-1.82512	391
RBX1	ATRIP	RBX1	-1.82451	392
COPS8:RFC2	COPS8	RFC2	-1.8225	394
COPS4:RFC5	COPS4	RFC5	-1.82179	395
COPS8	COPS8	MEAF6	-1.8213	396
ACTB	ACTB	WDR70	-1.8208	397
RUVBL1	OTUB1	RUVBL1	-1.82058	398
TOPBP1	NFRKB	TOPBP1	-1.81995	400
CDK7	CDK7	VPS72	-1.8184	403
CDK2:MCM7	CDK2	MCM7	-1.81721	405
POLR1B	BRCA2	POLR1B	-1.81454	409
GINS4:RPA3	GINS4	RPA3	-1.81427	410
PPP4C	PPP4C	WDR70	-1.81287	413
CDK2	CDK2	DDX1	-1.812	414
RAD51C	RAD51C	UHRF1	-1.80983	416
HINFP	HINFP	HUS1	-1.80938	417
DHX9	DHX9	POLA1	-1.80878	419
VCP	ACTR8	VCP	-1.80738	420
RPA3	BRCA2	RPA3	-1.8056	421
MCM7:SMC3	MCM7	SMC3	-1.80532	422
CINP	CHEK2	CINP	-1.80476	423
RBM17:WDR33	RBM17	WDR33	-1.80378	425
TERF2	MEAF6	TERF2	-1.80355	426
GINS4:PRPF19	GINS4	PRPF19	-1.80051	429
POLR2L:TRRAP	POLR2L	TRRAP	-1.79947	430
RAD9A	CEP164	RAD9A	-1.79844	431
RUVBL1:TIMELESS	RUVBL1	TIMELESS	-1.79774	432
TOP3A	ACTR5	TOP3A	-1.79696	433
MCM5	MCM5	POLN	-1.79669	434
RPA3	ERCC1	RPA3	-1.79663	435
VCP	FZR1	VCP	-1.79652	436
GINS4	GINS4	USP45	-1.796	437
RFC5	NFRKB	RFC5	-1.79562	438
CHEK1:TERF2	CHEK1	TERF2	-1.7953	440
SMC3	GTF2H5	SMC3	-1.79339	441
MCM5	C11orf30	MCM5	-1.79177	444
TOP3A	MUS81	TOP3A	-1.79152	445
CDC45:GINS4	CDC45	GINS4	-1.79021	446
RAD51C	RAD51C	RAD9B	-1.78943	447
ATR	ATR	SETD2	-1.78855	448
VCP	RAD1	VCP	-1.78752	450
RPA3	POLR2A	RPA3	-1.78666	451
POLD2:RFC5	POLD2	RFC5	-1.78594	452
MCM5	MCM5	NFRKB	-1.7858	453
HINFP	HINFP	TRIP12	-1.78555	454
CLSPN	CLSPN	ERCC5	-1.78442	455
WDHD1	VPS72	WDHD1	-1.78421	456
POLR2L	POLA1	POLR2L	-1.78348	457
GINS4	FGF10	GINS4	-1.77978	460
RAD9A	GTF2H1	RAD9A	-1.77902	461
POLD2	BRCA2	POLD2	-1.77859	462
DTL:POLD3	DTL	POLD3	-1.77754	463
ERCC2	ERCC2	GTF2H4	-1.77752	464
CINP	BRCA1	CINP	-1.77732	465
PPP4C	BRCA2	PPP4C	-1.777	466
POLR2F:POLR2L	POLR2F	POLR2L	-1.77666	467
DDB1	DDB1	INO80	-1.77648	469
RBX1	GTF2H1	RBX1	-1.77563	470
COPS5	COPS5	NFRKB	-1.77532	471
RAD51	HUS1	RAD51	-1.77271	475
CHAF1A	CHAF1A	VPS72	-1.77136	476
CHEK1:TIMELESS	CHEK1	TIMELESS	-1.77135	477
TOPBP1	MMS19	TOPBP1	-1.77124	479
DMAP1	DMAP1	RAD9B	-1.77121	480
ATR:POLD3	ATR	POLD3	-1.77009	481
GTF2H3:XAB2	GTF2H3	XAB2	-1.77003	482
MCM7	MCM7	POLL	-1.76992	483
RBX1	OTUB1	RBX1	-1.76948	484
RBX1	FANCF	RBX1	-1.76904	485
CCNH	CCNH	PRKDC	-1.76867	487
POLD2:POLR2B	POLD2	POLR2B	-1.76854	488
CDK7	CDK7	TDP2	-1.76589	491
PSMD14	PSMD14	VPS72	-1.76484	492
PPP4C:RBM17	PPP4C	RBM17	-1.76479	493
CHEK1	CHEK1	FAM35A	-1.76408	495
MCM7:RBX1	MCM7	RBX1	-1.76298	497
SMC3	RAD9B	SMC3	-1.76197	498
RFC2	ESCO2	RFC2	-1.76168	499
CLSPN:SMC1A	CLSPN	SMC1A	-1.7614	500
MCM4	MCM4	RAD9B	-1.75972	501
GINS4	GINS4	KLHL15	-1.75567	502
GINS4	GINS4	MORF4L2	-1.75499	504
RAD9A	FANCF	RAD9A	-1.75496	505
TERF2	TERF2	UBE2D3	-1.75491	506
TOPBP1	ESCO2	TOPBP1	-1.75458	507
COPS8	BARD1	COPS8	-1.75298	508
ACTR2	ACTR2	SUMO1	-1.75233	510
POLD3	POLD3	POLG	-1.75184	511
TOP3A	SPRTN	TOP3A	-1.7518	512
COPS5	COPS5	NUDT16L1	-1.75127	513
GTF2H3:TERF2	GTF2H3	TERF2	-1.75061	514
SMC3:SSRP1	SMC3	SSRP1	-1.7485	517
UPF1	HUS1	UPF1	-1.7485	518
MCM7	ATRIP	MCM7	-1.74609	520
CDC7:TRRAP	CDC7	TRRAP	-1.74486	522
DTL:TOPBP1	DTL	TOPBP1	-1.74363	524
POLR2E	DNA2	POLR2E	-1.74344	525
CDK7	CDK7	MSH6	-1.73834	529
COPS5	COPS5	GTF2H5	-1.7377	530
COPS5:TOP3A	COPS5	TOP3A	-1.73676	531
DTL:GPS1	DTL	GPS1	-1.73596	532
RPAIN	FANCM	RPAIN	-1.73416	533
CCNH:HINFP	CCNH	HINFP	-1.73211	534
RFC2	DNA2	RFC2	-1.72966	537
RFC3:RPA3	RFC3	RPA3	-1.72937	538
HINFP	FANCC	HINFP	-1.72791	539
ACTR2:DHX9	ACTR2	DHX9	-1.72773	540
WDHD1	POLR2A	WDHD1	-1.72769	541
MCM7	HUS1	MCM7	-1.72663	543
GINS4	GINS4	GTF2H1	-1.72612	547
RPS3	ACTR5	RPS3	-1.72577	548
DHX9	DHX9	RMI2	-1.72566	549
COPS2:PCNA	COPS2	PCNA	-1.72545	550
CDK7:PPP4C	CDK7	PPP4C	-1.72528	551
CINP	CINP	NFRKB	-1.72451	553
GINS4	GINS4	SUMO1	-1.72447	554
RPA3	FANCL	RPA3	-1.72429	555
RAD9A	NDNL2	RAD9A	-1.72157	557
MCM7	HMGB2	MCM7	-1.72049	560
NPLOC4:VCP	NPLOC4	VCP	-1.72025	561
TERF2	RAD9B	TERF2	-1.71996	562
PPP4C	BRCA1	PPP4C	-1.71875	564
PCNA	MEAF6	PCNA	-1.7181	566
COPS8:HINFP	COPS8	HINFP	-1.71808	567
CDC7:PPP4C	CDC7	PPP4C	-1.71666	569
CDK2	CDK2	OTUB1	-1.71628	570
CHEK1	BLM	CHEK1	-1.71627	571
GINS4	GINS4	UVSSA	-1.71479	572
SMC3	CHEK2	SMC3	-1.71426	573
COPS8	COPS8	POLA1	-1.71357	574
PCNA	APEX2	PCNA	-1.71338	575
TOP3A	BARD1	TOP3A	-1.71336	576
RAD51	OBFC1	RAD51	-1.71184	579
COPS5	COPS5	MEN1	-1.71048	582
RAD51C	LIG1	RAD51C	-1.71007	584
DMAP1:RPS3	DMAP1	RPS3	-1.70973	585
DMAP1	DMAP1	INO80	-1.70704	589
SMC3	SMC3	UHRF1	-1.70676	591
DDB1	ATRX	DDB1	-1.70651	593
PCNA	ASCC3	PCNA	-1.7061	594
POLR2D	POLR2D	RNF8	-1.70584	595
RUVBL1	BRCA2	RUVBL1	-1.70531	597
POLR2L	ATRIP	POLR2L	-1.70484	598
POLR2E:TRRAP	POLR2E	TRRAP	-1.70429	600
CHEK1:NPLOC4	CHEK1	NPLOC4	-1.70368	601
GINS4:PPP4C	GINS4	PPP4C	-1.70152	603
HINFP	HINFP	UVRAG	-1.70143	604
RBX1:RFC5	RBX1	RFC5	-1.69983	606
CINP	CINP	INO80	-1.69928	607
RFC2	MRE11A	RFC2	-1.69889	608
DTL	BRCA2	DTL	-1.69704	609
DTL	DTL	ESCO2	-1.69702	610
MCM5	MCM5	RNF8	-1.69682	611
DDB1	DDB1	MCM9	-1.69614	612
ERCC2	BRCA1	ERCC2	-1.69557	613
COPS2	COPS2	POLA1	-1.69529	614
POLR2E	ASCC3	POLR2E	-1.6932	616
MCM7	ASCC3	MCM7	-1.69169	618
MAD2L2:TERF2	MAD2L2	TERF2	-1.69148	619
ERCC2	ERCC2	PRKDC	-1.6908	621
RFC5:SMC1A	RFC5	SMC1A	-1.69035	623
CDK2:TERF2	CDK2	TERF2	-1.69011	625
RPA1	RFC1	RPA1	-1.68968	626
POLR2E	MEAF6	POLR2E	-1.68916	627
CCNH	CCNH	NPM1	-1.689	628
RPA3:SMC3	RPA3	SMC3	-1.68853	629
SUPT16H	SUPT16H	VPS72	-1.68773	631
ERCC3	ERCC3	FAM35A	-1.68659	632
PPP4C:SMC3	PPP4C	SMC3	-1.6864	633
CDK7:NPLOC4	CDK7	NPLOC4	-1.68509	635
SMC1A	SHFM1	SMC1A	-1.68409	636
XAB2	POLH	XAB2	-1.682	638
GINS4	GINS4	USP3	-1.68171	639
CDK7	CDK7	WHSC1	-1.68166	640
RAD51C	INO80B	RAD51C	-1.68041	642
POLD3	DDX11	POLD3	-1.67965	643
POLR1B	ATRX	POLR1B	-1.67941	644
SUPT16H	LIG1	SUPT16H	-1.67878	645
WDHD1	INO80B	WDHD1	-1.678	646
NPLOC4	ESCO2	NPLOC4	-1.67768	647
RPAIN	RPAIN	UHRF1	-1.67633	648
CDK2:PPP4C	CDK2	PPP4C	-1.67592	649
VCP	PRKDC	VCP	-1.67544	650
DTL:NPLOC4	DTL	NPLOC4	-1.67371	652
XRCC6	POLA1	XRCC6	-1.67311	653
RPS3	RPS3	WDR70	-1.67262	654
GINS4	GINS4	INO80E	-1.67181	655
GINS4:RPAIN	GINS4	RPAIN	-1.67116	656
COPS5	COPS5	WDR48	-1.67053	658
POLR2L	APEX2	POLR2L	-1.66996	659
GINS4	FIGN	GINS4	-1.66928	661
CDK2:MCM4	CDK2	MCM4	-1.66921	662
DDB1:RPA3	DDB1	RPA3	-1.66872	663
COPS4	COPS4	VPS72	-1.66861	664
MCM5:WDHD1	MCM5	WDHD1	-1.66777	665
COPS2:COPS8	COPS2	COPS8	-1.66722	666
GINS4	GINS4	MDC1	-1.66717	668
RPA3	RAD50	RPA3	-1.66716	669
ACTL6A	ACTL6A	SHFM1	-1.66715	670
ERCC3	ERCC3	GTF2H5	-1.66663	671
NPLOC4:RAD9A	NPLOC4	RAD9A	-1.66625	673
PRPF19:RFC3	PRPF19	RFC3	-1.66468	674
HINFP	HINFP	UBE2T	-1.66286	676
TOPBP1	ACTR8	TOPBP1	-1.6628	677
PRPF19:TRRAP	PRPF19	TRRAP	-1.6626	678
RPA3	BRCA1	RPA3	-1.66256	679
RAD51	RAD51	RNF8	-1.66227	681
CLSPN:SSRP1	CLSPN	SSRP1	-1.66108	683
NPLOC4	NPLOC4	WDR70	-1.66104	684
CHEK1:COPS8	CHEK1	COPS8	-1.6608	685
VCP	UVSSA	VCP	-1.66051	686
CCNH	CCNH	GTF2H1	-1.66045	688
CHEK1	CHEK1	SUMO1	-1.66032	691
MCM7	MCM7	OTUB1	-1.65995	692
PPP4C	POLN	PPP4C	-1.65986	693
POLR2F:RAD51	POLR2F	RAD51	-1.65985	694
ERCC3	ERCC3	RIF1	-1.65786	698
MCM7:PPP4C	MCM7	PPP4C	-1.65731	699
RPS3	PPP4R2	RPS3	-1.65512	703
MCM7	MCM7	TAOK3	-1.65467	705
COPS5:RFC2	COPS5	RFC2	-1.65416	707
COPS5:POLR2L	COPS5	POLR2L	-1.65403	708
RFC3	NUDT16L1	RFC3	-1.65373	710
COPS5:TRRAP	COPS5	TRRAP	-1.65352	711
TOPBP1	ING3	TOPBP1	-1.65342	712
VCP	SWI5	VCP	-1.65334	714
DDB1	ALKBH1	DDB1	-1.65167	715
MCM3:WDHD1	MCM3	WDHD1	-1.65114	717
CCNH	CCNH	FAN1	-1.65086	718
GINS4	GINS4	TRIM25	-1.65061	720
PPP4C:VCP	PPP4C	VCP	-1.65061	721
GINS4	GINS4	TDP2	-1.65035	723
CDC7	CDC7	FAM168A	-1.65027	724
PCNA	HUS1	PCNA	-1.65008	725
GINS4	GINS4	TRIP13	-1.64997	726
TRRAP	CEBPG	TRRAP	-1.64855	728
CCNH	CCNH	EME1	-1.64745	729
TOP3A	SLX4	TOP3A	-1.64731	730
ACTR2	ACTR2	HUS1	-1.64714	731
CHEK1:RAD51	CHEK1	RAD51	-1.6464	732
CHAF1A	CHAF1A	FANCD2	-1.6463	733
GINS4	GINS4	RHNO1	-1.64608	735
POLR2L	POLR2L	UFD1L	-1.64608	736
CDK2	CDK2	SHFM1	-1.64606	737
CCNH	CCNH	ESCO2	-1.64497	739
CHEK1:COPS2	CHEK1	COPS2	-1.64439	741
ATR:RFC2	ATR	RFC2	-1.64394	743
RFC5	RFC5	TICRR	-1.64385	744
CDK7	CDK7	USP10	-1.64382	745
TRRAP	TRRAP	UVSSA	-1.6438	746
RAD51C	ESCO2	RAD51C	-1.64358	747
ATR	ATR	MEAF6	-1.64282	748
POLR2D	POLR2D	VPS72	-1.64273	749
CDC7:PRPF19	CDC7	PRPF19	-1.64224	750
CLSPN:RFC3	CLSPN	RFC3	-1.64102	752
HINFP	HINFP	PARP2	-1.64089	753
AQR	AQR	ATRX	-1.63923	756
CDK7	CDK7	PIAS4	-1.63792	759
NPLOC4	NPLOC4	SPATA22	-1.63774	760
RFC2	ATRIP	RFC2	-1.63768	761
CHAF1B:PSMD14	CHAF1B	PSMD14	-1.63738	763
MCM5:SSRP1	MCM5	SSRP1	-1.63468	767
RAD51:TRRAP	RAD51	TRRAP	-1.63428	769
RAD51:RFC3	RAD51	RFC3	-1.63363	770
RFC3	RAD9B	RFC3	-1.63361	772
RAD9A	MNAT1	RAD9A	-1.63301	773
ATR	ATR	TDP2	-1.63219	774
CINP	BLM	CINP	-1.63166	775
CDK7	CDK7	LIG1	-1.63033	778
POLD2	POLD2	TICRR	-1.63005	779
GTF2H3:RAD9A	GTF2H3	RAD9A	-1.62966	781
POLD2	POLD2	VPS72	-1.62799	783
SUPT16H	SUPT16H	UVSSA	-1.62792	784
RPS3	KAT5	RPS3	-1.62788	785
CHEK1:PPP4C	CHEK1	PPP4C	-1.62666	786
COPS2	COPS2	HUS1	-1.6246	788
RAD51C:RFC3	RAD51C	RFC3	-1.62362	789
NPLOC4	NPLOC4	RAD9B	-1.62297	791
CHEK1:RFC5	CHEK1	RFC5	-1.62265	792
CDK9	ATRX	CDK9	-1.62226	793
COPS8:POLR2L	COPS8	POLR2L	-1.62207	794
CCNH:SMC3	CCNH	SMC3	-1.6218	796
GINS4	GINS4	RNASEH2A	-1.62165	797
PRPF19	DDX1	PRPF19	-1.62088	799
WDR33	WDR33	WDR70	-1.62074	801
ACTR2	ACTR2	RFC1	-1.62072	802
WDHD1	SHFM1	WDHD1	-1.61969	803
YEATS4	SHFM1	YEATS4	-1.61954	804
PCNA	PCNA	RFC1	-1.61871	806
GINS4	BLM	GINS4	-1.6185	807
DMAP1	DMAP1	DNA2	-1.61774	808
CCNH:GPS1	CCNH	GPS1	-1.6168	809
RBX1	RBX1	UVRAG	-1.61627	811
GINS4	GINS4	KDM1A	-1.61611	813
UPF1	SUMO1	UPF1	-1.61578	816
CHAF1B:COPS8	CHAF1B	COPS8	-1.61577	817
PRPF19	GTF2H1	PRPF19	-1.61401	820
HINFP	HINFP	PML	-1.61303	823
POLR2F:RFC2	POLR2F	RFC2	-1.61287	824
RUVBL1:SMC3	RUVBL1	SMC3	-1.61021	828
CHEK1	CHEK1	SHFM1	-1.61009	829
ACTL6A:CDC45	ACTL6A	CDC45	-1.60965	830
RBM17	BRCA1	RBM17	-1.60952	831
DDB1	COPS7A	DDB1	-1.60933	832
RBX1	HUS1	RBX1	-1.60808	833
WDR33	MEAF6	WDR33	-1.60712	836
CHAF1B	BRCA1	CHAF1B	-1.6067	838
TOP3A:VCP	TOP3A	VCP	-1.60648	839
RPAIN	GTF2H4	RPAIN	-1.60636	840
RPAIN	FANCF	RPAIN	-1.60635	841
XRCC6	SMC6	XRCC6	-1.6063	843
NPLOC4:TRRAP	NPLOC4	TRRAP	-1.60627	844
DHX9	DHX9	ING3	-1.60606	845
ATR	ATR	INO80B	-1.60604	846
HINFP:POLR2D	HINFP	POLR2D	-1.60588	847
TOP3A	C19orf40	TOP3A	-1.60527	848
CCNH	CCNH	RAD9B	-1.60315	852
CLSPN	CLSPN	UVRAG	-1.60287	853
CHEK1	CHEK1	VPS72	-1.60249	854
CHAF1B:POLD2	CHAF1B	POLD2	-1.60233	855
WDHD1	TICRR	WDHD1	-1.60033	859
DTL:RBX1	DTL	RBX1	-1.60005	860
TIMELESS	PIAS4	TIMELESS	-1.59883	862
RUVBL1	RUVBL1	UBE2V2	-1.5982	864
TRRAP	MTA1	TRRAP	-1.59812	865
CDK7	CDK7	REV3L	-1.59777	866
DMAP1	DMAP1	TICRR	-1.5969	868
MCM7:RFC2	MCM7	RFC2	-1.59655	869
POLR2F	ATRIP	POLR2F	-1.59616	871
RAD51C	RAD1	RAD51C	-1.59426	873
CHEK1	CHEK1	TRIM25	-1.59357	874
RPA3	GTF2H4	RPA3	-1.59325	875
RUVBL1	MEN1	RUVBL1	-1.59312	876
POLD3:WDHD1	POLD3	WDHD1	-1.59289	877
POLR2F	MEAF6	POLR2F	-1.59176	878
RFC3	FANCA	RFC3	-1.5916	879
ATR:COPS8	ATR	COPS8	-1.59157	880
SMC3	INO80	SMC3	-1.59087	881
ACTR2:RAD9A	ACTR2	RAD9A	-1.59052	883
TRRAP	DNA2	TRRAP	-1.59039	884
ERCC3:POLR2L	ERCC3	POLR2L	-1.59011	885
POLR2D	ALKBH2	POLR2D	-1.58995	886
PPP4C	C11orf30	PPP4C	-1.58992	887
HINFP	HINFP	MTA1	-1.58984	888
HINFP	HINFP	RECQL4	-1.58948	889
ATR	ATR	MNAT1	-1.58802	892
SUPT16H	CEBPG	SUPT16H	-1.58769	894
ATR:RPA3	ATR	RPA3	-1.58659	895
TERF2	TERF2	UVSSA	-1.58646	896
HINFP	ERCC4	HINFP	-1.58553	897
RBX1	RAD1	RBX1	-1.58488	898
DMAP1	DMAP1	ING3	-1.58474	899
CCNH	CCNH	MTA1	-1.58396	900
TRRAP	ESCO2	TRRAP	-1.58358	902
ACTL6A	ACTL6A	DNA2	-1.58354	903
RAD9A:RFC2	RAD9A	RFC2	-1.5834	904
SFPQ	SFPQ	VPS72	-1.58291	905
RBX1	ERCC1	RBX1	-1.58258	906
RPS3	INO80B	RPS3	-1.58238	907
RFC3	INO80B	RFC3	-1.58178	909
WDHD1	C7orf49	WDHD1	-1.58132	910
NPLOC4	NPLOC4	UHRF1	-1.57912	912
COPS2:WDR33	COPS2	WDR33	-1.57903	913
POLR2B	POLA1	POLR2B	-1.57826	916
CDK9:VCP	CDK9	VCP	-1.57825	917
CCNH:CLSPN	CCNH	CLSPN	-1.57775	919
GINS4	GINS4	OGG1	-1.57672	920
DTL:SMC3	DTL	SMC3	-1.57641	921
TRRAP	FAM35A	TRRAP	-1.57616	922
GINS4	GINS4	RAD50	-1.57525	923
RAD51	POLA1	RAD51	-1.57458	926
POLR1A:TOPBP1	POLR1A	TOPBP1	-1.57409	927
RUVBL1	POLH	RUVBL1	-1.57363	928
RFC2	POLG2	RFC2	-1.57356	929
XAB2	MNAT1	XAB2	-1.57346	930
GINS4	ATRIP	GINS4	-1.57319	931
DDB1	DDB1	FIGNL1	-1.57306	932
HINFP	HINFP	RAD50	-1.573	933
TRRAP	PIAS4	TRRAP	-1.57247	934
MCM4	MCM4	NFRKB	-1.57231	937
SMC3	RIF1	SMC3	-1.57166	940
CHAF1B	BARD1	CHAF1B	-1.57151	942
COPS5:HINFP	COPS5	HINFP	-1.57131	944
CINP:XRCC3	CINP	XRCC3	-1.5711	945
ACTR2	ACTR2	MEN1	-1.57109	946
COPS5:UPF1	COPS5	UPF1	-1.56999	949
RNF113A	RNF113A	STUB1	-1.56986	950
WDHD1	RNF8	WDHD1	-1.5696	951
PSMD14	ING3	PSMD14	-1.56932	954
DMAP1	DMAP1	POLG2	-1.56872	955
CDK7	CDK7	HSF1	-1.56859	956
XAB2	FANCB	XAB2	-1.56833	957
CDK7	CDK7	RCHY1	-1.56746	959
CHEK1	CHEK1	CHEK2	-1.56727	960
PPP4C	GTF2H5	PPP4C	-1.56707	961
RAD51C	RAD51C	WDR70	-1.56568	963
SMC3	SMC3	VPS72	-1.56566	964
CHEK1:RFC3	CHEK1	RFC3	-1.56558	965
ATR:CDK1	ATR	CDK1	-1.56447	967
SUPT16H	PIAS4	SUPT16H	-1.56389	969
TOP3A	PIAS4	TOP3A	-1.56377	971
NPLOC4	DDX11	NPLOC4	-1.5628	972
RPA3	BARD1	RPA3	-1.56271	973
PPP4C	PPP4C	RAD9B	-1.56147	975
CDK2	ATRX	CDK2	-1.56147	976
COPS5	COPS5	VPS72	-1.56047	977
RFC5	MEAF6	RFC5	-1.55999	978
CDK7	CDK7	NDNL2	-1.55975	979
SUPT16H	KDM2A	SUPT16H	-1.55797	981
YEATS4	RAD1	YEATS4	-1.55795	982
POLR2B	ACTR5	POLR2B	-1.55784	983
CHAF1B	CHAF1B	RAD51D	-1.55742	984
ATR	ATR	MMS22L	-1.55692	985
CCNH	CCNH	TICRR	-1.55598	988
RUVBL1	RUVBL1	SHFM1	-1.55572	989
GINS4	GINS4	RAD1	-1.55511	990
HINFP:POLR2E	HINFP	POLR2E	-1.5544	992
XRCC6	UBE2V2	XRCC6	-1.55439	993
GINS4	CHRNA4	GINS4	-1.55424	994
POLR2F:XAB2	POLR2F	XAB2	-1.554	995
EP400	EP400	RIF1	-1.55379	996
ATR	ATR	FZR1	-1.55274	997
MCM7	MCM7	MSH6	-1.55225	1000
MCM7	INO80	MCM7	-1.55207	1002
POLR2L	NFRKB	POLR2L	-1.55204	1003
GINS4	GINS4	SMC6	-1.55116	1004
POLR1B:SMC3	POLR1B	SMC3	-1.55044	1005
RAD51C	CHEK2	RAD51C	-1.55013	1006
TRRAP	RFC1	TRRAP	-1.54997	1007
COPS8:DTL	COPS8	DTL	-1.54972	1008
RUVBL1	RUVBL1	UVSSA	-1.54842	1010
DTL:PCNA	DTL	PCNA	-1.54764	1012
CDK1	BRCA2	CDK1	-1.54649	1014
DHX9	DHX9	PIAS4	-1.54418	1015
ERCC2:MCM6	ERCC2	MCM6	-1.54383	1018
COPS8:TOPBP1	COPS8	TOPBP1	-1.54317	1019
PPP4C	PPP4C	UFD1L	-1.5422	1022
MCM5	ACTR5	MCM5	-1.54056	1023
ATR	ATR	TICRR	-1.54039	1024
DDB1	DDB1	MMS22L	-1.53977	1027
COPS5	ADPRHL2	COPS5	-1.53957	1028
GINS4	GINS4	MSH5	-1.5369	1033
TERF2	SUMO1	TERF2	-1.53683	1034
RPS3	RPS3	UVSSA	-1.53683	1035
XAB2	NFRKB	XAB2	-1.53682	1036
RBX1	FZR1	RBX1	-1.53658	1037
SSRP1	RAD1	SSRP1	-1.53612	1038
PSMD14:SMC3	PSMD14	SMC3	-1.53579	1039
TOPBP1	ERCC1	TOPBP1	-1.53573	1040
RPS3	RPS3	UHRF1	-1.53561	1041
COPS8	COPS8	NFRKB	-1.53532	1042
POLR2L:RPS3	POLR2L	RPS3	-1.53489	1043
XAB2	WDR70	XAB2	-1.53465	1044
MCM3:NPLOC4	MCM3	NPLOC4	-1.53433	1045
SSRP1	FANCC	SSRP1	-1.53412	1047
COPS4	BARD1	COPS4	-1.53412	1048
POLR2D:RAD51	POLR2D	RAD51	-1.53394	1049
CHEK1:PCNA	CHEK1	PCNA	-1.53373	1050
POLR2E	POLR2E	SHFM1	-1.53307	1054
POLR2F	POLR2F	RAD9B	-1.53293	1057
WDR33	BARD1	WDR33	-1.53246	1060
POLR2B	INO80	POLR2B	-1.53241	1061
CDK1:RAD51C	CDK1	RAD51C	-1.53196	1062
CDC45:POLD3	CDC45	POLD3	-1.53158	1063
POLR2E:WDR33	POLR2E	WDR33	-1.53115	1064
RAD9A	RAD9A	REV3L	-1.53113	1065
DDB1	DDB1	KIAA0101	-1.53092	1066
SFPQ:VCP	SFPQ	VCP	-1.53037	1067
DMAP1:RBX1	DMAP1	RBX1	-1.52939	1068
TRRAP	NFRKB	TRRAP	-1.52861	1071
PPP4C:SUPT16H	PPP4C	SUPT16H	-1.52825	1073
ATR:RAD51	ATR	RAD51	-1.52794	1074
TERF2	NEIL1	TERF2	-1.52793	1075
NPLOC4	ATRX	NPLOC4	-1.52792	1076
CCNH:MAD2L2	CCNH	MAD2L2	-1.52778	1078
ATR	ATR	ATRIP	-1.52735	1079
POLD3	POLD3	POLR2A	-1.52649	1080
RPA3	PTTG1	RPA3	-1.5249	1081
VCP	RNF8	VCP	-1.52377	1084
MCM7	KIF22	MCM7	-1.52338	1085
RBM17:VCP	RBM17	VCP	-1.52297	1087
WDHD1	TRIP13	WDHD1	-1.52253	1088
GINS4	GINS4	WDR48	-1.52223	1089
GTF2H3:POLR2D	GTF2H3	POLR2D	-1.52211	1090
RFC2	MEN1	RFC2	-1.52153	1092
WDHD1	C17orf70	WDHD1	-1.52039	1094
NPLOC4	NPLOC4	POLR2A	-1.51963	1095
CINP	BRCA2	CINP	-1.51941	1097
HINFP:MCM5	HINFP	MCM5	-1.51875	1099
KIN	KIN	TONSL	-1.51834	1100
MCM7	FANCC	MCM7	-1.51785	1102
ACTL6A	ACTL6A	FANCC	-1.51738	1104
RFC2:VCP	RFC2	VCP	-1.51698	1106
CDC7:GINS4	CDC7	GINS4	-1.5167	1107
PPP4C	PPP4C	UVRAG	-1.51642	1108
CDK7	ACTR5	CDK7	-1.51593	1109
RAD51:RAD9A	RAD51	RAD9A	-1.51584	1110
GINS4	GINS4	RNF8	-1.51474	1112
RPS3:RUVBL1	RPS3	RUVBL1	-1.51421	1114
MCM7	BARD1	MCM7	-1.51409	1115
MCM4:TRRAP	MCM4	TRRAP	-1.51285	1116
RBBP8	RBBP8	WDR70	-1.51273	1117
CDK2	CDK2	MNAT1	-1.51223	1118
UPF1	ASCC3	UPF1	-1.51196	1119
CHAF1A:WDHD1	CHAF1A	WDHD1	-1.51181	1120
DDB1	DDB1	NBN	-1.51153	1121
PPP4C	HUS1	PPP4C	-1.51151	1122
PPP4C:SSRP1	PPP4C	SSRP1	-1.5105	1124
CDK9	CDK9	HUS1	-1.51043	1125
CCNH	CCNH	RMI2	-1.51009	1126
RFC3	RFC3	VPS72	-1.50936	1128
TOP3A:TOPBP1	TOP3A	TOPBP1	-1.50901	1129
RBX1:SUPT16H	RBX1	SUPT16H	-1.50855	1130
CINP:MAD2L2	CINP	MAD2L2	-1.50847	1131
PCNA:VCP	PCNA	VCP	-1.50833	1132
MCM7	FANCD2	MCM7	-1.50763	1133
RAD51	PRKDC	RAD51	-1.50736	1135
WDHD1	ACTR8	WDHD1	-1.50736	1137
COPS2	COPS2	VPS72	-1.50701	1138
HINFP	HINFP	RAD9B	-1.50691	1139
CCNH	ABL1	CCNH	-1.50644	1140
CHEK1:RNF113A	CHEK1	RNF113A	-1.50584	1142
TRRAP	TRRAP	UBE2B	-1.50567	1143
TERF2	BOD1L1	TERF2	-1.50561	1144
CHEK1	CHEK1	ING3	-1.50539	1145
CDK7:TERF2	CDK7	TERF2	-1.5052	1146
SSRP1	SSRP1	UHRF1	-1.50461	1150
ATR:POLR2D	ATR	POLR2D	-1.50407	1151
RAD51C:TRRAP	RAD51C	TRRAP	-1.50364	1152
PCNA	PCNA	UFD1L	-1.50348	1153
GTF2H3	ATRIP	GTF2H3	-1.50327	1154
RUVBL1	RAD1	RUVBL1	-1.50288	1155
SMC3	BARD1	SMC3	-1.50283	1156
COPS5:PCNA	COPS5	PCNA	-1.50273	1157
CHAF1B	CHAF1B	POLN	-1.50267	1158
XAB2	FANCG	XAB2	-1.50254	1159
TRRAP	ACTR5	TRRAP	-1.50215	1160
UPF1	UPF1	VPS72	-1.5017	1161
POLR2F	POLR2F	PTTG1	-1.50147	1162
CCNH	CCNH	PIAS4	-1.50071	1163
RPA1	RAD1	RPA1	-1.5002	1165
RUVBL1	PARP2	RUVBL1	-1.49903	1167
DMAP1:RFC3	DMAP1	RFC3	-1.49892	1168
DHX9	BRCA2	DHX9	-1.49865	1169
RUVBL1	ASCC3	RUVBL1	-1.49855	1171
CHEK1:SUPT16H	CHEK1	SUPT16H	-1.49746	1174
DMAP1	DMAP1	UBE2B	-1.49643	1176
UBE2N	EPC2	UBE2N	-1.49597	1177
HINFP:RBM17	HINFP	RBM17	-1.49517	1181
RPA1	ING3	RPA1	-1.49513	1182
NPLOC4:RAD51	NPLOC4	RAD51	-1.49456	1184
RFC5	RAD9B	RFC5	-1.49395	1186
VCP	MRE11A	VCP	-1.49333	1188
SFPQ	GTF2H5	SFPQ	-1.49301	1189
SSRP1	INO80	SSRP1	-1.49276	1190
CHAF1A:MCM4	CHAF1A	MCM4	-1.49241	1192
MCM7	MCM7	MUM1	-1.49072	1195
RAD9A:SMC1A	RAD9A	SMC1A	-1.49047	1196
RFC5:SMC3	RFC5	SMC3	-1.48974	1198
SFPQ	ACTR8	SFPQ	-1.48951	1199
TOP3A:UPF1	TOP3A	UPF1	-1.4895	1200
COPS5	COPS5	PTTG1	-1.48918	1202
RFC3	RFC3	UVRAG	-1.48911	1203
WDR33	FAM35A	WDR33	-1.4891	1204
COPS8:SMC3	COPS8	SMC3	-1.48907	1205
ERCC2	DCLRE1B	ERCC2	-1.48882	1207
TOPBP1	EYA3	TOPBP1	-1.48867	1208
POLR2E	FZR1	POLR2E	-1.48863	1209
CHEK1	CHEK1	NFRKB	-1.48851	1211
CINP:SFPQ	CINP	SFPQ	-1.48747	1213
CHAF1A:TERF2	CHAF1A	TERF2	-1.48709	1214
ACTL6A	ACTL6A	SUMO1	-1.48699	1215
CLSPN	BRCA1	CLSPN	-1.48693	1216
POLR2E:SSRP1	POLR2E	SSRP1	-1.48634	1219
UPF1	FZR1	UPF1	-1.48631	1220
COPS4:RPAIN	COPS4	RPAIN	-1.48576	1222
POLR2L	MSH2	POLR2L	-1.48528	1224
SUPT16H	MUTYH	SUPT16H	-1.48403	1227
WDHD1	RTEL1	WDHD1	-1.48368	1228
DMAP1:RFC2	DMAP1	RFC2	-1.48343	1229
SMC3	NFRKB	SMC3	-1.48341	1230
POLR2L	POLR2L	WHSC1	-1.48327	1231
DMAP1:INTS3	DMAP1	INTS3	-1.48318	1233
GINS4	FANCI	GINS4	-1.48243	1236
VCP	FANCG	VCP	-1.48241	1237
RFC2	EEPD1	RFC2	-1.48202	1238
HINFP:PPP4C	HINFP	PPP4C	-1.48157	1239
RBX1	BRCA1	RBX1	-1.4808	1240
GTF2H3	ATRX	GTF2H3	-1.4807	1241
CHEK1	CHEK1	FANCA	-1.48068	1242
MCM5	MCM5	RAD9B	-1.48038	1245
SMC3	MEAF6	SMC3	-1.47976	1247
RNF113A:USP7	RNF113A	USP7	-1.47973	1248
CHAF1B:ERCC3	CHAF1B	ERCC3	-1.47947	1249
ERCC2	ERCC2	SHFM1	-1.4792	1250
RPA3	ATRX	RPA3	-1.4791	1251
RFC4:RPA3	RFC4	RPA3	-1.47863	1252
NPLOC4	NPLOC4	UVRAG	-1.47807	1254
ATR	ATR	GTF2H5	-1.47799	1255
SSRP1	MORF4L1	SSRP1	-1.47776	1256
TERF2	TERF2	VPS72	-1.47754	1257
RBX1	ALKBH2	RBX1	-1.47746	1259
MAD2L2	MAD2L2	SHFM1	-1.47705	1262
DDB1:SMC1A	DDB1	SMC1A	-1.47683	1264
PPP4C	DDX1	PPP4C	-1.4767	1265
PCNA	MTA1	PCNA	-1.47626	1267
SUPT16H:TRRAP	SUPT16H	TRRAP	-1.47582	1268
CINP:COPS8	CINP	COPS8	-1.4758	1269
GINS4	GINS4	TAOK3	-1.47546	1270
RBBP8	BRCA1	RBBP8	-1.47541	1271
AQR	AQR	PNKP	-1.47506	1272
CHAF1A	CHAF1A	UBE2B	-1.47496	1273
MCM3	MCM3	MCRS1	-1.47444	1274
CCNH	CCNH	PIF1	-1.47409	1275
CCNH	CCNH	MCRS1	-1.4739	1276
POLR2D:XRCC3	POLR2D	XRCC3	-1.47267	1277
RAD9A	RAD9A	WDR70	-1.47255	1278
POLR2L	ACTR8	POLR2L	-1.47214	1279
MCM4	MCM4	OTUB1	-1.47207	1280
MCM4:TIMELESS	MCM4	TIMELESS	-1.47194	1281
SMC3	RECQL4	SMC3	-1.47115	1282
RAD9A	RAD9A	SMC6	-1.47054	1283
GTF2H3:MCM7	GTF2H3	MCM7	-1.47007	1285
RAD9A	ATRIP	RAD9A	-1.46921	1287
TOPBP1	CBX8	TOPBP1	-1.46891	1288
RFC5	C11orf30	RFC5	-1.46858	1289
VCP	BARD1	VCP	-1.46836	1290
RPA3	PNKP	RPA3	-1.46805	1291
CDC45:MCM7	CDC45	MCM7	-1.46801	1292
POLR1B	APLF	POLR1B	-1.46768	1293
RFC3	ESCO2	RFC3	-1.46763	1295
HINFP	HINFP	NSMCE2	-1.46761	1296
COPS5	COPS5	UBE2B	-1.46749	1297
PPP4C	FANCM	PPP4C	-1.46669	1299
CCNH	CCNH	INO80E	-1.46667	1300
CLSPN	CLSPN	RAD9B	-1.46581	1305
TOPBP1	FANCE	TOPBP1	-1.46523	1308
GINS4	GINS4	KIAA0101	-1.46501	1309
ACTR2	ACTR2	FZR1	-1.46494	1310
GTF2H3	GTF2H3	NFRKB	-1.46471	1311
PRPF19	POLA1	PRPF19	-1.46401	1313
POLR2L	FGF10	POLR2L	-1.46385	1315
MCM7:XAB2	MCM7	XAB2	-1.46356	1316
POLD2:POLD3	POLD2	POLD3	-1.46316	1317
DMAP1:SMC3	DMAP1	SMC3	-1.46291	1318
MCM7	C7orf49	MCM7	-1.46252	1319
RFC5	RFC5	UVRAG	-1.46147	1321
SFPQ	ATM	SFPQ	-1.46139	1322
NPLOC4:SSRP1	NPLOC4	SSRP1	-1.46107	1323
ATR	ATR	NFRKB	-1.45993	1327
MCM4	MCM4	WDR70	-1.45923	1329
CHEK1	CHEK1	UHRF1	-1.45885	1330
RPA3:SSRP1	RPA3	SSRP1	-1.45816	1331
CCNH:CDK7	CCNH	CDK7	-1.45787	1332
CHAF1A:SMC1A	CHAF1A	SMC1A	-1.4575	1334
MCM7	FANCF	MCM7	-1.45731	1335
RAD51C	RAD51C	UBE2T	-1.4567	1337
POLR2F	HUS1	POLR2F	-1.4562	1339
RPS3	FZR1	RPS3	-1.45588	1340
XRCC5	FZR1	XRCC5	-1.45586	1341
MCM5	ATRX	MCM5	-1.45534	1343
RFC2	POLN	RFC2	-1.4553	1344
TERF2	DDX11	TERF2	-1.45506	1346
DMAP1:XAB2	DMAP1	XAB2	-1.45489	1347
POLR1B:POLR2E	POLR1B	POLR2E	-1.45461	1348
COPS5	COPS5	MNAT1	-1.45425	1349
RNF113A	ASCC3	RNF113A	-1.4542	1350
WDR33	MRE11A	WDR33	-1.4537	1351
POLD3	ANKRD32	POLD3	-1.45359	1352
GINS4	GINS4	MRE11A	-1.45334	1354
MCM5	MCM5	RAD1	-1.45324	1355
RUVBL1	GTF2H5	RUVBL1	-1.4528	1357
CHEK1	CHEK1	PTTG1	-1.45261	1358
RFC3	PTTG1	RFC3	-1.45229	1360
XAB2	SWSAP1	XAB2	-1.45207	1361
RFC5:TRRAP	RFC5	TRRAP	-1.452	1363
MCM5	MCM5	UVRAG	-1.4509	1366
MCM7	BOD1L1	MCM7	-1.45069	1367
PCNA	PCNA	WDR48	-1.45032	1368
PPP4C	PPP4C	PRKCG	-1.45018	1369
RNF113A	FEN1	RNF113A	-1.45002	1370
VCP	PTTG1	VCP	-1.44993	1371
POLR2B	ATRIP	POLR2B	-1.44986	1372
SSRP1	SSRP1	UBE2V1	-1.44953	1374
RUVBL1	RUVBL1	TFPT	-1.4488	1376
RAD9A:SSRP1	RAD9A	SSRP1	-1.44872	1377
TOPBP1	TOPBP1	UHRF1	-1.4487	1378
RAD9A	RAD9A	UHRF1	-1.4486	1379
EP400	BARD1	EP400	-1.44806	1381
AQR:GPS1	AQR	GPS1	-1.44784	1382
GINS4	GINS4	NIPBL	-1.44714	1384
ERCC3	ERCC3	VPS72	-1.44647	1386
ATR	ATR	RNASEH2A	-1.44635	1387
COPS8	COPS8	TMEM189.UBE2V1	-1.44476	1390
XAB2	UCHL5	XAB2	-1.44447	1392
NPLOC4:TOPBP1	NPLOC4	TOPBP1	-1.44421	1393
DMAP1	CHEK2	DMAP1	-1.44403	1395
CDK7	CDK7	TRIM25	-1.44381	1396
DHX9	DHX9	MUM1	-1.44352	1398
RPAIN	FANCD2	RPAIN	-1.44346	1399
ACTB:CCNH	ACTB	CCNH	-1.44328	1400
DTL:TOP3A	DTL	TOP3A	-1.44319	1401
CDK7	CDK7	NSMCE2	-1.44293	1403
RAD51C	NFRKB	RAD51C	-1.44273	1404
HINFP	GTF2H1	HINFP	-1.44241	1406
TOPBP1	MEAF6	TOPBP1	-1.44199	1408
TOP3A	TOP3A	VPS72	-1.44197	1409
PPP4C	PPP4C	UBE2T	-1.44188	1410
ACTL6A:GINS4	ACTL6A	GINS4	-1.44108	1411
RUVBL1	FANCG	RUVBL1	-1.44059	1413
RFC2	ACTR5	RFC2	-1.44058	1414
XRCC3	TICRR	XRCC3	-1.4388	1415
CHAF1B	CHAF1B	RAD51B	-1.43877	1416
ATR	ANKRD32	ATR	-1.43871	1417
EP400:RBX1	EP400	RBX1	-1.43818	1420
GTF2H3:RAD51	GTF2H3	RAD51	-1.43811	1421
XRCC3	RAD51D	XRCC3	-1.43774	1422
CCNH:RPA1	CCNH	RPA1	-1.43772	1423
GINS4	GINS4	HMGA2	-1.43728	1424
CCNH:POLR2K	CCNH	POLR2K	-1.43666	1428
RUVBL1:XRCC6	RUVBL1	XRCC6	-1.43638	1429
MCM7	MCM7	NFRKB	-1.43629	1430
RFC3	RFC3	RNF8	-1.43456	1433
MCM4	INO80E	MCM4	-1.43424	1435
DDB1	DDB1	WDR70	-1.43385	1436
POLR2L	MEAF6	POLR2L	-1.43363	1437
INTS3:UBE2N	INTS3	UBE2N	-1.43348	1438
GTF2H3	GTF2H3	PIAS4	-1.43331	1439
DDB1	DDB1	UHRF1	-1.43271	1441
RNF113A	ALKBH2	RNF113A	-1.43268	1442
NPLOC4:POLR2D	NPLOC4	POLR2D	-1.43255	1443
TERF2	DOT1L	TERF2	-1.43228	1445
RBM17:TRRAP	RBM17	TRRAP	-1.43188	1446
GTF2H3	GTF2H3	MNAT1	-1.43104	1447
MAD2L2	MAD2L2	WDR70	-1.43099	1448
CDC7	CDC7	SUMO1	-1.43087	1449
ATR	ATR	DDX1	-1.43072	1450
AQR	AQR	COPS3	-1.43057	1451
POLD3	INO80	POLD3	-1.43019	1452
PPP4C	PPP4C	UBE2B	-1.42971	1454
CLSPN:RAD9A	CLSPN	RAD9A	-1.42966	1455
POLD2:RAD51C	POLD2	RAD51C	-1.42963	1456
TRRAP	TICRR	TRRAP	-1.42941	1457
COPS4:RUVBL1	COPS4	RUVBL1	-1.42935	1458
GINS4	CEBPG	GINS4	-1.42865	1459
CHEK1	CHEK1	MNAT1	-1.42828	1461
RBM17	HUS1	RBM17	-1.42805	1462
PRPF19	ATRIP	PRPF19	-1.42736	1464
CDK7:POLR2E	CDK7	POLR2E	-1.42722	1465
WDHD1	HUS1	WDHD1	-1.42587	1466
MCM5	MCM5	PTTG1	-1.42584	1467
GTF2H3	APEX2	GTF2H3	-1.42562	1468
SMC3	APEX2	SMC3	-1.4254	1469
MCM7:TERF2	MCM7	TERF2	-1.42505	1471
RAD51C	GTF2H1	RAD51C	-1.42477	1472
TIMELESS	FZR1	TIMELESS	-1.42468	1473
GTF2H3:RFC2	GTF2H3	RFC2	-1.42435	1474
GINS4	GINS4	KDM2A	-1.42422	1475
CHEK1	CHEK1	GTF2H5	-1.42413	1476
NPLOC4	BRCA1	NPLOC4	-1.42394	1477
CHEK1:PSMD14	CHEK1	PSMD14	-1.42388	1478
MCM7	MCM7	RNF8	-1.42333	1480
PPP4C	ESCO2	PPP4C	-1.4228	1481
RAD51	RAD51	RAD9B	-1.42273	1482
RNF113A:XRCC3	RNF113A	XRCC3	-1.42256	1483
ERCC2:MCM3	ERCC2	MCM3	-1.42254	1484
COPS5:TOPBP1	COPS5	TOPBP1	-1.42149	1488
RFC3:WDR33	RFC3	WDR33	-1.42067	1490
RAD51:TOPBP1	RAD51	TOPBP1	-1.4204	1492
EP400	EP400	POLG2	-1.41978	1493
PCNA	GTF2H5	PCNA	-1.4196	1494
TOPBP1	MDC1	TOPBP1	-1.41955	1495
SMC3	INO80E	SMC3	-1.4194	1496
XAB2	FIGNL2	XAB2	-1.41919	1498
POLD3:WDR33	POLD3	WDR33	-1.41915	1499
ATR:RAD9A	ATR	RAD9A	-1.41815	1503
PRPF19	PRPF19	UBR5	-1.41786	1505
MCM4:RPA3	MCM4	RPA3	-1.41751	1506
RPA1	RPA1	VPS72	-1.41731	1508
NPLOC4:SMC1A	NPLOC4	SMC1A	-1.4173	1509
POLR2L	ASCC3	POLR2L	-1.41703	1510
RUVBL1	PRKDC	RUVBL1	-1.41561	1512
RPA3	GTF2H5	RPA3	-1.41544	1515
RBX1	LIG3	RBX1	-1.41542	1516
WDHD1	FZR1	WDHD1	-1.41541	1517
CDK7	CDK7	INO80B	-1.4154	1518
TOPBP1	KAT5	TOPBP1	-1.41505	1519
POLR2L:RPAIN	POLR2L	RPAIN	-1.41504	1520
HINFP:RPAIN	HINFP	RPAIN	-1.41457	1522
PRPF19	MRE11A	PRPF19	-1.41422	1523
ATR	ATR	MRE11A	-1.4142	1524
ATR:POLD2	ATR	POLD2	-1.41377	1525
MCM4	ACTR5	MCM4	-1.41344	1527
CDK2:RAD51	CDK2	RAD51	-1.41293	1529
TOPBP1	RNF168	TOPBP1	-1.41239	1531
RFC5	RFC5	UHRF1	-1.4121	1533
POLR1B	ESCO2	POLR1B	-1.41172	1534
MCM7	MCM7	UHRF1	-1.41076	1537
COPS5	COPS5	PMS2	-1.4106	1539
MAD2L2:SSRP1	MAD2L2	SSRP1	-1.41041	1540
AQR	AQR	UFD1L	-1.41036	1541
RAD51	FZR1	RAD51	-1.40983	1543
RFC2	NBN	RFC2	-1.40979	1544
RUVBL1	MEAF6	RUVBL1	-1.40911	1546
RUVBL1	RUVBL1	WHSC1	-1.40863	1547
CINP:GINS4	CINP	GINS4	-1.40836	1548
RUVBL1	POLN	RUVBL1	-1.40805	1550
WDHD1	FAM175A	WDHD1	-1.40798	1551
RFC3	INO80E	RFC3	-1.40713	1552
POLR2D:RPA1	POLR2D	RPA1	-1.40704	1554
DDB1	ACTR5	DDB1	-1.40666	1555
RNF113A	NSMCE2	RNF113A	-1.40663	1556
POLR2E	POLR2E	TICRR	-1.40662	1557
PCNA	PARPBP	PCNA	-1.40654	1558
PSMD14	HUS1	PSMD14	-1.40644	1559
WDHD1	EPC1	WDHD1	-1.40602	1560
PRPF19	MSH2	PRPF19	-1.40592	1561
PRPF19:XAB2	PRPF19	XAB2	-1.40563	1562
POLR2B	FANCF	POLR2B	-1.4048	1564
CLSPN:POLR2E	CLSPN	POLR2E	-1.40477	1565
DDB1	ALKBH2	DDB1	-1.40454	1566
HMGA1	GTF2H1	HMGA1	-1.40441	1567
SSRP1	PARP2	SSRP1	-1.40384	1568
SSRP1	ERCC4	SSRP1	-1.40344	1572
ATR:SSRP1	ATR	SSRP1	-1.40289	1573
DHX9	DHX9	UVSSA	-1.40289	1574
DHX9:WDR33	DHX9	WDR33	-1.40245	1575
INTS3:RUVBL1	INTS3	RUVBL1	-1.40225	1576
GINS4	GINS4	NDNL2	-1.40189	1578
CCNH	C11orf30	CCNH	-1.4011	1580
HINFP	HINFP	SMC6	-1.4009	1581
EP400	CEBPG	EP400	-1.40089	1582
GINS4	GINS4	ING3	-1.40086	1583
SMC3	SMC3	UVRAG	-1.40085	1584
CHAF1B:UPF1	CHAF1B	UPF1	-1.40006	1586
COPS5:COPS8	COPS5	COPS8	-1.3994	1590
ATR	ATR	DDX11	-1.39893	1591
DDB1	DDB1	FIGNL2	-1.39889	1592
DDB1:SMC3	DDB1	SMC3	-1.39863	1593
DMAP1	BARD1	DMAP1	-1.3986	1594
DDB1	DDB1	MTA1	-1.39856	1595
CDK7	CDK7	ERCC1	-1.39794	1596
CLSPN:PCNA	CLSPN	PCNA	-1.39722	1601
PRPF19	FEN1	PRPF19	-1.39607	1604
CDK7	CDK7	ING3	-1.39518	1605
RFC2	POLA1	RFC2	-1.39445	1606
RPS3:TIMELESS	RPS3	TIMELESS	-1.39415	1607
POLR2D	GADD45A	POLR2D	-1.39412	1608
CDK7	CDK7	FAM178A	-1.39404	1609
COPS2	COPS2	TRIM25	-1.39381	1611
POLD3:RPAIN	POLD3	RPAIN	-1.39379	1612
TERF2	EYA3	TERF2	-1.39259	1614
CCNH:RFC5	CCNH	RFC5	-1.39214	1615
ATR:RNF113A	ATR	RNF113A	-1.39105	1618
CHAF1B	CHAF1B	RAD54B	-1.39091	1619
RBM17	BRCA2	RBM17	-1.39001	1621
ATR	ATR	PPIE	-1.38998	1622
COPS8	COPS8	INO80	-1.38979	1623
DTL	DDX11	DTL	-1.38976	1624
SFPQ	PRKDC	SFPQ	-1.38964	1625
POLR2F	POLA1	POLR2F	-1.3893	1627
TOP3A	SMC6	TOP3A	-1.38854	1629
RUVBL1	ING3	RUVBL1	-1.38817	1630
CDK1	CDK1	RAD50	-1.3877	1632
MCM3:POLR2D	MCM3	POLR2D	-1.38767	1633
INTS3	INTS3	PTTG1	-1.38763	1634
RAD9A:RFC4	RAD9A	RFC4	-1.38646	1637
DDB1	DDB1	GTF2H4	-1.38645	1638
PPP4C	MEAF6	PPP4C	-1.38624	1640
CDK7	CDK7	MCRS1	-1.38595	1642
CHAF1B	CHAF1B	MSH3	-1.38592	1643
GINS4	ATM	GINS4	-1.38502	1644
RFC3:TERF2	RFC3	TERF2	-1.38398	1647
COPS8	CHEK2	COPS8	-1.38383	1648
MCM6	MCM6	PNKP	-1.38348	1650
DMAP1	DMAP1	INO80E	-1.38345	1651
DTL	DTL	RFC1	-1.38315	1654
PPP4C	PIF1	PPP4C	-1.38302	1656
TOPBP1	HUS1	TOPBP1	-1.38291	1659
DHX9	DHX9	RAD9B	-1.38275	1660
CDK1:POLD3	CDK1	POLD3	-1.38261	1661
WDHD1:XRCC6	WDHD1	XRCC6	-1.38179	1664
RAD9A	C19orf40	RAD9A	-1.38162	1667
MCM5	BRCA1	MCM5	-1.38152	1668
MCM7	DOT1L	MCM7	-1.38099	1670
ATR	ATR	UVSSA	-1.38064	1671
TIMELESS	RECQL4	TIMELESS	-1.37996	1672
POLD1	POLD1	VPS72	-1.37981	1673
TOPBP1	TICRR	TOPBP1	-1.37967	1674
CHAF1A:GTF2H3	CHAF1A	GTF2H3	-1.37918	1675
POLD2:RBX1	POLD2	RBX1	-1.37914	1676
CDC7:RAD9A	CDC7	RAD9A	-1.3791	1677
PPP4C	MMS22L	PPP4C	-1.37881	1678
NPLOC4	NPLOC4	POLA1	-1.37875	1679
RFC2	PARP2	RFC2	-1.37759	1680
CINP	CINP	ESCO2	-1.37752	1681
GINS4	EXO1	GINS4	-1.37748	1682
TIMELESS	GTF2H4	TIMELESS	-1.37742	1683
POLR2B	BARD1	POLR2B	-1.37731	1684
CDK2	BLM	CDK2	-1.37703	1685
GINS4	GINS4	RNF168	-1.37635	1687
GINS4	ENDOV	GINS4	-1.37631	1688
NPLOC4	CEBPG	NPLOC4	-1.37625	1689
VCP	FANCC	VCP	-1.37589	1690
RUVBL1	INO80	RUVBL1	-1.37554	1691
RFC3	ANKRD32	RFC3	-1.37546	1692
CCNH	CCNH	UVRAG	-1.37501	1693
XAB2	TONSL	XAB2	-1.37499	1694
RPAIN:RPS3	RPAIN	RPS3	-1.37468	1695
CHEK1	CHEK1	SMG1	-1.37449	1696
RPS3	ING3	RPS3	-1.37444	1697
WDR33	TFPT	WDR33	-1.37333	1699
CLSPN	CLSPN	UBB	-1.37309	1702
RAD51C:RFC5	RAD51C	RFC5	-1.37303	1703
POLR2E	POLR2E	TFPT	-1.37302	1704
CDK7:RBM17	CDK7	RBM17	-1.37286	1705
ATR	ATR	DOT1L	-1.37283	1706
WDHD1	MRE11A	WDHD1	-1.37282	1707
VCP	MBTD1	VCP	-1.37272	1708
AQR	AQR	RNF8	-1.37264	1710
GINS4	ERCC1	GINS4	-1.37254	1711
EP400:GTF2H3	EP400	GTF2H3	-1.37216	1712
RBX1	PTTG1	RBX1	-1.37185	1715
CDK2:DMAP1	CDK2	DMAP1	-1.37178	1716
ATR	ATR	UBE2B	-1.37153	1717
PPP4C	PPP4C	USP10	-1.37152	1718
GINS4	GINS4	PRIMPOL	-1.37096	1721
COPS4:RNF113A	COPS4	RNF113A	-1.37091	1722
GINS4:RBBP8	GINS4	RBBP8	-1.37021	1724
DMAP1:WDHD1	DMAP1	WDHD1	-1.3701	1725
RPA3	MEAF6	RPA3	-1.3697	1727
CLSPN	CLSPN	ESCO2	-1.3692	1728
HINFP	HINFP	SHFM1	-1.36897	1729
MCM4:TOPBP1	MCM4	TOPBP1	-1.36886	1730
DDB1:MCM5	DDB1	MCM5	-1.36877	1732
SFPQ	SFPQ	SMC6	-1.36846	1734
POLR2D	BRD8	POLR2D	-1.3681	1736
VCP	MNAT1	VCP	-1.36809	1737
MCM4	GTF2H5	MCM4	-1.36804	1739
RNF113A	RNF113A	SMC5	-1.36797	1740
WDHD1	ATRX	WDHD1	-1.36787	1741
CDK2:RFC2	CDK2	RFC2	-1.3677	1743
WDR33	SHFM1	WDR33	-1.36733	1744
NPLOC4	NPLOC4	UBE2D3	-1.36688	1745
MCM3	BCCIP	MCM3	-1.36674	1746
RPAIN	C19orf40	RPAIN	-1.36668	1747
RFC2:RFC3	RFC2	RFC3	-1.36666	1748
WDHD1	SFR1	WDHD1	-1.36636	1749
POLR2D	POLR2D	TDP2	-1.36628	1752
RFC2	NIPBL	RFC2	-1.36625	1753
GTF2H3	GTF2H3	MEAF6	-1.36591	1754
TOPBP1:TRRAP	TOPBP1	TRRAP	-1.36567	1755
RAD51:SSRP1	RAD51	SSRP1	-1.36537	1758
GINS4	CIB1	GINS4	-1.36499	1759
RUVBL1	FANCD2	RUVBL1	-1.36412	1761
GINS4:POLR2L	GINS4	POLR2L	-1.36364	1763
SMC3	MLH1	SMC3	-1.36364	1764
RUVBL1	RMI1	RUVBL1	-1.36299	1766
RFC2	ATRX	RFC2	-1.36288	1768
RAD51	ATRIP	RAD51	-1.36201	1772
RNF113A	POLG	RNF113A	-1.36138	1775
CDK7:RAD17	CDK7	RAD17	-1.36087	1776
DHX9	DHX9	GTF2H5	-1.36002	1778
EP400:POLR2L	EP400	POLR2L	-1.35987	1779
MCM3	MCM3	WDR70	-1.35966	1781
WDHD1	UBE2B	WDHD1	-1.35958	1782
MCM7	EME1	MCM7	-1.35944	1783
RPA3	RPA3	UBE2T	-1.35941	1784
ACTR2	ACTR2	ING3	-1.35853	1786
SSRP1	HUS1	SSRP1	-1.35842	1787
SSRP1	BARD1	SSRP1	-1.35841	1788
RFC3	RFC3	YY1	-1.35838	1789
POLR1B	POLR1B	UVRAG	-1.35819	1790
CHAF1A:MCM5	CHAF1A	MCM5	-1.35785	1791
ERCC2	ERCC2	PIAS4	-1.35733	1792
MCM5:WDR33	MCM5	WDR33	-1.35659	1794
TERF2	RHNO1	TERF2	-1.3565	1795
CHEK1:XAB2	CHEK1	XAB2	-1.35595	1797
POLR2F	POLR2F	UHRF1	-1.35579	1798
RFC2	CHEK2	RFC2	-1.35562	1800
RPS3	FANCL	RPS3	-1.35555	1801
POLD2:POLR1B	POLD2	POLR1B	-1.35502	1803
WDR33	ESCO2	WDR33	-1.35493	1804
RBX1	PIAS4	RBX1	-1.35414	1806
POLR1B:SUPT16H	POLR1B	SUPT16H	-1.35369	1809
GPS1	GPS1	RAD1	-1.35355	1810
SMC1A	NSMCE2	SMC1A	-1.3535	1811
RFC3	NFRKB	RFC3	-1.35307	1812
DTL:VCP	DTL	VCP	-1.35091	1815
POLR2L	HUS1	POLR2L	-1.35083	1817
TOPBP1	BARD1	TOPBP1	-1.35065	1818
CINP	CINP	MEAF6	-1.35061	1819
PPP4C	NFRKB	PPP4C	-1.35	1821
POLR2D:WDHD1	POLR2D	WDHD1	-1.34988	1822
TRRAP	KAT5	TRRAP	-1.34928	1823
GINS4:RUVBL1	GINS4	RUVBL1	-1.34849	1826
TOPBP1	TFPT	TOPBP1	-1.34793	1827
PCNA	PCNA	RNF8	-1.34707	1830
PRPF19:RPS3	PRPF19	RPS3	-1.34686	1831
RBX1	NFRKB	RBX1	-1.34674	1833
RPA3	C20orf196	RPA3	-1.34662	1834
POLR2D:RFC5	POLR2D	RFC5	-1.34633	1837
KIN	KIN	WDR70	-1.34628	1838
TRRAP	EME1	TRRAP	-1.34622	1839
POLR1B	POLR1B	SHFM1	-1.34593	1840
SSRP1	MSH5	SSRP1	-1.34564	1841
DTL	DTL	FANCM	-1.34522	1843
RAD51	DCLRE1B	RAD51	-1.34482	1845
POLR2L:PRPF19	POLR2L	PRPF19	-1.34474	1846
CHEK1	CHEK1	WHSC1	-1.34459	1848
POLR2L:RBX1	POLR2L	RBX1	-1.34445	1849
ACTR2	ACTR2	PIAS4	-1.34394	1850
RAD51C	INO80E	RAD51C	-1.34388	1851
CHEK1	CHEK1	DDB2	-1.34381	1852
ATR	ATR	RNF8	-1.34277	1853
COPS4	COPS4	HUWE1	-1.34232	1855
ATR	ATR	MC1R	-1.34218	1858
PSMD14	FZR1	PSMD14	-1.34212	1859
POLD2	MNAT1	POLD2	-1.34148	1860
ERCC2	ERCC2	HMGN1	-1.34129	1861
EP400:SMC1A	EP400	SMC1A	-1.34093	1864
CHAF1B:SSRP1	CHAF1B	SSRP1	-1.34057	1867
SSRP1	POLR2A	SSRP1	-1.34053	1868
CHEK1:RUVBL1	CHEK1	RUVBL1	-1.3399	1869
CLSPN	CLSPN	INO80	-1.33953	1871
COPS5:RFC3	COPS5	RFC3	-1.33951	1872
MCM3	BRCA1	MCM3	-1.33921	1874
CDK2:COPS5	CDK2	COPS5	-1.3392	1875
RUVBL1	RUVBL1	VPS72	-1.33903	1876
RFC2	OTUB1	RFC2	-1.3383	1879
CDK2:MCM5	CDK2	MCM5	-1.33822	1880
PPP4C	MNAT1	PPP4C	-1.33784	1881
VCP	NFRKB	VCP	-1.3378	1882
CHAF1B	CHAF1B	HUS1	-1.33752	1884
POLR1B	KAT5	POLR1B	-1.3375	1885
RPA3	ACTR8	RPA3	-1.33631	1888
CLSPN	CLSPN	MMS22L	-1.33622	1890
MCM5	GTF2H1	MCM5	-1.33573	1892
MCM7	MCM7	UVSSA	-1.33544	1893
RAD9A	RAD9A	SHFM1	-1.33487	1895
HMGA1:SSRP1	HMGA1	SSRP1	-1.33372	1898
CHEK1:XRCC5	CHEK1	XRCC5	-1.33372	1899
EP400	DNA2	EP400	-1.33346	1900
RPS3	RIF1	RPS3	-1.33317	1902
COPS2:RAD9A	COPS2	RAD9A	-1.33298	1903
VCP	DOT1L	VCP	-1.33297	1904
ACTR2	ACTR2	GTF2H5	-1.33205	1908
SUPT16H	SUPT16H	UFD1L	-1.3317	1910
MCM3	DDX11	MCM3	-1.33159	1912
CHAF1B	CHAF1B	GTF2H4	-1.33109	1915
XRCC6	PALB2	XRCC6	-1.33063	1916
NPLOC4:POLR2E	NPLOC4	POLR2E	-1.33056	1917
PCNA	PCNA	RRM2B	-1.33047	1918
ZNF830	OBFC1	ZNF830	-1.33025	1920
PCNA	ASCC2	PCNA	-1.33008	1921
GINS4	GINS4	RTEL1	-1.32973	1923
COPS5:VCP	COPS5	VCP	-1.32872	1928
RFC5	RFC5	WRAP53	-1.32859	1929
GINS4	AXIN2	GINS4	-1.32831	1930
POLD3	BRCA2	POLD3	-1.32739	1931
RPAIN	MEN1	RPAIN	-1.32588	1935
DDB1	DDB1	KIF22	-1.32565	1936
POLR2D	MCMDC2	POLR2D	-1.32559	1937
RPA1	RPA1	TCEA1	-1.32553	1938
PPP4C	PPP4C	UVSSA	-1.32532	1939
RAD51C	RAD51C	RFC1	-1.3253	1940
GPS1:KIN	GPS1	KIN	-1.32526	1941
RPA3:TFIP11	RPA3	TFIP11	-1.32519	1943
RPAIN	MRE11A	RPAIN	-1.325	1944
POLR2B	FZR1	POLR2B	-1.3246	1945
RUVBL1	CEBPG	RUVBL1	-1.32439	1946
PCNA	MMS22L	PCNA	-1.32406	1948
TOPBP1	POLK	TOPBP1	-1.32399	1949
RFC3	BARD1	RFC3	-1.32305	1953
POLD2:RAD9A	POLD2	RAD9A	-1.32294	1956
POLR1B	FANCA	POLR1B	-1.32292	1958
DMAP1:RNF113A	DMAP1	RNF113A	-1.32249	1960
AQR:TOPBP1	AQR	TOPBP1	-1.32235	1961
GPS1	COPS3	GPS1	-1.32232	1962
ERCC3:WDHD1	ERCC3	WDHD1	-1.32205	1963
CDK7	ALKBH1	CDK7	-1.32151	1966
RPAIN	GTF2H5	RPAIN	-1.32115	1968
PRPF19	PRPF19	RFC1	-1.32092	1969
SFPQ	PARP10	SFPQ	-1.32078	1970
POLR2D:VCP	POLR2D	VCP	-1.32078	1971
ERCC3:POLD3	ERCC3	POLD3	-1.32067	1973
TRRAP	POLN	TRRAP	-1.32063	1974
HINFP:RFC3	HINFP	RFC3	-1.32061	1975
DDB1	DDB1	UBE2L6	-1.32046	1979
POLD2:WDHD1	POLD2	WDHD1	-1.32044	1980
POLD2	C11orf30	POLD2	-1.32041	1982
POLR2E	POLR2E	RAD9B	-1.3202	1983
RAD9A	INO80B	RAD9A	-1.31984	1984
TRRAP	TRRAP	UVRAG	-1.31966	1985
ACTR2	ACTR2	FANCC	-1.31848	1986
RPAIN	FANCA	RPAIN	-1.31826	1987
SSRP1	FMN2	SSRP1	-1.31805	1988
MCM7	BRCA2	MCM7	-1.31798	1989
PPP4C:TRRAP	PPP4C	TRRAP	-1.3176	1992
TRRAP	KIF22	TRRAP	-1.31743	1993
ACTL6A	ACTL6A	SUV420H1	-1.31739	1994
RFC2	MMS19	RFC2	-1.31738	1995
CDK7	CDK7	UVSSA	-1.31734	1996
POLR2F:RPAIN	POLR2F	RPAIN	-1.31716	1999
CHEK1	CHEK1	FANCE	-1.31703	2001
EP400	EP400	OTUB1	-1.31685	2003
SSRP1	NFRKB	SSRP1	-1.31673	2005
HINFP:VCP	HINFP	VCP	-1.31666	2006
CHEK1	CHEK1	UVRAG	-1.31661	2007
POLR2B:RFC5	POLR2B	RFC5	-1.31656	2008
MCM7:SMC1A	MCM7	SMC1A	-1.31652	2009
RUVBL1	C11orf30	RUVBL1	-1.31645	2011
XAB2	PIAS4	XAB2	-1.31632	2012
VCP	UHRF1	VCP	-1.31627	2013
RPAIN	RECQL5	RPAIN	-1.3156	2015
DDB1	DDB1	POLI	-1.31527	2018
CDK7:DTL	CDK7	DTL	-1.31525	2019
XAB2	FZR1	XAB2	-1.31518	2020
RPA3:TERF2	RPA3	TERF2	-1.31511	2021
XAB2	PTTG1	XAB2	-1.31489	2023
CHEK1	CHEK1	EME1	-1.31473	2024
CDK7	CDK7	SMC6	-1.3147	2025
ACTR2	ACTR2	RAD51D	-1.31449	2026
CCNH	CCNH	SMG1	-1.31425	2027
POLR2B	POLR2B	RAD9B	-1.31391	2028
INTS3:WDHD1	INTS3	WDHD1	-1.31342	2030
XAB2	NSMCE1	XAB2	-1.31319	2032
MCM7	MCM7	SUMO1	-1.31303	2033
VCP	RPA4	VCP	-1.31298	2034
GINS4	GINS4	MEN1	-1.31297	2035
RPS3:TOP3A	RPS3	TOP3A	-1.3124	2037
POLR2B	PIAS4	POLR2B	-1.31225	2038
POLD3	POLD3	POLN	-1.31212	2039
POLD3:PPP4C	POLD3	PPP4C	-1.31201	2040
CHAF1B	CHAF1B	SUMO1	-1.31194	2041
DDB1	DDB1	FZR1	-1.31145	2045
SSRP1	CHEK2	SSRP1	-1.31104	2046
PPP4C	PPP4C	REV1	-1.3105	2048
COPS6	BARD1	COPS6	-1.31048	2049
SMC1A	ERCC1	SMC1A	-1.31046	2050
PRPF19	PRPF19	TWIST1	-1.30981	2052
CDK7	CDK7	PARP9	-1.30975	2053
CHAF1B	CHAF1B	SYCP1	-1.30965	2054
DDB1:YEATS4	DDB1	YEATS4	-1.30942	2055
COPS4	COPS4	MRE11A	-1.30892	2057
POLD3:POLR1B	POLD3	POLR1B	-1.30888	2058
SMC1A	OBFC1	SMC1A	-1.30882	2059
GINS4	GINS4	TP53BP1	-1.30878	2060
SFPQ	INO80	SFPQ	-1.30853	2063
POLR2D	FANCI	POLR2D	-1.30848	2065
ERCC2	BRCA2	ERCC2	-1.3083	2066
CDC7:SMC3	CDC7	SMC3	-1.30826	2068
SUPT16H	ESCO2	SUPT16H	-1.30814	2069
ERCC2	APEX2	ERCC2	-1.30813	2070
SMC3	SMC3	TONSL	-1.30788	2071
CINP	CINP	DDX1	-1.30784	2072
DMAP1	DMAP1	UVSSA	-1.30764	2073
MCM7	MCM7	TRIP13	-1.30728	2074
RBX1:VCP	RBX1	VCP	-1.307	2075
CHEK1:POLR2D	CHEK1	POLR2D	-1.30686	2076
CLSPN:WDHD1	CLSPN	WDHD1	-1.30682	2077
COPS4:SMC3	COPS4	SMC3	-1.30673	2078
GINS4	GINS4	SMCHD1	-1.30659	2079
COPS2:TRRAP	COPS2	TRRAP	-1.30594	2080
CDK7	APEX2	CDK7	-1.30586	2081
CINP	CINP	WDR70	-1.30518	2084
CDK7	CDK7	XPA	-1.30503	2085
CHAF1B	CHAF1B	DOT1L	-1.3049	2086
PCNA	ERCC6	PCNA	-1.30481	2088
POLR2B	INO80E	POLR2B	-1.30468	2089
POLR1B	NFRKB	POLR1B	-1.30445	2090
POLD3	POLD3	SMG1	-1.30438	2091
MCM7:SFPQ	MCM7	SFPQ	-1.30419	2092
POLR1B	C11orf30	POLR1B	-1.30405	2093
CHAF1B	C14orf39	CHAF1B	-1.30405	2094
ATR	ATR	BARD1	-1.30383	2095
WDHD1	NEIL1	WDHD1	-1.30324	2100
DTL:TRRAP	DTL	TRRAP	-1.30285	2102
CHAF1A:GINS4	CHAF1A	GINS4	-1.30226	2106
RUVBL1	NEIL2	RUVBL1	-1.30193	2107
POLR2L:SUPT16H	POLR2L	SUPT16H	-1.30186	2108
DMAP1:POLR2E	DMAP1	POLR2E	-1.30179	2109
RPA3	ASCC2	RPA3	-1.30167	2111
TOP3A	POLR2A	TOP3A	-1.30166	2112
POLR2D	C12orf5	POLR2D	-1.3015	2113
RPA3	MEN1	RPA3	-1.3015	2114
CDK7:SMC3	CDK7	SMC3	-1.30085	2119
RAD9A	ERCC1	RAD9A	-1.30029	2120
CDK2	CDK2	NFRKB	-1.30008	2121
RFC4	MDC1	RFC4	-1.29998	2123
ACTR2	ACTR2	BIVM.ERCC5	-1.29946	2127
XAB2	GTF2H4	XAB2	-1.29938	2129
EP400:HINFP	EP400	HINFP	-1.29935	2130
NPLOC4	GTF2H5	NPLOC4	-1.2993	2131
TERF2:YEATS4	TERF2	YEATS4	-1.2993	2132
CHAF1A:COPS8	CHAF1A	COPS8	-1.29929	2133
CHAF1A	CHAF1A	LIG1	-1.29922	2134
POLR1B	ING3	POLR1B	-1.29909	2135
CINP	CINP	MMS22L	-1.29905	2136
ERCC2	ERCC2	VPS72	-1.29867	2137
COPS2	COPS2	USP10	-1.29839	2138
POLR2D	DDX1	POLR2D	-1.29814	2139
RFC3	RFC1	RFC3	-1.29791	2140
ATR	ATR	FANCL	-1.29668	2143
CINP:XAB2	CINP	XAB2	-1.29633	2144
MCM7:NPLOC4	MCM7	NPLOC4	-1.29624	2145
TERF2	NUDT16L1	TERF2	-1.29614	2146
DHX9	DHX9	NFRKB	-1.29602	2147
GTF2H3	GTF2H3	UBE2B	-1.29594	2148
PPP4C	ATRIP	PPP4C	-1.2958	2149
HINFP	BIVM.ERCC5	HINFP	-1.29566	2150
RPS3	FGF10	RPS3	-1.29544	2151
RAD9A	POLN	RAD9A	-1.29525	2152
CHAF1A	CHAF1A	SUMO1	-1.29477	2156
RPS3	PIAS4	RPS3	-1.29472	2157
TOP3A	EME1	TOP3A	-1.29437	2159
RAD51	LIG3	RAD51	-1.29402	2161
CCNH:PPP4C	CCNH	PPP4C	-1.29382	2162
CDK7	CDK7	RAD9B	-1.29375	2163
DMAP1	DMAP1	VPS72	-1.29363	2164
PRPF19	PNKP	PRPF19	-1.29351	2165
POLR2D	APITD1	POLR2D	-1.29319	2168
GTF2H3	GTF2H3	SHFM1	-1.29274	2170
NPLOC4	NPLOC4	RAD1	-1.2927	2171
COPS5	COPS5	FANCM	-1.29121	2174
CDK7	CDK7	DEK	-1.2912	2175
RFC3	ALKBH3	RFC3	-1.29103	2177
COPS5	COPS5	SHFM1	-1.2908	2178
TOPBP1	DNA2	TOPBP1	-1.29072	2179
CHEK1	BARD1	CHEK1	-1.29071	2180
RFC5	FANCC	RFC5	-1.29037	2181
GINS4	EYA2	GINS4	-1.29026	2182
POLR1B:XRCC6	POLR1B	XRCC6	-1.28971	2185
COPS4	COPS4	RAD1	-1.28945	2186
GTF2H3:RAD51C	GTF2H3	RAD51C	-1.28942	2187
GINS4	GINS4	SLX4	-1.28874	2189
DMAP1	DMAP1	RIF1	-1.28872	2190
RAD9A	INO80C	RAD9A	-1.28853	2192
RPS3	RPS3	UBE2T	-1.28831	2195
GTF2H3	GTF2H3	UHRF1	-1.28733	2197
CDK7	CDK7	FEN1	-1.28713	2198
CDK7	CDK7	INO80E	-1.28671	2199
GINS4	CUL4A	GINS4	-1.28666	2201
RAD9A	ACTR5	RAD9A	-1.28611	2204
POLR2F	POLR2F	UVRAG	-1.28603	2205
CCNH	CCNH	TTC5	-1.28547	2207
RNF113A	OBFC1	RNF113A	-1.28541	2208
GTF2H3	GTF2H3	RAD9B	-1.28516	2209
CDK7	AP5S1	CDK7	-1.28506	2210
SFPQ	OTUB1	SFPQ	-1.28504	2211
RNF113A	RMI1	RNF113A	-1.28475	2212
RFC2:SMC3	RFC2	SMC3	-1.28465	2213
XAB2	RRM2B	XAB2	-1.28423	2217
DMAP1:MCM5	DMAP1	MCM5	-1.28385	2218
RAD51C	RAD51C	TRIP12	-1.28319	2220
RPAIN	FAM35A	RPAIN	-1.28289	2222
TERF2	BRCA2	TERF2	-1.28271	2224
RUVBL1	MGME1	RUVBL1	-1.28258	2225
POLR1B:RAD51C	POLR1B	RAD51C	-1.28248	2227
RAD17	INO80	RAD17	-1.2824	2228
EP400:RUVBL1	EP400	RUVBL1	-1.28209	2229
HINFP:TERF2	HINFP	TERF2	-1.28201	2230
MCM3:RAD17	MCM3	RAD17	-1.28194	2231
RAD9A	PIAS4	RAD9A	-1.28177	2233
ATR	ATR	RAD1	-1.28145	2237
AQR	AQR	RAD50	-1.28135	2238
POLR1B:POLR2D	POLR1B	POLR2D	-1.2812	2239
ACTR2:SUPT16H	ACTR2	SUPT16H	-1.28115	2240
POLR1B	ATRIP	POLR1B	-1.28084	2241
COPS5	ATRIP	COPS5	-1.28042	2243
RPA3	RNF168	RPA3	-1.27962	2247
SMC1A	NFRKB	SMC1A	-1.27959	2248
CDK9:POLD1	CDK9	POLD1	-1.27953	2249
CDK7	CCDC155	CDK7	-1.27944	2250
CCNH	CCNH	RNF168	-1.27941	2251
TERF2	H2AFX	TERF2	-1.27918	2252
DMAP1:PPP4C	DMAP1	PPP4C	-1.27858	2254
CDK7	APEX1	CDK7	-1.27616	2262
DDB1:SSRP1	DDB1	SSRP1	-1.27575	2265
PPP4C	MUTYH	PPP4C	-1.27574	2266
HINFP	EXO5	HINFP	-1.27561	2267
PSMD14:RAD51	PSMD14	RAD51	-1.27559	2268
RNF113A	ALKBH5	RNF113A	-1.27544	2269
RPAIN	RPAIN	VPS72	-1.27534	2270
TOPBP1	CETN2	TOPBP1	-1.27498	2272
POLR1A	BRCA1	POLR1A	-1.27491	2274
DDB1:RPA1	DDB1	RPA1	-1.27458	2277
KIN:RUVBL1	KIN	RUVBL1	-1.27407	2279
CDK7:RFC5	CDK7	RFC5	-1.27376	2282
RPA1	RPA1	UBE2B	-1.27374	2283
EP400	EP400	TDP2	-1.27371	2284
PCNA:RAD17	PCNA	RAD17	-1.27366	2285
SUPT16H	MCM9	SUPT16H	-1.27355	2287
CHEK1	CHEK1	MUTYH	-1.27328	2288
CDC45	CDC45	NUDT16L1	-1.27315	2289
PSMD14	PRKDC	PSMD14	-1.27311	2290
POLD3:RPA1	POLD3	RPA1	-1.27295	2292
GPS1	GPS1	MCRS1	-1.27287	2293
GTF2H3	CHD1L	GTF2H3	-1.27261	2295
XAB2	UBE2D3	XAB2	-1.2725	2296
CDK1	CDK1	COPS3	-1.27232	2298
MCM4	INO80	MCM4	-1.27219	2299
PPP4C:RFC2	PPP4C	RFC2	-1.27185	2301
TRRAP	POLA1	TRRAP	-1.27167	2303
RFC2	RFC2	UVSSA	-1.27153	2304
MCM6:UBA52	MCM6	UBA52	-1.27114	2305
RPAIN	RPAIN	UVSSA	-1.27072	2307
HINFP	HINFP	MEN1	-1.27042	2308
GINS4	BOD1L1	GINS4	-1.27037	2309
POLE2	FAM168A	POLE2	-1.27015	2310
TERF2	MLH1	TERF2	-1.27012	2311
CDK2:POLR2L	CDK2	POLR2L	-1.26988	2312
MCM7	ABL1	MCM7	-1.26931	2318
DDB1	DDB1	FBXO18	-1.26877	2320
RPA3	C11orf30	RPA3	-1.26849	2322
HINFP	HINFP	MSH2	-1.26826	2324
POLR2B:RPA3	POLR2B	RPA3	-1.26824	2325
RUVBL1	RUVBL1	SMG1	-1.26805	2326
MAD2L2	ISG15	MAD2L2	-1.268	2327
COPS5	COPS5	KIAA0101	-1.2679	2328
DDB1	DDB1	RAD54B	-1.26761	2329
CDK7	CDK7	WDR70	-1.2675	2330
POLR1B:POLR2L	POLR1B	POLR2L	-1.26745	2331
PSMD14:RFC5	PSMD14	RFC5	-1.26711	2333
XAB2	HIST3H2A	XAB2	-1.267	2335
GINS4	GINS4	TCEA1	-1.26695	2336
MCM7	C11orf30	MCM7	-1.26677	2337
CCNH	ATM	CCNH	-1.26643	2339
RPAIN	MORF4L1	RPAIN	-1.26641	2340
UPF1	DOT1L	UPF1	-1.2664	2341
ATR	ATR	WDR70	-1.26621	2342
HINFP:WDR33	HINFP	WDR33	-1.26599	2343
DTL	DTL	POLG	-1.26562	2346
CDK2	CDK2	MEAF6	-1.26512	2347
RFC2	PIAS4	RFC2	-1.2651	2348
MCM3	ISG15	MCM3	-1.26496	2350
COPS5	COPS5	COPS7B	-1.26494	2351
RNF113A	RIF1	RNF113A	-1.2649	2352
SSRP1	MNAT1	SSRP1	-1.26476	2353
HINFP	BARD1	HINFP	-1.26424	2355
RPS3	ATRIP	RPS3	-1.26394	2359
TERF2	ING3	TERF2	-1.26386	2361
SSRP1:TOPBP1	SSRP1	TOPBP1	-1.26377	2363
GINS4	CETN2	GINS4	-1.2634	2366
EP400	EP400	UVSSA	-1.26311	2367
ERCC2	ACTR8	ERCC2	-1.26294	2368
COPS8:GPS1	COPS8	GPS1	-1.2627	2371
PRPF19	PRPF19	SUMO1	-1.26172	2375
RBX1:XAB2	RBX1	XAB2	-1.26123	2377
POLR2B	ASCC3	POLR2B	-1.26098	2380
MCM4	FIGNL2	MCM4	-1.26096	2381
GINS4	GINS4	SMG1	-1.26092	2382
DDB1	AP5S1	DDB1	-1.26035	2388
POLD2	MEAF6	POLD2	-1.26011	2390
TIMELESS	HUS1	TIMELESS	-1.25989	2391
POLR1B	POLR1B	ZFYVE26	-1.2593	2395
RPAIN	RPAIN	SUMO1	-1.25928	2397
PPP4C	POLA1	PPP4C	-1.25898	2400
UBE2N	ACTR5	UBE2N	-1.25849	2403
RUVBL1	PIAS4	RUVBL1	-1.25824	2404
NPLOC4	FANCC	NPLOC4	-1.2581	2405
SMC3	CEBPG	SMC3	-1.25798	2406
POLR1B:RPA1	POLR1B	RPA1	-1.25789	2407
HINFP:RBX1	HINFP	RBX1	-1.25729	2409
COPS2:PPP4C	COPS2	PPP4C	-1.25728	2410
PRPF19	LIG1	PRPF19	-1.25725	2411
POLR2B	POLR2B	UFD1L	-1.25724	2412
DTL:POLR2L	DTL	POLR2L	-1.25715	2413
CDK7:CLSPN	CDK7	CLSPN	-1.2571	2414
SSRP1:TOP3A	SSRP1	TOP3A	-1.25709	2415
MCM7:TOPBP1	MCM7	TOPBP1	-1.25708	2416
DMAP1	DMAP1	MTA1	-1.25689	2417
VCP	C12orf5	VCP	-1.25687	2418
PPP4C	ACTR8	PPP4C	-1.25666	2420
SMC3	FZR1	SMC3	-1.25612	2422
SFPQ	SFPQ	UHRF1	-1.25594	2423
ERCC3	ERCC3	MCRS1	-1.25591	2424
PCNA	DDX11	PCNA	-1.25586	2426
TOPBP1	ASCC2	TOPBP1	-1.25584	2427
HINFP:TRRAP	HINFP	TRRAP	-1.25538	2434
RPS3	RPS3	TEX15	-1.25494	2436
DTL	ATRX	DTL	-1.25489	2438
ERCC3	ERCC3	GTF2H1	-1.25478	2439
ERCC2:GINS4	ERCC2	GINS4	-1.25438	2440
SMC3	MMS22L	SMC3	-1.25427	2441
CHAF1A	CHAF1A	SLX4	-1.25399	2442
MCM3:RFC2	MCM3	RFC2	-1.2536	2444
PRPF19	MTA1	PRPF19	-1.25333	2445
AQR	AQR	TMEM189.UBE2V1	-1.25331	2447
CDK7	CDK7	XRCC4	-1.25282	2448
ERCC2:TIMELESS	ERCC2	TIMELESS	-1.25259	2449
CDC7:POLR2E	CDC7	POLR2E	-1.25245	2451
NPLOC4	NPLOC4	SETD2	-1.25233	2452
POLR2B	ALKBH2	POLR2B	-1.2522	2453
RUVBL1	POLG2	RUVBL1	-1.25178	2455
ERCC3:GTF2H3	ERCC3	GTF2H3	-1.25101	2458
TRRAP	POLG2	TRRAP	-1.25098	2459
POLD3	NFRKB	POLD3	-1.25065	2460
DMAP1	C11orf30	DMAP1	-1.25064	2461
ATR	ATR	MPG	-1.25038	2462
RPAIN	OTUB1	RPAIN	-1.25024	2463
COPS8	COPS8	MMS19	-1.24986	2464
DHX9	DHX9	INO80E	-1.24956	2465
TRRAP	RCHY1	TRRAP	-1.24929	2467
TERF2	PIAS4	TERF2	-1.24887	2470
UPF1	UBE2B	UPF1	-1.24886	2471
GINS4	GINS4	PARG	-1.24866	2473
NPLOC4	NPLOC4	POLN	-1.24848	2474
POLR2F:YEATS4	POLR2F	YEATS4	-1.24819	2477
COPS4:DMAP1	COPS4	DMAP1	-1.24786	2478
AQR	AQR	CDC14B	-1.24782	2479
DHX9:RFC5	DHX9	RFC5	-1.24759	2482
RPAIN	HUWE1	RPAIN	-1.24755	2483
TERF2	ASCC3	TERF2	-1.24745	2484
XRCC6	FZR1	XRCC6	-1.24694	2487
CHEK1	CHEK1	FANCC	-1.24677	2488
SMC1A	MDC1	SMC1A	-1.24653	2490
RFC3:TOPBP1	RFC3	TOPBP1	-1.24643	2491
SMC3	ERCC4	SMC3	-1.24641	2492
MCM4	MCM4	UBE2B	-1.24617	2493
RFC2	ALKBH5	RFC2	-1.2461	2494
HINFP:RAD51C	HINFP	RAD51C	-1.24607	2496
TFIP11	RFC1	TFIP11	-1.2458	2497
RUVBL1:VCP	RUVBL1	VCP	-1.24553	2498
GINS4:POLR1B	GINS4	POLR1B	-1.24551	2499
POLR2B	HUWE1	POLR2B	-1.24548	2500
POLR2D	POLR2A	POLR2D	-1.24545	2501
CCNH	C14orf39	CCNH	-1.24533	2502
WDHD1	LIG1	WDHD1	-1.24518	2503
TRRAP	HUS1	TRRAP	-1.245	2504
RPS3	RPS3	SLC30A9	-1.24467	2505
POLR1A	DNA2	POLR1A	-1.24456	2506
RBX1	RBX1	UBR5	-1.24405	2509
VCP	STRA13	VCP	-1.24402	2510
CHAF1B	CHAF1B	HMGN1	-1.24373	2513
RAD51	RAD51	TDP2	-1.24298	2516
RPA3	FANCM	RPA3	-1.24218	2519
SFPQ	FOXM1	SFPQ	-1.24203	2521
ERCC3	ERCC3	UBE2B	-1.24193	2523
ERCC2:PPP4C	ERCC2	PPP4C	-1.24117	2527
POLR2B	KDM2A	POLR2B	-1.24103	2528
CCNH:POLR1B	CCNH	POLR1B	-1.24098	2529
DHX9	DHX9	HUS1	-1.2408	2530
SSRP1	POLI	SSRP1	-1.24072	2531
DTL:RAD51C	DTL	RAD51C	-1.24062	2534
SUPT16H	ING3	SUPT16H	-1.24021	2536
HINFP	HINFP	ZSWIM7	-1.24007	2539
ERCC2	ERCC2	UHRF1	-1.23999	2540
AQR	AQR	SUV420H2	-1.23997	2541
ERCC3:POLR1A	ERCC3	POLR1A	-1.23973	2543
SFPQ	MRGBP	SFPQ	-1.23962	2544
PSMD14:USP7	PSMD14	USP7	-1.23947	2545
XAB2	RFWD3	XAB2	-1.23936	2546
COPS5	COPS5	MMS22L	-1.2391	2547
MCM5	MCM5	SMG1	-1.23902	2548
POLD2	HUS1	POLD2	-1.23896	2549
POLR2F	GTF2H4	POLR2F	-1.23863	2552
GINS4	GINS4	RNF138	-1.2386	2553
PSMD14	IGHMBP2	PSMD14	-1.23839	2555
ATR	ATR	POLR2A	-1.23828	2556
POLD3:TIMELESS	POLD3	TIMELESS	-1.23822	2557
RPA3	ASCC3	RPA3	-1.23812	2558
RAD9A	FANCD2	RAD9A	-1.23785	2560
RPS3	GTF2H5	RPS3	-1.23716	2562
POLR2L:WDR33	POLR2L	WDR33	-1.23713	2563
EP400	EP400	TFPT	-1.23689	2564
TOP3A	RIF1	TOP3A	-1.23686	2565
POLR2L	INO80	POLR2L	-1.23648	2567
SMC3	FANCD2	SMC3	-1.23618	2568
POLR2E	NFRKB	POLR2E	-1.23617	2569
TERF2:XRCC6	TERF2	XRCC6	-1.2358	2570
PRPF19	NFRKB	PRPF19	-1.23532	2572
POLR2B	OTUB1	POLR2B	-1.2352	2575
CDC45	CDC45	UBE2V2	-1.23463	2578
DMAP1	DMAP1	UHRF1	-1.23437	2579
XAB2	RECQL5	XAB2	-1.23425	2580
RBX1	RBX1	TICRR	-1.2341	2581
MCM7	MCM7	RAB43	-1.23408	2582
POLD3	ASCC1	POLD3	-1.23401	2583
VCP	VCP	XPC	-1.23396	2584
CCNH:CDC7	CCNH	CDC7	-1.23382	2585
MCM7	FZR1	MCM7	-1.23311	2589
CDK7	CDK7	CXorf57	-1.23304	2591
POLR2L	FANCB	POLR2L	-1.23294	2592
MCM3:RFC4	MCM3	RFC4	-1.23293	2593
POLR2D	CETN1	POLR2D	-1.23288	2594
MCM4:MCM7	MCM4	MCM7	-1.23254	2598
RNF113A	BARD1	RNF113A	-1.23232	2601
TERF2	LIG1	TERF2	-1.23209	2603
RUVBL1	PARP10	RUVBL1	-1.23188	2605
CHEK1	CHEK1	SPRTN	-1.23145	2606
CHAF1B	CHAF1B	USP1	-1.2312	2607
PRPF19	PRPF19	TDP2	-1.23117	2608
RFC5	BARD1	RFC5	-1.23112	2609
COPS4:DTL	COPS4	DTL	-1.23111	2610
WDHD1	NSMCE2	WDHD1	-1.23105	2611
RNF113A	RNF113A	WRNIP1	-1.23087	2612
MCM3:MCM5	MCM3	MCM5	-1.2307	2613
RUVBL1	RECQL5	RUVBL1	-1.23036	2615
DDB1:INTS3	DDB1	INTS3	-1.23033	2616
SFPQ	SFPQ	USP10	-1.23009	2617
CHAF1B:RAD9A	CHAF1B	RAD9A	-1.23008	2618
TOPBP1	CUL4B	TOPBP1	-1.22998	2619
POLR2F	FAM35A	POLR2F	-1.22961	2625
WDHD1	TMEM189.UBE2V1	WDHD1	-1.22943	2627
DDB1	DDB1	USP45	-1.22941	2628
HINFP	HINFP	RNF8	-1.2291	2629
TERF2:USP7	TERF2	USP7	-1.22893	2631
RFC5	FANCE	RFC5	-1.22868	2633
PCNA	ABL1	PCNA	-1.22853	2634
POLR2B	POLR2B	PRKDC	-1.22851	2635
RAD51	RAD51	TICRR	-1.22841	2636
EP400:TIMELESS	EP400	TIMELESS	-1.22829	2637
TRRAP	OTUB1	TRRAP	-1.22792	2638
ATR	ATR	BRCA2	-1.22765	2640
POLD3	ISG15	POLD3	-1.22737	2643
RAD51C	ING3	RAD51C	-1.22725	2645
DMAP1	DMAP1	POLA1	-1.22723	2646
RBX1	POLR2A	RBX1	-1.22716	2647
SSRP1	RNASEH2A	SSRP1	-1.2269	2648
GINS4	C19orf40	GINS4	-1.22652	2650
GTF2H3:MCM3	GTF2H3	MCM3	-1.2264	2651
WDHD1	MCRS1	WDHD1	-1.22616	2652
RAD51	RAD51	SWI5	-1.22604	2653
CDK2	CDK2	INO80	-1.22602	2654
PPP4C	PPP4C	TRIP12	-1.22592	2656
VCP	MSH4	VCP	-1.22582	2657
CHAF1A:RFC2	CHAF1A	RFC2	-1.22563	2658
TIMELESS	CEBPG	TIMELESS	-1.22551	2660
RFC5:YEATS4	RFC5	YEATS4	-1.22514	2662
DMAP1	APEX2	DMAP1	-1.22507	2663
RFC2	DCLRE1C	RFC2	-1.22507	2664
MCM4	MCM4	VPS72	-1.22501	2665
POLD3	CHEK2	POLD3	-1.22464	2668
HINFP	HINFP	RAD51D	-1.2244	2670
RNF113A	RNF113A	XPA	-1.22421	2672
TIMELESS	ERCC5	TIMELESS	-1.22404	2673
POLR2F:PPP4C	POLR2F	PPP4C	-1.22401	2674
PPP4C	PPP4C	RECQL4	-1.2235	2677
NPLOC4:RFC3	NPLOC4	RFC3	-1.22319	2679
SMC1A	MTA1	SMC1A	-1.22278	2682
CCNH	CCNH	UBE2A	-1.22262	2683
ATR:DDB1	ATR	DDB1	-1.22248	2685
SSRP1	SHPRH	SSRP1	-1.22238	2687
PCNA	INO80E	PCNA	-1.22237	2688
ATR	ATR	NSMCE1	-1.22215	2690
PCNA	MRE11A	PCNA	-1.22209	2691
CDK1:POLD2	CDK1	POLD2	-1.22207	2692
COPS5	COPS5	MTA1	-1.22193	2693
VCP	PIAS4	VCP	-1.22185	2694
USP7	EPC2	USP7	-1.22157	2695
HINFP	GLTSCR2	HINFP	-1.22152	2696
POLR2E:WDHD1	POLR2E	WDHD1	-1.22143	2697
ERCC2	ERCC2	ISG15	-1.22142	2698
RPS3	INO80E	RPS3	-1.22123	2700
PSMD14	DDX11	PSMD14	-1.22085	2703
COPS5:RPAIN	COPS5	RPAIN	-1.22064	2704
PPP4C:RPAIN	PPP4C	RPAIN	-1.22015	2706
POLR2L	BRCA2	POLR2L	-1.22009	2707
RFC5	FANCA	RFC5	-1.21988	2709
POLD3	POLD3	RNF168	-1.21953	2711
RPA3	RECQL5	RPA3	-1.21943	2712
DMAP1	DMAP1	SMARCAD1	-1.21929	2713
RBX1	GTF2H5	RBX1	-1.21925	2714
ERCC3	ERCC3	UHRF1	-1.21909	2717
TOP3A	BRCA2	TOP3A	-1.21877	2718
DDB1	DDB1	RFWD3	-1.21865	2719
VCP	TMEM189.UBE2V1	VCP	-1.21864	2720
POLR2L	POLN	POLR2L	-1.21857	2722
POLD3	MEAF6	POLD3	-1.21854	2723
HINFP:MAD2L2	HINFP	MAD2L2	-1.21849	2725
RFC5	RFC5	SWSAP1	-1.21835	2727
DMAP1:RAD51	DMAP1	RAD51	-1.21826	2729
GINS4	GINS4	LIG1	-1.21809	2731
RAD17	RAD17	UBE2V2	-1.21808	2732
CHEK1	CHEK1	LIG3	-1.21801	2733
RAD51	INO80	RAD51	-1.21796	2735
TERF2	SMC6	TERF2	-1.21774	2736
POLR2E	ACTR5	POLR2E	-1.21758	2737
DDB1:POLD1	DDB1	POLD1	-1.21699	2739
PSMD14	BRCA1	PSMD14	-1.21662	2742
CDK1:VCP	CDK1	VCP	-1.21656	2743
XAB2	TAOK3	XAB2	-1.21632	2746
MCM7	MCM7	TFPT	-1.21602	2748
WDHD1	WDHD1	ZFYVE26	-1.21597	2749
RAD17:XAB2	RAD17	XAB2	-1.21587	2750
CHAF1B	CHAF1B	TRIP12	-1.21577	2751
PPP4C	DNA2	PPP4C	-1.21554	2753
RFC2	RFC2	SHFM1	-1.21507	2754
SMC1A	DNA2	SMC1A	-1.21506	2755
RPAIN	EYA4	RPAIN	-1.2145	2758
RPA3:UPF1	RPA3	UPF1	-1.21403	2760
POLD3	ASCC3	POLD3	-1.2139	2761
CDK7	CDK7	SWSAP1	-1.21381	2762
RPAIN	BARD1	RPAIN	-1.21374	2765
PSMD14	ASCC3	PSMD14	-1.21371	2766
SFPQ	DCLRE1B	SFPQ	-1.2137	2767
RUVBL1	RUVBL1	SHPRH	-1.21363	2768
CCNH:XAB2	CCNH	XAB2	-1.21265	2772
POLR1A	POLA1	POLR1A	-1.21245	2773
POLD3	GTF2H2	POLD3	-1.21223	2775
SFPQ	ANKRD32	SFPQ	-1.21203	2776
CHAF1B	C17orf104	CHAF1B	-1.21165	2781
RNF113A:SSRP1	RNF113A	SSRP1	-1.21161	2782
RUVBL1	RUVBL1	UBE2B	-1.21147	2783
COPS5:GINS4	COPS5	GINS4	-1.21147	2784
POLR2L	GTF2H4	POLR2L	-1.21146	2785
PPP4C	INO80B	PPP4C	-1.21128	2786
MCM4:TOP3A	MCM4	TOP3A	-1.21113	2787
MCM7	INO80C	MCM7	-1.211	2789
RAD51	ALKBH1	RAD51	-1.21085	2790
RAD51C:RAD9A	RAD51C	RAD9A	-1.21084	2791
POLR2D	POLR2D	TICRR	-1.21076	2793
COPS5	COPS5	NSMCE1	-1.21051	2794
RPS3:TRRAP	RPS3	TRRAP	-1.21042	2795
CHAF1A	CHAF1A	ERCC4	-1.21037	2797
RAD51C	BCCIP	RAD51C	-1.21028	2798
COPS8	COPS8	VPS72	-1.20969	2800
RFC4	OBFC1	RFC4	-1.2096	2801
RNF113A	RNF113A	WRAP53	-1.20924	2804
TIMELESS	TIMELESS	UBE2B	-1.20913	2805
ATR	ATR	SLX1A	-1.20881	2807
GINS4	GINS4	UCHL5	-1.20876	2808
MCM4	MCM4	SMC6	-1.2086	2809
CHAF1B	ATRIP	CHAF1B	-1.2082	2812
PPP4C	FANCE	PPP4C	-1.20802	2815
TFIP11	TFIP11	WDR70	-1.20801	2816
SMC1A	MEN1	SMC1A	-1.20783	2817
POLR2F	POLR2F	UVSSA	-1.20764	2818
PRPF19	C12orf5	PRPF19	-1.20754	2819
MCM7:UPF1	MCM7	UPF1	-1.20746	2820
POLR1B:WDHD1	POLR1B	WDHD1	-1.20739	2822
ZNF830	USP10	ZNF830	-1.20708	2823
RAD51:SMC3	RAD51	SMC3	-1.20703	2824
TERF2	HUS1B	TERF2	-1.20699	2825
ATR	ATR	FANCC	-1.20695	2826
PSMD14	C5orf45	PSMD14	-1.20679	2827
POLR2B:PSMD14	POLR2B	PSMD14	-1.20654	2828
RBX1	APEX2	RBX1	-1.20615	2831
MCM3	ASCC3	MCM3	-1.20598	2833
RAD51C:RFC2	RAD51C	RFC2	-1.20579	2835
MCM7	FIGN	MCM7	-1.20543	2837
UBE2N	GTF2H5	UBE2N	-1.2053	2838
RFC5:RPAIN	RFC5	RPAIN	-1.20527	2839
UPF1	BRCA2	UPF1	-1.20516	2841
SSRP1	SSRP1	TRIM25	-1.20509	2842
CHEK1	CHEK1	SMUG1	-1.20505	2844
POLR1A	HELB	POLR1A	-1.20489	2845
RFC2	CETN2	RFC2	-1.20472	2846
POLR2B	ADPRHL2	POLR2B	-1.20445	2849
PPP4C	ASCC3	PPP4C	-1.20406	2851
CHAF1A	CEBPG	CHAF1A	-1.20385	2852
MCM3	ANKRD32	MCM3	-1.20365	2854
DMAP1	DMAP1	ETAA1	-1.20355	2856
VCP	AUNIP	VCP	-1.20346	2857
KIN:TIMELESS	KIN	TIMELESS	-1.20342	2858
INTS3:RPA3	INTS3	RPA3	-1.20322	2860
PPP4C:RAD51	PPP4C	RAD51	-1.20317	2862
CHAF1B	CHAF1B	ERCC1	-1.20312	2863
PPP4C	FAM35A	PPP4C	-1.20309	2864
RBX1	RBX1	TNP1	-1.20291	2865
RAD51C	INO80	RAD51C	-1.20289	2866
CDK1	CDK1	RAD51D	-1.20281	2867
RPS3:WDR33	RPS3	WDR33	-1.20253	2868
VCP	PARG	VCP	-1.20222	2869
CCNH	CCNH	TREX2	-1.20162	2870
NPLOC4	NPLOC4	PTTG1	-1.20097	2875
ACTR2	ACTR2	TICRR	-1.20091	2876
RAD51	CHRNA4	RAD51	-1.1998	2882
TRRAP:VCP	TRRAP	VCP	-1.19948	2883
CHAF1B	ASCC3	CHAF1B	-1.19936	2885
VCP	ERCC1	VCP	-1.19923	2886
CHAF1B	CHAF1B	CHEK2	-1.19901	2887
MCM5:TRRAP	MCM5	TRRAP	-1.19897	2888
RAD51C	FZR1	RAD51C	-1.19887	2889
DMAP1:UPF1	DMAP1	UPF1	-1.19884	2890
HINFP	EYA3	HINFP	-1.19867	2892
CDC7:ERCC2	CDC7	ERCC2	-1.19867	2893
ERCC2	ERCC2	RAD21	-1.19866	2894
TOPBP1	CEBPG	TOPBP1	-1.19857	2895
MCM7	ACTR8	MCM7	-1.19857	2896
DHX9:PCNA	DHX9	PCNA	-1.19856	2897
TERF2	FBXO6	TERF2	-1.19851	2898
WDHD1	FANCC	WDHD1	-1.19849	2899
TERF2	KDM2A	TERF2	-1.19829	2903
CDK7	CDK7	SETD2	-1.19789	2905
TRRAP:WDHD1	TRRAP	WDHD1	-1.19745	2906
RBM17	ASCC3	RBM17	-1.19743	2907
NPLOC4	ASCC3	NPLOC4	-1.1973	2909
RPAIN	RAD1	RPAIN	-1.19716	2910
COPS5:RAD51	COPS5	RAD51	-1.19705	2911
TOPBP1	ATRX	TOPBP1	-1.19684	2912
CHEK1	CHEK1	CUL4A	-1.19671	2913
RFC2	BLM	RFC2	-1.19669	2914
SSRP1:UPF1	SSRP1	UPF1	-1.19657	2915
CCNH:SFPQ	CCNH	SFPQ	-1.19656	2916
CHAF1B	CHAF1B	UIMC1	-1.19654	2917
POLR2L:TIMELESS	POLR2L	TIMELESS	-1.19639	2919
TIMELESS	CHRNA4	TIMELESS	-1.19593	2923
PSMD14:TRRAP	PSMD14	TRRAP	-1.19552	2928
MCM5:POLR1B	MCM5	POLR1B	-1.1955	2929
SMC3	RAD1	SMC3	-1.19544	2930
GPS1:TOPBP1	GPS1	TOPBP1	-1.19526	2931
PCNA:RFC2	PCNA	RFC2	-1.19484	2934
RFC2:WDHD1	RFC2	WDHD1	-1.19456	2937
MCM5	INO80B	MCM5	-1.19448	2938
RPA1	RPA1	WDR48	-1.19436	2940
TOP3A	DDX1	TOP3A	-1.19391	2941
POLR2B:POLR2F	POLR2B	POLR2F	-1.19391	2942
PPP4C	BLM	PPP4C	-1.19339	2944
PRPF19	PRPF19	USP10	-1.19337	2945
POLR1B	MEN1	POLR1B	-1.19308	2946
EP400	DOT1L	EP400	-1.19267	2948
RFC5	BRCA1	RFC5	-1.19212	2951
RPS3	ASF1A	RPS3	-1.19209	2952
PPP4C:RAD51C	PPP4C	RAD51C	-1.19193	2953
MCM4	ACTR8	MCM4	-1.19176	2954
EP400:RPS3	EP400	RPS3	-1.19173	2955
CHEK1:WDHD1	CHEK1	WDHD1	-1.19163	2956
CHEK1	CHEK1	ISG15	-1.1911	2958
TOPBP1	SLX4	TOPBP1	-1.19084	2961
MCM5	MCM5	WDR70	-1.19078	2963
[truncated: 1,372 more rows]

## Sheet: Fig 1 E
CancerType	Hugo_Symbol	Log2FC_Healthy_vs_Cancer
BLCA	SNRNP25	9.22882
BLCA	DDX27	2.34023
BLCA	COPS6	2.53288
BLCA	GTPBP4	2.11784
BLCA	CHEK1	1.11783
BLCA	CDT1	1.94791
BLCA	U2AF2	2.53288
BLCA	ATP6V0C	2.53288
COAD	ATP6V1B2	1.89975
COAD	SRBD1	1.06967
COAD	MED27	4.25025
COAD	RPL27	3.06967
ESCA	ATP6V1B2	9.22882
ESCA	PSMA4	9.22882
ESCA	GPS1	9.22882
ESCA	ATP6V0C	9.22882
GBM	COPS6	9.22882
LAML	DDX27	9.22882
LAML	PSMA2	9.22882
LAML	PSMB6	9.22882
LAML	GPS1	9.22882
LAML	BUB1B	7.67006
LAML	CDCA8	9.22882
LAML	MED27	9.22882
LAML	NOB1	9.22882
LAML	NPLOC4	9.22882
LAML	EIF3B	9.22882
LIHC	PSMA2	9.22882
LIHC	MED27	9.22882
LIHC	EIF3B	4.57783
LUAD	SNRNP25	9.22882
LUAD	SNRNP27	4.50335
LUAD	DDX24	3.50335
LUAD	CPSF4	9.22882
LUAD	PSMB6	5.50335
LUAD	SRBD1	3.12484
LUAD	ABCE1	3.91839
LUAD	CHEK1	2.91839
LUAD	CDCA8	4.50335
LUAD	MED27	4.76638
LUAD	ATP6V1F	5.50335
LUSC	SNRNP25	4.27798
LUSC	SNRNP27	9.22882
LUSC	DDX24	4.86295
LUSC	CPSF4	4.27798
LUSC	PSMB6	5.27798
LUSC	SRBD1	3.42999
LUSC	ABCE1	3.27798
LUSC	MED27	6.86295
LUSC	ATP6V1F	9.22882
PAAD	PSMB3	9.22882
PAAD	MED27	9.22882
PAAD	NOB1	9.22882
READ	CDCA8	9.22882
READ	MED27	9.22882
SKCM	WEE1	3.9573
SKCM	DDX24	2.37233
SKCM	CPSF4	3.63537
SKCM	CHMP2A	9.22882
SKCM	CDCA8	2.95729
SKCM	NPLOC4	2.7349
SKCM	CMPK1	3.37234
STAD	DDX24	5.19311
STAD	GTPBP4	4.38576
STAD	CHEK1	3.60816
STAD	MED27	9.22882

## Sheet: Fig 1 F (Annotation)
Gene	Cancer Type														Cell Cycle			Translation						Other
	BLCA	BRCA	COAD	ESCA	GBM	LAML	LIHC	LUAD	LUSC	PAAD	PanCancer	READ	SKCM	STAD	GO:0000278 mitotic cell cycle	GO:0010564 regulation of cell cycle process	hsa04110 Cell cycle	GO:0006413 translational initiation	GO:0002181 cytoplasmic translation	GO:0006364 rRNA processing	GO:0042273 ribosomal large subunit biogenesis	GO:0000460 maturation of 5.8S rRNA	GO:0042255 ribosome assembly	GO:0033044 regulation of chromosome organization	GO:0006397 mRNA processing	GO:0032774 RNA biosynthetic process	GO:0006259 DNA metabolic process	GO:0006913 nucleocytoplasmic transport	hsa05014 Amyotrophic lateral sclerosis	GO:0031123 RNA 3'-end processing	GO:0051983 regulation of chromosome segregation	hsa03015 mRNA surveillance pathway	hsa03420 Nucleotide excision repair	GO:0033365 protein localization to organelle	TotalEvidenceCount
SNRNP25	1	1	0	1	1	1	1	1	1	1	1	1	1	1	0	0	0	0	0	0	0	0	0	0	1	0	0	0	0	0	0	0	0	0	13
PSMG4	1	1	0	1	1	1	1	1	1	1	1	1	1	1	0	0	0	0	0	0	0	0	0	0	0	0	0	0	0	0	0	0	0	0	13
EXOSC6	0	1	1	1	1	1	1	1	1	1	1	1	1	1	0	0	0	0	0	1	0	0	0	1	1	0	1	0	0	1	0	1	0	0	13
RPL27A	1	1	0	1	1	1	1	1	1	1	1	1	1	1	0	0	0	0	1	0	0	0	0	0	0	0	0	0	0	0	0	0	0	0	13
MED11	0	1	1	1	1	1	1	1	1	1	1	1	1	0	0	0	0	0	0	0	0	0	0	0	0	1	0	0	0	0	0	0	0	0	12
RPS29	0	1	1	1	1	1	1	0	1	1	1	1	1	1	0	0	0	0	1	0	0	0	0	0	0	0	0	0	0	0	0	0	0	0	12
SPC24	1	0	1	1	1	1	1	0	1	1	1	1	1	1	1	1	0	0	0	0	0	0	0	1	0	0	0	0	0	0	1	0	0	0	12
RPL38	1	1	1	1	1	1	1	1	1	1	1	1	0	0	1	0	0	0	1	1	0	0	1	0	1	0	0	0	0	0	0	0	0	0	12
SS18L2	0	1	1	1	1	1	1	1	1	1	1	1	0	1	0	0	0	0	0	0	0	0	0	0	0	0	0	0	0	0	0	0	0	0	12
LSM7	1	1	1	0	1	1	1	0	1	1	1	1	1	1	0	0	0	0	0	0	0	0	0	0	1	0	0	0	0	0	0	1	0	0	12
POLR2L	1	0	1	1	1	1	1	1	0	1	1	1	1	1	0	0	0	0	0	1	0	0	0	0	0	1	0	0	1	0	0	0	1	0	12
HSPE1	1	1	1	1	0	1	1	0	1	1	1	1	1	1	0	0	0	0	0	0	0	0	0	0	0	0	0	0	0	0	0	0	0	0	12
RPL12	1	0	1	1	1	1	1	1	1	1	1	1	0	0	0	0	0	0	1	0	0	0	0	0	0	0	0	0	0	0	0	0	0	0	11
DYNLRB1	1	0	1	1	0	1	1	1	1	1	1	1	1	0	0	0	0	0	0	0	0	0	0	0	0	0	0	0	0	0	0	0	0	0	11
SNRPF	1	1	1	0	1	1	1	1	0	1	1	1	0	1	0	0	0	0	0	1	0	0	0	0	1	0	0	0	0	0	0	0	0	0	11
ERH	1	1	1	1	1	1	1	1	1	1	1	0	0	0	0	0	0	0	0	0	0	0	0	0	0	0	0	0	0	0	0	0	0	0	11
RPS23	1	1	0	1	1	1	0	1	1	1	1	1	1	0	1	0	0	0	1	1	0	0	0	0	0	0	0	0	0	0	0	0	0	0	11
BOP1	1	0	1	1	1	1	0	1	1	0	1	1	1	1	1	0	0	0	0	1	1	1	1	0	1	0	0	0	0	0	0	0	0	0	11
RPL37	1	1	1	1	1	1	1	0	0	1	1	0	1	0	0	0	0	0	1	0	0	0	0	0	0	0	0	0	0	0	0	0	0	0	10
SRP19	0	1	1	0	1	1	1	1	1	1	0	1	0	1	0	0	0	0	0	0	0	0	0	0	0	0	0	0	0	0	0	0	0	1	10
POLR2C	0	0	0	0	1	1	1	1	1	1	1	1	1	1	0	0	0	0	0	0	0	0	0	0	0	1	0	0	1	0	0	0	1	0	10
SART1	1	0	1	0	0	1	1	1	1	1	1	0	1	1	0	0	0	0	0	1	0	0	0	0	1	0	0	0	0	0	0	0	0	0	10
TRAPPC1	1	0	0	1	1	1	1	1	1	1	1	1	0	0	1	0	0	0	0	0	0	0	0	0	0	0	0	0	0	0	0	0	0	0	10
RPS7	1	0	0	1	0	1	0	1	1	1	1	1	1	1	0	0	0	0	1	1	0	0	0	0	0	0	0	0	0	0	0	0	0	0	10
RPL30	1	1	1	0	0	1	1	0	0	1	1	1	1	1	0	0	0	0	1	0	0	0	0	0	0	0	0	0	0	0	0	0	0	0	10
NSL1	1	0	0	1	1	1	1	1	1	1	1	0	1	0	1	0	0	0	0	0	0	0	0	0	0	0	0	0	0	0	0	0	0	0	10
EXOSC3	1	0	0	1	1	1	0	1	1	0	1	1	1	1	0	0	0	0	0	1	0	1	0	1	1	0	1	0	1	1	0	1	0	0	10
RPS8	1	0	0	1	1	1	1	1	0	1	1	1	0	1	0	0	0	0	1	1	0	0	0	0	0	0	0	0	0	0	0	0	0	0	10
UBL5	1	0	1	1	0	1	1	0	0	1	1	1	1	1	0	0	0	0	0	0	0	0	0	0	1	0	0	0	0	0	0	0	0	0	10
DAD1	1	0	0	1	1	1	1	0	1	1	1	1	0	1	0	0	0	0	0	0	0	0	0	0	0	0	0	0	0	0	0	0	0	0	10
NEDD8	0	1	1	0	1	1	1	1	1	1	0	1	1	0	0	0	0	0	0	0	0	0	0	0	0	0	0	0	1	0	0	0	0	0	10
RPS15A	1	0	0	1	1	1	1	0	1	1	1	0	1	1	0	0	0	0	1	1	0	0	0	0	0	0	0	0	0	0	0	0	0	0	10
RPL37A	0	0	1	0	1	1	1	1	0	1	1	1	1	1	0	0	0	0	1	0	0	0	0	0	0	0	0	0	0	0	0	0	0	0	10
VPS25	0	1	1	1	1	1	0	1	1	0	1	1	1	0	0	0	0	0	0	0	0	0	0	0	0	0	0	0	1	0	0	0	0	1	10
ANAPC10	1	0	1	1	0	1	1	1	0	1	1	1	1	0	1	1	1	0	0	0	0	0	0	0	0	0	0	0	1	0	0	0	0	0	10
SF3B5	0	0	1	1	1	1	1	0	1	0	1	1	1	1	0	0	0	0	0	1	0	0	0	1	1	0	0	0	0	0	0	0	0	0	10
RPLP1	1	1	0	0	1	1	1	0	1	1	1	1	1	0	0	0	0	0	1	0	0	0	0	0	0	0	0	0	0	0	0	0	0	0	10
HCFC1	1	0	0	1	1	1	1	0	1	1	1	0	1	1	0	0	0	0	0	0	0	0	0	0	0	0	0	0	0	0	0	0	0	0	10
RPL18	1	0	1	1	0	1	0	0	1	1	1	1	1	1	0	0	0	0	1	0	0	0	0	0	0	0	0	0	0	0	0	0	0	0	10
MED27	0	0	1	0	0	1	1	1	1	1	1	1	1	1	0	0	0	0	0	0	0	0	0	0	0	1	0	0	0	0	0	0	0	0	10
PFDN6	0	0	0	1	1	1	1	1	1	1	1	1	0	1	0	0	0	0	0	0	0	0	0	0	0	0	0	0	0	0	1	0	0	0	10
PSMD13	1	1	1	1	1	1	0	0	0	1	1	0	1	1	1	0	0	0	0	0	0	0	0	0	0	0	0	0	1	0	0	0	0	0	10
RPS25	1	0	0	1	1	1	1	0	1	1	1	1	0	1	0	0	0	0	1	1	0	0	0	0	0	0	0	0	0	0	0	0	0	0	10
RPL36	0	0	0	0	1	1	1	1	1	1	1	1	1	1	0	0	0	0	1	0	0	0	0	0	0	0	0	0	0	0	0	0	0	0	10
SLC7A6OS	0	0	0	1	1	1	0	1	1	1	1	1	1	0	0	0	0	0	0	0	0	0	0	0	0	0	0	0	0	0	0	0	0	0	9
EIF2S1	0	0	1	1	1	1	1	1	1	1	1	0	0	0	1	0	0	1	1	0	0	0	0	0	0	0	0	0	1	0	0	0	0	0	9
DTYMK	1	0	1	0	0	1	1	1	1	0	1	0	1	1	0	0	0	0	0	0	0	0	0	0	0	0	0	0	0	0	0	0	0	0	9
ARIH1	1	0	1	1	0	1	1	1	0	0	1	0	1	1	0	0	0	0	0	0	0	0	0	0	0	0	0	0	1	0	0	0	0	0	9
RPS21	1	1	1	1	0	1	1	1	0	1	0	0	1	0	0	0	0	0	1	1	0	1	0	0	0	0	0	0	0	1	0	0	0	0	9
SDAD1	0	1	0	0	1	1	0	1	1	1	1	1	1	0	1	0	0	0	0	1	1	0	0	0	0	0	0	1	0	0	0	0	0	0	9
POLR2H	0	0	0	1	1	1	1	1	1	1	1	0	0	1	0	0	0	0	0	0	0	0	0	0	0	1	0	0	1	0	0	0	1	0	9
TSR1	1	0	1	1	0	1	1	0	1	1	1	0	1	0	0	0	0	0	0	1	0	1	0	0	0	0	0	0	0	0	0	0	0	0	9
AURKB	0	0	0	1	0	1	1	1	0	1	1	1	1	1	1	1	1	0	0	0	0	0	0	1	0	0	0	0	0	0	1	0	0	1	9
RPL17	0	1	0	1	1	1	1	0	1	1	1	1	0	0	0	0	0	0	1	0	0	0	0	0	0	0	0	0	0	0	0	0	0	0	9
RPL13	1	1	0	0	1	1	0	1	0	1	1	1	1	0	0	0	0	0	1	0	0	0	0	0	0	0	0	0	0	0	0	0	0	0	9
BIRC5	0	0	0	1	1	1	1	0	0	1	1	1	1	1	1	1	1	0	0	0	0	0	0	1	0	0	0	0	0	0	1	0	0	0	9
RPS27A	0	1	0	1	1	1	1	1	0	1	0	1	1	0	0	0	0	0	1	0	0	0	0	0	0	0	0	0	1	0	0	0	0	0	9
PRMT1	1	0	0	0	1	1	0	1	0	1	1	1	1	1	0	0	0	0	0	0	0	0	0	0	1	0	0	0	0	0	0	0	0	0	9
BUD31	1	0	0	1	1	1	1	0	1	1	1	0	0	1	0	0	0	0	0	0	0	0	0	0	1	0	0	0	0	0	0	0	0	0	9
EIF6	1	1	0	0	1	1	1	0	0	1	1	1	1	0	1	0	0	1	1	1	1	1	1	0	1	0	0	1	0	0	0	0	0	0	9
FCF1	1	0	0	1	1	1	1	0	0	1	1	0	1	1	0	0	0	0	0	1	0	1	0	0	0	0	0	0	0	0	0	0	0	0	9
YRDC	1	1	1	1	0	1	1	0	1	0	0	1	1	0	0	0	0	0	0	1	0	0	0	0	0	0	0	0	0	0	0	0	0	0	9
EIF1AD	1	0	1	1	0	1	1	0	0	1	1	1	1	0	0	0	0	1	1	0	0	0	0	0	0	0	0	0	0	0	0	0	0	0	9
IMP3	0	1	1	1	0	1	1	1	1	0	1	0	0	1	0	0	0	0	0	1	0	0	0	0	0	0	0	0	0	0	0	0	0	0	9
ATP6V1B2	0	1	1	1	1	1	0	1	0	0	1	0	1	1	0	0	0	0	0	0	0	0	0	0	0	0	0	0	0	0	0	0	0	0	9
PSMC4	1	1	1	0	0	1	0	1	1	0	1	1	1	0	0	0	0	0	0	0	0	0	0	0	0	0	0	0	1	0	0	0	0	0	9
CCT8	0	0	1	0	1	1	1	1	1	0	1	1	1	0	0	0	0	0	0	0	0	0	0	1	0	0	0	0	0	0	0	0	0	0	9
RPS14	1	0	1	1	1	1	1	1	0	1	0	1	0	0	1	0	0	0	1	1	0	0	1	0	1	0	0	0	0	0	0	0	0	0	9
RPL32	0	0	0	1	1	0	1	1	1	1	1	1	0	1	0	0	0	0	1	0	0	0	0	0	0	0	0	0	0	0	0	0	0	0	9
UBR4	1	0	1	1	1	0	1	0	1	0	1	1	0	1	0	0	0	0	0	0	0	0	0	0	0	0	0	0	1	0	0	0	0	0	9
ATP6V0D1	1	1	0	1	0	1	1	0	1	1	1	0	1	0	0	0	0	0	0	0	0	0	0	0	0	0	0	0	0	0	0	0	0	0	9
NSA2	0	1	1	0	1	1	1	1	1	1	0	1	0	0	0	0	0	0	0	1	1	0	0	0	0	0	0	0	0	0	0	0	0	0	9
PSMA2	1	0	0	1	1	1	1	1	0	0	1	1	0	1	0	0	0	0	0	0	0	0	0	0	0	0	0	0	1	0	0	0	0	0	9
MED20	0	0	1	1	1	1	1	0	0	1	1	1	0	1	0	0	0	0	0	0	0	0	0	0	0	1	0	0	0	0	0	0	0	0	9
GINS2	1	0	0	1	1	1	1	0	0	1	1	0	1	1	1	0	0	0	0	0	0	0	0	0	0	0	1	0	0	0	0	0	0	0	9
PSMC5	0	0	1	1	1	1	0	1	1	1	1	0	1	0	0	0	0	0	0	0	0	0	0	0	0	0	0	0	1	0	0	0	0	0	9
RBX1	0	1	1	1	1	1	1	1	0	1	1	0	0	0	0	0	1	0	0	0	0	0	0	0	0	0	1	0	1	0	0	0	1	0	9
RPS24	1	1	0	0	1	1	1	1	0	1	0	0	1	1	0	0	0	0	1	1	0	0	0	0	0	0	0	0	0	0	0	0	0	0	9
ATP6V0C	1	0	0	1	1	1	1	0	0	1	1	1	1	0	0	0	0	0	0	0	0	0	0	0	0	0	0	0	0	0	0	0	0	0	9
MCM2	0	1	1	0	0	1	0	1	1	0	1	1	1	1	1	0	1	0	0	0	0	0	0	1	0	1	1	0	0	0	0	0	1	0	9
SART3	0	0	1	0	1	1	0	1	1	1	1	0	1	1	0	0	0	0	0	1	0	0	0	0	1	1	0	0	0	0	0	0	0	0	9
GPN2	1	0	0	1	1	1	0	0	1	1	1	1	0	1	0	0	0	0	0	0	0	0	0	0	0	0	0	0	0	0	0	0	0	0	9
RPS13	0	1	0	1	1	1	0	1	1	1	1	1	0	0	0	0	0	0	1	1	0	0	0	0	0	0	0	0	0	0	0	0	0	0	9
RPS9	0	1	0	0	0	1	0	1	1	1	1	1	1	1	0	0	0	0	1	1	0	0	0	0	0	0	0	0	0	0	0	0	0	0	9
RPL7	1	1	0	1	0	1	1	0	1	1	1	0	0	1	0	0	0	0	1	1	1	0	0	0	0	0	0	0	0	0	0	0	0	0	9
XAB2	1	1	1	1	0	0	0	1	1	0	1	0	1	1	0	0	0	0	0	1	0	0	0	0	1	1	1	0	0	0	0	0	0	0	9
RPLP2	1	0	1	1	1	1	1	0	0	1	1	1	0	0	0	0	0	0	1	0	0	0	0	0	0	0	0	0	0	0	0	0	0	0	9
NAA50	0	0	0	1	1	1	1	1	0	1	1	1	1	0	1	0	0	0	0	0	0	0	0	0	0	0	0	0	0	0	0	0	0	0	9
RPA3	0	0	1	1	1	1	1	0	1	0	1	1	1	0	1	1	0	0	0	0	0	0	0	0	0	0	1	0	0	0	0	0	1	0	9
TRRAP	0	1	1	0	0	0	1	1	1	1	1	0	1	1	0	0	1	0	0	0	0	0	0	1	0	0	1	0	0	0	0	0	0	0	9
ARL2	1	0	0	1	1	1	1	0	1	1	1	0	0	1	1	0	0	0	0	0	0	0	0	1	0	0	0	0	0	0	0	0	0	1	9
MDN1	1	0	0	0	1	1	1	1	0	1	1	1	1	0	1	0	0	0	0	1	1	0	1	0	1	0	0	1	0	0	0	0	0	0	9
TOMM40	0	0	1	0	1	1	1	1	0	1	1	1	1	0	0	0	0	0	0	0	0	0	0	0	0	0	0	0	1	0	0	0	0	1	9
CPSF4	1	0	1	1	1	0	0	1	1	0	1	0	1	1	0	0	0	0	0	0	0	0	0	0	1	0	0	0	0	0	0	1	0	0	9
SNAPC5	1	0	0	1	0	1	1	0	1	1	1	1	0	1	0	0	0	0	0	1	0	0	0	0	0	1	0	0	0	1	0	0	0	0	9
THOC3	0	0	0	1	1	1	1	0	1	1	1	0	1	1	0	0	0	0	0	0	0	0	0	0	1	0	0	1	0	0	0	0	0	0	9
RPS20	1	0	0	1	1	1	1	0	0	1	1	1	0	0	0	0	0	0	1	0	0	0	0	0	0	0	0	0	0	0	0	0	0	0	8
LSM5	1	0	0	1	1	1	1	1	0	1	0	0	0	1	0	0	0	0	0	0	0	0	0	0	1	0	0	0	0	0	0	1	0	0	8
SEC61G	1	1	0	1	1	1	1	0	0	0	0	1	1	0	0	0	0	0	0	0	0	0	0	0	0	0	0	0	0	0	0	0	0	1	8
CLNS1A	1	0	0	1	0	1	1	1	0	1	1	0	1	0	0	0	0	0	0	1	0	0	0	0	1	0	0	0	0	0	0	0	0	0	8
TPT1	0	0	0	1	1	1	0	1	1	1	1	1	0	0	0	0	0	0	0	0	0	0	0	0	0	0	0	0	0	0	0	0	0	0	8
EIF3G	0	1	0	0	1	1	1	0	0	1	1	1	1	0	0	0	0	1	1	1	0	0	0	0	1	0	0	0	0	0	0	0	0	0	8
PRPF31	1	0	0	1	0	1	0	0	0	1	1	1	1	1	0	0	0	0	0	1	0	0	0	0	1	0	0	0	0	0	0	0	0	0	8
RPS4X	0	0	1	1	0	0	1	0	1	1	1	1	0	1	0	0	0	0	1	1	0	0	0	0	0	0	0	0	0	0	0	0	0	0	8
ZMAT2	0	0	0	1	1	1	1	0	0	1	1	1	1	0	0	0	0	0	0	0	0	0	0	0	1	0	0	0	0	0	0	0	0	0	8
PSMC3	1	0	0	0	0	1	1	1	0	1	1	1	1	0	0	0	0	0	0	0	0	0	0	0	0	0	0	0	1	0	0	0	0	0	8
XPO1	1	0	1	0	1	1	0	0	1	1	1	0	1	0	1	1	1	0	0	1	0	0	0	0	0	0	0	1	0	0	0	0	0	1	8
TUBGCP4	1	0	0	1	0	1	0	1	1	0	1	1	1	0	1	0	0	0	0	0	0	0	0	0	0	0	0	0	0	0	0	0	0	0	8
EIF3I	0	0	0	1	0	1	1	0	1	1	1	1	1	0	0	0	0	1	1	1	0	0	0	0	1	0	0	0	0	0	0	0	0	0	8
TBL3	1	0	1	0	0	1	0	0	1	0	1	1	1	1	0	0	0	0	0	1	0	1	0	0	0	0	0	0	0	0	0	0	0	0	8
MED22	1	0	0	1	0	1	1	0	0	1	1	1	1	0	0	0	0	0	0	0	0	0	0	0	0	1	0	0	0	0	0	0	0	0	8
RPL24	1	0	0	1	1	1	1	0	1	1	0	1	0	0	1	0	0	0	1	0	0	0	0	0	0	0	0	0	0	0	0	0	0	0	8
SNRPD2	1	0	1	0	1	1	1	0	0	1	0	1	1	0	0	0	0	0	0	1	0	0	0	0	1	0	0	0	0	0	0	0	0	0	8
ANAPC11	0	0	0	1	1	1	0	0	1	1	1	1	1	0	1	1	1	0	0	0	0	0	0	1	0	0	0	0	1	0	1	0	0	0	8
SBDS	0	0	0	1	1	1	1	0	0	1	1	1	1	0	1	0	0	0	0	1	0	0	1	0	0	0	0	0	0	0	0	0	0	0	8
RANGAP1	0	0	1	0	1	1	0	0	1	0	1	1	1	1	0	0	0	0	0	0	0	0	0	0	0	0	0	1	0	0	0	0	0	1	8
NUS1	0	0	0	1	1	1	0	1	1	0	1	1	0	1	0	0	0	0	0	0	0	0	0	0	0	0	0	0	0	0	0	0	0	0	8
PSMB6	0	0	0	0	1	1	0	1	1	1	1	1	1	0	0	0	0	0	0	0	0	0	0	0	0	0	0	0	1	0	0	0	0	0	8
UPF1	1	0	1	1	0	0	1	1	0	1	1	0	1	0	1	0	0	0	0	0	0	0	0	1	1	0	1	1	0	1	0	1	0	0	8
UBE2I	0	1	1	1	1	1	1	0	0	1	1	0	0	0	1	0	0	0	0	0	0	0	0	0	0	0	0	1	1	0	0	0	0	0	8
PSMB4	0	0	0	1	0	1	1	1	0	1	1	1	1	0	0	0	0	0	0	0	0	0	0	0	0	0	0	0	1	0	0	0	0	0	8
SNAPC4	0	1	1	0	1	1	0	1	0	1	1	0	1	0	0	0	0	0	0	1	0	0	0	0	0	1	0	0	0	1	0	0	0	0	8
RAD51	0	0	1	1	1	1	0	0	0	1	1	1	1	0	1	1	0	0	0	0	0	0	0	1	0	1	1	0	0	0	0	0	0	0	8
WDR82	1	0	1	1	0	0	1	1	0	0	1	1	1	0	0	0	0	0	0	1	0	0	0	0	0	1	0	0	0	1	0	1	0	0	8
UBA1	1	1	1	0	1	0	0	0	0	1	1	0	1	1	0	0	0	0	0	0	0	0	0	0	0	0	1	0	1	0	0	0	0	0	8
TUBG1	0	0	1	1	0	1	0	0	0	1	1	1	1	1	1	0	0	0	0	0	0	0	0	0	0	0	0	0	0	0	0	0	0	0	8
MED30	1	0	0	1	1	1	0	0	1	1	1	1	0	0	0	0	0	0	0	0	0	0	0	0	0	1	0	0	0	0	0	0	0	0	8
CDK7	0	0	1	1	1	1	1	0	0	0	1	1	0	1	1	1	1	0	0	1	0	0	0	0	0	1	1	0	0	1	0	0	1	0	8
GUK1	0	0	0	1	0	1	0	1	0	1	1	1	1	1	0	0	0	0	0	0	0	0	0	0	0	0	0	0	0	0	0	0	0	0	8
RPA1	1	0	0	0	0	1	1	0	1	0	1	1	1	1	1	0	0	0	0	0	0	0	0	0	0	0	1	0	0	0	0	0	1	1	8
PDRG1	1	0	0	1	1	1	0	0	1	1	1	0	1	0	0	0	0	0	0	0	0	0	0	0	0	0	0	0	0	0	0	0	0	0	8
ATP6V1G1	1	0	0	1	0	1	1	1	0	1	1	0	0	1	0	0	0	0	0	0	0	0	0	0	0	0	0	0	0	0	0	0	0	0	8
PDPK1	1	0	0	1	0	0	1	1	0	1	1	0	1	1	0	0	0	0	0	0	0	0	0	0	0	0	0	0	0	0	0	0	0	0	8
PRELID1	1	0	0	1	1	1	0	0	0	1	1	1	0	1	0	0	0	0	0	0	0	0	0	0	0	0	0	0	0	0	1	0	0	0	8
RAN	1	0	0	0	1	1	1	1	1	1	1	0	0	0	1	0	1	0	0	1	0	0	0	0	0	0	1	1	0	0	0	0	0	1	8
PSMB7	0	1	0	1	0	0	0	1	1	1	1	1	0	1	0	0	0	0	0	0	0	0	0	0	0	0	0	0	1	0	0	0	0	0	8
TXNL4A	1	0	1	0	0	0	1	0	0	1	1	1	1	1	1	0	0	0	0	1	0	0	0	0	1	0	0	0	0	0	0	0	0	0	8
DUT	0	0	1	1	1	1	1	1	0	0	1	0	1	0	0	0	0	0	0	0	0	0	0	0	0	0	1	0	0	0	0	1	0	0	8
PSMD4	0	0	0	1	0	1	0	1	1	1	1	1	0	1	0	0	0	0	0	0	0	0	0	0	0	0	0	0	1	0	0	0	0	0	8
PRPF19	0	0	1	1	0	1	1	0	0	1	1	1	1	0	0	1	0	0	0	1	0	0	0	0	1	0	1	0	1	0	0	0	0	0	8
LSM2	0	0	0	1	1	1	1	1	1	1	1	0	0	0	0	0	0	0	0	1	0	0	0	0	1	0	0	0	0	0	0	1	0	0	8
RPS15	0	0	0	1	1	1	1	0	1	1	1	1	0	0	1	0	0	0	1	1	0	0	1	0	1	0	0	1	0	0	0	0	0	0	8
RPS5	0	0	0	1	1	1	1	0	0	1	1	1	1	0	1	0	0	1	1	1	0	0	1	0	1	0	0	0	0	0	0	0	0	0	8
PRPF4	1	0	1	0	0	1	0	1	0	1	1	1	1	0	0	0	0	0	0	0	0	0	0	0	1	0	0	0	0	0	0	0	0	0	8
LSM4	1	0	0	1	1	0	1	1	0	0	1	1	0	1	1	0	0	0	0	1	0	0	0	0	1	0	0	0	0	0	0	1	0	0	8
RPL19	0	0	0	1	1	1	0	1	0	1	1	0	1	1	0	0	0	0	1	0	0	0	0	0	0	0	0	0	0	0	0	0	0	0	8
RPS16	0	0	0	1	1	1	1	0	0	1	1	1	1	0	0	0	0	0	1	1	0	0	0	0	0	0	0	0	0	0	0	0	0	0	8
SSRP1	1	0	0	1	0	1	1	0	0	0	1	1	1	1	0	0	0	0	0	0	0	0	0	0	0	1	1	0	0	0	0	0	0	0	8
EIF3F	0	0	0	1	1	1	0	1	0	1	1	0	1	1	0	0	0	1	1	1	0	0	0	0	1	0	0	0	0	0	0	0	0	0	8
SNRPD1	0	1	1	1	0	0	1	0	0	1	1	1	0	1	0	0	0	0	0	1	0	0	0	0	1	0	0	0	0	0	0	0	0	0	8
RPS3	1	0	0	1	0	1	0	1	1	1	1	0	1	0	1	0	0	1	1	0	0	0	0	1	0	0	1	0	0	0	0	0	0	0	8
USP39	1	1	1	0	1	1	0	0	0	0	1	0	1	1	1	0	0	0	0	1	0	0	0	0	1	0	0	0	0	0	0	0	0	0	8
ELL	1	0	1	1	1	1	0	1	0	0	1	0	1	0	0	0	0	0	0	1	0	0	0	0	0	1	0	0	0	1	0	0	0	0	8
EIF3B	0	0	0	1	0	1	1	0	1	1	1	0	1	1	0	0	0	1	1	1	0	0	0	0	1	0	0	0	0	0	0	0	0	0	8
DYNC1H1	1	0	1	1	0	0	1	0	0	1	1	1	1	0	1	1	0	0	0	0	0	0	0	1	0	0	0	0	0	0	0	0	0	0	8
EIF2S2	1	0	0	1	0	1	1	0	0	1	1	1	1	0	0	0	0	1	1	1	0	0	0	0	1	0	0	0	0	0	0	0	0	0	8
CENPW	1	0	0	1	1	1	1	0	0	1	0	1	1	0	1	0	0	0	0	0	0	0	0	0	0	1	0	0	0	0	0	0	0	0	8
CDK9	1	0	1	1	1	1	0	0	1	0	1	0	1	0	1	0	0	0	0	0	0	0	0	1	0	1	1	0	0	0	0	0	0	0	8
POLR1A	0	0	1	1	1	0	0	1	1	0	1	0	1	1	0	0	0	0	0	0	0	0	0	0	0	1	0	0	0	0	0	0	0	0	8
SMU1	0	0	0	1	1	1	1	0	1	1	1	1	0	0	0	0	0	0	0	0	0	0	0	0	1	0	0	0	0	0	0	0	0	0	8
GTF2A2	0	0	1	1	1	1	1	0	1	1	0	0	0	1	0	0	0	0	0	0	0	0	0	0	0	1	0	0	0	0	0	0	0	0	8
ACTR2	0	0	1	1	1	1	1	0	0	1	1	0	0	1	1	0	0	0	0	0	0	0	0	1	0	0	0	0	0	0	0	0	0	0	8
ISY1	1	0	0	1	0	1	1	0	1	1	1	0	1	0	0	0	0	0	0	1	0	0	0	0	1	0	0	0	0	0	0	0	0	0	8
GPN1	1	1	1	0	0	1	1	0	1	0	1	0	1	0	0	0	0	0	0	0	0	0	0	0	0	0	0	0	0	0	0	0	0	0	8
PHF5A	0	1	1	1	0	1	1	1	0	1	0	1	0	0	0	0	0	0	0	1	0	0	0	0	1	0	0	0	0	0	0	0	0	0	8
ISCU	1	1	0	1	0	1	0	0	1	1	1	1	0	0	0	0	0	0	0	0	0	0	0	0	0	0	0	0	0	0	0	0	0	0	8
RPF2	0	1	0	1	1	1	0	0	0	1	1	0	1	1	1	0	0	0	0	1	1	0	1	0	1	0	0	0	0	0	0	0	0	1	8
ATP6V1F	1	1	0	1	0	1	0	1	1	0	1	1	0	0	0	0	0	0	0	0	0	0	0	0	0	0	0	0	0	0	0	0	0	0	8
STX5	0	1	0	1	0	1	1	0	0	1	1	0	1	1	1	0	0	0	0	0	0	0	0	0	0	0	0	0	0	0	0	0	0	1	8
MT1E	1	1	0	0	0	1	0	1	1	1	0	1	0	1	0	0	0	0	0	0	0	0	0	0	0	0	0	0	0	0	0	0	0	0	8
SPC25	1	0	1	1	0	1	1	0	1	0	1	1	0	0	1	1	0	0	0	0	0	0	0	1	0	0	0	0	0	0	1	0	0	0	8
NUDT21	0	0	0	1	0	1	1	1	1	0	1	1	1	0	0	0	0	0	0	1	0	0	0	0	1	0	0	0	0	1	0	1	0	0	8
RUVBL1	0	0	0	1	0	1	1	1	1	1	1	0	1	0	1	0	0	0	0	1	0	0	0	1	1	0	1	0	0	0	0	0	0	0	8
SNAPC2	1	0	0	1	1	1	1	1	0	0	1	0	1	0	0	0	0	0	0	1	0	0	0	0	0	1	0	0	0	1	0	0	0	0	8
MAT2A	0	0	0	1	0	1	1	1	1	1	1	0	0	1	0	0	0	0	0	0	0	0	0	0	0	0	0	0	0	0	0	0	0	0	8
POLE	0	0	0	0	1	1	1	1	0	1	1	1	1	0	1	0	0	0	0	0	0	0	0	0	0	0	1	0	0	0	0	0	1	0	8
UTP15	0	0	1	1	0	1	0	0	1	0	1	0	1	1	0	0	0	0	0	1	0	0	0	0	0	0	0	0	0	0	0	0	0	0	7
RPP21	1	0	0	1	1	1	0	1	0	0	1	0	1	0	0	0	0	0	0	1	0	0	0	0	0	0	0	0	0	0	0	0	0	0	7
SUPT6H	1	1	0	0	0	1	0	0	1	1	1	0	1	0	0	0	0	0	0	0	0	0	0	1	1	1	0	1	0	0	0	0	0	0	7
RPL31	0	0	0	1	0	1	1	0	0	1	1	1	1	0	0	0	0	0	1	0	0	0	0	0	0	0	0	0	0	0	0	0	0	0	7
RPS18	0	0	1	1	1	1	1	0	0	1	1	0	0	0	0	0	0	0	1	0	0	0	0	0	0	0	0	0	0	0	0	0	0	0	7
CLP1	1	1	0	0	0	1	0	1	0	1	1	1	0	0	0	0	0	0	0	1	0	0	0	0	1	0	0	0	0	1	0	1	0	0	7
GPN3	0	1	1	1	0	1	1	0	0	1	1	0	0	0	0	0	0	0	0	0	0	0	0	0	0	0	0	0	0	0	0	0	0	0	7
WDR12	0	0	1	0	1	1	0	0	0	1	1	0	1	1	0	0	0	0	0	1	1	1	0	0	0	0	0	0	0	0	0	0	0	0	7
TSR2	0	0	0	1	0	1	1	1	1	1	1	0	0	0	0	0	0	0	0	1	0	0	0	0	0	0	0	0	0	0	0	0	0	0	7
SDHC	0	1	1	1	0	1	1	1	0	0	0	0	1	0	0	0	0	0	0	0	0	0	0	0	0	0	0	0	1	0	0	0	0	0	7
PSMD6	1	0	0	1	0	1	0	0	1	1	0	1	1	0	0	0	0	0	0	0	0	0	0	0	0	0	0	0	1	0	0	0	0	0	7
EIF1AX	1	0	0	1	0	0	1	0	1	1	1	1	0	0	1	0	0	1	1	1	0	0	1	0	0	0	0	0	0	0	0	0	0	0	7
PSMB1	0	1	0	1	0	1	1	0	1	1	0	1	0	0	0	0	0	0	0	0	0	0	0	0	0	0	0	0	1	0	0	0	0	0	7
NUP160	0	0	1	1	1	1	0	0	1	0	1	0	1	0	0	0	0	0	0	0	0	0	0	0	0	0	0	1	1	0	0	0	0	0	7
ESPL1	1	0	1	0	0	1	1	1	0	0	1	1	0	0	1	1	1	0	0	0	0	0	0	1	0	0	0	0	0	0	1	0	0	0	7
CDK1	0	0	0	1	0	1	0	1	1	1	1	0	1	0	1	1	1	0	0	0	0	0	0	1	0	0	1	0	0	0	1	0	0	1	7
NLE1	1	0	1	0	0	1	0	0	1	0	1	0	1	1	1	1	0	0	0	1	1	0	1	0	1	0	0	0	0	0	0	0	0	0	7
RPL35	1	0	0	0	1	1	1	1	1	0	0	0	0	1	0	0	0	0	1	1	1	0	0	0	0	0	0	0	0	0	0	0	0	0	7
POLD2	0	0	1	0	1	1	0	1	0	0	1	1	1	0	0	0	0	0	0	0	0	0	0	0	0	0	1	0	0	0	0	0	1	0	7
TIMM10	1	0	0	1	1	0	1	0	0	0	1	0	1	1	0	0	0	0	0	0	0	0	0	0	0	0	0	0	0	0	0	0	0	1	7
BANF1	0	0	1	1	0	1	1	0	1	0	1	0	1	0	1	0	0	0	0	0	0	0	0	0	0	0	1	0	0	0	0	0	0	0	7
POLR2F	0	0	0	1	1	1	1	1	0	1	0	1	0	0	0	0	0	0	0	1	0	0	0	0	0	1	0	0	1	0	0	0	1	0	7
PUF60	0	0	0	0	0	1	1	0	1	1	1	0	1	1	0	0	0	0	0	1	0	0	0	0	1	0	0	0	0	0	0	0	0	0	7
PSMD2	0	0	1	0	0	1	0	1	1	1	1	0	1	0	0	0	0	0	0	0	0	0	0	0	0	0	0	0	1	0	0	0	0	0	7
COPB2	0	0	1	1	0	1	0	1	1	0	1	0	0	1	0	0	0	0	0	0	0	0	0	0	0	0	0	0	0	0	0	0	0	1	7
WDR43	0	0	1	0	0	1	1	1	0	0	1	0	1	1	0	0	0	0	0	1	0	0	0	0	0	1	0	0	0	0	0	0	0	0	7
GINS4	0	1	1	0	1	1	0	0	0	1	1	0	1	0	1	0	0	0	0	0	0	0	0	0	0	0	1	0	0	0	0	0	0	0	7
RPL18A	0	0	0	0	0	1	0	1	1	0	1	1	1	1	0	0	0	0	1	0	0	0	0	0	0	0	0	0	0	0	0	0	0	0	7
RPL14	1	1	0	1	0	1	1	0	0	0	1	1	0	0	0	0	0	0	1	1	1	0	0	0	0	0	0	0	0	0	0	0	0	0	7
ATP6V1E1	0	0	0	1	1	1	0	0	0	1	1	1	1	0	0	0	0	0	0	0	0	0	0	0	0	0	0	0	0	0	0	0	0	0	7
EXOSC2	0	0	1	0	0	1	1	0	0	1	1	0	1	1	0	0	0	0	0	1	0	1	0	0	1	0	0	0	1	1	0	1	0	0	7
PPAN	1	0	1	1	0	1	0	0	0	1	1	0	1	0	1	0	0	0	0	1	1	0	1	0	1	0	0	0	0	0	0	0	0	0	7
MED31	1	1	0	1	1	1	1	0	0	0	1	0	0	0	0	0	0	0	0	0	0	0	0	0	0	1	0	0	0	0	0	0	0	0	7
RPS19	0	1	1	0	1	1	1	0	0	1	0	0	0	1	1	0	0	0	1	1	0	0	1	0	1	0	0	0	0	0	0	0	0	0	7
KIF23	1	0	0	1	1	1	1	0	0	0	1	0	0	1	1	1	0	0	0	0	0	0	0	0	0	0	0	0	0	0	0	0	0	0	7
RPS6	0	1	0	1	1	1	0	0	1	1	1	0	0	0	0	0	0	0	1	1	0	0	0	0	0	0	0	0	0	0	0	0	0	0	7
PSMG3	1	0	0	1	1	1	1	0	0	0	1	1	0	0	0	0	0	0	0	0	0	0	0	0	0	0	0	0	0	0	0	0	0	0	7
TFIP11	1	0	0	0	0	1	1	1	0	0	1	1	1	0	1	0	0	0	0	0	0	0	0	1	1	0	1	0	0	0	1	0	0	0	7
EIF2B4	0	0	1	1	0	1	0	0	1	1	1	1	0	0	0	0	0	1	1	0	0	0	0	0	0	0	0	0	0	0	0	0	0	0	7
NCBP1	1	0	0	1	0	1	0	0	0	1	1	0	1	1	0	0	0	1	1	1	0	0	0	0	1	1	0	1	1	1	0	1	0	0	7
NAPA	1	0	0	1	0	1	0	1	0	1	1	0	1	0	0	0	0	0	0	0	0	0	0	0	0	0	0	0	0	0	0	0	0	1	7
HINFP	1	0	0	1	0	1	1	0	0	0	1	1	1	0	1	1	0	0	0	0	0	0	0	0	0	1	1	0	0	0	0	0	0	0	7
PFDN2	0	0	0	0	1	1	1	0	1	1	1	0	0	1	0	0	0	0	0	0	0	0	0	1	0	0	0	0	0	0	1	0	0	0	7
CCT4	1	0	0	1	0	1	0	0	0	1	1	0	1	1	0	0	0	0	0	0	0	0	0	1	0	0	0	1	0	0	0	0	0	0	7
PRIM1	1	1	0	1	0	1	0	0	0	0	1	1	1	0	0	0	0	0	0	0	0	0	0	0	0	1	1	0	0	0	0	0	1	0	7
WDR75	1	0	0	0	0	1	1	0	1	1	1	0	0	1	0	0	0	0	0	1	0	0	0	0	0	0	0	0	0	0	0	0	0	0	7
CRCP	0	1	0	1	0	1	1	0	0	1	1	0	1	0	0	0	0	0	0	0	0	0	0	0	0	1	0	0	0	0	0	0	0	0	7
TUBB	1	0	0	0	0	1	0	1	1	1	1	0	0	1	1	0	0	0	0	0	0	0	0	0	0	0	0	0	1	0	0	0	0	0	7
IGBP1	0	0	1	1	0	1	1	1	0	1	0	0	0	1	0	0	0	0	0	0	0	0	0	0	0	0	0	0	0	0	0	0	0	0	7
CHEK1	1	0	0	1	0	1	0	1	0	1	0	0	1	1	1	1	1	0	0	0	0	0	0	1	0	0	1	0	0	0	1	0	0	0	7
POP5	1	0	0	1	0	0	1	0	0	1	1	1	1	0	0	0	0	0	0	1	0	0	0	0	0	0	0	0	0	0	0	0	0	0	7
UTP20	0	0	1	0	1	0	0	1	0	0	1	1	1	1	0	0	0	0	0	1	0	1	0	0	0	0	0	0	0	0	0	0	0	0	7
DCTN6	1	0	0	1	0	1	0	0	1	1	1	0	1	0	1	0	0	0	0	0	0	0	0	0	0	0	0	0	1	0	0	0	0	0	7
DTL	0	1	0	0	0	1	1	1	1	0	1	0	1	0	1	1	0	0	0	0	0	0	0	0	0	0	1	0	1	0	0	0	1	0	7
POLR2G	1	1	0	1	0	1	0	0	0	0	1	1	1	0	0	0	0	1	0	0	0	0	0	0	1	1	0	0	1	1	0	1	1	0	7
THOC5	0	0	0	1	1	1	0	1	0	0	1	0	1	1	0	0	0	0	0	0	0	0	0	0	1	1	0	1	0	0	0	0	0	0	7
GGPS1	1	0	0	1	1	1	0	0	0	1	1	0	1	0	0	0	0	0	0	0	0	0	0	0	0	0	0	0	0	0	0	0	0	0	7
RBBP4	1	1	1	0	0	0	0	1	0	1	1	1	0	0	0	0	0	0	0	0	0	0	0	0	0	1	1	0	0	0	0	0	0	0	7
RPL3	1	1	0	0	0	1	0	0	0	1	1	1	1	0	0	0	0	0	1	0	0	0	0	0	0	0	0	0	0	0	0	0	0	0	7
GEMIN5	1	0	1	1	0	0	0	1	0	1	1	0	1	0	0	0	0	0	1	1	0	0	0	0	1	0	0	0	0	0	0	0	0	0	7
NFS1	0	0	1	1	0	1	0	0	0	0	1	1	1	1	0	0	0	0	0	0	0	0	0	0	0	0	0	0	0	0	0	0	0	0	7
GSPT1	0	0	1	1	0	0	0	1	1	0	1	1	1	0	1	0	0	0	1	0	0	0	0	0	1	0	0	0	0	0	0	1	0	0	7
PCBP2	1	0	0	1	1	1	1	0	1	0	1	0	0	0	0	0	0	0	0	0	0	0	0	0	1	1	0	0	1	0	0	0	0	0	7
KIN	0	1	0	1	0	1	0	1	0	1	1	0	1	0	0	0	0	0	0	0	0	0	0	0	1	0	1	0	0	0	0	0	0	0	7
INTS2	0	0	0	0	0	1	1	1	1	1	1	1	0	0	0	0	0	0	0	1	0	0	0	0	0	1	0	0	0	1	0	0	0	0	7
RPL26	0	0	0	1	1	1	1	0	0	1	0	1	1	0	1	1	0	0	1	1	1	0	0	0	0	0	1	0	0	0	0	0	0	0	7
MED4	0	0	0	1	0	1	1	0	0	1	1	1	0	1	0	0	0	0	0	0	0	0	0	0	0	1	0	0	0	0	0	0	0	0	7
ANAPC1	1	0	1	0	1	1	0	0	1	1	0	1	0	0	1	1	1	0	0	0	0	0	0	1	0	0	0	0	1	0	1	0	0	0	7
SOD1	0	0	0	1	1	0	1	0	0	1	1	1	0	1	0	0	1	0	1	0	0	0	0	0	0	0	0	0	1	0	0	0	0	0	7
EIF4A1	0	0	1	1	0	1	1	0	1	1	0	1	0	0	0	0	0	1	1	0	0	0	0	0	0	0	0	0	0	0	0	0	0	0	7
POLR3A	1	0	0	0	1	1	1	0	1	0	1	0	1	0	0	0	0	0	0	1	0	0	0	0	0	1	0	0	0	0	0	0	0	0	7
TTC1	0	0	1	0	1	1	0	1	0	1	1	0	1	0	0	0	0	0	0	0	0	0	0	0	0	0	0	0	0	0	0	0	0	0	7
LSG1	0	0	1	0	0	1	0	0	1	1	1	0	1	1	1	0	0	0	0	1	0	0	0	0	0	0	0	1	0	0	0	0	0	0	7
YKT6	0	0	1	1	1	1	1	0	0	1	0	0	1	0	1	0	0	0	0	0	0	0	0	0	0	0	0	0	0	0	0	0	0	0	7
NSF	0	0	0	1	1	1	0	0	1	1	1	0	0	1	0	0	0	0	0	0	0	0	0	0	0	0	0	0	0	0	0	0	0	1	7
CDC23	1	0	0	1	0	0	1	1	1	0	1	0	1	0	1	1	1	0	0	0	0	0	0	1	0	0	0	0	1	0	1	0	0	0	7
TRAPPC3	0	1	0	1	0	1	0	1	1	1	1	0	0	0	1	0	0	0	0	0	0	0	0	0	0	0	0	0	0	0	0	0	0	0	7
ETF1	1	0	0	1	1	1	0	1	1	1	0	0	0	0	0	0	0	0	1	0	0	0	0	0	1	0	0	0	0	0	0	1	0	0	7
ECD	0	0	1	1	0	1	1	0	1	0	1	0	1	0	0	1	0	0	0	0	0	0	0	0	1	0	0	0	0	0	0	0	0	0	7
NDC80	0	0	0	0	0	1	1	1	0	1	1	1	1	0	1	1	1	0	0	0	0	0	0	1	0	0	0	0	0	0	1	0	0	0	7
PPIL2	1	0	1	0	0	1	1	0	0	0	1	0	1	1	0	0	0	0	0	0	0	0	0	0	1	0	0	0	0	0	0	0	0	0	7
PSMA6	0	0	1	0	1	1	1	0	1	1	0	1	0	0	0	0	0	0	0	0	0	0	0	0	0	0	0	0	1	0	0	0	0	0	7
RRM1	0	0	1	1	0	1	0	1	1	0	1	0	0	1	0	1	0	0	0	0	0	0	0	0	0	0	1	0	0	0	0	0	1	0	7
SNRNP200	1	0	1	0	0	0	0	1	0	1	1	0	1	1	0	0	0	0	0	1	0	0	0	0	1	0	0	0	0	0	0	0	0	0	7
RPLP0	0	0	0	1	0	1	0	0	0	1	1	1	1	1	1	0	0	0	1	1	1	0	1	0	1	0	0	0	0	0	0	0	0	0	7
GRPEL1	0	0	0	1	1	0	1	0	1	0	1	1	1	0	0	0	0	0	0	0	0	0	0	0	0	0	0	0	0	0	0	0	0	1	7
SKP1	0	0	0	1	1	1	1	0	0	0	1	1	0	1	0	0	1	0	0	0	0	0	0	0	0	0	0	0	1	0	0	0	0	1	7
TOMM22	1	0	0	1	0	1	0	1	1	0	1	0	0	1	0	0	0	0	0	0	0	0	0	0	0	0	0	0	0	0	0	0	0	1	7
RCL1	1	0	0	0	0	0	1	1	0	1	1	0	1	1	0	0	0	0	0	1	0	1	0	0	0	0	0	0	0	0	0	0	0	0	7
POLD1	0	0	0	0	0	1	0	1	1	1	1	1	1	0	0	0	0	0	0	0	0	0	0	0	0	0	1	0	0	0	0	0	1	0	7
ZNHIT2	0	1	1	1	0	1	0	1	1	1	0	0	0	0	0	0	0	0	0	0	0	0	0	0	0	0	0	0	0	0	0	0	0	0	7
POLR2I	0	1	0	1	1	1	0	0	0	1	1	1	0	0	0	0	0	0	0	0	0	0	0	0	0	1	1	0	1	0	0	0	1	0	7
MAK16	0	0	1	1	0	1	1	0	0	1	1	0	1	0	0	0	0	0	0	1	1	1	0	0	0	0	0	0	0	0	0	0	0	0	7
MCM3AP	1	1	0	0	0	1	0	1	0	0	1	0	1	1	0	0	0	0	0	0	0	0	0	0	0	0	0	1	0	0	0	0	0	0	7
TUBGCP2	0	0	0	1	0	0	1	1	1	1	1	0	1	0	1	0	0	0	0	0	0	0	0	0	0	0	0	0	0	0	0	0	0	0	7
ALDOA	0	0	1	0	0	0	1	0	0	1	1	1	1	1	0	0	0	0	0	0	0	0	0	0	0	0	0	0	0	0	0	1	0	0	7
SACM1L	0	1	1	0	0	1	0	0	1	1	1	0	1	0	0	0	0	0	0	0	0	0	0	0	0	0	0	0	0	0	0	0	0	0	7
WDR74	1	0	1	1	0	1	0	1	1	1	0	0	0	0	0	0	0	0	0	1	1	0	0	0	0	0	0	0	0	0	0	0	0	0	7
PHAX	0	0	0	1	0	1	1	1	0	1	1	0	1	0	0	0	0	0	0	0	0	0	0	0	0	0	0	1	0	1	0	0	0	0	7
RBMX	1	0	1	1	0	0	1	0	0	1	1	0	1	0	0	0	0	0	0	0	0	0	0	0	1	1	0	0	0	0	0	0	0	0	7
SRBD1	0	0	1	0	0	1	0	1	1	0	1	1	1	0	0	0	0	0	1	0	0	0	0	0	0	0	0	0	0	0	0	0	0	0	7
SEC61A1	0	0	0	0	0	1	0	0	1	1	1	1	1	0	0	0	0	0	0	0	0	0	0	0	0	0	0	0	0	0	0	0	0	1	6
EIF4A3	0	0	0	0	0	1	0	0	0	1	1	1	1	1	0	0	0	0	0	1	0	0	0	0	1	0	0	1	0	1	0	1	0	0	6
PRC1	0	0	1	0	1	1	0	0	1	0	1	0	1	0	1	1	0	0	0	0	0	0	0	0	0	0	0	0	0	0	0	0	0	0	6
COPS8	0	1	0	1	0	1	1	0	0	0	1	1	0	0	0	0	0	0	0	0	0	0	0	0	0	0	0	0	0	0	0	0	0	0	6
PMF1	0	0	0	0	1	1	1	0	0	1	0	1	1	0	1	0	0	0	0	0	0	0	0	0	0	1	0	0	0	0	0	0	0	0	6
RFC5	0	0	1	0	0	1	0	1	1	1	0	0	1	0	1	0	0	0	0	0	0	0	0	1	0	0	1	0	0	0	0	0	1	0	6
DDX51	1	0	0	0	0	0	1	1	0	0	1	1	1	0	0	0	0	0	0	1	0	0	0	0	0	0	0	0	0	0	0	0	0	0	6
POLA2	0	1	0	0	0	1	0	0	1	0	1	0	1	1	0	0	0	0	0	0	0	0	0	0	0	1	1	1	0	0	0	0	1	1	6
EIF2B2	0	0	1	0	0	1	0	1	1	0	1	0	0	1	0	0	0	1	1	0	0	0	0	0	0	0	0	0	0	0	0	0	0	0	6
DKC1	1	0	1	0	0	1	0	0	1	0	1	0	1	0	1	0	0	0	0	1	0	0	0	1	1	0	1	1	0	1	0	0	1	0	6
RRS1	0	0	0	0	0	1	1	0	1	1	0	1	1	0	1	0	0	0	0	1	1	1	1	0	1	0	0	0	0	0	0	0	0	1	6
RPS11	0	1	0	0	1	1	1	0	0	0	1	1	0	0	0	0	0	0	1	1	0	0	0	0	0	0	0	0	0	0	0	0	0	0	6
LAS1L	0	0	0	0	0	1	0	1	0	1	1	0	1	1	0	0	0	0	0	1	1	1	0	0	0	0	0	0	0	0	0	0	0	0	6
RPL27	1	0	1	1	1	0	0	1	0	1	0	0	0	0	0	0	0	0	1	1	0	0	0	0	0	0	0	0	0	0	0	0	0	0	6
GGTLC2	0	0	0	1	0	1	0	1	0	0	1	1	1	0	0	0	0	0	1	0	0	0	0	0	0	0	0	0	0	0	0	0	0	0	6
IPO11	0	0	0	1	0	0	1	1	1	1	0	0	1	0	0	0	0	0	0	0	0	0	0	0	0	0	0	1	0	0	0	0	0	1	6
DDX21	0	0	1	0	1	0	0	0	1	1	1	0	1	0	0	0	0	0	0	1	0	0	0	0	0	1	0	0	0	0	0	0	0	0	6
HEATR1	0	0	1	0	1	0	0	0	1	0	1	0	1	1	0	0	0	0	0	1	0	0	0	0	0	0	0	0	0	0	0	0	0	0	6
DDX10	0	0	1	1	1	1	1	0	0	0	0	0	1	0	0	0	0	0	0	1	0	0	0	0	0	0	0	0	0	0	0	0	0	0	6
PRPF8	1	0	0	1	0	0	0	1	1	0	1	0	1	0	0	0	0	0	0	1	0	0	0	0	1	0	0	0	0	0	0	0	0	0	6
RRP12	1	0	0	0	0	0	1	1	0	1	1	0	1	0	0	0	0	0	0	1	0	0	0	0	0	0	0	0	0	0	0	0	0	0	6
CDC16	1	0	0	1	0	0	1	0	1	0	1	0	1	0	1	1	1	0	0	0	0	0	0	1	0	0	0	0	1	0	1	0	0	0	6
SPCS3	0	0	0	1	1	0	0	0	0	1	1	1	1	0	0	0	0	0	1	0	0	0	0	0	0	0	0	0	0	0	0	0	0	1	6
DHDDS	0	1	0	1	0	1	1	0	0	0	1	0	1	0	0	0	0	0	0	0	0	0	0	0	0	0	0	0	0	0	0	0	0	0	6
RRP1	0	0	0	1	1	0	1	1	0	0	0	0	1	1	0	0	0	0	0	1	0	0	0	0	0	0	0	0	0	0	0	0	0	0	6
POLR3C	0	0	0	1	0	1	0	0	1	1	1	0	1	0	0	0	0	0	0	0	0	0	0	0	0	1	0	0	0	0	0	0	0	0	6
VPS18	1	0	0	1	0	1	1	0	1	0	0	1	0	0	1	0	0	0	0	0	0	0	0	0	0	0	0	0	0	0	0	0	0	1	6
SSU72	0	1	0	0	0	1	0	0	0	1	1	1	1	0	0	0	0	0	0	0	0	0	0	0	1	1	0	0	0	1	0	1	0	0	6
EIF2B5	0	0	0	0	1	0	0	1	1	0	1	0	1	1	0	0	0	1	1	0	0	0	0	0	0	0	0	0	0	0	0	0	0	0	6
CNOT3	0	0	1	0	1	0	1	1	0	0	1	0	1	0	0	0	0	0	0	0	0	0	0	0	1	0	0	0	0	1	0	1	0	0	6
BYSL	0	0	0	1	1	1	0	0	0	1	1	0	1	0	0	0	0	0	0	1	0	0	0	0	0	0	0	0	0	0	0	0	0	0	6
URB1	0	0	0	0	1	0	1	1	0	1	0	0	1	1	0	0	0	0	0	1	1	1	0	0	0	0	0	0	0	0	0	0	0	0	6
DDOST	1	0	0	0	0	0	1	1	0	0	1	0	1	1	0	0	0	0	0	0	0	0	0	0	0	0	0	0	0	0	0	0	0	0	6
ZBTB8OS	0	1	1	1	0	1	0	0	0	1	0	0	1	0	0	0	0	0	0	1	0	0	0	0	1	0	0	0	0	0	0	0	0	0	6
HAUS4	0	0	0	0	1	1	1	0	0	1	1	0	0	1	1	0	0	0	0	0	0	0	0	0	0	0	0	0	0	0	0	0	0	0	6
YBX1	0	0	0	0	0	1	1	0	0	1	1	1	1	0	0	0	0	0	0	0	0	0	0	0	1	0	0	1	0	1	0	0	0	1	6
CCT2	0	0	1	1	0	1	0	0	1	0	1	0	1	0	0	0	0	0	0	0	0	0	0	1	0	0	0	1	0	0	0	0	0	0	6
RACGAP1	1	0	1	1	1	1	0	0	0	0	0	1	0	0	1	1	0	0	0	0	0	0	0	0	0	0	0	0	0	0	0	0	0	0	6
CCT3	1	0	1	1	0	1	0	0	0	0	1	0	1	0	0	0	0	0	0	0	0	0	0	1	0	0	0	0	0	0	0	0	0	0	6
PMPCA	1	0	1	0	0	1	0	1	0	0	1	0	1	0	0	0	0	0	0	0	0	0	0	0	0	0	0	0	0	0	0	0	0	1	6
RPS17	1	1	0	1	0	1	1	0	0	0	0	0	1	0	0	0	0	1	1	1	0	0	0	0	0	0	0	0	0	0	0	0	0	0	6
SBNO1	1	0	0	1	1	0	0	0	0	1	1	0	1	0	0	0	0	0	0	0	0	0	0	0	0	0	0	0	0	0	0	0	0	0	6
CKAP5	1	0	0	0	1	1	0	0	0	0	1	0	1	1	1	0	0	0	0	0	0	0	0	1	0	0	0	1	0	0	0	0	0	0	6
TUBA1B	0	0	0	1	1	0	1	0	1	0	1	0	1	0	1	0	0	0	0	0	0	0	0	0	0	0	0	0	1	0	0	0	0	0	6
UBA2	0	0	1	1	1	1	0	0	0	0	1	0	1	0	0	0	0	0	0	0	0	0	0	0	0	0	0	0	0	0	0	0	0	0	6
PDCD11	1	0	1	0	0	0	0	0	1	0	1	0	1	1	0	0	0	0	0	1	0	0	0	0	0	0	0	0	0	0	0	0	0	0	6
DDX47	0	0	0	1	0	1	0	1	1	0	1	1	0	0	0	0	0	0	0	1	0	0	0	0	1	0	0	0	0	0	0	0	0	0	6
GBF1	0	0	1	0	1	1	0	0	1	1	0	0	1	0	1	1	0	0	0	0	0	0	0	0	0	0	0	0	0	0	0	0	0	1	6
COPE	0	0	0	0	1	1	0	0	0	1	1	1	0	1	0	0	0	0	0	0	0	0	0	0	0	0	0	0	0	0	0	0	0	0	6
TBCB	0	1	0	0	1	1	0	1	0	1	1	0	0	0	1	0	0	0	0	0	0	0	0	0	0	0	0	0	0	0	0	0	0	0	6
NUP88	0	0	1	0	0	0	0	1	0	1	1	0	1	1	1	0	0	0	0	1	0	0	0	0	0	0	0	1	1	0	0	0	0	1	6
CWC22	0	0	1	0	1	1	0	0	0	0	1	0	1	1	0	0	0	0	0	0	0	0	0	0	1	0	0	0	0	0	0	0	0	0	6
CCNK	1	0	0	0	0	1	1	1	0	0	1	0	1	0	1	0	0	0	0	0	0	0	0	0	0	1	1	0	0	0	0	0	0	0	6
WDR77	0	0	1	0	1	0	1	0	0	0	1	1	1	0	0	0	1	0	0	1	0	0	0	0	1	0	0	0	1	0	0	0	0	0	6
CAPZB	0	0	0	0	0	1	0	1	1	1	1	0	1	0	0	0	0	0	0	0	0	0	0	0	0	0	0	0	0	0	1	0	0	0	6
NOB1	0	0	1	0	0	1	0	1	0	1	1	0	1	0	0	0	0	0	0	1	0	0	0	0	0	0	0	0	0	0	0	0	0	0	6
PELP1	1	0	0	0	1	1	0	0	0	1	0	0	1	1	0	0	0	0	0	1	0	0	0	0	0	0	0	0	0	0	0	0	0	0	6
BUB3	0	0	0	1	0	0	1	1	0	0	1	1	1	0	1	1	1	0	0	0	0	0	0	1	0	0	0	0	0	0	1	0	0	1	6
FBXO5	0	0	0	1	1	1	1	0	0	0	1	0	1	0	1	1	1	0	0	0	0	0	0	1	0	0	1	0	0	0	1	0	0	0	6
INTS3	1	0	1	0	0	0	0	1	0	0	1	1	1	0	1	1	0	0	0	1	0	0	0	0	0	1	1	0	0	1	0	0	0	0	6
KIF11	0	0	1	0	1	1	0	1	1	0	0	0	1	0	1	1	0	0	0	0	0	0	0	0	0	0	0	0	0	0	0	0	0	0	6
ARCN1	0	0	1	0	0	1	1	1	1	0	1	0	0	0	1	0	0	0	0	0	0	0	0	0	0	0	0	0	0	0	0	0	0	1	6
SNAPC3	0	0	0	1	1	1	0	1	1	0	0	0	0	1	0	0	0	0	0	1	0	0	0	0	0	1	0	0	0	1	0	0	0	0	6
RPS12	0	0	1	1	0	0	1	0	0	1	0	0	1	1	0	0	0	0	1	1	0	0	0	0	0	0	0	0	0	0	0	0	0	0	6
SRP9	0	1	0	1	1	1	1	0	1	0	0	0	0	0	0	0	0	0	0	0	0	0	0	0	0	0	0	0	0	0	0	0	0	1	6
PES1	1	0	0	0	0	1	1	0	0	0	1	1	1	0	0	0	0	0	0	1	1	1	0	0	0	0	0	0	0	0	0	0	0	0	6
DNAJC17	0	0	0	0	1	1	0	0	0	1	1	1	1	0	0	0	0	0	0	0	0	0	0	0	1	0	0	0	0	0	0	0	0	0	6
EXOSC7	0	0	1	1	0	1	0	0	0	1	1	0	1	0	0	0	0	0	0	1	0	1	0	0	1	0	0	0	1	1	0	1	0	0	6
MTBP	0	0	0	0	1	1	0	1	1	1	0	0	1	0	0	1	1	0	0	0	0	0	0	0	0	0	0	0	0	0	1	0	0	1	6
PWP2	1	1	0	1	0	0	0	1	0	0	1	0	1	0	1	0	0	0	0	1	0	0	1	0	1	0	0	0	0	0	0	0	0	0	6
ANAPC5	0	0	1	1	0	1	0	0	0	0	1	0	1	1	1	1	1	0	0	0	0	0	0	1	0	0	0	0	1	0	1	0	0	0	6
INTS1	0	0	1	1	1	0	0	1	0	1	0	0	0	1	0	0	0	0	0	1	0	0	0	0	0	1	0	0	0	1	0	0	0	0	6
HAUS5	0	0	0	0	0	1	0	1	0	0	1	1	1	1	1	0	0	0	0	0	0	0	0	0	0	0	0	0	0	0	0	0	0	0	6
CHMP6	0	0	0	0	0	1	0	0	1	1	1	1	1	0	1	1	0	0	0	0	0	0	0	0	0	0	0	0	1	0	0	0	0	0	6
INCENP	1	0	0	1	0	1	1	0	0	0	1	0	1	0	1	1	1	0	0	0	0	0	0	1	0	0	0	0	0	0	1	0	0	0	6
SNRNP35	0	0	0	0	0	1	1	1	1	0	1	0	1	0	0	0	0	0	0	0	0	0	0	0	1	0	0	0	0	0	0	0	0	0	6
POLR3K	1	0	0	1	1	1	1	0	0	1	0	0	0	0	0	0	0	0	0	0	0	0	0	0	0	1	0	0	0	0	0	0	0	0	6
ANKLE2	0	0	0	0	1	1	1	0	0	0	1	0	1	1	1	0	0	0	0	0	0	0	0	0	0	0	0	0	0	0	0	0	0	0	6
HMGCR	0	0	1	0	0	1	0	1	0	0	1	0	1	1	0	0	0	0	0	0	0	0	0	0	0	0	0	0	0	0	0	0	0	0	6
TAF6	0	0	0	0	0	1	1	1	0	1	1	0	1	0	0	1	0	0	0	0	0	0	0	1	1	1	0	0	0	0	0	0	0	0	6
POLR3B	1	0	0	0	0	1	1	0	1	0	0	1	1	0	0	0	0	0	0	1	0	0	0	0	0	1	0	0	0	1	0	0	0	0	6
UBA52	0	0	0	1	0	1	0	0	0	1	1	1	1	0	0	0	0	0	1	0	0	0	0	0	0	0	0	0	1	0	0	0	0	0	6
PPWD1	1	0	0	0	1	1	0	1	0	0	1	0	0	1	0	0	0	0	0	0	0	0	0	0	1	0	0	0	0	0	0	0	0	0	6
RNPS1	1	0	0	0	1	0	1	0	0	1	1	0	0	1	0	0	0	0	0	0	0	0	0	0	1	1	0	1	0	0	0	1	0	0	6
TUBGCP5	1	0	0	0	1	0	0	1	1	1	1	0	0	0	1	0	0	0	0	0	0	0	0	0	0	0	0	0	0	0	0	0	0	0	6
CDC123	0	0	1	0	0	1	1	0	0	1	0	1	1	0	0	0	0	0	0	0	0	0	0	0	0	0	0	0	0	0	0	0	0	0	6
CHERP	0	0	1	0	0	1	0	1	1	0	1	1	0	0	0	0	0	0	0	0	0	0	0	0	1	0	0	0	0	0	0	0	0	0	6
PSMB2	0	1	0	1	0	1	0	0	1	1	0	0	0	1	0	0	0	0	0	0	0	0	0	0	0	0	0	0	1	0	0	0	0	0	6
GNL2	0	0	1	0	0	1	0	1	0	1	0	0	1	1	0	0	0	0	0	1	0	0	0	0	0	0	0	0	0	0	0	0	0	0	6
VCP	0	0	0	0	1	0	0	0	1	1	1	1	1	0	1	0	0	0	0	0	0	0	0	0	1	0	1	0	1	0	0	1	1	1	6
EIF2B3	1	0	0	1	0	0	0	0	0	1	1	1	1	0	0	0	0	1	1	0	0	0	0	0	0	0	0	0	0	0	0	0	0	0	6
PRPF38B	1	0	0	1	0	1	0	0	1	1	0	0	1	0	0	0	0	0	0	0	0	0	0	0	1	0	0	0	0	0	0	0	0	0	6
WDR46	0	0	1	0	0	0	0	1	0	1	1	0	1	1	0	0	0	0	0	1	0	0	0	0	0	0	0	0	0	0	0	0	0	0	6
RABGGTA	1	0	0	1	0	1	0	0	0	1	1	0	1	0	0	0	0	0	0	0	0	0	0	0	0	0	0	0	0	0	0	0	0	0	6
CDC20	0	0	1	0	0	1	1	0	0	0	1	1	1	0	1	1	1	0	0	0	0	0	0	1	0	0	0	0	1	0	1	0	0	0	6
TNPO3	0	0	0	0	0	1	1	0	1	0	1	0	1	1	0	0	0	0	0	0	0	0	0	0	0	0	0	1	0	0	0	0	0	1	6
SMNDC1	1	0	0	0	1	0	0	0	1	1	1	1	0	0	0	0	0	0	0	0	0	0	0	0	1	0	0	0	0	0	0	0	0	0	6
TINF2	0	1	0	0	0	1	0	0	1	0	1	1	1	0	1	0	0	0	0	0	0	0	0	1	0	0	1	0	0	0	1	0	0	1	6
THOC1	1	0	0	1	0	0	0	1	1	0	1	0	1	0	0	0	0	0	0	0	0	0	0	0	1	1	0	1	0	0	0	0	0	0	6
PPP1R8	0	0	1	1	0	1	0	0	0	1	1	1	0	0	0	0	0	0	0	0	0	0	0	0	1	0	0	0	0	0	0	1	0	0	6
NOP16	0	0	0	0	0	1	1	0	1	1	0	1	1	0	0	0	0	0	0	1	1	0	0	0	0	0	0	0	0	0	0	0	0	0	6
PHB2	0	0	1	1	1	1	1	0	0	1	0	0	0	0	1	1	0	0	0	0	0	0	0	0	0	0	0	1	0	0	0	0	0	1	6
PLK1	1	0	0	0	0	1	0	0	1	1	1	0	1	0	1	1	1	0	0	0	0	0	0	1	0	0	1	0	0	0	1	0	0	1	6
PSMD7	0	0	0	1	0	1	1	0	0	1	1	0	1	0	0	0	0	0	0	0	0	0	0	0	0	0	0	0	1	0	0	0	0	0	6
EIF4E	0	0	1	0	0	1	1	0	0	1	1	0	1	0	1	1	0	1	1	0	0	0	0	0	0	0	0	1	0	0	0	0	0	0	6
SNRPB	0	0	0	1	0	1	1	0	0	1	1	0	1	0	0	0	0	0	0	1	0	0	0	0	1	0	0	0	0	0	0	0	0	0	6
U2AF2	1	0	0	1	0	1	0	0	0	1	1	0	1	0	0	0	0	0	0	1	0	0	0	0	1	0	0	0	0	0	0	0	0	0	6
POLR1C	1	0	0	0	0	1	0	1	1	1	0	0	1	0	0	0	0	0	0	0	0	0	0	0	0	1	0	0	0	0	0	0	0	0	6
THOC7	1	0	0	1	0	1	0	1	1	0	0	1	0	0	0	0	0	0	0	0	0	0	0	0	1	0	0	1	0	0	0	0	0	0	6
RRP9	0	0	0	1	0	1	0	0	1	1	1	0	1	0	0	0	0	0	0	1	0	0	0	0	0	0	0	0	0	0	0	0	0	0	6
AURKA	0	0	1	0	0	1	0	1	0	0	1	0	1	1	1	1	1	0	0	0	0	0	0	1	0	0	0	0	1	0	1	0	0	1	6
TIMELESS	1	0	0	0	0	1	1	0	0	1	1	0	1	0	1	1	0	0	0	0	0	0	0	1	0	0	1	0	0	0	0	0	0	0	6
RPL7A	1	1	1	0	0	1	0	0	0	0	1	1	0	0	0	0	0	0	1	1	1	0	0	0	0	0	0	0	0	0	0	0	0	0	6
HNRNPL	0	0	0	0	0	1	1	1	0	1	0	0	1	1	0	0	0	0	0	0	0	0	0	0	1	0	0	0	0	0	0	0	0	0	6
HMGCS1	0	0	1	0	0	1	0	0	0	1	1	1	1	0	0	0	0	0	0	0	0	0	0	0	0	0	0	0	0	0	0	0	0	0	6
BRF2	0	0	0	1	0	1	1	0	0	1	1	0	1	0	0	0	0	0	0	0	0	0	0	0	0	1	0	0	0	0	0	0	0	0	6
MED14	1	1	0	0	0	1	0	1	0	0	1	1	0	0	0	0	0	0	0	0	0	0	0	0	0	1	0	0	0	0	0	0	0	0	6
BRF1	0	0	1	0	1	1	0	0	1	0	1	0	1	0	0	0	0	0	0	1	0	0	0	0	0	1	0	0	0	0	0	0	0	0	6
PKMYT1	1	0	0	0	0	1	0	0	1	0	1	1	1	0	1	1	1	0	0	0	0	0	0	0	0	0	0	0	0	0	1	0	0	0	6
BMS1	0	0	1	1	0	0	0	0	1	0	1	0	1	1	0	0	0	0	0	1	0	1	0	0	0	0	0	0	0	0	0	0	0	0	6
NCAPD2	1	0	0	0	1	1	0	0	0	0	1	0	1	1	1	1	1	0	0	0	0	0	0	1	0	0	0	0	0	0	1	0	0	0	6
PSMA4	0	0	0	1	1	1	0	0	0	1	1	0	1	0	0	0	0	0	0	0	0	0	0	0	0	0	0	0	1	0	0	0	0	0	6
CCT5	0	0	1	0	0	1	0	0	1	1	1	0	1	0	0	0	0	0	0	0	0	0	0	1	0	0	0	0	0	0	0	0	0	0	6
EIF3A	0	0	0	1	1	1	1	1	0	0	1	0	0	0	0	0	0	1	1	1	0	0	0	0	1	0	0	0	0	0	0	0	0	0	6
RPL23	0	0	0	0	0	1	1	1	0	1	0	1	1	0	0	1	0	0	1	0	0	0	0	0	0	0	0	1	0	0	0	0	0	1	6
POLR3H	0	1	0	0	1	1	0	0	0	1	0	1	0	0	0	0	0	0	0	0	0	0	0	0	0	1	0	0	0	0	0	0	0	0	5
TRMT112	0	0	0	0	0	1	1	1	0	1	0	1	0	0	0	0	0	0	0	1	0	0	0	0	0	1	0	0	0	0	0	0	0	0	5
RFC4	0	0	0	1	0	1	1	0	0	1	0	0	1	0	1	0	0	0	0	0	0	0	0	1	0	0	1	0	0	0	0	0	1	0	5
DDB1	0	0	1	0	0	1	0	0	1	0	1	0	1	0	1	1	1	0	0	0	0	0	0	0	0	0	1	0	1	0	0	0	1	0	5
CTDP1	0	1	0	0	0	1	0	0	0	1	1	0	1	0	1	0	0	0	0	0	0	0	0	0	0	1	0	0	0	0	0	0	0	0	5
SF3A1	0	0	1	0	0	0	0	0	0	1	1	0	1	1	0	0	0	0	0	1	0	0	0	0	1	0	0	0	0	0	0	0	0	0	5
NXF1	0	1	0	1	0	1	0	0	0	1	0	0	1	0	0	0	0	0	0	1	0	0	0	0	0	0	0	1	1	0	0	1	0	0	5
NUP85	0	0	0	1	0	0	1	0	1	0	1	0	1	0	0	0	0	0	0	0	0	0	0	0	0	0	0	1	1	0	0	0	0	1	5
FARSB	0	0	0	1	0	1	0	1	1	0	0	0	0	1	0	0	0	0	1	1	0	0	0	0	0	0	0	0	0	0	0	0	0	0	5
NUBP1	0	0	0	0	0	0	1	0	1	1	1	0	1	0	0	1	0	0	0	0	0	0	0	0	0	0	0	0	0	0	1	0	0	0	5
GTPBP4	1	0	0	0	0	1	0	0	0	1	0	0	1	1	0	0	0	0	0	1	1	0	0	1	0	0	1	0	0	0	0	0	0	0	5
NUP133	0	0	0	1	1	1	0	0	0	1	0	0	0	1	1	0	0	0	0	0	0	0	0	0	0	0	0	1	1	0	0	0	0	1	5
IPO13	0	0	1	0	1	0	0	0	0	1	1	0	1	0	0	0	0	0	0	0	0	0	0	0	0	0	0	1	0	0	0	0	0	1	5
CDCA8	0	0	0	0	0	1	0	1	0	0	1	1	1	0	1	1	1	0	0	0	0	0	0	1	0	0	0	0	0	0	1	0	0	0	5
WDR18	0	1	0	0	1	0	0	1	0	1	1	0	0	0	0	0	0	0	0	1	0	0	0	0	0	0	1	0	0	0	0	0	0	0	5
RPL4	0	0	0	1	1	0	0	0	1	0	1	0	1	0	0	0	0	0	1	0	0	0	0	0	0	0	0	0	0	0	0	0	0	0	5
PAK1IP1	0	0	1	0	1	0	0	0	1	1	0	0	1	0	0	0	0	0	0	1	1	0	0	0	0	0	0	0	0	0	0	0	0	0	5
IK	1	0	0	1	0	1	0	1	0	0	0	0	1	0	1	1	0	0	0	0	0	0	0	1	1	0	0	0	0	0	1	0	0	1	5
RBM22	0	0	0	1	0	1	0	0	0	1	1	0	1	0	0	0	0	0	0	0	0	0	0	0	1	0	0	0	0	0	0	0	0	0	5
RPL8	0	0	0	0	1	1	0	0	0	1	1	0	1	0	0	0	0	0	1	0	0	0	0	0	0	0	0	0	0	0	0	0	0	0	5
COPS5	0	0	0	0	1	1	0	0	0	1	1	0	1	0	1	0	0	1	1	0	0	0	0	0	0	0	0	0	0	0	0	0	0	0	5
VPS28	0	0	0	1	0	1	1	0	0	1	1	0	0	0	0	0	0	0	0	0	0	0	0	0	0	0	0	0	1	0	0	0	0	1	5
SNRNP27	0	0	0	0	1	1	0	1	1	0	0	1	0	0	0	0	0	0	0	0	0	0	0	0	1	0	0	0	0	0	0	0	0	0	5
RPL11	1	1	0	0	0	1	0	0	1	1	0	0	0	0	1	0	0	0	1	1	1	0	1	0	1	0	0	0	0	0	0	0	0	1	5
COPB1	0	1	1	0	0	1	0	0	0	0	1	0	1	0	0	0	0	0	0	0	0	0	0	0	0	0	0	0	0	0	0	0	0	1	5
NAA10	0	0	0	1	0	0	1	1	0	1	0	0	0	1	1	1	0	0	0	0	0	0	0	1	0	0	0	0	0	0	1	0	0	0	5
RPP38	1	0	0	0	0	1	0	0	0	1	0	0	1	1	0	0	0	0	0	1	0	0	0	0	0	0	0	0	0	0	0	0	0	0	5
COPS6	1	0	0	0	1	1	0	0	0	0	1	0	1	0	0	0	0	0	0	0	0	0	0	0	0	0	0	0	0	0	0	0	0	0	5
RIOK1	1	0	0	0	0	1	0	0	0	0	1	0	1	1	0	0	0	0	0	1	0	0	0	0	0	0	0	0	0	0	0	0	0	0	5
DDX24	0	0	0	0	0	0	0	1	1	0	1	0	1	1	0	0	0	0	0	0	0	0	0	0	0	0	0	0	0	0	0	0	0	0	5
COPZ1	0	1	0	1	1	0	0	0	0	1	0	0	1	0	0	0	0	0	0	0	0	0	0	0	0	0	0	0	0	0	0	0	0	1	5
UBE2L3	0	0	0	1	0	0	0	1	0	1	0	1	1	0	0	0	1	0	0	0	0	0	0	0	0	0	0	0	1	0	0	0	0	0	5
GTF2E2	0	0	0	1	0	1	1	0	1	1	0	0	0	0	0	0	0	0	0	0	0	0	0	0	0	1	0	0	0	0	0	0	0	0	5
DHX33	0	0	0	1	0	0	0	1	0	0	1	0	1	1	0	0	0	1	1	0	0	0	0	0	0	0	0	0	0	0	0	0	0	0	5
RPA2	0	0	0	1	1	1	0	0	0	0	0	1	1	0	1	1	0	0	0	0	0	0	0	1	0	0	1	0	0	0	0	0	1	1	5
AAMP	0	0	0	1	0	1	0	0	0	0	1	1	1	0	0	0	0	0	0	0	0	0	0	0	0	0	0	0	0	0	0	0	0	0	5
POLR2D	0	0	0	1	0	1	1	0	0	1	0	1	0	0	0	0	0	0	0	1	0	0	0	0	1	1	0	0	1	1	0	0	1	0	5
UTP18	0	0	0	0	1	1	0	0	1	1	0	0	1	0	0	0	0	0	0	1	0	0	0	0	0	0	0	0	0	0	0	0	0	0	5
CCT7	0	0	1	0	1	1	0	0	0	0	1	0	0	1	0	0	0	0	0	0	0	0	0	1	0	0	0	0	0	0	0	0	0	0	5
NRF1	1	0	1	0	0	1	1	0	0	0	1	0	0	0	0	0	0	0	0	0	0	0	0	0	0	0	0	0	1	0	0	0	0	0	5
ALG11	0	0	0	0	0	1	1	0	0	0	1	0	1	1	0	0	0	0	0	0	0	0	0	0	0	0	0	0	0	0	0	0	0	0	5
HSPA9	0	0	0	0	1	1	0	1	1	0	0	0	0	1	0	0	0	0	0	0	0	0	0	0	0	0	0	1	0	0	0	1	0	1	5
NOC4L	1	0	0	0	0	1	0	1	0	0	1	0	1	0	0	0	0	0	0	1	0	0	0	0	0	0	0	0	0	0	0	0	0	0	5
MED28	0	1	0	1	0	0	0	0	0	1	0	0	1	1	0	0	0	0	0	0	0	0	0	0	0	1	0	0	0	0	0	0	0	0	5
DHX37	1	0	0	0	0	1	0	1	0	0	1	1	0	0	1	0	1	0	0	1	0	0	1	0	0	0	0	0	0	0	0	0	0	0	5
HSPD1	0	0	1	1	1	1	0	0	0	0	0	0	1	0	0	0	0	0	0	0	0	0	0	0	0	0	1	0	0	0	0	1	0	1	5
KRI1	1	1	0	0	0	1	1	0	0	0	0	0	1	0	0	0	0	0	0	1	0	1	0	0	0	0	0	0	0	0	0	0	0	0	5
C1orf109	0	0	0	1	1	0	1	1	0	0	0	0	1	0	0	0	0	0	0	1	1	0	0	0	0	0	0	0	0	0	0	0	0	0	5
PPP1R10	0	0	0	0	1	0	0	1	1	1	0	0	1	0	0	1	0	0	0	0	0	0	0	1	0	0	0	1	0	0	0	0	0	1	5
RBM8A	0	0	1	1	1	1	0	0	0	0	0	0	1	0	0	0	0	0	0	0	0	0	0	0	1	0	0	1	0	1	0	1	0	0	5
INTS7	0	0	0	0	0	1	0	1	0	1	1	0	1	0	0	1	0	0	0	1	0	0	0	0	0	1	1	0	0	1	0	0	0	0	5
SF3A3	1	0	0	0	0	0	1	0	0	1	1	0	0	1	0	0	0	0	0	1	0	0	0	0	1	0	0	0	0	0	0	0	0	0	5
MFAP1	0	0	1	0	0	1	1	0	0	1	0	0	1	0	0	0	0	0	0	0	0	0	0	0	1	0	0	0	0	0	0	0	0	0	5
EIF5	0	0	0	0	0	1	0	0	1	1	0	1	1	0	1	0	0	1	1	1	0	0	1	0	1	0	0	0	0	0	0	0	0	0	5
RBM14	0	0	1	1	0	0	0	0	0	1	1	0	1	0	1	1	0	0	0	0	0	0	0	0	1	1	0	0	0	0	1	0	0	0	5
NOL10	0	0	0	0	0	1	1	0	1	0	1	0	1	0	0	0	0	0	0	1	0	0	0	0	0	0	0	0	0	0	0	0	0	0	5
IMP4	0	0	0	1	0	1	1	0	0	1	0	0	1	0	0	0	0	0	0	1	0	0	0	0	0	0	0	0	0	0	0	0	0	0	5
EBNA1BP2	0	0	0	0	1	0	0	1	1	0	1	0	1	0	0	0	0	0	0	1	1	0	0	0	0	0	0	0	0	0	0	0	0	0	5
HAUS1	0	0	0	1	1	1	0	0	0	1	0	0	0	1	1	0	0	0	0	0	0	0	0	0	0	0	0	0	0	0	0	0	0	0	5
GINS1	0	0	0	1	0	1	1	0	0	1	0	1	0	0	1	0	0	0	0	0	0	0	0	0	0	0	1	0	0	0	0	0	1	0	5
DCTN5	0	0	0	1	0	1	1	1	0	1	0	0	0	0	0	0	0	0	0	0	0	0	0	0	0	0	0	0	1	0	0	0	0	0	5
BCAS2	0	0	0	1	1	1	0	0	0	1	0	0	1	0	0	0	0	0	0	0	0	0	0	0	1	0	0	0	0	0	0	0	0	0	5
PDCD7	1	0	0	1	0	1	0	1	0	1	0	0	0	0	0	0	0	0	0	0	0	0	0	0	1	0	0	0	0	0	0	0	0	0	5
CPSF3	0	0	1	0	0	1	0	0	1	1	0	0	0	1	0	1	0	0	0	0	0	0	0	0	1	0	0	0	0	1	0	1	0	0	5
EEF2	1	0	0	0	0	1	0	1	0	0	1	0	1	0	0	0	0	0	1	0	0	0	0	0	0	0	0	0	0	0	0	0	0	0	5
WDR3	0	0	0	0	0	1	1	0	0	0	1	0	1	1	0	0	0	0	0	1	0	0	0	0	0	0	0	0	0	0	0	0	0	0	5
PSMD3	1	0	0	0	0	1	1	0	0	0	1	0	1	0	0	0	0	0	0	0	0	0	0	0	0	0	0	0	1	0	0	0	0	0	5
CENPK	1	0	0	1	0	0	1	0	0	1	0	0	1	0	1	0	0	0	0	0	0	0	0	0	0	1	0	0	0	0	0	0	0	0	5
HAUS7	0	0	0	0	0	0	0	0	1	1	1	0	1	1	1	0	0	0	0	0	0	0	0	0	0	0	0	0	0	0	0	0	0	0	5
SMG5	1	0	0	1	1	0	0	0	0	0	1	0	1	0	0	0	0	0	0	0	0	0	0	1	1	0	0	1	0	0	0	1	0	0	5
PPP1R12A	0	0	0	0	1	0	0	0	0	1	0	1	1	1	1	0	0	0	0	0	0	0	0	0	0	0	0	0	0	0	0	0	0	0	5
ANAPC2	0	1	0	0	0	1	0	0	0	0	1	1	1	0	1	1	1	0	0	0	0	0	0	1	0	0	0	0	1	0	1	0	0	0	5
PRMT5	1	0	0	0	0	1	1	0	0	1	0	0	0	1	0	1	0	0	0	1	0	0	0	1	1	1	0	0	0	0	1	0	0	0	5
CHCHD4	1	0	0	1	0	1	0	0	0	0	0	1	0	1	0	0	0	0	0	0	0	0	0	0	0	0	1	0	0	0	0	0	0	1	5
WEE1	0	0	1	1	0	1	0	0	0	1	0	0	1	0	1	1	1	0	0	0	0	0	0	1	0	0	1	0	0	0	0	0	0	0	5
PSMD14	1	0	0	0	0	1	1	0	0	1	1	0	0	0	0	0	0	0	0	0	0	0	0	0	0	0	1	0	1	0	0	0	0	0	5
RSL24D1	0	1	0	1	0	1	1	0	0	0	0	0	1	0	0	0	0	0	1	1	1	0	0	0	0	0	0	0	0	0	0	0	0	0	5
DDX49	1	0	0	1	0	0	0	0	0	1	1	0	1	0	0	0	0	0	0	1	0	0	0	0	0	0	0	0	0	1	0	0	0	0	5
CCNA2	1	0	0	1	0	1	0	0	0	0	0	0	1	1	1	0	1	0	0	0	0	0	0	1	0	1	1	0	1	0	0	0	0	0	5
EXOSC9	0	0	0	1	0	1	1	0	0	0	0	0	1	1	0	0	0	0	0	1	0	1	0	0	1	0	0	0	1	1	0	1	0	0	5
TARDBP	0	0	1	0	0	1	1	1	0	0	0	0	0	1	0	0	0	0	0	0	0	0	0	0	1	0	0	0	1	1	0	1	0	0	5
POLR3F	0	0	0	1	1	0	0	0	1	1	1	0	0	0	0	0	0	0	0	0	0	0	0	0	0	1	0	0	0	0	0	0	0	0	5
EIF1	0	1	0	0	0	1	1	0	0	1	0	0	1	0	0	0	0	1	1	0	0	0	0	0	0	0	0	0	0	0	0	0	0	0	5
NUTF2	0	0	0	1	1	1	0	0	1	0	0	1	0	0	0	0	0	0	0	0	0	0	0	0	0	0	0	1	0	0	0	0	0	1	5
MIS12	0	0	0	1	0	1	0	0	0	1	0	1	1	0	1	0	0	0	0	0	0	0	0	0	0	1	0	0	0	0	0	0	0	0	5
TXNL4B	0	1	0	1	0	1	1	0	0	0	0	1	0	0	0	0	0	0	0	0	0	0	0	0	1	0	0	0	0	0	0	0	0	0	5
RBM17	0	0	0	0	0	1	0	0	0	0	1	1	1	1	0	0	0	0	0	0	0	0	0	0	1	0	0	0	0	0	0	0	0	0	5
TTC27	1	1	0	0	0	1	0	0	0	1	1	0	0	0	0	0	0	0	0	0	0	0	0	0	0	0	0	0	0	0	0	0	0	0	5
ALG2	0	0	0	1	0	1	0	0	0	1	0	1	1	0	0	0	0	0	0	0	0	0	0	0	0	0	0	0	0	0	0	0	0	0	5
WBP11	0	0	0	1	1	0	0	0	0	0	1	0	1	1	0	0	0	0	0	1	0	0	0	0	1	0	0	0	0	0	0	0	0	0	5
EXOSC4	0	0	0	0	0	1	1	0	0	1	1	0	1	0	0	0	0	0	0	1	0	1	0	0	1	0	1	0	0	1	0	1	0	0	5
RPL10A	0	0	0	0	0	1	0	1	0	1	1	0	1	0	0	0	0	0	1	1	1	0	0	0	0	0	0	0	0	0	0	0	0	0	5
NUF2	1	0	0	0	0	1	0	1	0	0	1	0	1	0	1	1	0	0	0	0	0	0	0	1	0	0	0	0	0	0	1	0	0	0	5
CSE1L	1	0	0	0	0	1	0	1	0	0	1	0	1	0	0	0	0	0	0	0	0	0	0	0	0	0	0	1	0	0	0	0	0	1	5
NOL6	0	1	0	0	1	1	0	0	1	0	0	0	1	0	0	0	0	0	0	1	0	0	0	0	0	0	0	1	0	0	0	0	0	0	5
CCNH	0	0	1	1	0	0	0	1	1	1	0	0	0	0	0	1	1	0	0	0	0	0	0	0	0	1	0	0	0	0	0	0	1	0	5
ATP2A2	1	0	0	0	1	0	0	1	0	0	0	0	1	1	1	0	0	0	0	0	0	0	0	0	0	0	0	0	1	0	0	0	0	0	5
MCM3	1	0	1	0	0	1	0	0	0	0	1	0	1	0	1	0	1	0	0	0	0	0	0	1	0	0	1	0	0	0	0	0	1	0	5
AQR	0	0	0	1	1	1	0	0	1	0	1	0	0	0	0	0	0	0	0	0	0	0	0	0	1	0	0	0	0	0	0	0	0	0	5
DDX41	1	0	1	0	0	1	0	0	0	0	1	0	1	0	0	0	0	0	0	0	0	0	0	0	1	0	0	0	0	0	0	0	0	0	5
BRIX1	0	0	1	0	0	1	0	1	0	1	1	0	0	0	1	0	0	0	0	1	1	0	1	0	1	0	0	0	0	0	0	0	0	0	5
NVL	1	0	0	0	0	0	1	0	0	1	1	0	1	0	0	0	0	0	0	1	1	0	0	1	0	0	0	0	0	0	0	0	0	0	5
USP5	0	0	0	0	0	1	0	0	1	0	1	0	1	1	0	0	0	0	0	0	0	0	0	0	0	0	0	0	0	0	0	0	0	0	5
PCID2	1	0	0	0	0	0	0	1	0	1	1	0	1	0	1	1	0	0	0	0	0	0	0	1	0	1	0	1	0	1	1	0	0	0	5
POLR1B	0	0	1	0	0	0	1	0	0	0	1	0	1	1	0	0	0	0	0	1	0	0	0	0	0	1	0	0	0	0	0	0	0	0	5
SLC35B1	0	0	0	1	1	1	0	0	0	1	1	0	0	0	0	0	0	0	0	0	0	0	0	0	0	0	0	1	0	0	0	0	0	0	5
ATP6V0B	0	0	0	1	0	1	0	0	1	1	1	0	0	0	0	0	0	0	0	0	0	0	0	0	0	0	0	0	0	0	0	0	0	0	5
ACTL6A	0	0	0	1	0	1	0	0	0	1	1	0	1	0	1	1	0	0	0	0	0	0	0	1	0	0	1	0	0	0	1	0	0	0	5
LSM3	0	0	0	1	1	1	1	0	0	1	0	0	0	0	1	0	0	0	0	0	0	0	0	0	1	0	0	0	0	0	0	1	0	0	5
SF3B3	0	0	1	0	1	0	0	1	0	0	1	0	1	0	0	0	0	0	0	1	0	0	0	1	1	0	0	0	0	0	0	0	0	0	5
XRCC6	1	0	0	0	0	1	0	0	1	0	1	0	1	0	1	0	0	0	0	0	0	0	0	0	0	0	1	0	0	0	0	0	0	0	5
SUPT16H	1	0	0	0	1	1	0	0	0	0	1	0	1	0	0	0	0	0	0	0	0	0	0	0	0	1	1	0	0	0	0	0	0	0	5
RRM2	0	0	0	1	0	1	0	0	0	1	0	1	1	0	0	1	0	0	0	0	0	0	0	0	0	0	0	0	0	0	0	0	0	0	5
TRIAP1	0	0	0	0	1	1	1	0	0	1	1	0	0	0	1	1	0	0	0	0	0	0	0	0	0	0	1	0	0	0	1	0	0	0	5
INTS9	0	0	1	0	0	0	0	1	0	0	1	0	1	1	0	0	0	0	0	1	0	0	0	0	0	1	0	0	0	1	0	0	0	0	5
TRNT1	0	0	1	1	0	0	0	1	0	1	0	0	1	0	0	0	0	0	1	1	0	0	0	0	0	0	0	0	0	1	0	1	0	0	5
DDX20	0	0	1	1	0	0	0	1	0	0	1	0	0	1	0	0	0	0	0	1	0	0	0	0	1	0	0	0	0	0	0	0	0	0	5
SAE1	1	0	0	0	0	1	1	0	0	1	0	1	0	0	0	0	0	0	0	0	0	0	0	0	0	0	0	0	0	0	0	0	0	0	5
DDX55	0	0	0	0	0	1	1	0	0	0	1	0	1	1	0	0	0	0	0	0	0	0	0	0	0	0	0	0	0	0	0	0	0	0	5
RNPC3	0	0	0	0	1	1	1	0	1	1	0	0	0	0	0	0	0	0	0	0	0	0	0	0	1	0	0	0	0	0	0	0	0	0	5
MCM6	1	0	0	1	0	1	0	0	1	0	1	0	0	0	1	0	1	0	0	0	0	0	0	1	0	0	1	0	0	0	0	0	1	0	5
POLD3	0	0	0	0	0	1	1	0	1	1	0	0	1	0	0	0	0	0	0	0	0	0	0	0	0	0	1	0	0	0	0	0	1	0	5
KRR1	0	0	0	0	0	0	1	1	0	1	1	0	1	0	0	0	0	0	0	1	0	0	0	0	0	0	0	0	0	0	0	0	0	0	5
CDT1	1	0	1	0	0	0	0	0	0	0	1	1	1	0	1	1	1	0	0	0	0	0	0	1	0	1	1	0	0	0	0	0	0	0	5
NCBP2	0	0	0	1	0	1	1	0	0	0	1	0	1	0	0	0	0	1	1	1	0	0	0	0	1	1	0	1	0	1	0	1	0	0	5
PRPF3	0	0	1	1	0	1	0	0	1	0	1	0	0	0	0	0	0	0	0	1	0	0	0	0	1	0	0	0	0	0	0	0	0	0	5
KPNB1	0	0	1	0	0	1	0	0	0	1	1	0	1	0	1	0	0	0	0	0	0	0	0	0	0	0	0	1	0	0	0	0	0	1	5
NAT10	0	0	0	1	0	1	0	1	0	0	1	0	1	0	0	1	0	0	0	1	0	0	0	1	0	0	0	0	0	0	1	0	0	0	5
TIMM23	0	1	0	0	0	0	1	0	0	0	0	1	1	1	0	0	0	0	0	0	0	0	0	0	0	0	0	0	0	0	0	0	0	1	5
POLR2E	0	0	0	1	0	0	1	0	0	0	1	1	0	1	0	0	0	0	0	1	0	0	0	0	0	1	0	0	1	0	0	0	1	0	5
ERCC3	1	0	0	0	0	1	0	0	0	0	1	0	1	1	1	1	0	0	0	0	0	0	0	0	0	1	1	0	0	0	0	0	1	0	5
PABPN1	0	0	0	0	0	1	1	0	0	1	1	0	1	0	0	0	0	0	0	0	0	0	0	0	1	0	0	1	0	0	0	1	0	0	5
POLR2K	1	1	0	1	0	1	1	0	0	0	0	0	0	0	0	0	0	0	0	0	0	0	0	0	0	1	0	0	1	0	0	0	1	0	5
USP36	1	0	1	0	0	0	0	1	0	0	1	0	1	0	0	0	0	0	0	0	0	0	0	0	0	0	0	0	0	0	0	0	0	0	5
PRPF6	1	0	0	0	0	1	0	0	0	0	1	0	1	1	0	0	0	0	0	1	0	0	0	0	1	0	0	1	0	0	0	0	0	0	5
PSMC2	0	0	1	0	0	1	0	0	0	1	1	0	1	0	0	0	0	0	0	0	0	0	0	0	0	0	0	0	1	0	0	0	0	0	5
DHX8	0	0	0	1	0	1	0	0	1	0	0	0	1	0	0	0	0	0	0	0	0	0	0	0	1	0	0	0	0	0	0	0	0	0	4
DDX54	0	0	0	0	0	1	0	0	1	0	1	0	1	0	0	0	0	0	0	1	0	0	0	0	0	0	0	0	0	0	0	0	0	0	4
PAFAH1B1	1	0	0	1	0	1	1	0	0	0	0	0	0	0	1	1	0	0	0	0	0	0	0	0	0	0	0	0	0	0	1	0	0	0	4
SF3B4	1	0	0	0	0	1	0	0	0	1	0	1	0	0	0	0	0	0	0	1	0	0	0	0	1	0	0	0	0	0	0	0	0	0	4
IFITM3	1	1	0	1	0	1	0	0	0	0	0	0	0	0	0	0	0	0	0	0	0	0	0	0	0	0	0	0	0	0	0	0	0	0	4
SUPT5H	0	0	1	0	0	0	0	0	1	0	1	0	1	0	0	0	0	0	0	0	0	0	0	0	0	1	0	0	0	0	0	0	0	0	4
PSMA5	0	0	0	0	0	1	0	0	0	0	1	0	1	1	0	0	0	0	0	0	0	0	0	0	0	0	0	0	1	0	0	0	0	0	4
DDX56	1	0	0	0	0	1	0	0	0	0	1	0	1	0	0	0	0	0	0	1	0	0	0	0	0	0	0	0	0	0	0	0	0	0	4
POLE2	0	0	1	1	0	0	0	1	0	0	1	0	0	0	0	0	0	0	0	0	0	0	0	0	0	0	1	0	0	0	0	0	1	0	4
EIF3D	0	0	0	1	0	1	0	0	0	0	1	0	0	1	0	0	0	1	1	1	0	0	0	0	1	0	0	0	0	0	0	0	0	0	4
RPAIN	0	0	0	1	0	0	1	0	0	1	0	0	1	0	0	0	0	0	0	0	0	0	0	0	0	0	0	1	0	0	0	0	0	1	4
CHMP2A	0	0	0	1	0	1	0	1	0	0	0	0	1	0	1	1	0	0	0	0	0	0	0	0	0	0	0	0	1	0	0	0	0	0	4
MYC	0	0	0	1	0	0	0	0	0	1	1	0	1	0	1	1	1	0	0	0	0	0	0	1	0	1	1	0	1	0	0	0	0	0	4
SENP6	0	0	0	0	1	0	0	0	1	1	0	0	1	0	0	1	0	0	0	0	0	0	0	1	0	0	0	0	0	0	0	0	0	0	4
TOPBP1	0	0	0	0	0	0	1	1	0	0	1	0	1	0	1	1	0	0	0	0	0	0	0	0	0	0	1	0	0	0	0	0	0	1	4
RNGTT	0	0	0	0	0	1	0	0	0	0	1	1	1	0	0	0	0	0	0	0	0	0	0	0	1	0	0	0	0	0	0	1	0	0	4
CDC6	0	0	0	0	1	1	0	1	0	0	0	0	1	0	1	1	1	0	0	0	0	0	0	1	0	0	1	0	0	0	1	0	0	0	4
CSNK2B	0	0	0	1	0	0	0	0	0	1	0	0	1	1	0	0	0	0	0	1	0	0	0	0	0	0	0	0	1	0	0	0	0	0	4
TOP2A	0	0	0	0	1	1	1	0	0	0	1	0	0	0	1	0	0	0	0	0	0	0	0	1	0	0	1	0	0	0	1	0	0	0	4
MED9	0	1	0	0	0	1	1	0	0	0	0	0	0	1	0	0	0	0	0	0	0	0	0	0	0	1	0	0	0	0	0	0	0	0	4
COPS2	0	0	0	1	1	1	1	0	0	0	0	0	0	0	0	0	0	0	0	0	0	0	0	0	0	1	0	0	0	0	0	0	0	0	4
PDAP1	0	0	0	1	0	0	0	0	1	0	0	1	1	0	0	0	0	0	0	0	0	0	0	0	0	0	0	0	0	0	0	0	0	0	4
SYMPK	1	0	0	0	0	0	0	0	0	1	1	0	1	0	0	0	0	0	0	0	0	0	0	0	1	0	0	0	0	1	0	1	0	0	4
CCT6A	1	0	0	0	1	1	0	0	0	0	0	0	1	0	0	0	0	0	0	0	0	0	0	1	0	0	0	0	0	0	0	0	0	0	4
PABPC1	0	0	0	1	0	0	1	0	1	1	0	0	0	0	0	0	0	0	0	0	0	0	0	0	1	0	0	0	0	1	0	1	0	0	4
RPS28	0	1	0	1	0	1	1	0	0	0	0	0	0	0	1	0	0	0	1	1	0	0	1	0	1	0	0	0	0	0	0	0	0	0	4
CDC26	0	1	0	0	1	1	1	0	0	0	0	0	0	0	1	1	1	0	0	0	0	0	0	0	0	0	0	0	1	0	0	0	0	0	4
SNRNP70	1	0	0	0	1	1	0	0	0	0	0	0	1	0	0	0	0	0	0	0	0	0	0	0	1	0	0	0	0	0	0	0	0	0	4
FBL	1	0	0	0	0	1	1	0	0	0	0	1	0	0	0	0	0	0	0	1	0	0	0	0	0	0	0	1	0	1	0	0	0	0	4
TSG101	0	0	0	0	1	0	0	0	0	0	1	1	1	0	1	0	0	0	0	0	0	0	0	0	0	0	0	0	1	0	0	0	0	1	4
UBE2M	1	0	0	0	0	1	0	0	0	1	1	0	0	0	0	0	0	0	0	0	0	0	0	0	0	0	0	0	0	0	0	0	0	0	4
AFG3L2	0	0	1	0	0	0	0	1	0	0	1	0	1	0	0	0	0	0	0	0	0	0	0	0	0	0	0	0	1	0	0	0	0	0	4
PSMA7	0	0	0	0	0	1	0	0	1	1	0	0	1	0	0	0	0	0	0	0	0	0	0	0	0	0	0	0	1	0	0	0	0	0	4
NUP214	1	0	0	0	0	0	0	0	0	1	1	0	1	0	0	0	0	0	0	0	0	0	0	0	0	0	0	1	1	0	0	0	0	1	4
RFC2	0	0	0	1	0	1	0	0	0	1	0	1	0	0	1	0	0	0	0	0	0	0	0	1	0	0	1	0	0	0	0	0	1	0	4
NIP7	0	0	0	0	1	1	0	0	0	1	0	0	1	0	1	0	0	0	0	1	1	0	1	0	0	0	0	0	0	0	0	0	0	0	4
PTPN23	1	0	0	0	0	0	0	1	1	0	0	0	1	0	0	0	0	0	0	0	0	0	0	0	0	0	0	0	1	0	0	0	0	1	4
TAF1C	0	0	0	0	1	1	0	0	0	0	1	0	1	0	0	0	0	0	0	0	0	0	0	0	0	1	0	0	0	0	0	0	0	0	4
PSMB5	0	0	1	0	1	0	0	0	0	0	1	1	0	0	0	0	0	0	0	0	0	0	0	0	0	0	0	0	1	0	0	0	0	0	4
GTF3A	1	0	0	0	1	0	0	0	0	0	0	0	1	1	0	0	0	0	0	1	1	0	0	0	0	1	0	0	0	0	0	0	0	0	4
CTCF	1	0	0	0	0	1	0	0	1	0	0	0	1	0	1	1	0	0	0	0	0	0	0	1	0	0	1	0	0	0	0	0	0	1	4
PPP1R11	0	0	0	1	0	0	0	0	1	0	0	1	1	0	0	0	0	0	0	0	0	0	0	0	0	0	0	0	1	0	0	0	0	0	4
ATP6V1A	0	0	0	1	0	1	0	0	0	1	0	1	0	0	0	0	0	0	0	0	0	0	0	0	0	0	0	0	0	0	0	0	0	0	4
PSMA3	0	0	0	1	0	1	0	1	0	1	0	0	0	0	0	0	0	0	0	0	0	0	0	0	0	0	0	0	1	0	0	0	0	0	4
BUB1B	1	0	0	0	0	1	0	0	0	1	1	0	0	0	1	1	1	0	0	0	0	0	0	1	0	0	0	0	0	0	1	0	0	1	4
DDX18	0	0	0	0	0	1	0	1	0	0	1	0	1	0	0	0	0	0	0	1	1	0	0	0	0	0	0	0	0	0	0	0	0	0	4
CIAO1	0	0	1	0	1	0	1	0	0	0	1	0	0	0	1	0	0	0	0	0	0	0	0	0	0	0	0	0	0	0	0	0	0	0	4
RFC3	0	0	1	0	0	0	1	0	0	1	0	1	0	0	1	0	0	0	0	0	0	0	0	1	0	0	1	0	0	0	0	0	1	0	4
RABGGTB	0	0	0	1	1	0	1	0	0	0	0	0	1	0	0	0	0	0	0	0	0	0	0	0	0	0	0	0	0	0	0	0	0	0	4
RBBP5	0	0	0	0	0	1	0	1	0	1	0	0	1	0	0	0	0	0	0	0	0	0	0	0	0	1	1	0	0	0	0	0	0	0	4
NOP56	0	0	1	0	0	1	0	0	0	0	1	0	1	0	0	0	0	0	0	1	0	0	0	0	0	0	0	0	1	0	0	0	0	0	4
RIOK2	0	0	0	0	0	1	0	0	1	1	0	0	0	1	0	1	0	0	0	1	0	0	0	1	0	0	0	0	0	0	1	0	0	0	4
EIF3E	0	1	0	0	0	0	0	0	1	1	1	0	0	0	0	0	0	1	1	1	0	0	0	0	1	0	0	0	0	0	0	1	0	0	4
CPSF1	1	0	0	0	0	1	0	0	1	0	1	0	0	0	0	0	0	0	0	0	0	0	0	0	1	0	0	0	0	1	0	1	0	0	4
MRPL34	0	0	1	1	0	0	0	1	0	0	0	0	1	0	0	0	0	0	1	0	0	0	0	0	0	0	0	0	0	0	0	0	0	0	4
PSMC6	0	0	0	1	1	1	0	0	0	1	0	0	0	0	0	0	0	0	0	0	0	0	0	0	0	1	0	0	1	0	0	0	0	0	4
MED8	0	0	0	1	1	1	0	1	0	0	0	0	0	0	0	0	0	0	0	0	0	0	0	0	0	1	0	0	0	0	0	0	0	0	4
SNRPE	0	1	0	1	0	1	1	0	0	0	0	0	0	0	0	0	0	0	0	1	0	0	0	0	1	0	0	0	0	0	0	0	0	0	4
RPAP1	0	1	0	1	0	1	0	0	0	0	1	0	0	0	0	0	0	0	0	0	0	0	0	0	0	1	0	0	0	0	0	0	0	0	4
LONP1	0	0	1	0	0	1	0	0	0	0	1	0	1	0	0	0	0	0	0	0	0	0	0	0	0	0	1	0	1	0	0	0	0	0	4
TUT1	1	0	0	0	0	0	0	0	0	1	1	0	1	0	0	0	0	0	0	1	0	0	0	0	1	0	0	0	0	1	0	0	0	0	4
CRKL	0	1	0	0	0	0	1	0	0	1	0	1	0	0	0	0	0	0	0	0	0	0	0	0	0	0	0	0	0	0	0	0	0	0	4
MEPCE	0	0	0	0	1	0	1	0	1	0	0	0	1	0	0	1	0	0	0	1	0	0	0	0	0	0	0	0	0	1	0	0	0	0	4
HYOU1	1	0	0	0	0	0	0	0	0	1	1	0	1	0	0	0	0	0	0	0	0	0	0	0	0	0	0	0	0	0	0	0	0	0	4
OSGEP	0	1	0	1	0	0	1	0	0	0	0	0	1	0	0	0	0	0	0	1	0	0	0	0	0	0	0	0	0	0	0	0	0	0	4
UXT	1	0	0	1	0	0	1	0	0	1	0	0	0	0	1	0	0	0	0	0	0	0	0	0	0	0	0	0	0	0	0	0	0	0	4
U2AF1	0	0	0	1	0	0	1	0	0	0	1	0	1	0	0	0	0	0	0	0	0	0	0	0	1	0	0	0	0	0	0	0	0	0	4
SMC1A	0	0	0	1	0	0	0	0	0	1	1	0	0	1	1	0	1	0	0	0	0	0	0	0	0	0	1	0	0	0	0	0	0	0	4
NEDD1	0	0	1	1	0	1	0	0	0	0	0	0	0	1	1	0	0	0	0	0	0	0	0	0	0	0	0	0	0	0	0	0	0	0	4
MCM7	0	0	0	1	0	1	0	0	0	0	1	0	1	0	1	0	1	0	0	0	0	0	0	1	0	0	1	0	0	0	0	0	1	0	4
GPS1	0	0	0	1	0	1	0	0	0	0	1	0	1	0	0	0	0	0	0	0	0	0	0	0	0	0	0	0	0	0	0	0	0	0	4
MED6	0	0	0	1	0	0	1	0	1	1	0	0	0	0	0	0	0	0	0	0	0	0	0	0	0	1	0	0	0	0	0	0	0	0	4
GTF2B	0	0	0	1	0	1	0	1	0	1	0	0	0	0	1	0	0	0	0	0	0	0	0	0	0	1	0	0	1	0	0	0	0	0	4
MCM5	0	1	1	0	0	0	0	0	0	0	1	0	1	0	1	0	1	0	0	0	0	0	0	1	0	0	1	0	0	0	0	0	1	0	4
SF3B2	1	0	1	0	0	0	0	0	0	0	1	0	1	0	0	0	0	0	0	1	0	0	0	0	1	0	0	0	0	0	0	0	0	0	4
CHAF1B	0	0	1	1	0	1	0	0	0	0	1	0	0	0	0	0	0	0	0	0	0	0	0	0	0	1	1	0	0	0	0	0	0	0	4
TCP1	0	0	0	0	0	1	0	1	0	0	0	1	1	0	0	0	0	0	0	0	0	0	0	1	0	0	0	1	0	0	0	0	0	0	4
LYRM4	0	0	1	1	1	1	0	0	0	0	0	0	0	0	0	0	0	0	0	0	0	0	0	0	0	0	0	0	0	0	0	0	0	0	4
OGT	0	0	0	0	0	1	1	0	0	0	1	0	1	0	0	0	0	0	0	0	0	0	0	0	0	0	0	0	0	0	0	0	0	0	4
PPP4C	0	0	0	1	0	1	0	0	0	1	1	0	0	0	0	0	0	0	0	0	0	0	0	1	0	0	1	0	0	0	0	0	0	0	4
CLSPN	0	0	0	1	0	0	0	0	0	1	0	0	1	1	1	1	0	0	0	0	0	0	0	0	0	0	1	0	0	0	0	0	0	0	4
SNRPA1	0	0	0	0	1	0	0	0	0	1	1	1	0	0	0	0	0	0	0	1	0	0	0	0	1	0	0	0	0	0	0	0	0	0	4
SF1	0	0	0	0	1	1	0	0	1	0	0	0	1	0	0	0	0	0	0	1	0	0	0	0	1	0	0	0	0	0	0	0	0	0	4
TBCD	1	0	0	0	0	1	0	0	1	0	1	0	0	0	1	0	0	0	0	0	0	0	0	0	0	0	0	0	0	0	1	0	0	0	4
NPLOC4	0	0	0	0	0	1	0	0	0	1	1	0	1	0	0	0	0	0	0	0	0	0	0	0	0	0	0	0	1	0	0	0	0	1	4
CENPE	0	0	0	0	1	0	0	0	1	0	1	1	0	0	1	1	0	0	0	0	0	0	0	1	0	1	0	0	0	0	1	0	0	0	4
ABCF1	0	0	1	0	0	1	0	0	0	0	1	0	1	0	0	0	0	0	1	0	0	0	0	0	0	0	0	0	0	0	0	0	0	0	4
SON	1	1	0	0	0	0	0	0	0	0	1	0	0	1	1	0	0	0	0	0	0	0	0	0	1	0	0	0	0	0	0	0	0	0	4
SNAPC1	0	0	0	0	1	1	1	0	0	0	0	1	0	0	0	0	0	0	0	1	0	0	0	0	0	1	0	0	0	1	0	0	0	0	4
PREB	1	0	0	1	1	0	0	0	0	1	0	0	0	0	1	0	0	0	0	0	0	0	0	0	0	0	0	0	0	0	0	0	0	1	4
TUBGCP3	0	0	0	0	0	1	1	0	1	0	0	0	1	0	1	0	0	0	0	0	0	0	0	0	0	0	0	0	0	0	0	0	0	0	4
CDC37	0	0	0	1	0	1	0	0	0	0	1	1	0	0	0	0	0	0	0	0	0	0	0	0	0	0	0	0	0	0	0	0	0	0	4
NOP58	0	0	0	0	1	0	1	0	0	1	0	0	1	0	0	0	0	0	0	1	0	0	0	0	0	0	0	1	0	0	0	0	0	0	4
MTOR	1	0	0	1	0	0	0	0	1	0	1	0	0	0	1	0	0	1	0	0	0	0	0	1	0	0	1	0	1	0	1	0	0	0	4
ZBTB11	0	0	1	1	0	0	1	0	0	0	0	1	0	0	0	0	0	0	0	0	0	0	0	0	0	0	0	0	0	0	0	0	0	0	4
PSMB3	0	0	0	0	0	1	0	1	0	1	1	0	0	0	0	0	0	0	0	0	0	0	0	0	0	0	0	0	1	0	0	0	0	0	4
SEC13	0	0	0	0	1	1	0	0	0	0	1	1	0	0	0	0	0	0	0	0	0	0	0	0	0	0	0	1	1	0	0	0	0	1	4
DNM2	1	0	0	0	0	1	0	1	0	0	0	0	1	0	1	0	0	0	0	0	0	0	0	0	0	0	0	0	0	0	1	0	0	0	4
NMD3	0	0	0	1	0	0	1	1	0	0	1	0	0	0	1	0	0	0	0	1	0	0	0	0	0	0	0	1	0	0	0	0	0	0	4
ABCE1	0	0	0	0	0	1	0	1	1	0	0	0	1	0	1	0	0	1	1	1	0	0	0	0	0	0	0	1	0	0	0	0	0	0	4
WDHD1	0	0	1	0	0	1	1	0	0	0	0	0	1	0	1	0	0	0	0	0	0	0	0	0	0	0	1	0	0	0	0	0	0	0	4
CIAPIN1	0	0	0	0	1	1	0	0	1	0	1	0	0	0	0	0	0	0	0	0	0	0	0	0	0	0	0	0	0	0	0	0	0	0	4
DYNC1I2	0	1	0	0	1	1	0	0	0	0	0	0	0	1	0	0	0	0	0	0	0	0	0	0	0	0	0	0	0	0	0	0	0	0	4
DBR1	1	0	0	0	0	1	0	0	0	0	1	0	1	0	0	0	0	0	0	0	0	0	0	0	1	0	0	0	0	0	0	0	0	0	4
XRN2	0	0	0	0	1	0	0	0	0	0	1	0	1	1	0	0	0	0	0	1	0	0	0	0	1	1	0	0	0	0	0	1	0	0	4
NCAPH	1	0	0	0	0	0	0	0	1	0	1	0	1	0	1	1	1	0	0	0	0	0	0	1	0	0	0	0	0	0	1	0	0	0	4
AKIRIN2	0	1	0	0	0	1	0	0	0	1	0	0	0	1	0	0	0	0	0	0	0	0	0	0	0	0	0	1	1	0	0	0	0	1	4
ABCB7	0	0	0	0	0	0	0	0	0	1	1	0	1	1	0	0	0	0	0	0	0	0	0	0	0	0	0	0	0	0	0	0	0	0	4
PRPF38A	0	0	0	0	0	1	0	0	1	1	0	0	1	0	0	0	0	0	0	0	0	0	0	0	1	0	0	0	0	0	0	0	0	0	4
GAPDH	0	0	0	0	0	1	1	0	0	1	0	1	0	0	1	0	0	0	0	0	0	0	0	0	0	0	0	0	1	0	0	1	0	0	4
RPS3A	0	1	0	1	0	1	0	0	0	0	0	0	1	0	0	0	0	1	1	1	0	0	0	0	0	0	0	0	0	0	0	0	0	0	4
COPA	0	0	0	0	1	1	0	0	0	0	1	0	1	0	0	0	0	0	0	0	0	0	0	0	0	0	0	0	0	0	0	0	0	1	4
DPAGT1	0	0	0	0	1	0	1	0	0	1	0	0	1	0	0	0	0	0	0	0	0	0	0	0	0	0	0	0	0	0	0	0	0	0	4
ZNF830	0	0	0	0	1	1	0	1	0	0	1	0	0	0	1	1	0	0	0	0	0	0	0	0	1	0	1	0	0	0	0	0	0	0	4
DONSON	0	0	1	0	0	1	0	0	0	1	1	0	0	0	1	1	0	0	0	0	0	0	0	0	0	0	1	0	0	0	0	0	0	0	4
SUPV3L1	0	0	0	1	0	0	0	0	0	0	0	0	1	1	1	0	0	0	0	1	0	0	0	0	1	0	1	0	0	1	0	1	0	0	3
DDX3X	0	1	0	0	0	0	1	0	0	0	0	1	0	0	1	1	0	1	1	1	0	0	1	0	0	0	1	0	0	0	1	0	0	1	3
GOSR2	1	1	0	0	0	0	0	0	1	0	0	0	0	0	0	0	0	0	0	0	0	0	0	0	0	0	0	0	0	0	0	0	0	0	3
HNRNPK	0	0	0	0	0	1	0	0	1	0	1	0	0	0	0	0	0	0	0	0	0	0	0	0	1	0	0	0	0	0	0	0	0	0	3
EIF5A	0	0	0	1	0	1	1	0	0	0	0	0	0	0	0	0	0	0	1	0	0	0	0	0	0	0	0	0	0	0	0	0	0	0	3
PCBP1	0	0	0	1	0	1	0	0	0	0	0	0	1	0	0	0	0	0	0	0	0	0	0	0	1	1	0	0	0	0	0	0	0	0	3
CDC27	0	0	0	0	0	0	0	1	1	0	0	0	1	0	1	1	1	0	0	0	0	0	0	1	0	0	0	0	1	0	1	0	0	0	3
ROMO1	1	0	0	0	0	1	1	0	0	0	0	0	0	0	0	0	0	0	0	0	0	0	0	0	0	0	0	0	0	0	0	0	0	1	3
NOP10	0	0	0	0	1	0	0	0	0	1	0	0	0	1	1	0	0	0	0	1	0	0	0	0	0	0	1	0	0	1	0	0	1	0	3
CHMP4B	0	0	0	0	1	1	0	0	0	0	0	0	1	0	1	1	0	0	0	0	0	0	0	0	0	0	0	0	1	0	0	0	0	1	3
SPCS2	0	0	0	0	1	0	0	0	0	0	0	0	1	1	0	0	0	0	1	0	0	0	0	0	0	0	0	0	0	0	0	0	0	1	3
SETD1A	1	0	0	0	1	0	0	0	0	0	0	0	0	1	0	0	0	0	0	0	0	0	0	0	0	0	1	0	0	0	0	0	0	0	3
SFPQ	0	0	0	0	0	1	0	0	0	1	0	0	1	0	0	0	0	0	0	0	0	0	0	0	1	0	1	0	0	0	0	0	0	0	3
IPO7	0	0	0	1	1	1	0	0	0	0	0	0	0	0	0	1	0	0	0	0	0	0	0	0	0	0	0	1	0	0	0	0	0	1	3
CENPM	1	1	0	0	0	0	0	0	0	0	0	0	1	0	1	0	0	0	0	0	0	0	0	0	0	0	0	0	0	0	0	0	0	0	3
RPP14	1	0	0	0	0	0	0	1	0	0	0	0	1	0	0	0	0	0	0	1	0	0	0	0	0	0	0	0	0	0	0	0	0	0	3
SF3B1	0	0	0	0	1	0	0	0	0	0	0	1	0	1	0	0	0	0	0	1	0	0	0	0	1	0	0	0	0	0	0	0	0	0	3
ABT1	0	0	0	0	0	1	0	0	0	1	0	0	1	0	1	0	0	0	0	1	0	1	1	0	1	1	0	0	0	0	0	0	0	0	3
MRTO4	0	0	0	0	1	0	0	1	0	0	0	0	1	0	0	0	0	0	0	1	1	0	0	0	1	0	0	0	0	0	0	1	0	0	3
EXOSC8	0	0	0	0	0	1	1	0	0	0	0	0	1	0	0	0	0	0	0	1	0	1	0	0	1	0	0	0	1	1	0	1	0	0	3
DCTN4	0	0	0	0	0	0	1	1	0	0	0	0	0	1	0	0	0	0	0	0	0	0	0	0	0	0	0	0	1	0	0	0	0	0	3
SRP54	1	0	0	0	0	1	1	0	0	0	0	0	0	0	0	0	0	0	0	0	0	0	0	0	0	0	0	0	0	0	0	0	0	1	3
HNRNPC	0	0	0	0	1	1	0	0	0	0	0	0	1	0	0	0	0	0	0	0	0	0	0	1	1	0	0	0	0	1	1	0	0	0	3
SAP30BP	0	0	0	0	0	0	1	0	0	1	0	0	1	0	0	0	0	0	0	0	0	0	0	0	0	0	0	0	0	0	0	0	0	0	3
TBCA	0	0	0	1	1	0	1	0	0	0	0	0	0	0	0	0	0	0	0	0	0	0	0	0	0	0	0	0	0	0	0	0	0	0	3
SMC4	0	0	0	0	0	0	0	0	0	1	1	0	1	0	1	1	1	0	0	0	0	0	0	1	0	0	0	0	0	0	1	0	0	0	3
DDX23	0	0	0	0	0	0	0	1	0	1	1	0	0	0	0	0	0	0	0	1	0	0	0	0	1	0	0	0	0	0	0	0	0	0	3
RPL9	0	0	0	1	0	1	0	0	0	0	0	0	1	0	0	0	0	0	1	0	0	0	0	0	0	0	0	0	0	0	0	0	0	0	3
ACTR10	0	0	0	0	0	1	0	1	0	0	1	0	0	0	1	0	0	0	0	0	0	0	0	0	0	0	0	0	1	0	0	0	0	0	3
SLU7	0	0	0	0	0	0	0	1	0	0	1	0	1	0	0	0	0	0	0	1	0	0	0	0	1	0	0	0	0	0	0	0	0	1	3
CENPN	0	0	0	0	0	0	1	1	0	1	0	0	0	0	1	0	0	0	0	0	0	0	0	0	0	1	0	0	0	0	0	0	0	0	3
EFTUD2	1	0	0	0	0	0	0	0	0	0	1	0	1	0	0	0	0	0	0	0	0	0	0	0	1	0	0	0	0	0	0	0	0	0	3
PSMC1	0	0	0	0	0	1	0	0	1	0	0	0	1	0	0	0	0	0	0	0	0	0	0	0	0	0	0	0	1	0	0	0	0	0	3
FNTA	0	0	0	0	0	1	1	0	0	0	0	0	1	0	0	0	0	0	0	0	0	0	0	0	0	0	0	0	0	0	0	0	0	0	3
NACA	0	0	0	0	0	0	0	1	1	0	0	0	0	1	0	0	0	0	0	0	0	0	0	0	0	0	0	0	0	0	0	0	0	0	3
NCAPG	0	1	0	0	0	1	0	0	0	0	0	0	1	0	1	1	1	0	0	0	0	0	0	1	0	0	0	0	0	0	1	0	0	0	3
WNK1	0	1	0	0	0	1	1	0	0	0	0	0	0	0	1	1	0	0	0	0	0	0	0	0	0	0	0	0	0	0	0	0	0	1	3
TXN	0	0	0	1	0	0	0	1	0	0	0	0	1	0	0	0	0	0	0	0	0	0	0	0	0	0	0	0	1	0	0	0	0	1	3
FARSA	1	0	0	0	0	0	0	1	0	0	1	0	0	0	0	0	0	0	1	1	0	0	0	0	0	0	0	0	0	0	0	0	0	0	3
RAE1	0	1	0	1	0	0	0	0	0	1	0	0	0	0	1	1	0	0	0	0	0	0	0	0	0	0	0	1	1	0	0	0	0	0	3
ATP6AP1	0	0	0	1	0	1	0	0	0	0	0	1	0	0	0	0	0	0	0	0	0	0	0	0	0	0	0	0	0	0	0	0	0	1	3
CCND1	0	0	0	1	0	0	0	0	0	1	0	0	1	0	1	1	1	0	0	0	0	0	0	0	0	0	1	0	1	0	0	0	0	0	3
ILF3	1	0	0	0	0	0	0	0	0	1	0	0	1	0	0	0	0	0	0	0	0	0	0	0	0	0	0	0	0	0	0	0	0	0	3
RPAP2	0	0	0	0	0	1	0	0	0	0	1	0	0	1	0	0	0	0	0	1	0	0	0	0	0	1	0	0	0	1	0	0	0	0	3
PRPF40A	1	0	0	0	0	0	0	1	0	0	0	0	1	0	1	1	0	0	0	0	0	0	0	0	1	0	0	0	0	0	0	0	0	0	3
INTS8	0	0	0	0	0	1	0	0	1	0	0	0	1	0	0	0	0	0	0	1	0	0	0	0	0	1	0	0	0	1	0	0	0	0	3
TAF10	0	1	0	0	0	1	0	1	0	0	0	0	0	0	1	0	0	0	0	0	0	0	0	1	1	1	0	0	0	0	0	0	0	0	3
TPR	0	0	1	0	0	0	0	0	0	0	0	0	1	1	1	1	0	1	0	0	0	0	0	1	0	0	0	1	1	0	1	0	0	1	3
EEF1G	0	0	1	0	0	0	0	1	0	0	0	0	1	0	0	0	0	0	1	0	0	0	0	0	0	0	0	0	0	0	0	0	0	0	3
TRAPPC4	0	1	0	0	0	1	0	0	0	0	0	0	1	0	1	0	0	0	0	0	0	0	0	0	0	0	0	0	0	0	0	0	0	0	3
CLTC	0	0	0	0	0	1	0	0	0	0	0	0	1	1	1	1	0	0	0	0	0	0	0	0	0	0	0	0	1	0	0	0	0	1	3
SPATA5L1	0	0	0	0	0	0	0	0	0	1	0	0	1	1	0	0	0	0	0	1	1	0	0	0	0	0	0	0	0	0	0	0	0	0	3
FAU	0	0	0	1	0	1	0	0	0	0	0	0	1	0	0	0	0	0	1	0	0	0	0	0	0	0	0	0	0	0	0	0	0	0	3
GTF2E1	0	0	0	1	0	0	0	0	1	0	1	0	0	0	0	0	0	0	0	0	0	0	0	0	0	1	0	0	0	0	0	0	0	0	3
NOP14	0	0	0	0	1	1	0	0	0	0	0	0	1	0	0	0	0	0	0	1	0	1	0	0	0	0	0	0	0	0	0	0	0	0	3
PMPCB	0	0	1	0	0	0	0	0	0	1	1	0	0	0	0	0	0	0	0	0	0	0	0	0	0	0	0	0	0	0	0	0	0	1	3
PPA1	0	0	0	1	0	0	1	0	0	0	0	0	1	0	0	0	0	0	0	0	0	0	0	0	0	0	0	0	0	0	0	0	0	0	3
TIMM13	1	0	0	0	0	1	0	0	0	0	0	0	0	1	0	0	0	0	0	0	0	0	0	0	0	0	0	0	0	0	0	0	0	1	3
RBM39	0	0	0	1	0	1	0	0	0	0	0	0	1	0	0	0	0	0	0	0	0	0	0	0	1	0	0	0	0	0	0	0	0	0	3
MAD2L1	0	0	0	1	0	1	0	0	0	0	0	0	1	0	1	1	1	0	0	0	0	0	0	1	0	0	0	0	0	0	1	0	0	0	3
AP2S1	0	0	0	1	0	1	1	0	0	0	0	0	0	0	0	0	0	0	0	0	0	0	0	0	0	0	0	0	1	0	0	0	0	1	3
MED17	0	0	1	0	0	1	0	0	1	0	0	0	0	0	0	0	0	0	0	0	0	0	0	0	0	1	0	0	0	0	0	0	0	0	3
ZNF131	0	0	0	0	0	0	0	0	1	0	1	0	1	0	0	0	0	0	0	0	0	0	0	0	0	0	0	0	0	0	0	0	0	0	3
TP53RK	1	1	0	0	0	0	0	0	0	0	0	0	1	0	0	0	0	0	0	1	0	0	0	0	0	0	0	0	0	0	0	0	0	0	3
CENPA	1	0	0	0	0	0	0	0	0	0	0	1	0	1	1	0	0	0	0	0	0	0	0	0	0	1	0	0	0	0	0	0	0	1	3
PPP1CB	0	0	0	0	0	0	1	0	0	1	0	0	0	1	1	0	1	0	0	0	0	0	0	0	0	0	0	0	0	0	0	1	0	0	3
PCNA	0	0	0	1	0	1	1	0	0	0	0	0	0	0	1	0	1	0	0	0	0	0	0	1	0	0	1	0	0	0	0	0	1	0	3
TOP3A	0	0	0	0	0	0	0	0	0	0	1	0	1	1	1	0	0	0	0	0	0	0	0	0	0	0	1	0	0	0	0	0	0	0	3
XRCC5	0	0	1	0	0	1	0	0	0	0	0	0	1	0	1	0	0	0	0	1	0	0	1	1	1	0	1	0	0	0	1	0	0	1	3
ATP6V1C1	0	0	0	1	0	0	1	0	0	0	0	0	1	0	0	0	0	0	0	0	0	0	0	0	0	0	0	0	0	0	0	0	0	0	3
GINS3	0	0	0	1	0	0	0	1	0	0	0	0	1	0	1	0	0	0	0	0	0	0	0	0	0	0	1	0	0	0	0	0	0	0	3
CDC5L	0	0	0	1	0	1	0	0	0	0	0	0	1	0	0	1	0	0	0	0	0	0	0	0	1	0	1	0	0	0	0	0	0	0	3
CDC45	0	0	0	0	0	1	0	1	0	0	1	0	0	0	1	1	1	0	0	0	0	0	0	0	0	1	1	0	0	0	0	0	0	0	3
ALG1	0	0	0	0	0	0	1	0	0	1	0	0	1	0	0	0	0	0	0	0	0	0	0	0	0	0	0	0	0	0	0	0	0	0	3
NUP205	1	0	0	0	0	0	0	0	0	0	1	0	1	0	0	0	0	0	0	0	0	0	0	0	0	0	0	1	1	0	0	0	0	0	3
MPHOSPH10	1	0	0	1	0	0	0	0	0	1	0	0	0	0	0	0	0	0	0	1	0	0	0	0	1	0	0	0	0	0	0	0	0	0	3
RAC1	0	0	0	0	0	0	1	0	0	1	0	0	0	1	0	0	0	0	0	0	0	0	0	1	0	0	0	0	1	0	1	0	0	0	3
DMAP1	1	0	0	1	0	1	0	0	0	0	0	0	0	0	0	0	0	0	0	0	0	0	0	1	0	0	1	0	0	0	0	0	0	0	3
SMC2	0	1	0	0	1	0	0	0	1	0	0	0	0	0	1	1	1	0	0	0	0	0	0	1	0	0	0	0	0	0	1	0	0	0	3
LSM6	0	0	0	1	1	0	0	0	0	1	0	0	0	0	0	0	0	0	0	1	0	0	0	0	1	0	0	0	0	0	0	1	0	0	3
SNUPN	1	0	0	0	0	0	0	0	0	1	1	0	0	0	0	0	0	0	0	0	0	0	0	0	0	0	0	1	0	0	0	0	0	1	3
RUVBL2	1	0	1	0	0	0	0	0	0	0	1	0	0	0	1	0	0	0	0	1	0	0	0	1	1	0	1	0	0	0	0	0	0	1	3
SMC3	1	0	0	0	0	0	0	0	1	0	0	0	1	0	1	0	1	0	0	0	0	0	0	1	0	0	1	0	0	0	0	0	0	0	3
SNRPG	0	0	0	1	0	1	1	0	0	0	0	0	0	0	0	0	0	0	0	1	0	0	0	0	1	0	0	0	0	0	0	0	0	0	3
UTP6	0	0	0	1	0	1	0	0	0	0	1	0	0	0	0	0	0	0	0	1	0	0	0	0	0	0	0	0	0	0	0	0	0	0	3
RINT1	1	0	0	0	0	0	0	0	0	0	1	0	1	0	1	1	0	0	0	0	0	0	0	0	0	0	1	0	0	0	0	0	0	0	3
CHAF1A	0	0	0	0	0	0	0	0	1	0	1	0	1	0	0	0	0	0	0	0	0	0	0	0	0	1	1	0	0	0	0	0	0	0	3
USPL1	0	0	0	0	0	1	0	0	0	0	1	0	1	0	0	0	0	0	0	1	0	0	0	0	0	1	0	0	0	1	0	0	0	0	3
KIF18A	0	0	0	0	0	0	0	0	0	1	0	0	1	1	1	0	0	0	0	0	0	0	0	0	0	0	0	0	0	0	0	0	0	0	3
RRP15	0	0	0	0	0	0	0	0	0	1	0	0	1	1	0	0	0	0	0	1	1	1	0	0	0	0	0	0	0	0	0	0	0	0	3
NFYC	0	0	0	0	0	1	0	0	0	1	0	0	0	1	0	0	0	0	0	0	0	0	0	0	0	0	0	0	0	0	0	0	0	0	3
DDX27	1	0	0	0	0	1	0	0	0	0	1	0	0	0	0	0	0	0	0	1	0	0	0	0	0	0	0	0	0	0	0	0	0	0	3
DHX9	0	0	0	0	0	1	0	1	0	0	0	0	1	0	1	0	0	0	0	1	0	0	0	1	1	1	1	1	0	1	0	0	0	1	3
RPL5	0	0	0	1	0	1	0	0	0	1	0	0	0	0	1	0	0	0	1	1	1	0	1	0	1	0	0	0	0	0	0	0	0	0	3
CSTF3	0	0	0	0	0	1	1	0	1	0	0	0	0	0	0	0	0	0	0	0	0	0	0	0	1	0	0	0	0	1	0	1	0	0	3
HAUS6	0	0	0	1	0	0	0	0	0	0	1	0	1	0	1	0	0	0	0	0	0	0	0	0	0	0	0	0	0	0	0	0	0	0	3
RHOQ	0	0	0	1	0	0	0	0	0	0	0	1	1	0	0	0	0	0	0	0	0	0	0	0	0	0	0	0	0	0	0	0	0	0	3
RBM25	0	0	0	0	0	0	0	1	0	0	1	0	1	0	0	0	0	0	0	0	0	0	0	0	1	0	0	0	0	0	0	0	0	0	3
SEH1L	0	0	0	0	0	0	1	1	0	0	1	0	0	0	1	0	0	0	0	0	0	0	0	0	0	0	0	1	1	0	0	0	0	0	3
RCC1	0	0	0	0	0	1	0	0	0	0	1	0	1	0	1	1	0	0	0	0	0	0	0	0	0	0	0	0	0	0	1	0	0	0	3
PGD	0	0	0	1	0	0	1	0	0	0	0	0	1	0	0	0	0	0	0	0	0	0	0	0	0	0	0	0	0	0	0	0	0	0	3
NUP93	0	0	0	0	1	0	0	0	0	0	1	0	1	0	0	0	0	0	0	0	0	0	0	0	0	0	0	1	1	0	0	0	0	1	3
WDR33	0	0	0	0	1	1	0	1	0	0	0	0	0	0	0	0	0	0	0	0	0	0	0	0	1	0	1	0	0	1	0	1	1	0	3
WDR5	0	0	1	1	0	0	0	0	0	0	1	0	0	0	0	0	0	0	0	0	0	0	0	0	0	1	0	0	0	0	0	0	0	0	3
FTSJ3	0	0	0	0	0	1	0	0	0	0	1	0	1	0	0	0	0	0	0	1	1	1	0	0	0	0	0	0	0	0	0	0	0	0	3
NKAP	1	0	0	0	1	0	0	0	0	0	0	0	1	0	0	0	0	0	0	0	0	0	0	0	0	0	0	0	0	0	0	0	0	0	3
PNO1	0	0	0	0	1	0	0	0	0	0	0	0	1	0	0	0	0	0	0	1	0	0	0	0	0	0	0	0	0	0	0	0	0	0	2
PPIA	0	0	0	0	0	0	1	0	0	0	0	0	1	0	0	0	0	0	0	0	0	0	0	0	0	0	0	0	0	0	0	0	0	0	2
NAA15	0	0	0	0	1	0	0	0	0	1	0	0	0	0	0	0	0	0	0	0	0	0	0	0	0	0	0	0	0	0	0	0	0	0	2
BANP	0	0	0	1	0	0	1	0	0	0	0	0	0	0	0	0	0	0	0	0	0	0	0	0	0	0	0	0	0	0	0	0	0	1	2
HSPA8	0	0	0	0	0	0	0	0	0	0	0	0	1	1	0	0	0	0	0	0	0	0	0	0	1	0	0	0	1	0	1	0	0	1	2
PPIL4	0	0	0	0	0	0	1	0	0	1	0	0	0	0	0	0	0	0	0	0	0	0	0	0	0	0	0	0	0	0	0	0	0	0	2
STX18	0	0	0	0	1	0	0	0	0	0	1	0	0	0	0	0	0	0	0	0	0	0	0	1	0	0	0	0	0	0	0	0	0	1	2
EIF2S3	0	0	0	1	0	0	0	0	0	1	0	0	0	0	0	0	0	1	1	1	0	0	0	0	1	0	0	0	0	0	0	0	0	0	2
MED29	0	0	0	0	0	1	0	0	0	0	0	0	1	0	0	0	0	0	0	0	0	0	0	0	0	1	0	0	0	0	0	0	0	0	2
ILF2	1	0	0	1	0	0	0	0	0	0	0	0	0	0	0	0	0	0	0	0	0	0	0	0	0	0	0	0	0	0	0	0	0	0	2
SRRT	0	0	0	0	0	1	0	1	0	0	0	0	0	0	0	0	0	0	0	1	0	0	0	0	1	0	0	0	0	0	0	0	0	0	2
THOC2	1	0	0	0	0	0	1	0	0	0	0	0	0	0	1	0	0	0	0	0	0	0	0	0	1	0	0	1	0	0	1	0	0	0	2
CDC42	0	0	0	1	1	0	0	0	0	0	0	0	0	0	1	1	0	0	0	0	0	0	0	1	0	0	1	0	0	0	1	0	0	0	2
SNF8	0	0	0	0	0	0	0	0	0	1	0	0	1	0	0	0	0	0	0	0	0	0	0	0	0	0	0	0	1	0	0	0	0	1	2
ANAPC4	0	0	0	0	0	0	0	1	0	0	0	0	1	0	1	1	1	0	0	0	0	0	0	1	0	0	0	0	1	0	1	0	0	0	2
CMPK1	0	0	0	1	0	0	0	0	0	0	0	0	1	0	0	0	0	0	0	0	0	0	0	0	0	0	0	0	0	0	0	0	0	0	2
RBMXL1	0	0	0	0	0	1	0	0	0	1	0	0	0	0	0	0	0	0	0	0	0	0	0	0	1	0	0	0	0	0	0	0	0	0	2
INTS5	0	0	0	1	0	0	0	0	0	0	0	0	0	1	0	0	0	0	0	1	0	0	0	0	0	1	0	0	0	1	0	0	0	0	2
DHX15	0	0	0	1	0	1	0	0	0	0	0	0	0	0	0	0	0	0	0	0	0	0	0	0	1	0	0	0	0	0	0	0	0	0	2
SF3A2	0	0	0	0	1	1	0	0	0	0	0	0	0	0	0	0	0	0	0	1	0	0	0	0	1	0	0	0	0	0	0	0	0	0	2
RNF20	0	0	0	0	0	0	1	0	0	0	0	0	1	0	0	0	0	0	0	0	0	0	0	0	0	0	0	0	1	0	0	0	0	0	2
TERF2	0	1	0	0	0	0	0	0	0	0	0	0	1	0	1	1	0	0	0	0	0	0	0	1	0	0	1	0	0	0	1	0	1	1	2
VHL	0	1	0	0	0	0	1	0	0	0	0	0	0	0	0	0	0	0	0	0	0	0	0	0	0	1	0	0	1	0	0	0	0	0	2
BRD4	0	0	0	0	0	0	0	1	0	0	0	0	1	0	0	1	0	0	0	0	0	0	0	0	0	1	1	0	0	0	0	0	0	0	2
LUC7L3	0	0	0	1	0	1	0	0	0	0	0	0	0	0	0	0	0	0	0	1	0	0	0	0	1	0	0	0	0	0	0	0	0	0	2
CINP	0	0	0	0	0	1	0	0	0	0	0	0	0	1	1	0	0	0	0	1	1	0	0	0	0	0	1	0	0	0	0	0	0	0	2
NAA20	0	1	0	0	0	0	1	0	0	0	0	0	0	0	0	0	0	0	0	0	0	0	0	0	0	0	0	0	0	0	0	0	0	0	2
RAD17	0	0	0	0	0	1	1	0	0	0	0	0	0	0	1	1	0	0	0	0	0	0	0	1	0	0	1	0	0	0	0	0	0	0	2
NUDC	0	0	0	0	0	0	0	0	0	0	0	0	1	1	1	0	0	0	0	0	0	0	0	0	0	0	0	0	0	0	0	0	0	0	2
NOP2	1	0	0	0	0	1	0	0	0	0	0	0	0	0	1	0	0	0	0	1	1	0	1	0	1	0	0	0	0	0	0	0	0	0	2
PSMD11	0	0	0	0	0	0	0	0	0	0	1	0	1	0	0	0	0	0	0	0	0	0	0	0	0	0	0	0	1	0	0	0	0	0	2
IARS2	0	0	0	1	0	0	0	0	0	0	0	0	1	0	0	0	0	0	1	1	0	0	0	0	0	0	0	0	0	0	0	0	0	0	2
POP4	0	0	0	0	0	0	0	0	0	0	0	0	1	1	0	0	0	0	0	1	0	0	0	0	0	0	0	0	0	0	0	0	0	0	2
NUBP2	0	1	0	0	0	0	1	0	0	0	0	0	0	0	0	0	0	0	0	0	0	0	0	0	0	0	0	0	0	0	0	0	0	0	2
MRPL41	0	0	0	0	0	0	0	0	0	0	0	0	1	1	0	0	0	0	1	0	0	0	0	0	0	0	0	0	0	0	0	0	0	0	2
KCMF1	0	0	0	0	1	0	0	0	0	1	0	0	0	0	0	0	0	0	0	0	0	0	0	0	0	0	0	0	0	0	0	0	0	0	2
DHX16	1	0	0	1	0	0	0	0	0	0	0	0	0	0	0	0	0	0	0	0	0	0	0	0	1	0	0	0	0	0	0	0	0	0	2
TOP1	0	0	0	0	0	0	0	0	0	1	0	0	1	0	1	0	0	0	0	0	0	0	0	0	0	0	1	0	0	0	0	0	0	0	2
ALG14	0	0	0	0	0	1	1	0	0	0	0	0	0	0	0	0	0	0	0	0	0	0	0	0	0	0	0	0	0	0	0	0	0	0	2
GPKOW	0	0	0	0	0	0	1	0	0	0	0	0	1	0	0	0	0	0	0	0	0	0	0	0	1	0	0	0	0	0	0	0	0	0	2
RNF113A	1	0	0	0	0	1	0	0	0	0	0	0	0	0	0	0	0	0	0	1	0	0	0	0	1	0	1	0	0	0	0	0	0	0	2
MED18	0	0	0	0	0	1	0	1	0	0	0	0	0	0	0	0	0	0	0	0	0	0	0	0	0	1	0	0	0	0	0	0	0	0	2
TRPM7	0	0	0	0	0	1	0	0	0	0	0	0	1	0	0	0	0	0	0	0	0	0	0	0	0	0	0	0	0	0	0	0	0	0	2
SMG6	0	0	0	0	1	0	0	0	0	0	0	0	1	0	0	0	0	0	0	0	0	0	0	1	1	0	0	1	0	0	1	1	0	0	2
RPL36AL	0	0	0	0	0	0	1	0	0	0	0	0	0	1	0	0	0	0	1	0	0	0	0	0	0	0	0	0	0	0	0	0	0	0	2
CDC7	0	0	0	0	0	1	0	0	0	0	0	0	1	0	1	1	1	0	0	0	0	0	0	1	0	0	1	0	0	0	0	0	0	0	2
PPP1R2	0	0	0	0	0	0	1	0	0	1	0	0	0	0	0	0	0	0	0	0	0	0	0	0	0	0	0	0	0	0	0	0	0	0	2
POLR2B	1	1	0	0	0	0	0	0	0	0	0	0	0	0	0	0	0	0	0	0	0	0	0	0	0	1	0	0	1	0	0	0	1	0	2
UBE2N	0	1	0	0	0	0	0	0	0	1	0	0	0	0	0	0	0	0	0	0	0	0	0	1	0	0	1	0	1	0	0	0	1	0	2
ECT2	0	0	0	1	0	0	0	0	0	0	0	0	0	1	1	1	0	0	0	0	0	0	0	0	0	0	0	0	0	0	0	0	0	0	2
SRP72	0	0	0	0	0	1	0	0	0	0	0	0	1	0	0	0	0	0	0	0	0	0	0	0	0	0	0	0	0	0	0	0	0	1	2
SCFD1	0	0	0	0	0	0	0	0	0	0	0	1	0	1	0	0	0	0	0	0	0	0	0	0	0	0	0	0	0	0	1	0	0	1	2
MASTL	0	0	0	0	0	1	0	0	0	0	0	0	1	0	1	1	0	0	0	0	0	0	0	0	0	0	1	0	0	0	0	0	0	0	2
INTS6	0	0	0	0	0	0	1	0	0	0	0	0	1	0	0	0	0	0	0	1	0	0	0	0	0	1	0	0	0	1	0	0	0	0	2
GNL3	0	0	1	0	0	0	0	0	0	0	0	0	0	1	1	0	0	0	0	1	0	0	0	1	0	0	0	0	0	0	0	0	0	0	2
DBF4	0	0	0	0	0	0	1	0	0	1	0	0	0	0	1	1	1	0	0	0	0	0	0	1	0	0	1	0	0	0	0	0	0	0	2
SPDYE1	0	0	0	1	0	0	1	0	0	0	0	0	0	0	0	0	1	0	0	0	0	0	0	0	0	0	0	0	0	0	0	0	0	0	2
CPSF2	0	0	0	0	0	1	0	0	0	0	0	0	1	0	0	0	0	0	0	0	0	0	0	0	1	0	0	0	0	1	0	1	0	0	2
SAP18	0	0	0	0	0	1	0	0	0	0	0	0	1	0	0	0	0	0	0	0	0	0	0	0	1	0	0	1	0	0	0	1	0	0	2
DNAJC8	0	0	0	0	0	1	0	0	0	0	0	0	1	0	0	0	0	0	0	0	0	0	0	0	0	0	0	0	0	0	0	0	0	0	2
DCTN3	0	0	0	1	0	0	0	0	0	0	0	0	1	0	1	0	0	0	0	0	0	0	0	0	0	0	0	0	1	0	0	0	0	0	2
MCM4	0	0	0	0	0	1	0	0	0	1	0	0	0	0	1	0	1	0	0	0	0	0	0	1	0	0	1	0	0	0	0	0	1	0	2
PLK4	0	0	0	0	0	1	1	0	0	0	0	0	0	0	1	1	0	0	0	0	0	0	0	1	0	0	0	0	0	0	0	0	0	0	2
SIN3A	1	0	0	0	0	0	0	0	0	0	0	0	1	0	0	1	0	0	0	0	0	0	0	0	0	0	1	0	1	0	0	0	0	0	2
PSMA1	0	0	0	1	0	1	0	0	0	0	0	0	0	0	0	0	0	0	0	0	0	0	0	0	0	0	0	0	1	0	0	0	0	0	2
DHFR	0	1	0	0	0	0	0	0	0	0	0	0	1	0	0	0	0	0	0	0	0	0	0	0	0	0	0	0	0	0	0	0	0	0	2
NRBP1	1	0	0	0	0	0	0	0	0	0	0	1	0	0	0	0	0	0	0	0	0	0	0	0	0	0	0	0	0	0	0	0	0	0	2
LETM1	1	0	0	0	0	0	0	0	0	0	0	0	1	0	0	0	0	0	0	0	0	0	0	0	0	0	0	0	0	0	0	0	0	0	2
ISG20L2	0	0	0	0	0	1	0	0	0	0	0	0	1	0	0	0	0	0	0	1	0	0	0	0	0	0	0	0	0	0	0	0	0	0	2
NOL9	0	0	0	0	0	0	1	0	0	0	1	0	0	0	0	0	0	0	0	1	1	0	0	0	0	0	0	0	0	0	0	0	0	0	2
SCAP	0	0	1	0	0	1	0	0	0	0	0	0	0	0	0	0	0	0	0	0	0	0	0	0	0	0	0	0	0	0	0	0	0	0	2
GMPPB	0	0	0	1	0	0	0	0	0	1	0	0	0	0	0	0	0	0	0	0	0	0	0	0	0	0	0	0	0	0	0	0	0	0	2
SRCAP	0	0	1	0	0	0	0	0	0	0	1	0	0	0	0	0	0	0	0	0	0	0	0	0	0	0	0	0	0	0	0	0	0	0	2
WDR55	0	0	0	1	0	1	0	0	0	0	0	0	0	0	0	0	0	0	0	1	0	0	0	0	0	0	0	0	0	0	0	0	0	0	2
AHCTF1	0	0	0	0	0	1	0	0	0	0	1	0	0	0	1	1	0	0	0	0	0	0	0	0	0	0	0	1	0	0	0	0	0	0	2
UPF2	0	0	0	0	0	0	0	1	0	0	0	0	1	0	0	0	0	0	0	0	0	0	0	0	1	0	0	1	0	0	0	1	0	0	2
COPS4	0	0	0	1	0	0	0	0	0	1	0	0	0	0	0	0	0	0	0	0	0	0	0	0	0	0	0	0	0	0	0	0	0	0	2
UBTF	0	0	0	1	0	0	0	0	0	0	1	0	0	0	0	0	0	0	0	0	0	0	0	0	0	1	0	0	0	0	0	0	0	0	2
ZNF335	0	0	0	0	0	0	1	0	1	0	0	0	0	0	0	0	0	0	0	0	0	0	0	0	0	0	0	0	0	0	0	0	0	0	2
HDAC3	1	0	0	0	0	0	0	0	0	1	0	0	0	0	1	1	0	0	0	0	0	0	0	0	0	1	1	0	0	0	0	0	0	0	2
RAD51C	0	0	0	0	0	1	0	0	0	0	0	0	0	1	1	1	0	0	0	0	0	0	0	0	0	1	1	0	0	0	0	0	0	0	2
HSPA5	0	0	0	0	0	0	0	0	0	0	0	0	1	1	0	0	0	0	0	0	0	0	0	0	0	0	0	0	1	0	1	0	0	1	2
NUP155	1	0	0	0	0	0	0	0	0	0	1	0	0	0	1	0	0	0	0	1	0	0	0	0	0	0	0	1	1	0	0	0	0	1	2
ATR	0	0	0	0	0	1	0	0	0	0	0	0	1	0	1	1	1	0	0	0	0	0	0	1	0	0	1	1	0	0	0	0	0	1	2
CDC73	0	0	0	1	0	1	0	0	0	0	0	0	0	0	0	1	0	0	0	1	0	0	0	0	1	1	0	0	0	1	0	0	0	0	2
AP2M1	0	0	0	1	0	1	0	0	0	0	0	0	0	0	0	0	0	0	0	0	0	0	0	0	0	0	0	0	1	0	0	0	0	1	2
TAF8	0	0	0	0	0	0	1	0	0	0	0	0	1	0	0	0	0	0	0	0	0	0	0	0	1	1	0	0	0	0	0	0	0	1	2
ZNF207	0	0	0	0	0	0	0	1	0	0	0	1	0	0	1	1	0	0	0	0	0	0	0	1	0	0	0	0	0	0	1	0	0	0	2
BPTF	0	0	0	0	0	1	0	0	0	0	0	0	1	0	0	0	0	0	0	0	0	0	0	0	0	0	0	0	0	0	0	0	0	0	2
PDCD2	0	0	0	0	0	0	0	0	0	0	0	0	1	1	0	0	0	0	0	0	0	0	0	0	0	0	0	0	0	0	0	0	0	0	2
TUBGCP6	0	1	0	0	0	0	0	0	0	0	0	0	0	1	1	0	0	0	0	0	0	0	0	0	0	0	0	0	0	0	0	0	0	0	2
RSL1D1	0	0	0	1	0	0	0	1	0	0	0	0	0	0	0	0	0	0	0	1	1	0	0	0	0	0	0	0	0	0	0	0	0	0	2
MVD	0	0	0	0	0	0	0	0	0	0	0	0	1	1	0	0	0	0	0	0	0	0	0	0	0	0	0	0	0	0	0	0	0	0	2
MRPS10	0	0	0	0	0	0	1	0	0	0	0	0	0	0	0	0	0	0	1	0	0	0	0	0	0	0	0	0	0	0	0	0	0	0	1
SOD2	0	0	0	0	0	0	0	0	0	0	0	0	1	0	0	0	0	0	1	0	0	0	0	0	0	0	1	0	1	0	0	0	0	0	1
SYS1	0	0	0	0	0	0	0	0	0	0	0	0	1	0	0	0	0	0	0	0	0	0	0	0	0	0	0	0	0	0	0	0	0	1	1
RPL36A	0	0	0	1	0	0	0	0	0	0	0	0	0	0	0	0	0	0	1	0	0	0	0	0	0	0	0	0	0	0	0	0	0	0	1
PPP2R1A	0	0	0	1	0	0	0	0	0	0	0	0	0	0	1	1	1	0	0	0	0	0	0	1	1	0	1	0	0	0	0	1	0	0	1
RPF1	0	0	0	0	0	0	0	0	0	0	0	0	1	0	0	0	0	0	0	1	1	1	0	0	0	0	0	0	0	0	0	0	0	0	1
ELP3	0	0	0	0	0	0	0	0	0	0	0	0	1	0	0	0	0	0	0	1	0	0	0	0	0	0	0	0	0	0	0	0	0	0	1
TYMS	0	0	0	1	0	0	0	0	0	0	0	0	0	0	0	0	0	0	0	0	0	0	0	0	0	0	1	0	0	0	0	0	1	0	1
GRWD1	0	0	0	0	0	0	0	0	0	0	0	0	0	1	0	0	0	0	0	1	0	0	0	0	0	1	1	0	0	0	0	0	0	0	1
NHP2	0	0	0	1	0	0	0	0	0	0	0	0	0	0	1	0	0	0	0	1	1	0	0	0	0	0	1	0	0	1	0	0	1	0	1
LSM11	0	0	0	0	0	0	1	0	0	0	0	0	0	0	0	1	0	0	0	0	0	0	0	0	1	0	0	0	0	1	0	0	0	0	1
DNAJA3	0	0	0	0	0	0	0	0	0	0	0	0	1	0	0	0	0	0	0	0	0	0	0	0	0	0	1	0	0	0	0	0	0	0	1
ARPC3	0	0	0	0	0	0	0	0	0	0	0	0	0	1	0	0	0	0	0	0	0	0	0	0	0	0	0	0	0	0	0	0	0	0	1
POLR3E	1	0	0	0	0	0	0	0	0	0	0	0	0	0	0	0	0	0	0	1	0	0	0	0	0	1	0	0	0	0	0	0	0	0	1
RPL35A	0	0	0	1	0	0	0	0	0	0	0	0	0	0	0	0	0	0	1	1	1	0	0	0	0	0	0	0	0	0	0	0	0	0	1
CFL1	0	0	0	0	0	1	0	0	0	0	0	0	0	0	1	0	0	0	0	0	0	0	0	0	0	0	0	0	0	0	0	0	0	0	1
NDE1	0	0	0	0	0	0	1	0	0	0	0	0	0	0	1	0	0	0	0	0	0	0	0	0	0	0	0	0	0	0	0	0	0	0	1
DENR	0	0	0	0	0	0	1	0	0	0	0	0	0	0	0	0	0	1	1	1	0	0	0	0	1	0	0	0	0	0	0	0	0	0	1
NDUFS5	0	0	0	0	0	0	1	0	0	0	0	0	0	0	0	0	0	0	0	0	0	0	0	0	0	0	0	0	1	0	0	0	0	0	1
CYCS	0	0	0	0	0	0	1	0	0	0	0	0	0	0	0	0	0	0	0	0	0	0	0	0	0	0	0	0	1	0	0	0	0	0	1
SCD	0	0	0	0	0	0	0	0	0	0	0	0	0	1	0	0	0	0	0	0	0	0	0	0	0	0	0	0	0	0	0	0	0	0	1
AGAP5	0	0	0	0	0	0	1	0	0	0	0	0	0	0	0	0	0	0	0	0	0	0	0	0	0	0	0	0	0	0	0	0	0	0	1
USP7	0	0	0	0	0	0	0	0	0	0	0	0	1	0	0	0	0	0	0	0	0	0	0	1	0	0	1	0	1	0	0	0	0	0	1
TAF7	0	0	0	0	0	1	0	0	0	0	0	0	0	0	0	0	0	0	0	0	0	0	0	1	1	1	0	0	0	0	0	0	0	0	1
CDK2	0	0	0	0	0	0	1	0	0	0	0	0	0	0	1	1	1	0	0	0	0	0	0	1	0	1	1	0	1	0	0	0	0	0	1
DNAJC9	0	0	0	0	0	1	0	0	0	0	0	0	0	0	0	0	0	0	0	0	0	0	0	0	0	1	0	0	0	0	0	0	0	0	1
ARMC7	0	0	0	1	0	0	0	0	0	0	0	0	0	0	0	0	0	0	0	0	0	0	0	0	1	0	0	0	0	0	0	0	0	0	1
PSMD1	0	0	0	0	0	0	0	0	0	0	0	0	1	0	0	0	0	0	0	0	0	0	0	0	0	0	0	0	1	0	0	0	0	0	1
GRB2	0	0	0	0	0	0	1	0	0	0	0	0	0	0	0	1	0	0	0	0	0	0	0	1	0	0	1	0	0	0	0	0	0	0	1
TELO2	0	0	0	0	0	0	0	0	0	0	0	0	1	0	1	1	0	0	0	0	0	0	0	0	0	0	1	0	0	0	0	0	1	0	1
CCDC86	0	0	0	0	0	0	0	0	0	0	0	0	0	1	0	0	0	0	0	0	0	0	0	0	0	0	0	0	0	0	0	0	0	0	1
GMPS	0	0	1	0	0	0	0	0	0	0	0	0	0	0	0	0	0	0	0	0	0	0	0	0	0	0	0	0	0	0	0	0	0	0	1
MAX	0	0	0	0	0	0	1	0	0	0	0	0	0	0	0	0	0	0	0	0	0	0	0	0	0	0	0	0	0	0	0	0	0	0	1
MRPL35	0	0	0	0	0	0	0	0	0	0	0	0	1	0	0	0	0	0	1	0	0	0	0	0	0	0	0	0	0	0	0	0	0	0	1
ADSL	0	0	0	0	0	0	0	0	0	0	0	0	1	0	0	0	0	0	0	0	0	0	0	0	0	0	0	0	0	0	0	0	0	0	1
PISD	0	0	0	0	0	0	0	0	0	0	0	0	0	1	1	0	0	0	0	0	0	0	0	0	0	0	0	0	1	0	0	0	0	0	1
PLRG1	0	0	0	0	0	0	0	1	0	0	0	0	0	0	0	1	0	0	0	0	0	0	0	0	1	0	0	0	0	0	0	0	0	1	1
VRK1	0	0	0	0	0	0	1	0	0	0	0	0	0	0	1	0	0	0	0	0	0	0	0	0	0	0	1	0	0	0	0	0	0	0	1
LCE2A	0	0	0	0	0	0	1	0	0	0	0	0	0	0	0	0	0	0	0	0	0	0	0	0	0	0	0	0	0	0	0	0	0	0	1
MAD2L2	0	0	0	0	0	0	0	0	0	0	0	1	0	0	1	1	1	0	0	0	0	0	0	1	0	0	1	0	0	0	1	0	1	0	1
BCL2L1	0	0	0	0	0	0	1	0	0	0	0	0	0	0	0	1	1	0	0	0	0	0	0	0	0	0	1	0	1	0	1	0	0	0	1
VARS2	0	0	0	0	0	0	0	0	0	0	0	0	1	0	0	0	0	0	1	1	0	0	0	0	0	0	0	0	0	0	0	0	0	0	1
SNRPC	0	0	0	0	0	0	1	0	0	0	0	0	0	0	0	0	0	0	0	1	0	0	0	0	1	0	0	0	0	0	0	0	0	0	1
PPAT	0	0	0	0	0	0	1	0	0	0	0	0	0	0	0	0	0	0	0	0	0	0	0	0	0	0	0	0	0	0	0	0	0	0	1
EIF4B	0	0	0	0	0	0	1	0	0	0	0	0	0	0	0	0	0	1	1	0	0	0	0	0	0	0	0	0	0	0	0	0	0	0	1
UROD	0	0	0	0	0	0	1	0	0	0	0	0	0	0	0	0	0	0	0	0	0	0	0	0	0	0	0	0	0	0	0	1	0	0	1
MRPL10	0	0	0	0	0	0	0	0	0	0	0	0	1	0	0	0	0	0	1	0	0	0	0	0	0	0	0	0	0	0	0	0	0	0	1
DR1	1	0	0	0	0	0	0	0	0	0	0	0	0	0	0	0	0	0	0	0	0	0	0	0	0	1	0	0	0	0	0	0	0	0	1
YEATS4	0	0	0	0	0	0	0	0	0	0	0	0	1	0	1	0	0	0	0	0	0	0	0	1	0	0	0	0	0	0	0	0	0	0	1
MCL1	0	0	0	0	0	1	0	0	0	0	0	0	0	0	0	0	0	0	0	0	0	0	0	0	0	0	1	0	0	0	0	0	0	0	1
TRAPPC5	0	0	0	0	0	1	0	0	0	0	0	0	0	0	1	0	0	0	0	0	0	0	0	0	0	0	0	0	0	0	0	0	0	0	1
PNPT1	0	0	0	0	0	0	0	0	0	0	0	0	0	1	0	0	0	0	0	1	0	0	0	0	1	0	0	1	0	1	0	1	0	0	1
MRPS21	0	0	0	0	0	1	0	0	0	0	0	0	0	0	0	0	0	0	1	0	0	0	0	0	0	0	0	0	0	0	0	0	0	0	1
RPP30	0	0	0	0	0	0	0	0	0	0	0	0	0	1	0	0	0	0	0	1	0	0	0	0	0	0	0	0	0	0	0	0	0	0	1
CBFB	0	0	0	0	0	1	0	0	0	0	0	0	0	0	0	0	0	0	0	0	0	0	0	0	0	1	0	0	0	0	0	0	0	0	1
MRPL4	0	0	0	0	0	0	0	0	0	0	0	0	1	0	0	0	0	0	1	0	0	0	0	0	0	0	0	0	0	0	0	0	0	0	1
RPL6	0	0	0	1	0	0	0	0	0	0	0	0	0	0	1	0	0	0	1	1	1	0	1	0	1	0	0	0	0	0	0	0	0	0	1
AHCYL1	0	0	0	0	0	0	1	0	0	0	0	0	0	0	1	0	0	0	0	0	0	0	0	0	0	0	0	1	0	0	0	0	0	1	1
RNMT	0	0	0	0	0	0	0	0	0	1	0	0	0	0	0	0	0	0	0	0	0	0	0	0	1	0	0	0	0	0	0	1	0	0	1
THAP1	0	0	0	0	0	0	1	0	0	0	0	0	0	0	0	1	0	0	0	0	0	0	0	0	0	1	0	0	0	0	0	0	0	0	1
ACLY	0	0	0	0	0	0	0	0	0	0	0	0	1	0	0	0	0	0	1	0	0	0	0	0	0	0	0	0	0	0	0	0	0	0	1
ATP1A1	0	0	0	0	0	0	0	0	1	0	0	0	0	0	0	0	0	0	0	0	0	0	0	0	0	0	0	0	0	0	0	0	0	0	1
UTP23	0	0	0	0	0	0	0	0	0	0	0	0	1	0	0	0	0	0	0	1	0	1	0	0	0	0	0	0	0	0	0	0	0	0	1
TGS1	0	0	0	0	0	0	0	0	0	0	0	0	0	1	0	0	0	0	0	1	0	0	0	0	1	0	0	0	0	0	0	0	0	0	1
RPN1	0	0	0	1	0	0	0	0	0	0	0	0	0	0	0	0	0	0	0	0	0	0	0	0	0	0	0	0	0	0	0	0	0	0	1
AHCY	0	0	0	0	0	0	0	0	0	0	0	0	0	1	0	0	0	0	0	0	0	0	0	0	0	0	0	0	0	0	0	0	0	0	1
CEBPZ	0	0	0	0	0	0	0	0	0	0	0	0	1	0	0	0	0	0	0	0	0	0	0	0	0	0	0	0	0	0	0	0	0	0	1
MT2A	0	0	0	0	0	0	1	0	0	0	0	0	0	0	0	0	0	0	0	0	0	0	0	0	0	0	0	0	0	0	0	0	0	0	1
EIF2B1	0	0	0	0	0	0	0	0	0	0	0	0	1	0	0	0	0	1	1	0	0	0	0	0	0	0	0	0	0	0	0	0	0	0	1
SRP14	0	0	0	0	0	0	1	0	0	0	0	0	0	0	0	0	0	0	0	0	0	0	0	0	0	0	0	0	0	0	0	0	0	1	1
CCAR1	0	0	0	1	0	0	0	0	0	0	0	0	0	0	0	0	0	0	0	0	0	0	0	0	0	0	0	0	1	0	0	0	0	0	1
ZEB2	0	0	0	0	0	0	0	0	0	0	0	0	1	0	0	0	0	0	0	0	0	0	0	0	0	0	0	0	0	0	0	0	0	0	1
ZRSR2	0	0	0	0	0	0	0	0	0	0	0	0	1	0	0	0	0	0	0	1	0	0	0	0	1	0	0	0	0	0	0	0	0	0	1
SRFBP1	0	0	0	0	0	0	0	0	0	0	0	0	1	0	0	0	0	0	0	1	0	0	0	0	0	0	0	0	0	0	0	0	0	0	1
YARS2	0	0	0	0	0	0	0	0	0	0	0	0	1	0	0	0	0	0	1	1	0	0	0	0	0	0	0	0	0	0	0	0	0	0	1
FIP1L1	0	0	0	0	0	0	0	0	0	0	0	0	1	0	0	0	0	0	0	0	0	0	0	0	1	0	0	0	0	0	0	1	0	0	1
CHD4	0	0	0	0	0	0	0	0	0	0	0	1	0	0	0	0	0	0	0	0	0	0	0	0	0	0	1	0	0	0	0	0	0	0	1
RAD9A	0	0	0	0	0	1	0	0	0	0	0	0	0	0	1	1	0	0	0	0	0	0	0	0	0	0	1	0	0	0	0	0	0	0	1
PSMD12	0	0	0	0	0	1	0	0	0	0	0	0	0	0	0	0	0	0	0	0	0	0	0	0	0	0	0	0	1	0	0	0	0	0	1
DPH3	0	0	0	0	1	0	0	0	0	0	0	0	0	0	0	0	0	0	0	1	0	0	0	0	0	0	0	0	0	0	0	0	0	0	1
SAMM50	0	0	0	0	0	0	0	0	0	0	0	0	1	0	0	0	0	0	0	0	0	0	0	0	0	0	0	0	0	0	0	0	0	1	1
LTV1	0	1	0	0	0	0	0	0	0	0	0	0	0	0	1	0	0	0	0	1	0	0	0	0	0	0	0	1	0	0	0	0	0	0	1
COQ4	0	0	0	0	0	0	0	0	0	0	0	0	0	1	0	0	0	0	0	0	0	0	0	0	0	0	0	0	0	0	0	0	0	0	1
POLR1E	0	0	0	0	0	0	0	0	0	0	0	0	0	1	0	0	0	0	0	1	0	0	0	0	0	1	0	0	0	0	0	0	0	0	1
HGS	0	0	0	1	0	0	0	0	0	0	0	0	0	0	0	0	0	0	0	0	0	0	0	0	0	0	0	0	1	0	0	0	0	1	1
CSTF1	0	0	0	0	0	0	0	0	0	0	0	0	1	0	0	0	0	0	0	0	0	0	0	0	1	0	0	0	0	1	0	1	0	0	1
NUP43	0	0	0	0	0	0	0	0	0	0	0	0	1	0	1	0	0	0	0	0	0	0	0	0	0	0	0	1	1	0	0	0	0	0	1
SNW1	0	0	0	1	0	0	0	0	0	0	0	0	0	0	0	0	0	0	0	0	0	0	0	0	1	0	1	0	1	0	0	0	0	0	1
WDR1	0	1	0	0	0	0	0	0	0	0	0	0	0	0	1	0	0	0	0	0	0	0	0	1	0	0	0	0	0	0	0	0	0	0	1
ACTB	0	0	0	0	0	0	1	0	0	0	0	0	0	0	0	1	0	0	0	0	0	0	0	1	0	0	0	0	1	0	1	0	0	0	1
DHPS	0	0	0	0	0	0	0	0	0	0	0	0	1	0	0	0	0	0	1	0	0	0	0	0	0	0	0	0	0	0	0	0	0	0	1
RBBP8	0	0	0	0	0	0	0	0	0	0	0	0	1	0	1	1	0	0	0	0	0	0	0	0	0	0	1	0	0	0	0	0	0	0	1
GEMIN7	0	0	0	0	0	0	0	0	0	1	0	0	0	0	0	0	0	0	0	1	0	0	0	0	1	0	0	0	0	0	0	0	0	0	1
VDAC1	0	0	0	0	0	0	0	0	0	0	0	0	1	0	0	0	1	0	0	0	0	0	0	1	0	0	0	0	1	0	0	0	0	0	1
TPX2	0	0	0	0	0	1	0	0	0	0	0	0	0	0	1	1	0	0	0	0	0	0	0	0	0	0	0	0	0	0	1	0	0	0	1
NCAPG2	0	0	0	0	0	0	0	1	0	0	0	0	0	0	1	1	1	0	0	0	0	0	0	1	0	1	0	0	0	0	1	0	0	0	1
MYBBP1A	0	0	0	0	0	0	0	0	0	0	0	0	1	0	0	1	0	0	0	1	0	0	0	0	0	0	0	0	0	0	0	0	0	0	1
YPEL5	0	0	0	0	0	0	0	0	0	1	0	0	0	0	0	0	0	0	0	0	0	0	0	0	0	0	0	0	0	0	0	0	0	0	1
FNTB	0	0	0	0	0	0	0	0	0	0	0	0	1	0	0	0	0	0	0	0	0	0	0	0	0	0	0	0	0	0	0	0	0	0	1
NDOR1	0	0	0	0	0	0	1	0	0	0	0	0	0	0	0	0	0	0	0	0	0	0	0	0	0	0	0	0	0	0	0	0	0	0	1
GTF3C2	0	0	0	0	0	0	0	0	0	0	0	0	1	0	0	0	0	0	0	1	0	0	0	0	0	1	0	0	0	0	0	0	0	0	1
EWSR1	1	0	0	0	0	0	0	0	0	0	0	0	0	0	0	0	0	0	0	0	0	0	0	0	0	0	0	0	0	0	0	0	0	0	1
NOL12	0	0	0	0	0	0	0	0	0	0	0	0	0	1	0	0	0	0	0	0	0	0	0	0	0	0	0	0	0	0	0	0	0	0	1
HNRNPU	0	0	0	0	0	0	0	0	1	0	0	0	0	0	1	1	0	0	0	0	0	0	0	1	1	1	0	1	0	0	1	0	0	1	1
SLC7A5	0	1	0	0	0	0	0	0	0	0	0	0	0	0	0	0	0	0	0	0	0	0	0	0	0	0	0	0	0	0	0	0	0	0	1
OIP5	0	0	0	0	0	0	0	0	0	0	0	0	0	1	1	0	0	0	0	0	0	0	0	0	0	1	0	0	0	0	0	0	0	0	1
RPL15	0	0	0	1	0	0	0	0	0	0	0	0	0	0	0	0	0	0	1	0	0	0	0	0	0	0	0	0	0	0	0	0	0	0	1
EEF1B2	0	0	0	0	0	0	1	0	0	0	0	0	0	0	0	0	0	0	1	0	0	0	0	0	0	0	0	0	0	0	0	0	0	0	1
SNRPD3	0	0	0	1	0	0	0	0	0	0	0	0	0	0	0	0	0	0	0	1	0	0	0	0	1	0	0	0	0	0	0	0	0	0	1
NXT1	0	0	0	0	0	0	1	0	0	0	0	0	0	0	0	0	0	0	0	1	0	0	0	0	0	0	0	1	1	0	0	1	0	1	1
NOC2L	0	0	0	0	0	0	0	0	0	0	0	0	1	0	0	0	0	0	0	1	1	0	0	0	0	1	0	0	0	0	0	0	0	0	1
EXOSC5	0	0	0	1	0	0	0	0	0	0	0	0	0	0	0	0	0	0	0	1	0	0	0	0	1	0	1	0	0	1	0	1	0	0	1
TAF12	0	0	0	0	0	0	1	0	0	0	0	0	0	0	0	0	0	0	0	0	0	0	0	1	1	1	0	0	0	0	0	0	0	0	1
HMGA1	0	0	0	0	0	0	1	0	0	0	0	0	0	0	1	0	0	0	0	0	0	0	0	0	0	0	1	0	0	0	0	0	0	0	1
TPI1	0	0	0	0	0	0	0	0	0	0	0	0	1	0	0	0	0	0	0	0	0	0	0	0	0	0	0	0	0	0	0	1	0	0	1
UQCRFS1	0	0	0	0	0	0	0	0	0	0	0	0	0	1	0	0	0	0	0	0	0	0	0	0	0	0	0	0	1	0	0	0	0	0	1
MRPL43	0	0	0	0	0	0	0	0	0	0	0	0	1	0	0	0	0	0	1	0	0	0	0	0	0	0	0	0	0	0	0	0	0	0	1
RPL28	0	0	0	0	0	0	0	0	0	0	0	0	1	0	0	0	0	0	1	0	0	0	0	0	0	0	0	0	0	0	0	0	0	0	1
EP400	0	0	0	0	0	0	0	0	0	0	0	0	0	1	0	0	0	0	0	0	0	0	0	1	0	0	1	0	0	0	0	0	0	0	1
AATF	0	0	0	0	0	0	0	0	0	0	0	0	0	1	1	1	0	0	0	1	0	0	0	0	0	0	1	0	0	0	0	0	0	0	1
HAUS3	0	0	0	1	0	0	0	0	0	0	0	0	0	0	1	0	0	0	0	0	0	0	0	0	0	0	0	0	0	0	0	0	0	0	1
FCGR1A	0	0	0	1	0	0	0	0	0	0	0	0	0	0	0	0	0	0	0	0	0	0	0	0	0	0	0	0	0	0	0	0	0	0	1
MVK	0	0	0	0	0	1	0	0	0	0	0	0	0	0	0	0	0	0	0	0	0	0	0	0	0	0	0	0	0	0	0	0	0	0	1
COX17	0	0	0	0	0	0	0	1	0	0	0	0	0	0	0	0	0	0	0	0	0	0	0	0	0	0	0	0	0	0	0	0	0	0	1
XRCC3	0	0	0	0	0	0	1	0	0	0	0	0	0	0	1	1	0	0	0	0	0	0	0	1	0	0	1	0	0	0	1	0	0	0	1
CYC1	0	0	0	0	0	0	0	0	0	0	0	0	1	0	0	0	0	0	0	0	0	0	0	0	0	0	0	0	1	0	0	0	0	0	1
CPSF6	0	0	0	0	0	0	0	0	0	0	0	0	0	1	0	0	0	0	0	1	0	0	0	0	1	0	0	0	0	1	0	1	0	0	1
SARS2	0	0	0	0	0	0	1	0	0	0	0	0	0	0	0	0	0	0	1	1	0	0	0	0	0	0	0	0	0	0	0	0	0	0	1
GTF2H3	0	0	0	0	0	0	0	0	0	0	0	0	0	1	0	0	0	0	0	0	0	0	0	0	0	1	1	0	0	0	0	0	1	0	1
NAMPT	0	0	0	0	0	1	0	0	0	0	0	0	0	0	0	0	0	0	0	0	0	0	0	0	0	0	0	0	0	0	0	0	0	0	1
POP1	0	0	0	0	0	1	0	0	0	0	0	0	0	0	0	0	0	0	0	1	0	0	0	0	0	0	0	0	0	1	0	1	0	0	1
MOCS3	0	0	0	0	0	0	0	0	0	0	0	0	1	0	0	0	0	0	0	1	0	0	0	0	0	0	0	0	0	0	0	0	0	0	1
SLC25A3	0	0	0	0	0	0	0	0	0	0	0	0	0	1	0	0	0	0	0	0	0	0	0	0	0	0	0	0	0	0	0	0	0	0	1
RPL21	0	0	0	1	0	0	0	0	0	0	0	0	0	0	0	0	0	0	1	0	0	0	0	0	0	0	0	0	0	0	0	0	0	0	1
MAGOH	0	0	0	0	0	1	0	0	0	0	0	0	0	0	0	0	0	0	0	0	0	0	0	0	1	0	0	1	0	0	0	1	0	0	1
NDUFB10	0	0	0	0	0	0	0	0	0	0	0	0	1	0	0	0	0	0	0	0	0	0	0	0	0	0	0	0	1	0	0	0	0	0	1
MRPS16	0	0	0	0	0	0	0	0	0	0	0	0	1	0	0	0	0	0	1	0	0	0	0	0	0	0	0	0	0	0	0	0	0	0	1
ERCC2	1	0	0	0	0	0	0	0	0	0	0	0	0	0	1	1	0	0	0	1	0	0	0	1	0	1	1	0	0	0	0	0	1	0	1
PNN	0	0	1	0	0	0	0	0	0	0	0	0	0	0	0	0	0	0	0	0	0	0	0	0	1	0	0	1	0	0	0	1	0	0	1
PPP2CA	0	0	0	0	0	0	0	0	0	0	0	0	1	0	1	1	1	0	0	0	0	0	0	1	1	0	1	0	0	0	0	1	0	0	1
GNL3L	0	0	0	0	0	0	0	0	0	0	0	0	0	1	0	0	0	0	0	1	0	0	0	1	0	0	0	0	0	0	1	0	0	0	1
STRAP	0	0	0	0	0	0	1	0	0	0	0	0	0	0	0	0	0	0	0	1	0	0	0	0	1	0	0	0	0	0	0	0	0	0	1
HTATSF1	0	0	0	0	0	0	0	0	0	0	0	0	1	0	0	0	0	0	0	1	0	0	0	0	1	0	1	0	0	0	0	0	0	1	1
FAM133B	0	0	0	0	0	0	0	0	1	0	0	0	0	0	0	0	0	0	0	0	0	0	0	0	0	0	0	0	0	0	0	0	0	0	1
RPSA	0	0	0	1	0	0	0	0	0	0	0	0	0	0	1	0	0	0	1	1	0	0	1	0	1	0	0	0	0	0	0	0	0	0	1
NPAT	0	0	0	0	0	0	0	0	0	0	0	0	1	0	0	0	0	0	0	0	0	0	0	0	0	0	0	0	0	0	0	0	0	0	1
SNAP23	0	0	0	0	0	0	0	0	0	0	0	0	0	1	1	0	0	0	0	0	0	0	0	0	0	0	0	0	0	0	0	0	0	0	1
CTR9	0	0	0	0	0	0	0	0	0	0	0	0	0	1	0	0	0	0	0	0	0	0	0	0	0	1	0	0	0	0	0	0	0	0	1
DCTN2	0	0	0	0	0	0	0	1	0	0	0	0	0	0	1	0	0	0	0	0	0	0	0	0	0	0	0	0	1	0	0	0	0	1	1
MRPL49	0	0	0	0	0	0	0	0	0	0	0	0	1	0	0	0	0	0	1	0	0	0	0	0	0	0	0	0	0	0	0	0	0	0	1
FADD	0	1	0	0	0	0	0	0	0	0	0	0	0	0	0	0	0	0	0	0	0	0	0	0	0	0	0	0	1	0	0	0	0	0	1
SLC39A7	0	0	0	0	0	0	0	0	0	0	0	0	1	0	0	0	0	0	0	0	0	0	0	0	0	0	0	0	1	0	0	0	0	0	1
CCDC115	0	0	0	0	0	0	0	0	0	0	0	0	1	0	0	0	0	0	0	0	0	0	0	0	0	0	0	0	1	0	0	0	0	0	1
TTK	0	0	0	0	0	0	1	0	0	0	0	0	0	0	1	1	1	0	0	0	0	0	0	1	0	0	0	0	0	0	1	0	0	1	1
CHCHD1	0	0	0	0	0	0	1	0	0	0	0	0	0	0	0	0	0	0	1	0	0	0	0	0	0	0	0	0	0	0	0	0	0	0	1
TUBA1C	0	0	0	0	0	0	1	0	0	0	0	0	0	0	1	0	0	0	0	0	0	0	0	0	0	0	0	0	1	0	0	0	0	0	1
MED1	0	0	0	0	0	0	1	0	0	0	0	0	0	0	0	1	0	0	0	0	0	0	0	0	1	1	0	1	0	0	0	0	0	1	1
SYF2	0	0	0	0	0	0	0	0	0	0	0	1	0	0	1	1	0	0	0	0	0	0	0	0	1	0	1	0	0	0	0	0	0	0	1
MRPL21	0	0	0	0	0	0	0	0	0	0	0	0	1	0	0	0	0	0	1	0	0	0	0	0	0	0	0	0	0	0	0	0	0	0	1
RRN3	0	0	0	1	0	0	0	0	0	0	0	0	0	0	0	0	0	0	0	1	0	0	0	0	0	1	0	0	0	0	0	0	0	0	1
RPL23A	0	0	0	1	0	0	0	0	0	0	0	0	0	0	1	0	0	0	1	1	1	0	1	0	1	0	0	0	0	0	0	0	0	0	1
RPS2	0	0	0	1	0	0	0	0	0	0	0	0	0	0	0	0	0	0	1	0	0	0	0	0	0	0	0	0	0	0	0	0	0	0	1
SNRPB2	0	0	0	0	0	0	0	0	0	0	0	0	0	1	0	0	0	0	0	1	0	0	0	0	1	0	0	0	0	0	0	0	0	0	1
SMARCE1	0	0	0	0	0	1	0	0	0	0	0	0	0	0	0	1	0	0	0	0	0	0	0	1	0	0	0	0	0	0	1	0	0	0	1
RPL22	0	0	0	0	0	1	0	0	0	0	0	0	0	0	0	0	0	0	1	0	0	0	0	0	0	0	0	0	0	0	0	0	0	0	1
ZMAT5	0	0	1	0	0	0	0	0	0	0	0	0	0	0	0	0	0	0	0	0	0	0	0	0	1	0	0	0	0	0	0	0	0	0	1
MYH9	0	0	0	0	0	0	1	0	0	0	0	0	0	0	1	0	1	0	0	0	0	0	0	0	0	0	0	0	0	0	0	0	0	0	1
EEF1A1	0	0	0	1	0	0	0	0	0	0	0	0	0	0	0	0	0	0	1	0	0	0	0	0	0	0	0	1	0	0	0	0	0	0	1

## Sheet: Fig 1 F (Enrichments)
GroupID	Category	Term	Description	LogP	Log(q-value)	Genes	Symbols	InTerm_InList
1_Summary	GO Biological Processes	GO:0002181	cytoplasmic translation	-100	-96.7682	1967,1968,1973,1983,2107,2197,3646,3921,4686,4736,6122,6124,6125,6128,6129,6130,6132,6133,6135,6136,6137,6138,6139,6141,6142,6143,6144,6146,6147,6152,6154,6155,6156,6157,6158,6160,6161,6165,6167,6168,6169,6173,6175,6176,6181,6187,6188,6189,6191,6193,6194,6201,6202,6203,6205,6206,6207,6208,6209,6210,6217,6218,6222,6223,6224,6227,6228,6229,6230,6233,6234,6235,7311,8562,8661,8662,8664,8665,8666,8668…	EIF2B1,EIF2S3,EIF4A1,EIF5,ETF1,FAU,EIF3E,RPSA,NCBP1,RPL10A,RPL3,RPL4,RPL5,RPL6,RPL7,RPL7A,RPL8,RPL9,RPL11,RPL12,RPL13,RPL15,RPL17,RPL18,RPL18A,RPL19,RPL21,RPL22,RPL23A,RPL24,RPL26,RPL27,RPL30,RPL27A,RPL28,RPL31,RPL32,RPL35A,RPL37,RPL37A,RPL38,RPL36A,RPLP0,RPLP1,RPLP2,RPS2,RPS3,RPS3A,RPS4X,RPS5,RPS6,RPS7,RPS8,RPS9,RPS11,RPS12,RPS13,RPS14,RPS15,RPS15A,RPS16,RPS17,RPS18,RPS19,RPS20,RPS21,RPS23,RPS24…	138/-
1_Member	GO Biological Processes	GO:0002181	cytoplasmic translation	-100	-96.7682	1967,1968,1973,1983,2107,2197,3646,3921,4686,4736,6122,6124,6125,6128,6129,6130,6132,6133,6135,6136,6137,6138,6139,6141,6142,6143,6144,6146,6147,6152,6154,6155,6156,6157,6158,6160,6161,6165,6167,6168,6169,6173,6175,6176,6181,6187,6188,6189,6191,6193,6194,6201,6202,6203,6205,6206,6207,6208,6209,6210,6217,6218,6222,6223,6224,6227,6228,6229,6230,6233,6234,6235,7311,8562,8661,8662,8664,8665,8666,8668…	EIF2B1,EIF2S3,EIF4A1,EIF5,ETF1,FAU,EIF3E,RPSA,NCBP1,RPL10A,RPL3,RPL4,RPL5,RPL6,RPL7,RPL7A,RPL8,RPL9,RPL11,RPL12,RPL13,RPL15,RPL17,RPL18,RPL18A,RPL19,RPL21,RPL22,RPL23A,RPL24,RPL26,RPL27,RPL30,RPL27A,RPL28,RPL31,RPL32,RPL35A,RPL37,RPL37A,RPL38,RPL36A,RPLP0,RPLP1,RPLP2,RPS2,RPS3,RPS3A,RPS4X,RPS5,RPS6,RPS7,RPS8,RPS9,RPS11,RPS12,RPS13,RPS14,RPS15,RPS15A,RPS16,RPS17,RPS18,RPS19,RPS20,RPS21,RPS23,RPS24…	90/127
1_Member	GO Biological Processes	GO:0006412	translation	-94.0896	-90.9449	23,740,1654,1725,1915,1933,1937,1938,1964,1965,1967,1968,1973,1975,1977,1983,1984,2107,2193,2197,2935,3646,3692,3921,4686,4736,6059,6122,6124,6125,6128,6129,6130,6132,6133,6135,6136,6137,6138,6139,6141,6142,6143,6144,6146,6147,6152,6154,6155,6156,6157,6158,6160,6161,6165,6166,6167,6168,6169,6173,6175,6176,6181,6187,6188,6189,6191,6193,6194,6201,6202,6203,6205,6206,6207,6208,6209,6210,6217,6218,62…	ABCF1,MRPL49,DDX3X,DHPS,EEF1A1,EEF1B2,EEF1G,EEF2,EIF1AX,EIF2S1,EIF2B1,EIF2S3,EIF4A1,EIF4B,EIF4E,EIF5,EIF5A,ETF1,FARSA,FAU,GSPT1,EIF3E,EIF6,RPSA,NCBP1,RPL10A,ABCE1,RPL3,RPL4,RPL5,RPL6,RPL7,RPL7A,RPL8,RPL9,RPL11,RPL12,RPL13,RPL15,RPL17,RPL18,RPL18A,RPL19,RPL21,RPL22,RPL23A,RPL24,RPL26,RPL27,RPL30,RPL27A,RPL28,RPL31,RPL32,RPL35A,RPL36AL,RPL37,RPL37A,RPL38,RPL36A,RPLP0,RPLP1,RPLP2,RPS2,RPS3,RPS3A,RPS…	132/392
1_Member	GO Biological Processes	GO:0043043	peptide biosynthetic process	-90.7026	-87.5958	23,740,1654,1725,1915,1933,1937,1938,1964,1965,1967,1968,1973,1975,1977,1983,1984,2107,2193,2197,2935,3646,3692,3921,4686,4736,6059,6122,6124,6125,6128,6129,6130,6132,6133,6135,6136,6137,6138,6139,6141,6142,6143,6144,6146,6147,6152,6154,6155,6156,6157,6158,6160,6161,6165,6166,6167,6168,6169,6173,6175,6176,6181,6187,6188,6189,6191,6193,6194,6201,6202,6203,6205,6206,6207,6208,6209,6210,6217,6218,62…	ABCF1,MRPL49,DDX3X,DHPS,EEF1A1,EEF1B2,EEF1G,EEF2,EIF1AX,EIF2S1,EIF2B1,EIF2S3,EIF4A1,EIF4B,EIF4E,EIF5,EIF5A,ETF1,FARSA,FAU,GSPT1,EIF3E,EIF6,RPSA,NCBP1,RPL10A,ABCE1,RPL3,RPL4,RPL5,RPL6,RPL7,RPL7A,RPL8,RPL9,RPL11,RPL12,RPL13,RPL15,RPL17,RPL18,RPL18A,RPL19,RPL21,RPL22,RPL23A,RPL24,RPL26,RPL27,RPL30,RPL27A,RPL28,RPL31,RPL32,RPL35A,RPL36AL,RPL37,RPL37A,RPL38,RPL36A,RPLP0,RPLP1,RPLP2,RPS2,RPS3,RPS3A,RPS…	133/421
1_Member	GO Biological Processes	GO:0006518	peptide metabolic process	-78.3148	-75.3328	23,740,1654,1725,1915,1933,1937,1938,1964,1965,1967,1968,1973,1975,1977,1983,1984,2107,2193,2197,2935,3646,3692,3921,4686,4736,6059,6122,6124,6125,6128,6129,6130,6132,6133,6135,6136,6137,6138,6139,6141,6142,6143,6144,6146,6147,6152,6154,6155,6156,6157,6158,6160,6161,6165,6166,6167,6168,6169,6173,6175,6176,6181,6187,6188,6189,6191,6193,6194,6201,6202,6203,6205,6206,6207,6208,6209,6210,6217,6218,62…	ABCF1,MRPL49,DDX3X,DHPS,EEF1A1,EEF1B2,EEF1G,EEF2,EIF1AX,EIF2S1,EIF2B1,EIF2S3,EIF4A1,EIF4B,EIF4E,EIF5,EIF5A,ETF1,FARSA,FAU,GSPT1,EIF3E,EIF6,RPSA,NCBP1,RPL10A,ABCE1,RPL3,RPL4,RPL5,RPL6,RPL7,RPL7A,RPL8,RPL9,RPL11,RPL12,RPL13,RPL15,RPL17,RPL18,RPL18A,RPL19,RPL21,RPL22,RPL23A,RPL24,RPL26,RPL27,RPL30,RPL27A,RPL28,RPL31,RPL32,RPL35A,RPL36AL,RPL37,RPL37A,RPL38,RPL36A,RPLP0,RPLP1,RPLP2,RPS2,RPS3,RPS3A,RPS…	137/551
1_Member	GO Biological Processes	GO:0043604	amide biosynthetic process	-76.2115	-73.2807	23,47,740,1654,1725,1915,1933,1937,1938,1964,1965,1967,1968,1973,1975,1977,1983,1984,2107,2193,2197,2935,3646,3692,3921,4686,4736,6059,6122,6124,6125,6128,6129,6130,6132,6133,6135,6136,6137,6138,6139,6141,6142,6143,6144,6146,6147,6152,6154,6155,6156,6157,6158,6160,6161,6165,6166,6167,6168,6169,6173,6175,6176,6181,6187,6188,6189,6191,6193,6194,6201,6202,6203,6205,6206,6207,6208,6209,6210,6217,6218…	ABCF1,ACLY,MRPL49,DDX3X,DHPS,EEF1A1,EEF1B2,EEF1G,EEF2,EIF1AX,EIF2S1,EIF2B1,EIF2S3,EIF4A1,EIF4B,EIF4E,EIF5,EIF5A,ETF1,FARSA,FAU,GSPT1,EIF3E,EIF6,RPSA,NCBP1,RPL10A,ABCE1,RPL3,RPL4,RPL5,RPL6,RPL7,RPL7A,RPL8,RPL9,RPL11,RPL12,RPL13,RPL15,RPL17,RPL18,RPL18A,RPL19,RPL21,RPL22,RPL23A,RPL24,RPL26,RPL27,RPL30,RPL27A,RPL28,RPL31,RPL32,RPL35A,RPL36AL,RPL37,RPL37A,RPL38,RPL36A,RPLP0,RPLP1,RPLP2,RPS2,RPS3,RPS3…	134/542
1_Member	KEGG Pathway	hsa03010	Ribosome	-70.5354	-67.6716	2197,3921,4736,6122,6124,6125,6128,6129,6130,6132,6133,6135,6136,6137,6138,6139,6141,6142,6143,6144,6146,6147,6152,6154,6155,6156,6157,6158,6160,6161,6165,6166,6167,6168,6169,6173,6175,6176,6181,6187,6188,6189,6191,6193,6194,6201,6202,6203,6205,6206,6207,6208,6209,6210,6217,6218,6222,6223,6224,6227,6228,6229,6230,6233,6234,6235,7311,9045,9349,11224,25873,51021,51073,51187,51318,54460,55173,64981,…	FAU,RPSA,RPL10A,RPL3,RPL4,RPL5,RPL6,RPL7,RPL7A,RPL8,RPL9,RPL11,RPL12,RPL13,RPL15,RPL17,RPL18,RPL18A,RPL19,RPL21,RPL22,RPL23A,RPL24,RPL26,RPL27,RPL30,RPL27A,RPL28,RPL31,RPL32,RPL35A,RPL36AL,RPL37,RPL37A,RPL38,RPL36A,RPLP0,RPLP1,RPLP2,RPS2,RPS3,RPS3A,RPS4X,RPS5,RPS6,RPS7,RPS8,RPS9,RPS11,RPS12,RPS13,RPS14,RPS15,RPS15A,RPS16,RPS17,RPS18,RPS19,RPS20,RPS21,RPS23,RPS24,RPS25,RPS27A,RPS28,RPS29,UBA52,RPL…	80/170
1_Member	KEGG Pathway	hsa05171	Coronavirus disease - COVID-19	-47.9919	-45.311	2197,3921,4736,6122,6124,6125,6128,6129,6130,6132,6133,6135,6136,6137,6138,6139,6141,6142,6143,6144,6146,6147,6152,6154,6155,6156,6157,6158,6160,6161,6165,6166,6167,6168,6169,6173,6175,6176,6181,6187,6188,6189,6191,6193,6194,6201,6202,6203,6205,6206,6207,6208,6209,6210,6217,6218,6222,6223,6224,6227,6228,6229,6230,6233,6234,6235,7311,9045,9349,11224,25873,51187	FAU,RPSA,RPL10A,RPL3,RPL4,RPL5,RPL6,RPL7,RPL7A,RPL8,RPL9,RPL11,RPL12,RPL13,RPL15,RPL17,RPL18,RPL18A,RPL19,RPL21,RPL22,RPL23A,RPL24,RPL26,RPL27,RPL30,RPL27A,RPL28,RPL31,RPL32,RPL35A,RPL36AL,RPL37,RPL37A,RPL38,RPL36A,RPLP0,RPLP1,RPLP2,RPS2,RPS3,RPS3A,RPS4X,RPS5,RPS6,RPS7,RPS8,RPS9,RPS11,RPS12,RPS13,RPS14,RPS15,RPS15A,RPS16,RPS17,RPS18,RPS19,RPS20,RPS21,RPS23,RPS24,RPS25,RPS27A,RPS28,RPS29,UBA52,RPL…	72/233
2_Summary	GO Biological Processes	GO:0006397	mRNA processing	-100	-96.7682	988,1207,1477,1479,1659,1660,1665,3183,3190,3191,3192,3312,3550,4116,4236,4686,4904,5356,5411,5433,5511,6421,6625,6627,6628,6629,6631,6632,6633,6634,6635,6636,6637,6651,6830,7307,7536,7737,8106,8175,8189,8233,8449,8563,8731,8732,8896,9092,9128,9129,9343,9416,9584,9716,9733,9775,9939,9984,10262,10284,10285,10286,10291,10419,10432,10569,10594,10713,10898,10907,10921,10946,10978,10992,11017,11051,11…	CDC5L,CLNS1A,CSTF1,CSTF3,DHX8,DHX9,DHX15,HNRNPC,HNRNPK,HNRNPL,HNRNPU,HSPA8,IK,MAGOH,MFAP1,NCBP1,YBX1,PLRG1,PNN,POLR2D,PPP1R8,SFPQ,SNRNP70,SNRPA1,SNRPB,SNRPB2,SNRPC,SNRPD1,SNRPD2,SNRPD3,SNRPE,SNRPF,SNRPG,SON,SUPT6H,U2AF1,SF1,RNF113A,PABPN1,SF3A2,SYMPK,ZRSR2,DHX16,THOC5,RNMT,RNGTT,BUD31,SART1,PRPF4,PRPF3,EFTUD2,DDX23,RBM39,AQR,SART3,EIF4A3,RBM8A,THOC1,SF3B4,SAP18,SMNDC1,BCAS2,SF3A1,PRMT5,RBM14,SLU7…	225/-
2_Member	GO Biological Processes	GO:0006397	mRNA processing	-100	-96.7682	988,1207,1477,1479,1659,1660,1665,3183,3190,3191,3192,3312,3550,4116,4236,4686,4904,5356,5411,5433,5511,6421,6625,6627,6628,6629,6631,6632,6633,6634,6635,6636,6637,6651,6830,7307,7536,7737,8106,8175,8189,8233,8449,8563,8731,8732,8896,9092,9128,9129,9343,9416,9584,9716,9733,9775,9939,9984,10262,10284,10285,10286,10291,10419,10432,10569,10594,10713,10898,10907,10921,10946,10978,10992,11017,11051,11…	CDC5L,CLNS1A,CSTF1,CSTF3,DHX8,DHX9,DHX15,HNRNPC,HNRNPK,HNRNPL,HNRNPU,HSPA8,IK,MAGOH,MFAP1,NCBP1,YBX1,PLRG1,PNN,POLR2D,PPP1R8,SFPQ,SNRNP70,SNRPA1,SNRPB,SNRPB2,SNRPC,SNRPD1,SNRPD2,SNRPD3,SNRPE,SNRPF,SNRPG,SON,SUPT6H,U2AF1,SF1,RNF113A,PABPN1,SF3A2,SYMPK,ZRSR2,DHX16,THOC5,RNMT,RNGTT,BUD31,SART1,PRPF4,PRPF3,EFTUD2,DDX23,RBM39,AQR,SART3,EIF4A3,RBM8A,THOC1,SF3B4,SAP18,SMNDC1,BCAS2,SF3A1,PRMT5,RBM14,SLU7…	153/488
2_Member	GO Biological Processes	GO:0016071	mRNA metabolic process	-100	-96.7682	988,1207,1477,1479,1659,1660,1665,1736,2107,2935,3183,3190,3191,3192,3312,3550,3646,4116,4236,4686,4849,4904,5094,5356,5393,5411,5433,5436,5469,5511,5976,6421,6625,6627,6628,6629,6631,6632,6633,6634,6635,6636,6637,6651,6830,6832,6878,6879,6881,6883,7307,7536,7737,8106,8175,8189,8233,8449,8563,8731,8732,8896,9092,9128,9129,9343,9416,9584,9716,9733,9775,9939,9984,10262,10284,10285,10286,10291,10419…	CDC5L,CLNS1A,CSTF1,CSTF3,DHX8,DHX9,DHX15,DKC1,ETF1,GSPT1,HNRNPC,HNRNPK,HNRNPL,HNRNPU,HSPA8,IK,EIF3E,MAGOH,MFAP1,NCBP1,CNOT3,YBX1,PCBP2,PLRG1,EXOSC9,PNN,POLR2D,POLR2G,MED1,PPP1R8,UPF1,SFPQ,SNRNP70,SNRPA1,SNRPB,SNRPB2,SNRPC,SNRPD1,SNRPD2,SNRPD3,SNRPE,SNRPF,SNRPG,SON,SUPT6H,SUPV3L1,TAF6,TAF7,TAF10,TAF12,U2AF1,SF1,RNF113A,PABPN1,SF3A2,SYMPK,ZRSR2,DHX16,THOC5,RNMT,RNGTT,BUD31,SART1,PRPF4,PRPF3,EFTUD2,…	180/645
2_Member	GO Biological Processes	GO:0008380	RNA splicing	-94.8042	-91.6182	988,1207,1659,1660,1665,3183,3190,3192,3276,3312,3550,4116,4236,4686,4904,5356,5411,5511,5515,5518,6421,6625,6627,6628,6629,6631,6632,6633,6634,6635,6636,6637,6651,6830,7307,7536,7737,8175,8233,8449,8563,8896,9092,9128,9129,9343,9416,9584,9716,9733,9775,9939,9984,10081,10199,10262,10284,10285,10286,10291,10419,10432,10569,10594,10713,10907,10921,10946,10978,10992,11017,11066,11157,11171,11218,113…	CDC5L,CLNS1A,DHX8,DHX9,DHX15,HNRNPC,HNRNPK,HNRNPU,PRMT1,HSPA8,IK,MAGOH,MFAP1,NCBP1,YBX1,PLRG1,PNN,PPP1R8,PPP2CA,PPP2R1A,SFPQ,SNRNP70,SNRPA1,SNRPB,SNRPB2,SNRPC,SNRPD1,SNRPD2,SNRPD3,SNRPE,SNRPF,SNRPG,SON,SUPT6H,U2AF1,SF1,RNF113A,SF3A2,ZRSR2,DHX16,THOC5,BUD31,SART1,PRPF4,PRPF3,EFTUD2,DDX23,RBM39,AQR,SART3,EIF4A3,RBM8A,THOC1,PDCD7,MPHOSPH10,SF3B4,SAP18,SMNDC1,BCAS2,SF3A1,PRMT5,RBM14,SLU7,PRPF8,USP39,…	135/410
2_Member	GO Biological Processes	GO:0000375	RNA splicing, via transesterification reactions	-82.9142	-79.8421	988,1207,1659,1660,1665,3183,3190,3192,3312,3550,4116,4236,4686,5356,5411,6421,6625,6627,6628,6629,6631,6632,6633,6634,6635,6636,6637,7307,7536,7737,8175,8233,8449,8896,9092,9128,9129,9343,9416,9716,9733,9775,9939,10199,10262,10285,10286,10291,10419,10432,10569,10594,10713,10907,10921,10946,10992,11017,11066,11157,11171,11218,11338,22827,22916,22938,23020,23398,23450,23451,23658,24144,24148,25804…	CDC5L,CLNS1A,DHX8,DHX9,DHX15,HNRNPC,HNRNPK,HNRNPU,HSPA8,IK,MAGOH,MFAP1,NCBP1,PLRG1,PNN,SFPQ,SNRNP70,SNRPA1,SNRPB,SNRPB2,SNRPC,SNRPD1,SNRPD2,SNRPD3,SNRPE,SNRPF,SNRPG,U2AF1,SF1,RNF113A,SF3A2,ZRSR2,DHX16,BUD31,SART1,PRPF4,PRPF3,EFTUD2,DDX23,AQR,SART3,EIF4A3,RBM8A,MPHOSPH10,SF3B4,SMNDC1,BCAS2,SF3A1,PRMT5,RBM14,SLU7,PRPF8,USP39,TXNL4A,RNPS1,SF3A3,SF3B2,SNRNP27,SNRNP35,LSM6,STRAP,DDX20,U2AF2,PUF60,NCBP…	107/279
2_Member	GO Biological Processes	GO:0000377	RNA splicing, via transesterification reactions with bulged adenosine as nucleophile	-81.1048	-78.0949	988,1207,1659,1660,1665,3183,3190,3192,3312,3550,4116,4236,4686,5356,5411,6421,6625,6627,6628,6629,6631,6632,6633,6634,6635,6636,6637,7307,7536,7737,8175,8233,8449,8896,9092,9128,9129,9343,9416,9716,9733,9775,9939,10262,10286,10291,10419,10432,10569,10594,10713,10907,10921,10946,10992,11017,11066,11157,11171,11218,11338,22827,22916,22938,23020,23398,23450,23451,23658,24144,24148,25804,25929,25949…	CDC5L,CLNS1A,DHX8,DHX9,DHX15,HNRNPC,HNRNPK,HNRNPU,HSPA8,IK,MAGOH,MFAP1,NCBP1,PLRG1,PNN,SFPQ,SNRNP70,SNRPA1,SNRPB,SNRPB2,SNRPC,SNRPD1,SNRPD2,SNRPD3,SNRPE,SNRPF,SNRPG,U2AF1,SF1,RNF113A,SF3A2,ZRSR2,DHX16,BUD31,SART1,PRPF4,PRPF3,EFTUD2,DDX23,AQR,SART3,EIF4A3,RBM8A,SF3B4,BCAS2,SF3A1,PRMT5,RBM14,SLU7,PRPF8,USP39,TXNL4A,RNPS1,SF3A3,SF3B2,SNRNP27,SNRNP35,LSM6,STRAP,DDX20,U2AF2,PUF60,NCBP2,SNW1,SNRNP200,P…	105/275
2_Member	GO Biological Processes	GO:0000398	mRNA splicing, via spliceosome	-81.1048	-78.0949	988,1207,1659,1660,1665,3183,3190,3192,3312,3550,4116,4236,4686,5356,5411,6421,6625,6627,6628,6629,6631,6632,6633,6634,6635,6636,6637,7307,7536,7737,8175,8233,8449,8896,9092,9128,9129,9343,9416,9716,9733,9775,9939,10262,10286,10291,10419,10432,10569,10594,10713,10907,10921,10946,10992,11017,11066,11157,11171,11218,11338,22827,22916,22938,23020,23398,23450,23451,23658,24144,24148,25804,25929,25949…	CDC5L,CLNS1A,DHX8,DHX9,DHX15,HNRNPC,HNRNPK,HNRNPU,HSPA8,IK,MAGOH,MFAP1,NCBP1,PLRG1,PNN,SFPQ,SNRNP70,SNRPA1,SNRPB,SNRPB2,SNRPC,SNRPD1,SNRPD2,SNRPD3,SNRPE,SNRPF,SNRPG,U2AF1,SF1,RNF113A,SF3A2,ZRSR2,DHX16,BUD31,SART1,PRPF4,PRPF3,EFTUD2,DDX23,AQR,SART3,EIF4A3,RBM8A,SF3B4,BCAS2,SF3A1,PRMT5,RBM14,SLU7,PRPF8,USP39,TXNL4A,RNPS1,SF3A3,SF3B2,SNRNP27,SNRNP35,LSM6,STRAP,DDX20,U2AF2,PUF60,NCBP2,SNW1,SNRNP200,P…	105/275
2_Member	GO Biological Processes	GO:0071826	protein-RNA complex organization	-77.4895	-74.5338	1207,1659,1660,1968,1983,3646,3692,3921,4686,4839,5433,5822,6125,6128,6135,6147,6169,6175,6193,6208,6209,6223,6234,6627,6628,6629,6631,6632,6633,6634,6635,6636,6637,7415,7520,7536,8175,8233,8562,8607,8661,8662,8664,8665,8666,8668,8894,9092,9129,9416,9733,10262,10291,10419,10569,10594,10713,10856,10907,10946,10978,10992,11051,11052,11171,11218,11338,22827,23020,23195,23212,23246,23450,23451,24144,…	CLNS1A,DHX8,DHX9,EIF2S3,EIF5,EIF3E,EIF6,RPSA,NCBP1,NOP2,POLR2D,PWP2,RPL5,RPL6,RPL11,RPL23A,RPL38,RPLP0,RPS5,RPS14,RPS15,RPS19,RPS28,SNRPA1,SNRPB,SNRPB2,SNRPC,SNRPD1,SNRPD2,SNRPD3,SNRPE,SNRPF,SNRPG,VCP,XRCC5,SF1,SF3A2,ZRSR2,DENR,RUVBL1,EIF3A,EIF3B,EIF3D,EIF3F,EIF3G,EIF3I,EIF2S2,SART1,PRPF3,DDX23,SART3,SF3B4,SF3A1,PRMT5,SLU7,PRPF8,USP39,RUVBL2,TXNL4A,SF3A3,CLP1,SF3B2,NUDT21,CPSF6,STRAP,DDX20,U2AF2,…	97/241
2_Member	GO Biological Processes	GO:0022618	protein-RNA complex assembly	-74.2758	-71.3685	1207,1660,1968,1983,3646,3692,3921,4686,4839,5433,5822,6125,6128,6135,6147,6169,6175,6193,6208,6209,6223,6234,6627,6628,6629,6631,6632,6633,6634,6635,6636,6637,7520,7536,8175,8233,8562,8607,8661,8662,8664,8665,8666,8668,8894,9092,9129,9416,9733,10262,10291,10419,10569,10594,10713,10856,10907,10946,10978,10992,11051,11052,11171,11218,11338,22827,23020,23195,23212,23246,23450,23451,24148,25804,2592…	CLNS1A,DHX9,EIF2S3,EIF5,EIF3E,EIF6,RPSA,NCBP1,NOP2,POLR2D,PWP2,RPL5,RPL6,RPL11,RPL23A,RPL38,RPLP0,RPS5,RPS14,RPS15,RPS19,RPS28,SNRPA1,SNRPB,SNRPB2,SNRPC,SNRPD1,SNRPD2,SNRPD3,SNRPE,SNRPF,SNRPG,XRCC5,SF1,SF3A2,ZRSR2,DENR,RUVBL1,EIF3A,EIF3B,EIF3D,EIF3F,EIF3G,EIF3I,EIF2S2,SART1,PRPF3,DDX23,SART3,SF3B4,SF3A1,PRMT5,SLU7,PRPF8,USP39,RUVBL2,TXNL4A,SF3A3,CLP1,SF3B2,NUDT21,CPSF6,STRAP,DDX20,U2AF2,PUF60,SNR…	93/231
2_Member	KEGG Pathway	hsa03040	Spliceosome	-58.9718	-56.1659	988,1659,1665,3183,3190,3192,3312,4116,4686,5093,5356,6625,6627,6628,6629,6631,6632,6633,6634,6635,6636,6637,7307,8175,8449,8896,9092,9128,9129,9343,9416,9716,9775,9939,9984,10262,10285,10286,10291,10523,10569,10594,10713,10907,10946,10992,11017,11157,11338,22827,22916,22938,23020,23450,23451,23658,24148,25804,25949,26121,27258,27316,27339,51690,51729,55119,55660,55696,56949,57187,57461,57819,585…	CDC5L,DHX8,DHX15,HNRNPC,HNRNPK,HNRNPU,HSPA8,MAGOH,NCBP1,PCBP1,PLRG1,SNRNP70,SNRPA1,SNRPB,SNRPB2,SNRPC,SNRPD1,SNRPD2,SNRPD3,SNRPE,SNRPF,SNRPG,U2AF1,SF3A2,DHX16,BUD31,SART1,PRPF4,PRPF3,EFTUD2,DDX23,AQR,EIF4A3,RBM8A,THOC1,SF3B4,SMNDC1,BCAS2,SF3A1,CHERP,SLU7,PRPF8,USP39,TXNL4A,SF3A3,SF3B2,SNRNP27,LSM6,U2AF2,PUF60,NCBP2,SNW1,SNRNP200,SF3B3,SF3B1,LSM5,PRPF6,LSM4,SYF2,PRPF31,LSM3,RBMX,PRPF19,LSM7,WBP11,…	79/217
2_Member	GO Biological Processes	GO:0000245	spliceosomal complex assembly	-25.1414	-22.8998	4686,6627,6628,6629,6631,6632,6633,6634,6635,6636,6637,7536,8175,8233,9416,10262,10291,10569,10713,10907,10946,10992,11338,22827,23020,23450,23451,24148,27336,27339,51747,57461,83443,84844	NCBP1,SNRPA1,SNRPB,SNRPB2,SNRPC,SNRPD1,SNRPD2,SNRPD3,SNRPE,SNRPF,SNRPG,SF1,SF3A2,ZRSR2,DDX23,SF3B4,SF3A1,SLU7,USP39,TXNL4A,SF3A3,SF3B2,U2AF2,PUF60,SNRNP200,SF3B3,SF3B1,PRPF6,HTATSF1,PRPF19,LUC7L3,ISY1,SF3B5,PHF5A	34/96
2_Member	GO Biological Processes	GO:1903241	U2-type prespliceosome assembly	-22.8859	-20.7169	6627,6628,6629,6632,6633,6634,6635,6636,6637,8175,10262,10291,10946,10992,23450,23451,27336,83443,84844	SNRPA1,SNRPB,SNRPB2,SNRPD1,SNRPD2,SNRPD3,SNRPE,SNRPF,SNRPG,SF3A2,SF3B4,SF3A1,SF3A3,SF3B2,SF3B3,SF3B1,HTATSF1,SF3B5,PHF5A	19/25
3_Summary	GO Biological Processes	GO:0006364	rRNA processing	-100	-96.7682	705,1662,1736,2068,2091,3692,4736,4839,4931,5393,5822,6125,6129,6130,6135,6154,6155,6165,6194,6201,6202,6208,6209,6217,6218,6223,6227,6229,6230,6234,8568,8602,8886,9045,9092,9136,9188,9277,9775,9790,9875,10171,10199,10412,10528,10556,10557,10607,10775,10885,10969,11103,11157,11224,11340,22803,22984,23016,23160,23212,23223,23246,23404,23481,23560,26156,27043,27340,28987,29777,51010,51018,51077,510…	BYSL,DDX10,DKC1,ERCC2,FBL,EIF6,RPL10A,NOP2,NVL,EXOSC9,PWP2,RPL5,RPL7,RPL7A,RPL11,RPL26,RPL27,RPL35A,RPS6,RPS7,RPS8,RPS14,RPS15,RPS16,RPS17,RPS19,RPS21,RPS24,RPS25,RPS28,RRP1,NOP14,DDX18,RPL14,SART1,RRP9,DDX21,WDR46,EIF4A3,BMS1,URB1,RCL1,MPHOSPH10,NSA2,NOP56,RPP30,RPP38,TBL3,POP4,WDR3,EBNA1BP2,KRR1,LSM6,RPL35,EXOSC8,XRN2,PDCD11,EXOSC7,WDR43,RRS1,RRP12,BOP1,EXOSC2,PES1,GTPBP4,RSL1D1,PELP1,UTP20,NOB…	290/-
3_Member	GO Biological Processes	GO:0006364	rRNA processing	-100	-96.7682	705,1662,1736,2068,2091,3692,4736,4839,4931,5393,5822,6125,6129,6130,6135,6154,6155,6165,6194,6201,6202,6208,6209,6217,6218,6223,6227,6229,6230,6234,8568,8602,8886,9045,9092,9136,9188,9277,9775,9790,9875,10171,10199,10412,10528,10556,10557,10607,10775,10885,10969,11103,11157,11224,11340,22803,22984,23016,23160,23212,23223,23246,23404,23481,23560,26156,27043,27340,28987,29777,51010,51018,51077,510…	BYSL,DDX10,DKC1,ERCC2,FBL,EIF6,RPL10A,NOP2,NVL,EXOSC9,PWP2,RPL5,RPL7,RPL7A,RPL11,RPL26,RPL27,RPL35A,RPS6,RPS7,RPS8,RPS14,RPS15,RPS16,RPS17,RPS19,RPS21,RPS24,RPS25,RPS28,RRP1,NOP14,DDX18,RPL14,SART1,RRP9,DDX21,WDR46,EIF4A3,BMS1,URB1,RCL1,MPHOSPH10,NSA2,NOP56,RPP30,RPP38,TBL3,POP4,WDR3,EBNA1BP2,KRR1,LSM6,RPL35,EXOSC8,XRN2,PDCD11,EXOSC7,WDR43,RRS1,RRP12,BOP1,EXOSC2,PES1,GTPBP4,RSL1D1,PELP1,UTP20,NOB…	121/217
3_Member	GO Biological Processes	GO:0042254	ribosome biogenesis	-100	-96.7682	705,1654,1662,1736,1964,1983,2068,2091,2971,3692,3921,4736,4839,4927,4931,5393,5822,5901,6059,6125,6128,6129,6130,6135,6147,6154,6155,6165,6169,6175,6189,6191,6193,6194,6201,6202,6203,6205,6206,6207,6208,6209,6210,6217,6218,6223,6227,6228,6229,6230,6234,7514,7520,8568,8602,8886,9045,9092,9136,9188,9277,9775,9790,9875,10171,10199,10412,10514,10528,10556,10557,10607,10775,10885,10969,11103,11157,11…	BYSL,DDX3X,DDX10,DKC1,EIF1AX,EIF5,ERCC2,FBL,GTF3A,EIF6,RPSA,RPL10A,NOP2,NUP88,NVL,EXOSC9,PWP2,RAN,ABCE1,RPL5,RPL6,RPL7,RPL7A,RPL11,RPL23A,RPL26,RPL27,RPL35A,RPL38,RPLP0,RPS3A,RPS4X,RPS5,RPS6,RPS7,RPS8,RPS9,RPS11,RPS12,RPS13,RPS14,RPS15,RPS15A,RPS16,RPS17,RPS19,RPS21,RPS23,RPS24,RPS25,RPS28,XPO1,XRCC5,RRP1,NOP14,DDX18,RPL14,SART1,RRP9,DDX21,WDR46,EIF4A3,BMS1,URB1,RCL1,MPHOSPH10,NSA2,MYBBP1A,NOP56,…	166/311
3_Member	GO Biological Processes	GO:0016072	rRNA metabolic process	-100	-96.7682	705,1662,1736,2068,2091,2971,2972,2976,3692,4736,4839,4931,5393,5434,5822,6125,6129,6130,6135,6154,6155,6165,6194,6201,6202,6208,6209,6217,6218,6223,6227,6229,6230,6234,8568,8602,8886,9045,9092,9136,9188,9277,9775,9790,9875,10171,10199,10412,10528,10556,10557,10607,10775,10885,10969,11103,11157,11224,11340,22803,22984,23016,23160,23212,23223,23246,23404,23481,23560,26156,27043,27340,28987,29777,5…	BYSL,DDX10,DKC1,ERCC2,FBL,GTF3A,BRF1,GTF3C2,EIF6,RPL10A,NOP2,NVL,EXOSC9,POLR2E,PWP2,RPL5,RPL7,RPL7A,RPL11,RPL26,RPL27,RPL35A,RPS6,RPS7,RPS8,RPS14,RPS15,RPS16,RPS17,RPS19,RPS21,RPS24,RPS25,RPS28,RRP1,NOP14,DDX18,RPL14,SART1,RRP9,DDX21,WDR46,EIF4A3,BMS1,URB1,RCL1,MPHOSPH10,NSA2,NOP56,RPP30,RPP38,TBL3,POP4,WDR3,EBNA1BP2,KRR1,LSM6,RPL35,EXOSC8,XRN2,PDCD11,EXOSC7,WDR43,RRS1,RRP12,BOP1,EXOSC2,PES1,GTPB…	127/251
3_Member	GO Biological Processes	GO:0022613	ribonucleoprotein complex biogenesis	-100	-96.7682	705,1207,1654,1660,1662,1736,1964,1968,1983,2068,2091,2971,3646,3692,3921,4686,4736,4839,4927,4931,5393,5433,5822,5901,6059,6125,6128,6129,6130,6135,6147,6154,6155,6165,6169,6175,6189,6191,6193,6194,6201,6202,6203,6205,6206,6207,6208,6209,6210,6217,6218,6223,6227,6228,6229,6230,6234,6627,6628,6629,6631,6632,6633,6634,6635,6636,6637,7514,7520,7536,8175,8233,8562,8568,8602,8607,8661,8662,8664,8665,…	BYSL,CLNS1A,DDX3X,DHX9,DDX10,DKC1,EIF1AX,EIF2S3,EIF5,ERCC2,FBL,GTF3A,EIF3E,EIF6,RPSA,NCBP1,RPL10A,NOP2,NUP88,NVL,EXOSC9,POLR2D,PWP2,RAN,ABCE1,RPL5,RPL6,RPL7,RPL7A,RPL11,RPL23A,RPL26,RPL27,RPL35A,RPL38,RPLP0,RPS3A,RPS4X,RPS5,RPS6,RPS7,RPS8,RPS9,RPS11,RPS12,RPS13,RPS14,RPS15,RPS15A,RPS16,RPS17,RPS19,RPS21,RPS23,RPS24,RPS25,RPS28,SNRPA1,SNRPB,SNRPB2,SNRPC,SNRPD1,SNRPD2,SNRPD3,SNRPE,SNRPF,SNRPG,XPO1,…	233/489
3_Member	GO Biological Processes	GO:0034470	ncRNA processing	-100	-96.7682	705,1662,1736,2068,2091,3692,4686,4736,4839,4931,5393,5822,6125,6129,6130,6135,6154,6155,6165,6194,6201,6202,6208,6209,6217,6218,6223,6227,6229,6230,6234,7737,8568,8602,8886,9045,9092,9136,9188,9277,9631,9775,9790,9875,10171,10199,10412,10528,10556,10557,10607,10775,10885,10940,10969,10978,11102,11103,11157,11224,11340,22803,22916,22984,23016,23160,23212,23223,23246,23404,23481,23560,25896,26156,…	BYSL,DDX10,DKC1,ERCC2,FBL,EIF6,NCBP1,RPL10A,NOP2,NVL,EXOSC9,PWP2,RPL5,RPL7,RPL7A,RPL11,RPL26,RPL27,RPL35A,RPS6,RPS7,RPS8,RPS14,RPS15,RPS16,RPS17,RPS19,RPS21,RPS24,RPS25,RPS28,RNF113A,RRP1,NOP14,DDX18,RPL14,SART1,RRP9,DDX21,WDR46,NUP155,EIF4A3,BMS1,URB1,RCL1,MPHOSPH10,NSA2,NOP56,RPP30,RPP38,TBL3,POP4,WDR3,POP1,EBNA1BP2,CLP1,RPP14,KRR1,LSM6,RPL35,EXOSC8,XRN2,NCBP2,PDCD11,EXOSC7,WDR43,RRS1,RRP12,BOP…	148/415
3_Member	GO Biological Processes	GO:0034660	ncRNA metabolic process	-100	-96.7682	705,1022,1662,1736,2068,2091,2193,2971,2972,2976,3692,4686,4736,4839,4931,5393,5434,5435,5441,5822,6125,6129,6130,6135,6154,6155,6165,6194,6201,6202,6208,6209,6217,6218,6223,6227,6229,6230,6234,6617,6618,6619,6621,6832,7737,8178,8568,8602,8886,9045,9092,9136,9188,9277,9631,9775,9790,9875,10056,10171,10199,10208,10302,10412,10528,10556,10557,10607,10775,10885,10940,10969,10978,11102,11103,11128,11…	BYSL,CDK7,DDX10,DKC1,ERCC2,FBL,FARSA,GTF3A,BRF1,GTF3C2,EIF6,NCBP1,RPL10A,NOP2,NVL,EXOSC9,POLR2E,POLR2F,POLR2L,PWP2,RPL5,RPL7,RPL7A,RPL11,RPL26,RPL27,RPL35A,RPS6,RPS7,RPS8,RPS14,RPS15,RPS16,RPS17,RPS19,RPS21,RPS24,RPS25,RPS28,SNAPC1,SNAPC2,SNAPC3,SNAPC4,SUPV3L1,RNF113A,ELL,RRP1,NOP14,DDX18,RPL14,SART1,RRP9,DDX21,WDR46,NUP155,EIF4A3,BMS1,URB1,FARSB,RCL1,MPHOSPH10,USPL1,SNAPC5,NSA2,NOP56,RPP30,RPP38…	177/533
3_Member	GO Biological Processes	GO:0042274	ribosomal small subunit biogenesis	-70.4838	-67.6402	705,2068,2091,3921,5822,6189,6191,6193,6194,6201,6202,6203,6205,6206,6207,6208,6209,6210,6217,6218,6223,6227,6228,6229,6230,6234,7520,8602,9136,9277,9790,10171,10199,10528,10607,10885,11103,11157,23160,23212,26574,27340,28987,29777,51077,51096,51602,55127,55226,55272,55720,55781,55813,56902,57647,65083,65095,79954,83732,84128,84135,84294,84946,90121,92856,153443	BYSL,ERCC2,FBL,RPSA,PWP2,RPS3A,RPS4X,RPS5,RPS6,RPS7,RPS8,RPS9,RPS11,RPS12,RPS13,RPS14,RPS15,RPS15A,RPS16,RPS17,RPS19,RPS21,RPS23,RPS24,RPS25,RPS28,XRCC5,NOP14,RRP9,WDR46,BMS1,RCL1,MPHOSPH10,NOP56,TBL3,WDR3,KRR1,LSM6,WDR43,RRS1,AATF,UTP20,NOB1,ABT1,FCF1,UTP18,NOP58,HEATR1,NAT10,IMP3,TSR1,RIOK2,UTP6,PNO1,DHX37,NOL6,KRI1,NOL10,RIOK1,WDR75,UTP15,UTP23,LTV1,TSR2,IMP4,SRFBP1	66/103
3_Member	GO Biological Processes	GO:0030490	maturation of SSU-rRNA	-41.3291	-38.6993	705,2068,5822,6202,6208,6217,6223,6227,6234,8602,9277,9790,10171,10199,10607,10885,11157,23160,23212,27340,28987,29777,51077,55127,55226,55272,55720,55781,55813,57647,65095,79954,83732,84294,90121,92856,153443	BYSL,ERCC2,PWP2,RPS8,RPS14,RPS16,RPS19,RPS21,RPS28,NOP14,WDR46,BMS1,RCL1,MPHOSPH10,TBL3,WDR3,LSM6,WDR43,RRS1,UTP20,NOB1,ABT1,FCF1,HEATR1,NAT10,IMP3,TSR1,RIOK2,UTP6,DHX37,KRI1,NOL10,RIOK1,UTP23,TSR2,IMP4,SRFBP1	37/54
3_Member	KEGG Pathway	hsa03008	Ribosome biogenesis in eukaryotes	-29.3972	-27.05	1460,1736,2091,3692,4931,5822,5901,7514,9790,10171,10199,10482,10528,10556,10557,10607,10775,10885,10940,22803,23160,23195,23560,26354,28987,29107,29889,51068,51077,51096,51119,51367,51602,54552,55127,55226,55272,55341,55505,55651,55781,55813,65083,83732,84128,84135,92856	CSNK2B,DKC1,FBL,EIF6,NVL,PWP2,RAN,XPO1,BMS1,RCL1,MPHOSPH10,NXF1,NOP56,RPP30,RPP38,TBL3,POP4,WDR3,POP1,XRN2,WDR43,MDN1,GTPBP4,GNL3,NOB1,NXT1,GNL2,NMD3,FCF1,UTP18,SBDS,POP5,NOP58,GNL3L,HEATR1,NAT10,IMP3,LSG1,NOP10,NHP2,RIOK2,UTP6,NOL6,RIOK1,WDR75,UTP15,IMP4	47/167
3_Member	GO Biological Processes	GO:0000462	maturation of SSU-rRNA from tricistronic rRNA transcript (SSU-rRNA, 5.8S rRNA, LSU-rRNA)	-28.3152	-25.9804	705,2068,5822,6202,6217,6223,6227,8602,9277,9790,10171,10607,23160,23212,27340,29777,51077,55127,55720,55813,57647,65095,79954,84294,90121	BYSL,ERCC2,PWP2,RPS8,RPS16,RPS19,RPS21,NOP14,WDR46,BMS1,RCL1,TBL3,WDR43,RRS1,UTP20,ABT1,FCF1,HEATR1,TSR1,UTP6,DHX37,KRI1,NOL10,UTP23,TSR2	25/36
4_Summary	GO Biological Processes	GO:0000278	mitotic cell cycle	-71.4042	-68.5192	332,595,701,890,983,990,991,996,1017,1058,1062,1072,1104,1111,1213,1778,1785,1894,1977,2935,3550,3619,3832,3837,4085,4171,4172,4173,4175,4609,4659,5048,5111,5347,5426,5515,5518,5883,5884,5888,5901,5932,6118,6152,6154,6651,6790,6881,6904,7175,7272,7283,7329,7415,7443,7465,7756,8089,8243,8317,8318,8697,8815,8841,9055,9088,9126,9150,9184,9212,9493,9700,9793,9837,9918,10051,10376,10403,10426,10459,10…	BIRC5,CCND1,BUB1B,CCNA2,CDK1,CDC6,CDC20,CDC27,CDK2,CENPA,CENPE,CFL1,RCC1,CHEK1,CLTC,DYNC1H1,DNM2,ECT2,EIF4E,GSPT1,IK,INCENP,KIF11,KPNB1,MAD2L1,MCM2,MCM3,MCM4,MCM6,MYC,PPP1R12A,PAFAH1B1,PCNA,PLK1,POLE,PPP2CA,PPP2R1A,RAD9A,RAD17,RAD51,RAN,RBBP8,RPA2,RPL24,RPL26,SON,AURKA,TAF10,TBCD,TPR,TTK,TUBG1,UBE2I,VCP,VRK1,WEE1,ZNF207,YEATS4,SMC1A,CDC7,CDC45,CDC23,BANF1,HDAC3,PRC1,PKMYT1,SMC3,CTDP1,BUB3,AURKB,K…	277/-
4_Member	GO Biological Processes	GO:0000278	mitotic cell cycle	-71.4042	-68.5192	332,595,701,890,983,990,991,996,1017,1058,1062,1072,1104,1111,1213,1778,1785,1894,1977,2935,3550,3619,3832,3837,4085,4171,4172,4173,4175,4609,4659,5048,5111,5347,5426,5515,5518,5883,5884,5888,5901,5932,6118,6152,6154,6651,6790,6881,6904,7175,7272,7283,7329,7415,7443,7465,7756,8089,8243,8317,8318,8697,8815,8841,9055,9088,9126,9150,9184,9212,9493,9700,9793,9837,9918,10051,10376,10403,10426,10459,10…	BIRC5,CCND1,BUB1B,CCNA2,CDK1,CDC6,CDC20,CDC27,CDK2,CENPA,CENPE,CFL1,RCC1,CHEK1,CLTC,DYNC1H1,DNM2,ECT2,EIF4E,GSPT1,IK,INCENP,KIF11,KPNB1,MAD2L1,MCM2,MCM3,MCM4,MCM6,MYC,PPP1R12A,PAFAH1B1,PCNA,PLK1,POLE,PPP2CA,PPP2R1A,RAD9A,RAD17,RAD51,RAN,RBBP8,RPA2,RPL24,RPL26,SON,AURKA,TAF10,TBCD,TPR,TTK,TUBG1,UBE2I,VCP,VRK1,WEE1,ZNF207,YEATS4,SMC1A,CDC7,CDC45,CDC23,BANF1,HDAC3,PRC1,PKMYT1,SMC3,CTDP1,BUB3,AURKB,K…	134/588
4_Member	GO Biological Processes	GO:1903047	mitotic cell cycle process	-61.0124	-58.1881	332,595,701,890,983,990,991,996,1017,1058,1062,1072,1104,1111,1778,1785,1894,1977,2935,3550,3619,3832,3837,4085,4171,4172,4173,4175,4609,5048,5111,5347,5426,5518,5883,5884,5888,5901,5932,6118,6152,6154,6651,6790,6881,7175,7272,7283,7329,7415,7443,7465,7756,8243,8317,8318,8697,8815,8841,9055,9088,9126,9150,9184,9212,9493,9700,9793,9837,9918,10051,10403,10459,10540,10592,10671,10726,10926,11073,229…	BIRC5,CCND1,BUB1B,CCNA2,CDK1,CDC6,CDC20,CDC27,CDK2,CENPA,CENPE,CFL1,RCC1,CHEK1,DYNC1H1,DNM2,ECT2,EIF4E,GSPT1,IK,INCENP,KIF11,KPNB1,MAD2L1,MCM2,MCM3,MCM4,MCM6,MYC,PAFAH1B1,PCNA,PLK1,POLE,PPP2R1A,RAD9A,RAD17,RAD51,RAN,RBBP8,RPA2,RPL24,RPL26,SON,AURKA,TAF10,TPR,TTK,TUBG1,UBE2I,VCP,VRK1,WEE1,ZNF207,SMC1A,CDC7,CDC45,CDC23,BANF1,HDAC3,PRC1,PKMYT1,SMC3,CTDP1,BUB3,AURKB,KIF23,ESPL1,CKAP5,GINS1,NCAPD2,SMC…	115/505
4_Member	GO Biological Processes	GO:0051301	cell division	-57.9312	-55.1431	332,595,701,890,983,990,991,996,1017,1022,1058,1062,1072,1104,1213,1778,1894,2068,3192,3619,3832,4085,4627,5048,5347,5500,5901,5932,6188,6651,6790,7150,7153,7175,7251,7329,7443,7465,7756,8243,8317,8480,8607,8697,8812,8881,8914,9055,9126,9150,9184,9212,9493,9700,9793,9918,10051,10097,10376,10393,10403,10459,10592,10713,10726,10907,11243,11258,11339,22974,23141,23354,23397,25909,25936,26271,26354,2…	BIRC5,CCND1,BUB1B,CCNA2,CDK1,CDC6,CDC20,CDC27,CDK2,CDK7,CENPA,CENPE,CFL1,RCC1,CLTC,DYNC1H1,ECT2,ERCC2,HNRNPU,INCENP,KIF11,MAD2L1,MYH9,PAFAH1B1,PLK1,PPP1CB,RAN,RBBP8,RPS3,SON,AURKA,TOP1,TOP2A,TPR,TSG101,UBE2I,VRK1,WEE1,ZNF207,SMC1A,CDC7,RAE1,RUVBL1,CDC23,CCNK,CDC16,TIMELESS,PRC1,SMC3,CTDP1,BUB3,AURKB,KIF23,ESPL1,CKAP5,NCAPD2,SMC4,ACTR2,TUBA1B,ANAPC10,NDC80,MAD2L2,SMC2,USP39,NUDC,TXNL4A,PMF1,DCTN3,…	113/517
4_Member	GO Biological Processes	GO:0051276	chromosome organization	-53.9067	-51.152	86,332,545,701,983,991,1058,1062,1654,1660,1736,2068,2071,2547,2959,3159,3619,3832,3837,4085,4171,4172,4173,4174,4175,4176,4609,5111,5347,5518,5888,5889,5901,5976,5982,5983,5984,5985,6117,6118,6119,6832,7014,7150,7153,7156,7283,7517,7520,7756,8243,8260,8318,8480,8607,8697,8815,9055,9126,9212,9493,9631,9700,9837,9894,9918,10051,10403,10459,10540,10592,10726,10856,11073,11331,11339,22974,23212,2339…	ACTL6A,BIRC5,ATR,BUB1B,CDK1,CDC20,CENPA,CENPE,DDX3X,DHX9,DKC1,ERCC2,ERCC3,XRCC6,GTF2B,HMGA1,INCENP,KIF11,KPNB1,MAD2L1,MCM2,MCM3,MCM4,MCM5,MCM6,MCM7,MYC,PCNA,PLK1,PPP2R1A,RAD51,RAD51C,RAN,UPF1,RFC2,RFC3,RFC4,RFC5,RPA1,RPA2,RPA3,SUPV3L1,TERF2,TOP1,TOP2A,TOP3A,TUBG1,XRCC3,XRCC5,ZNF207,SMC1A,NAA10,CDC45,RAE1,RUVBL1,CDC23,BANF1,PRC1,SMC3,AURKB,KIF23,NUP155,ESPL1,GINS1,TELO2,NCAPD2,SMC4,NDC80,MAD2L2,DC…	106/489
4_Member	GO Biological Processes	GO:0007059	chromosome segregation	-45.3552	-42.7006	332,991,1062,1104,1642,1654,2068,2959,3619,3832,3837,4085,5347,5518,5901,6188,6790,7150,7153,7156,7272,7283,7329,7756,8243,8697,8841,9055,9126,9184,9212,9391,9493,9700,9918,10051,10097,10403,10426,10540,10592,10664,10726,10844,11243,11339,22974,23212,23354,23397,25936,26271,27229,27243,29127,54801,54820,54892,54930,55143,55559,55839,57405,64105,64151,79003,79019,79441,79643,81620,81929,81930,8354…	BIRC5,CDC20,CENPE,RCC1,DDB1,DDX3X,ERCC2,GTF2B,INCENP,KIF11,KPNB1,MAD2L1,PLK1,PPP2R1A,RAN,RPS3,AURKA,TOP1,TOP2A,TOP3A,TTK,TUBG1,UBE2I,ZNF207,SMC1A,CDC23,HDAC3,PRC1,SMC3,BUB3,AURKB,CIAO1,KIF23,ESPL1,NCAPD2,SMC4,ACTR2,NDC80,TUBGCP3,DCTN2,SMC2,CTCF,NUDC,TUBGCP2,PMF1,OIP5,TPX2,RRS1,HAUS5,NCAPH,NSL1,FBXO5,TUBGCP4,CHMP2A,RACGAP1,HAUS6,NDE1,NCAPG2,HAUS4,CDCA8,HAUS7,CENPN,SPC25,CENPK,NCAPG,MIS12,CENPM,HAU…	81/331
4_Member	GO Biological Processes	GO:0140694	non-membrane-bounded organelle assembly	-43.2114	-40.5694	332,991,1017,1058,1062,1104,1642,1654,1778,1964,1965,1983,2959,3619,3692,3832,3837,3921,4839,5822,6125,6128,6135,6147,6169,6175,6188,6193,6208,6209,6223,6228,6234,6790,7520,7756,8243,8841,9055,9126,9212,9493,9948,10403,10426,10432,10733,10844,22974,23195,23212,23246,23354,23761,25804,26271,27229,27258,29127,29777,51119,51388,54475,54801,54930,55143,55299,55559,56342,57647,64105,65125,79003,79441,…	BIRC5,CDC20,CDK2,CENPA,CENPE,RCC1,DDB1,DDX3X,DYNC1H1,EIF1AX,EIF2S1,EIF5,GTF2B,INCENP,EIF6,KIF11,KPNB1,RPSA,NOP2,PWP2,RPL5,RPL6,RPL11,RPL23A,RPL38,RPLP0,RPS3,RPS5,RPS14,RPS15,RPS19,RPS23,RPS28,AURKA,XRCC5,ZNF207,SMC1A,HDAC3,PRC1,SMC3,AURKB,KIF23,WDR1,NDC80,TUBGCP3,RBM14,PLK4,TUBGCP2,TPX2,MDN1,RRS1,BOP1,HAUS5,PISD,LSM4,FBXO5,TUBGCP4,LSM3,RACGAP1,ABT1,SBDS,NIP7,NLE1,HAUS6,HAUS4,CDCA8,BRIX1,HAUS7,PPA…	80/342
4_Member	GO Biological Processes	GO:0007051	spindle organization	-34.6772	-32.1724	332,991,1062,1104,1642,1778,2959,3619,3832,3837,4627,5347,5518,5901,6188,6790,7272,7283,7415,7756,8243,8841,9055,9126,9212,9493,9700,9793,10403,10426,10540,10671,10726,10844,22974,23354,26271,27229,29127,51119,54801,54930,55143,55559,57405,79441,83540,85378,114791,115106,203068	BIRC5,CDC20,CENPE,RCC1,DDB1,DYNC1H1,GTF2B,INCENP,KIF11,KPNB1,MYH9,PLK1,PPP2R1A,RAN,RPS3,AURKA,TTK,TUBG1,VCP,ZNF207,SMC1A,HDAC3,PRC1,SMC3,AURKB,KIF23,ESPL1,CKAP5,NDC80,TUBGCP3,DCTN2,DCTN6,NUDC,TUBGCP2,TPX2,HAUS5,FBXO5,TUBGCP4,RACGAP1,SBDS,HAUS6,HAUS4,CDCA8,HAUS7,SPC25,HAUS3,NUF2,TUBGCP6,TUBGCP5,HAUS1,TUBB	51/161
4_Member	GO Biological Processes	GO:0140014	mitotic nuclear division	-32.8158	-30.3457	332,991,1062,1104,3619,3832,3837,4085,5347,5518,5901,6152,6790,7283,7329,7756,8243,8697,8815,9055,9126,9150,9212,9493,9700,9918,10051,10403,10540,10592,10726,22974,23141,23212,23397,25936,27243,29127,54820,54892,55143,64105,64151,79003,79643,81620,81929,81930,83540,128866	BIRC5,CDC20,CENPE,RCC1,INCENP,KIF11,KPNB1,MAD2L1,PLK1,PPP2R1A,RAN,RPL24,AURKA,TUBG1,UBE2I,ZNF207,SMC1A,CDC23,BANF1,PRC1,SMC3,CTDP1,AURKB,KIF23,ESPL1,NCAPD2,SMC4,NDC80,DCTN2,SMC2,NUDC,TPX2,ANKLE2,RRS1,NCAPH,NSL1,CHMP2A,RACGAP1,NDE1,NCAPG2,CDCA8,CENPK,NCAPG,MIS12,CHMP6,CDT1,SEH1L,KIF18A,NUF2,CHMP4B	50/166
4_Member	GO Biological Processes	GO:0000819	sister chromatid segregation	-28.1199	-25.7912	332,991,1062,3619,3832,3837,4085,5347,5518,5901,7153,7283,7756,8243,8697,9055,9126,9212,9493,9700,9918,10051,10403,10540,10592,10726,22974,23212,23397,25936,27243,29127,54892,55143,64105,64151,79003,79643,81620,81929,81930,83540,128866	BIRC5,CDC20,CENPE,INCENP,KIF11,KPNB1,MAD2L1,PLK1,PPP2R1A,RAN,TOP2A,TUBG1,ZNF207,SMC1A,CDC23,PRC1,SMC3,AURKB,KIF23,ESPL1,NCAPD2,SMC4,NDC80,DCTN2,SMC2,NUDC,TPX2,RRS1,NCAPH,NSL1,CHMP2A,RACGAP1,NCAPG2,CDCA8,CENPK,NCAPG,MIS12,CHMP6,CDT1,SEH1L,KIF18A,NUF2,CHMP4B	43/144
4_Member	GO Biological Processes	GO:0000070	mitotic sister chromatid segregation	-27.5701	-25.2474	332,991,1062,3619,3832,3837,4085,5347,5518,5901,7283,7756,8243,8697,9055,9126,9212,9493,9700,9918,10051,10403,10540,10592,10726,22974,23212,23397,25936,27243,29127,54892,55143,64105,64151,79003,79643,81620,81929,81930,83540,128866	BIRC5,CDC20,CENPE,INCENP,KIF11,KPNB1,MAD2L1,PLK1,PPP2R1A,RAN,TUBG1,ZNF207,SMC1A,CDC23,PRC1,SMC3,AURKB,KIF23,ESPL1,NCAPD2,SMC4,NDC80,DCTN2,SMC2,NUDC,TPX2,RRS1,NCAPH,NSL1,CHMP2A,RACGAP1,NCAPG2,CDCA8,CENPK,NCAPG,MIS12,CHMP6,CDT1,SEH1L,KIF18A,NUF2,CHMP4B	42/140
4_Member	GO Biological Processes	GO:0098813	nuclear chromosome segregation	-27.1272	-24.8162	332,991,1062,1642,3619,3832,3837,4085,5347,5518,5901,6790,7153,7272,7283,7756,8243,8697,9055,9126,9184,9212,9493,9700,9918,10051,10097,10403,10540,10592,10726,11243,22974,23212,23397,25936,26271,27243,29127,54892,55143,57405,64105,64151,79003,79643,81620,81929,81930,83540,128866,147841	BIRC5,CDC20,CENPE,DDB1,INCENP,KIF11,KPNB1,MAD2L1,PLK1,PPP2R1A,RAN,AURKA,TOP2A,TTK,TUBG1,ZNF207,SMC1A,CDC23,PRC1,SMC3,BUB3,AURKB,KIF23,ESPL1,NCAPD2,SMC4,ACTR2,NDC80,DCTN2,SMC2,NUDC,PMF1,TPX2,RRS1,NCAPH,NSL1,FBXO5,CHMP2A,RACGAP1,NCAPG2,CDCA8,SPC25,CENPK,NCAPG,MIS12,CHMP6,CDT1,SEH1L,KIF18A,NUF2,CHMP4B,SPC24	52/233
4_Member	GO Biological Processes	GO:0000280	nuclear division	-26.0315	-23.7749	332,991,1062,1104,1642,3619,3832,3837,4085,5347,5518,5719,5888,5889,5901,6152,6790,7153,7272,7283,7329,7756,8243,8697,8815,9055,9126,9150,9212,9493,9700,9918,10051,10097,10403,10540,10592,10726,22974,23141,23212,23397,25936,26271,27243,29127,54820,54892,55143,64105,64151,79003,79643,81620,81929,81930,83540,84930,128866	BIRC5,CDC20,CENPE,RCC1,DDB1,INCENP,KIF11,KPNB1,MAD2L1,PLK1,PPP2R1A,PSMD13,RAD51,RAD51C,RAN,RPL24,AURKA,TOP2A,TTK,TUBG1,UBE2I,ZNF207,SMC1A,CDC23,BANF1,PRC1,SMC3,CTDP1,AURKB,KIF23,ESPL1,NCAPD2,SMC4,ACTR2,NDC80,DCTN2,SMC2,NUDC,TPX2,ANKLE2,RRS1,NCAPH,NSL1,FBXO5,CHMP2A,RACGAP1,NDE1,NCAPG2,CDCA8,CENPK,NCAPG,MIS12,CHMP6,CDT1,SEH1L,KIF18A,NUF2,MASTL,CHMP4B	59/320
4_Member	GO Biological Processes	GO:0051225	spindle assembly	-24.7969	-22.5746	332,991,1104,1642,2959,3619,3832,3837,6188,6790,7756,8243,8841,9055,9126,9212,9493,10403,10426,10844,22974,23354,26271,27229,29127,54801,54930,55143,55559,79441,85378,114791,115106,203068	BIRC5,CDC20,RCC1,DDB1,GTF2B,INCENP,KIF11,KPNB1,RPS3,AURKA,ZNF207,SMC1A,HDAC3,PRC1,SMC3,AURKB,KIF23,NDC80,TUBGCP3,TUBGCP2,TPX2,HAUS5,FBXO5,TUBGCP4,RACGAP1,HAUS6,HAUS4,CDCA8,HAUS7,HAUS3,TUBGCP6,TUBGCP5,HAUS1,TUBB	34/98
4_Member	GO Biological Processes	GO:1902850	microtubule cytoskeleton organization involved in mitosis	-24.406	-22.1977	332,983,991,1058,1062,1104,1778,3619,3832,3837,4085,5048,5347,5901,6790,7272,7283,7415,7756,8243,8841,9055,9126,9212,9493,9700,9793,10403,10540,10671,10726,22974,29127,51119,54820,55143,57405,83540	BIRC5,CDK1,CDC20,CENPA,CENPE,RCC1,DYNC1H1,INCENP,KIF11,KPNB1,MAD2L1,PAFAH1B1,PLK1,RAN,AURKA,TTK,TUBG1,VCP,ZNF207,SMC1A,HDAC3,PRC1,SMC3,AURKB,KIF23,ESPL1,CKAP5,NDC80,DCTN2,DCTN6,NUDC,TPX2,RACGAP1,SBDS,NDE1,CDCA8,SPC25,NUF2	38/131
4_Member	GO Biological Processes	GO:0048285	organelle fission	-24.1926	-21.9889	332,991,1062,1104,1642,3619,3832,3837,4085,5347,5518,5719,5888,5889,5901,6152,6790,7153,7272,7283,7329,7756,8243,8697,8815,9055,9126,9150,9212,9493,9700,9918,10051,10097,10403,10540,10592,10726,22974,23141,23212,23397,25936,26271,27243,29127,54820,54892,55143,64105,64151,79003,79643,81620,81929,81930,83540,84930,128866	BIRC5,CDC20,CENPE,RCC1,DDB1,INCENP,KIF11,KPNB1,MAD2L1,PLK1,PPP2R1A,PSMD13,RAD51,RAD51C,RAN,RPL24,AURKA,TOP2A,TTK,TUBG1,UBE2I,ZNF207,SMC1A,CDC23,BANF1,PRC1,SMC3,CTDP1,AURKB,KIF23,ESPL1,NCAPD2,SMC4,ACTR2,NDC80,DCTN2,SMC2,NUDC,TPX2,ANKLE2,RRS1,NCAPH,NSL1,FBXO5,CHMP2A,RACGAP1,NDE1,NCAPG2,CDCA8,CENPK,NCAPG,MIS12,CHMP6,CDT1,SEH1L,KIF18A,NUF2,MASTL,CHMP4B	59/346
4_Member	GO Biological Processes	GO:0000226	microtubule cytoskeleton organization	-22.8401	-20.6752	332,402,983,991,1017,1058,1062,1072,1104,1155,1642,1778,1785,2597,2959,3619,3832,3837,4085,4627,4659,5048,5347,5518,5901,6188,6651,6790,6904,7272,7283,7415,7465,7756,8243,8409,8841,9055,9126,9212,9493,9700,9793,10376,10403,10426,10432,10540,10671,10726,10733,10844,22974,23354,26271,27229,29127,51119,54801,54820,54930,55143,55559,57405,79441,81930,83540,84790,85378,114791,115106,121441,203068	BIRC5,ARL2,CDK1,CDC20,CDK2,CENPA,CENPE,CFL1,RCC1,TBCB,DDB1,DYNC1H1,DNM2,GAPDH,GTF2B,INCENP,KIF11,KPNB1,MAD2L1,MYH9,PPP1R12A,PAFAH1B1,PLK1,PPP2R1A,RAN,RPS3,SON,AURKA,TBCD,TTK,TUBG1,VCP,WEE1,ZNF207,SMC1A,UXT,HDAC3,PRC1,SMC3,AURKB,KIF23,ESPL1,CKAP5,TUBA1B,NDC80,TUBGCP3,RBM14,DCTN2,DCTN6,NUDC,PLK4,TUBGCP2,TPX2,HAUS5,FBXO5,TUBGCP4,RACGAP1,SBDS,HAUS6,NDE1,HAUS4,CDCA8,HAUS7,SPC25,HAUS3,KIF18A,NUF2,TUBA1…	73/552
4_Member	GO Biological Processes	GO:0007052	mitotic spindle organization	-21.5886	-19.4556	332,991,1062,1104,1778,3619,3832,3837,5347,5901,6790,7272,7283,7415,7756,8243,9055,9126,9212,9493,9793,10403,10540,10671,10726,22974,29127,51119,55143,57405,83540	BIRC5,CDC20,CENPE,RCC1,DYNC1H1,INCENP,KIF11,KPNB1,PLK1,RAN,AURKA,TTK,TUBG1,VCP,ZNF207,SMC1A,PRC1,SMC3,AURKB,KIF23,CKAP5,NDC80,DCTN2,DCTN6,NUDC,TPX2,RACGAP1,SBDS,CDCA8,SPC25,NUF2	31/96
4_Member	GO Biological Processes	GO:0051656	establishment of organelle localization	-20.3582	-18.269	998,1058,1062,1072,1778,1785,3619,3692,3837,4085,4627,4927,5048,5347,5901,6059,6209,7251,7514,7756,8409,8697,8729,8773,8841,9184,9212,9700,10113,10403,10540,10652,10726,10987,11243,23195,23212,25936,27095,27243,51068,51399,54820,55143,55153,55341,55860,57405,58485,79003,79643,81620,81929,81930,83540,84946,126003,128866,147841	CDC42,CENPA,CENPE,CFL1,DYNC1H1,DNM2,INCENP,EIF6,KPNB1,MAD2L1,MYH9,NUP88,PAFAH1B1,PLK1,RAN,ABCE1,RPS15,TSG101,XPO1,ZNF207,UXT,CDC23,GBF1,SNAP23,HDAC3,BUB3,AURKB,ESPL1,PREB,NDC80,DCTN2,YKT6,NUDC,COPS5,PMF1,MDN1,RRS1,NSL1,TRAPPC3,CHMP2A,NMD3,TRAPPC4,NDE1,CDCA8,SDAD1,LSG1,ACTR10,SPC25,TRAPPC1,MIS12,CHMP6,CDT1,SEH1L,KIF18A,NUF2,LTV1,TRAPPC5,CHMP4B,SPC24	59/410
4_Member	GO Biological Processes	GO:0051640	organelle localization	-19.3809	-17.3054	372,488,998,1025,1058,1062,1072,1778,1785,2475,3619,3692,3837,4085,4627,4927,5048,5347,5901,6059,6209,6811,7251,7514,7756,8409,8697,8729,8773,8841,9184,9212,9700,10097,10113,10403,10540,10652,10726,10768,10987,11243,23195,23212,25936,27095,27243,51068,51399,54820,55143,55153,55341,55860,57405,57617,58485,79003,79643,81620,81929,81930,83540,84946,126003,128866,147841	ARCN1,ATP2A2,CDC42,CDK9,CENPA,CENPE,CFL1,DYNC1H1,DNM2,MTOR,INCENP,EIF6,KPNB1,MAD2L1,MYH9,NUP88,PAFAH1B1,PLK1,RAN,ABCE1,RPS15,STX5,TSG101,XPO1,ZNF207,UXT,CDC23,GBF1,SNAP23,HDAC3,BUB3,AURKB,ESPL1,ACTR2,PREB,NDC80,DCTN2,YKT6,NUDC,AHCYL1,COPS5,PMF1,MDN1,RRS1,NSL1,TRAPPC3,CHMP2A,NMD3,TRAPPC4,NDE1,CDCA8,SDAD1,LSG1,ACTR10,SPC25,VPS18,TRAPPC1,MIS12,CHMP6,CDT1,SEH1L,KIF18A,NUF2,LTV1,TRAPPC5,CHMP4B,SPC24	67/542
4_Member	GO Biological Processes	GO:0051310	metaphase chromosome alignment	-15.7529	-13.771	1062,3619,3837,7756,8697,9184,9212,10403,10540,10726,11243,23212,25936,27243,55143,57405,79003,79643,81620,81929,81930,83540,128866,147841	CENPE,INCENP,KPNB1,ZNF207,CDC23,BUB3,AURKB,NDC80,DCTN2,NUDC,PMF1,RRS1,NSL1,CHMP2A,CDCA8,SPC25,MIS12,CHMP6,CDT1,SEH1L,KIF18A,NUF2,CHMP4B,SPC24	24/82
4_Member	GO Biological Processes	GO:0050000	chromosome localization	-15.382	-13.4081	1062,3619,3837,7756,8697,9184,9212,10097,10403,10540,10726,11243,23212,25936,27243,54820,55143,57405,79003,79643,81620,81929,81930,83540,128866,147841	CENPE,INCENP,KPNB1,ZNF207,CDC23,BUB3,AURKB,ACTR2,NDC80,DCTN2,NUDC,PMF1,RRS1,NSL1,CHMP2A,NDE1,CDCA8,SPC25,MIS12,CHMP6,CDT1,SEH1L,KIF18A,NUF2,CHMP4B,SPC24	26/102
4_Member	GO Biological Processes	GO:0051303	establishment of chromosome localization	-15.2902	-13.3242	1062,3619,3837,7756,8697,9184,9212,10403,10540,10726,11243,23212,25936,27243,54820,55143,57405,79003,79643,81620,81929,81930,83540,128866,147841	CENPE,INCENP,KPNB1,ZNF207,CDC23,BUB3,AURKB,NDC80,DCTN2,NUDC,PMF1,RRS1,NSL1,CHMP2A,NDE1,CDCA8,SPC25,MIS12,CHMP6,CDT1,SEH1L,KIF18A,NUF2,CHMP4B,SPC24	25/94
4_Member	GO Biological Processes	GO:0008608	attachment of spindle microtubules to kinetochore	-13.2059	-11.923	1062,7756,9184,9212,10403,11243,57405,79003,81620,147841	CENPE,ZNF207,BUB3,AURKB,NDC80,PMF1,SPC25,MIS12,CDT1,SPC24	10/32
4_Member	GO Biological Processes	GO:0007080	mitotic metaphase chromosome alignment	-10.8103	-9.02604	1062,3837,8697,10403,10540,10726,23212,27243,55143,79003,79643,81620,81929,81930,83540,128866	CENPE,KPNB1,CDC23,NDC80,DCTN2,NUDC,RRS1,CHMP2A,CDCA8,MIS12,CHMP6,CDT1,SEH1L,KIF18A,NUF2,CHMP4B	16/54
4_Member	GO Biological Processes	GO:0090307	mitotic spindle assembly	-9.0483	-7.33354	332,991,3619,3832,3837,7756,8243,9055,9126,9212,9493,22974,29127,55143	BIRC5,CDC20,INCENP,KIF11,KPNB1,ZNF207,SMC1A,PRC1,SMC3,AURKB,KIF23,TPX2,RACGAP1,CDCA8	14/51
5_Summary	GO Biological Processes	GO:0010564	regulation of cell cycle process	-54.6307	-51.8596	60,86,332,545,595,598,701,902,983,988,990,991,996,998,1017,1022,1062,1104,1111,1213,1642,1654,1778,1894,2068,2071,3192,3550,3619,3832,4085,4609,4682,5347,5356,5469,5514,5515,5518,5883,5884,5888,5889,5932,6118,6154,6240,6241,6605,6790,7014,7175,7272,7465,7514,7517,7756,8260,8317,8318,8480,8697,8881,8914,9055,9088,9184,9212,9349,9493,9700,9894,9918,10051,10403,10419,10432,10459,10514,10592,10664,10…	ACTB,ACTL6A,BIRC5,ATR,CCND1,BCL2L1,BUB1B,CCNH,CDK1,CDC5L,CDC6,CDC20,CDC27,CDC42,CDK2,CDK7,CENPE,RCC1,CHEK1,CLTC,DDB1,DDX3X,DYNC1H1,ECT2,ERCC2,ERCC3,HNRNPU,IK,INCENP,KIF11,MAD2L1,MYC,NUBP1,PLK1,PLRG1,MED1,PPP1R10,PPP2CA,PPP2R1A,RAD9A,RAD17,RAD51,RAD51C,RBBP8,RPA2,RPL26,RRM1,RRM2,SMARCE1,AURKA,TERF2,TPR,TTK,WEE1,XPO1,XRCC3,ZNF207,NAA10,CDC7,CDC45,RAE1,CDC23,CDC16,TIMELESS,PRC1,PKMYT1,BUB3,AURKB,RPL…	144/-
5_Member	GO Biological Processes	GO:0010564	regulation of cell cycle process	-54.6307	-51.8596	60,86,332,545,595,598,701,902,983,988,990,991,996,998,1017,1022,1062,1104,1111,1213,1642,1654,1778,1894,2068,2071,3192,3550,3619,3832,4085,4609,4682,5347,5356,5469,5514,5515,5518,5883,5884,5888,5889,5932,6118,6154,6240,6241,6605,6790,7014,7175,7272,7465,7514,7517,7756,8260,8317,8318,8480,8697,8881,8914,9055,9088,9184,9212,9349,9493,9700,9894,9918,10051,10403,10419,10432,10459,10514,10592,10664,10…	ACTB,ACTL6A,BIRC5,ATR,CCND1,BCL2L1,BUB1B,CCNH,CDK1,CDC5L,CDC6,CDC20,CDC27,CDC42,CDK2,CDK7,CENPE,RCC1,CHEK1,CLTC,DDB1,DDX3X,DYNC1H1,ECT2,ERCC2,ERCC3,HNRNPU,IK,INCENP,KIF11,MAD2L1,MYC,NUBP1,PLK1,PLRG1,MED1,PPP1R10,PPP2CA,PPP2R1A,RAD9A,RAD17,RAD51,RAD51C,RBBP8,RPA2,RPL26,RRM1,RRM2,SMARCE1,AURKA,TERF2,TPR,TTK,WEE1,XPO1,XRCC3,ZNF207,NAA10,CDC7,CDC45,RAE1,CDC23,CDC16,TIMELESS,PRC1,PKMYT1,BUB3,AURKB,RPL…	130/746
5_Member	GO Biological Processes	GO:0007346	regulation of mitotic cell cycle	-40.5017	-37.8838	60,86,332,595,701,902,983,990,991,996,998,1017,1022,1062,1104,1111,1642,1654,1977,2068,2071,3192,3550,3619,4085,5048,5347,5356,5514,5515,5883,5884,5889,5932,6118,6119,6154,6240,6241,6605,6790,7175,7272,7465,7517,7756,8317,8697,8729,8841,8881,9088,9184,9212,9700,10393,10403,10419,10459,11073,11319,11331,23476,25942,25949,26271,26574,27085,29882,29945,29980,51433,51499,51514,51529,51692,54475,55143…	ACTB,ACTL6A,BIRC5,CCND1,BUB1B,CCNH,CDK1,CDC6,CDC20,CDC27,CDC42,CDK2,CDK7,CENPE,RCC1,CHEK1,DDB1,DDX3X,EIF4E,ERCC2,ERCC3,HNRNPU,IK,INCENP,MAD2L1,PAFAH1B1,PLK1,PLRG1,PPP1R10,PPP2CA,RAD9A,RAD17,RAD51C,RBBP8,RPA2,RPA3,RPL26,RRM1,RRM2,SMARCE1,AURKA,TPR,TTK,WEE1,XRCC3,ZNF207,CDC7,CDC23,GBF1,HDAC3,CDC16,PKMYT1,BUB3,AURKB,ESPL1,ANAPC10,NDC80,PRMT5,MAD2L2,TOPBP1,ECD,PHB2,BRD4,SIN3A,SYF2,FBXO5,AATF,MTBP,ANA…	94/522
5_Member	GO Biological Processes	GO:1901987	regulation of cell cycle phase transition	-39.5881	-36.9819	60,86,332,545,595,701,902,983,988,990,991,1017,1022,1062,1111,1642,1654,2068,2071,3550,3619,4085,5347,5356,5514,5515,5883,5884,5888,5889,5932,6118,6154,6240,6241,6605,6790,7175,7272,7465,7517,7756,8317,8318,8697,8881,8914,9088,9184,9212,9700,9894,10403,10459,10926,11073,11319,11331,23476,25896,25942,25949,25988,26271,27085,27339,29945,29980,51433,51499,51514,51529,51692,55143,55781,55795,56257,57…	ACTB,ACTL6A,BIRC5,ATR,CCND1,BUB1B,CCNH,CDK1,CDC5L,CDC6,CDC20,CDK2,CDK7,CENPE,CHEK1,DDB1,DDX3X,ERCC2,ERCC3,IK,INCENP,MAD2L1,PLK1,PLRG1,PPP1R10,PPP2CA,RAD9A,RAD17,RAD51,RAD51C,RBBP8,RPA2,RPL26,RRM1,RRM2,SMARCE1,AURKA,TPR,TTK,WEE1,XRCC3,ZNF207,CDC7,CDC45,CDC23,CDC16,TIMELESS,PKMYT1,BUB3,AURKB,ESPL1,TELO2,NDC80,MAD2L2,DBF4,TOPBP1,ECD,PHB2,BRD4,INTS7,SIN3A,SYF2,HINFP,FBXO5,MTBP,PRPF19,ANAPC4,DONSON,AN…	87/455
5_Member	GO Biological Processes	GO:1901990	regulation of mitotic cell cycle phase transition	-36.2342	-33.7014	60,86,332,595,701,902,983,990,991,1017,1022,1062,1111,1642,1654,2068,2071,3550,3619,4085,5347,5356,5515,5884,5889,5932,6118,6154,6240,6241,6605,6790,7175,7272,7465,7517,7756,8317,8697,8881,9088,9184,9212,9700,10403,10459,11073,11319,11331,23476,25942,25949,26271,27085,29945,29980,51433,51499,51514,51529,51692,55143,55781,55795,56257,57405,60561,63967,65123,79577,83540,91603,134353,147841	ACTB,ACTL6A,BIRC5,CCND1,BUB1B,CCNH,CDK1,CDC6,CDC20,CDK2,CDK7,CENPE,CHEK1,DDB1,DDX3X,ERCC2,ERCC3,IK,INCENP,MAD2L1,PLK1,PLRG1,PPP2CA,RAD17,RAD51C,RBBP8,RPA2,RPL26,RRM1,RRM2,SMARCE1,AURKA,TPR,TTK,WEE1,XRCC3,ZNF207,CDC7,CDC23,CDC16,PKMYT1,BUB3,AURKB,ESPL1,NDC80,MAD2L2,TOPBP1,ECD,PHB2,BRD4,SIN3A,SYF2,FBXO5,MTBP,ANAPC4,DONSON,ANAPC5,TRIAP1,DTL,ANAPC11,CPSF3,CDCA8,RIOK2,PCID2,MEPCE,SPC25,RINT1,CLSPN,INT…	74/356
5_Member	GO Biological Processes	GO:0000075	cell cycle checkpoint signaling	-24.8839	-22.6569	545,595,701,983,988,990,991,1017,1111,3550,4085,5347,5883,5884,5932,6118,6154,7175,7272,7756,8318,8914,9184,9212,10403,10459,11073,25896,25949,25988,27339,29980,51499,51514,57405,60561,63967,65123,81620,83540,91603,147841	ATR,CCND1,BUB1B,CDK1,CDC5L,CDC6,CDC20,CDK2,CHEK1,IK,MAD2L1,PLK1,RAD9A,RAD17,RBBP8,RPA2,RPL26,TPR,TTK,ZNF207,CDC45,TIMELESS,BUB3,AURKB,NDC80,MAD2L2,TOPBP1,INTS7,SYF2,HINFP,PRPF19,DONSON,TRIAP1,DTL,SPC25,RINT1,CLSPN,INTS3,CDT1,NUF2,ZNF830,SPC24	42/161
5_Member	GO Biological Processes	GO:0010948	negative regulation of cell cycle process	-24.0797	-21.8849	545,595,701,983,988,990,991,1017,1111,3550,4085,4682,5347,5514,5883,5884,5932,6118,6154,7014,7175,7272,7465,7756,8260,8318,8914,9088,9184,9212,9700,10403,10432,10459,11073,25896,25949,25988,26271,27085,27243,27339,29980,51499,51514,57405,60561,63967,65123,79577,81620,83540,91603,147841	ATR,CCND1,BUB1B,CDK1,CDC5L,CDC6,CDC20,CDK2,CHEK1,IK,MAD2L1,NUBP1,PLK1,PPP1R10,RAD9A,RAD17,RBBP8,RPA2,RPL26,TERF2,TPR,TTK,WEE1,ZNF207,NAA10,CDC45,TIMELESS,PKMYT1,BUB3,AURKB,ESPL1,NDC80,RBM14,MAD2L2,TOPBP1,INTS7,SYF2,HINFP,FBXO5,MTBP,CHMP2A,PRPF19,DONSON,TRIAP1,DTL,SPC25,RINT1,CLSPN,INTS3,CDC73,CDT1,NUF2,ZNF830,SPC24	54/290
5_Member	GO Biological Processes	GO:1901988	negative regulation of cell cycle phase transition	-20.8223	-18.7118	545,595,701,983,988,990,991,1017,1111,3550,4085,5347,5883,5884,5932,6118,6154,7175,7272,7465,7756,8318,8914,9088,9184,9212,10403,10459,11073,25896,25949,25988,26271,27339,29980,51499,51514,57405,60561,63967,65123,79577,81620,83540,91603,147841	ATR,CCND1,BUB1B,CDK1,CDC5L,CDC6,CDC20,CDK2,CHEK1,IK,MAD2L1,PLK1,RAD9A,RAD17,RBBP8,RPA2,RPL26,TPR,TTK,WEE1,ZNF207,CDC45,TIMELESS,PKMYT1,BUB3,AURKB,NDC80,MAD2L2,TOPBP1,INTS7,SYF2,HINFP,FBXO5,PRPF19,DONSON,TRIAP1,DTL,SPC25,RINT1,CLSPN,INTS3,CDC73,CDT1,NUF2,ZNF830,SPC24	46/244
5_Member	GO Biological Processes	GO:0007093	mitotic cell cycle checkpoint signaling	-20.7788	-18.6719	595,701,983,990,991,1017,1111,3550,4085,5347,5883,5884,5932,6118,6154,7175,7272,7756,9184,9212,10403,10459,11073,25949,29980,51499,51514,57405,60561,63967,65123,83540,91603,147841	CCND1,BUB1B,CDK1,CDC6,CDC20,CDK2,CHEK1,IK,MAD2L1,PLK1,RAD9A,RAD17,RBBP8,RPA2,RPL26,TPR,TTK,ZNF207,BUB3,AURKB,NDC80,MAD2L2,TOPBP1,SYF2,DONSON,TRIAP1,DTL,SPC25,RINT1,CLSPN,INTS3,NUF2,ZNF830,SPC24	34/126
5_Member	GO Biological Processes	GO:0045786	negative regulation of cell cycle	-20.5698	-18.4701	545,595,701,983,988,990,991,1017,1111,3550,4085,4682,5347,5514,5883,5884,5932,6118,6154,6878,7014,7175,7272,7465,7756,8260,8318,8914,9088,9184,9212,9700,10403,10432,10459,10527,11073,25896,25949,25988,26271,27085,27243,27339,29980,51499,51514,54475,57405,60561,63967,65123,79577,81620,83540,91603,147841	ATR,CCND1,BUB1B,CDK1,CDC5L,CDC6,CDC20,CDK2,CHEK1,IK,MAD2L1,NUBP1,PLK1,PPP1R10,RAD9A,RAD17,RBBP8,RPA2,RPL26,TAF6,TERF2,TPR,TTK,WEE1,ZNF207,NAA10,CDC45,TIMELESS,PKMYT1,BUB3,AURKB,ESPL1,NDC80,RBM14,MAD2L2,IPO7,TOPBP1,INTS7,SYF2,HINFP,FBXO5,MTBP,CHMP2A,PRPF19,DONSON,TRIAP1,DTL,NLE1,SPC25,RINT1,CLSPN,INTS3,CDC73,CDT1,NUF2,ZNF830,SPC24	57/380
5_Member	GO Biological Processes	GO:1901991	negative regulation of mitotic cell cycle phase transition	-18.0995	-16.0596	595,701,983,990,991,1017,1111,3550,4085,5347,5884,5932,6118,6154,7175,7272,7465,7756,9088,9184,9212,10403,10459,11073,25949,26271,29980,51499,51514,57405,60561,63967,65123,79577,83540,91603,147841	CCND1,BUB1B,CDK1,CDC6,CDC20,CDK2,CHEK1,IK,MAD2L1,PLK1,RAD17,RBBP8,RPA2,RPL26,TPR,TTK,WEE1,ZNF207,PKMYT1,BUB3,AURKB,NDC80,MAD2L2,TOPBP1,SYF2,FBXO5,DONSON,TRIAP1,DTL,SPC25,RINT1,CLSPN,INTS3,CDC73,NUF2,ZNF830,SPC24	37/181
5_Member	GO Biological Processes	GO:0045930	negative regulation of mitotic cell cycle	-16.7551	-14.7622	595,701,983,990,991,1017,1111,3550,4085,5347,5883,5884,5932,6118,6154,7175,7272,7465,7756,9088,9184,9212,10403,10459,11073,25949,26271,27085,29980,51499,51514,54475,57405,60561,63967,65123,79577,83540,91603,147841	CCND1,BUB1B,CDK1,CDC6,CDC20,CDK2,CHEK1,IK,MAD2L1,PLK1,RAD9A,RAD17,RBBP8,RPA2,RPL26,TPR,TTK,WEE1,ZNF207,PKMYT1,BUB3,AURKB,NDC80,MAD2L2,TOPBP1,SYF2,FBXO5,MTBP,DONSON,TRIAP1,DTL,NLE1,SPC25,RINT1,CLSPN,INTS3,CDC73,NUF2,ZNF830,SPC24	40/232
5_Member	GO Biological Processes	GO:0010389	regulation of G2/M transition of mitotic cell cycle	-15.1586	-13.1979	595,983,990,1017,1111,5347,5884,5889,5932,6240,6790,7465,8317,9088,9212,11073,23476,25942,25949,26271,29980,51514,60561,63967,65123,91603	CCND1,CDK1,CDC6,CDK2,CHEK1,PLK1,RAD17,RAD51C,RBBP8,RRM1,AURKA,WEE1,CDC7,PKMYT1,AURKB,TOPBP1,BRD4,SIN3A,SYF2,FBXO5,DONSON,DTL,RINT1,CLSPN,INTS3,ZNF830	26/104
5_Member	GO Biological Processes	GO:1902749	regulation of cell cycle G2/M phase transition	-13.926	-11.9976	595,983,990,1017,1111,5347,5884,5889,5932,6240,6790,7465,8317,9088,9212,11073,23476,25942,25949,26271,29980,51514,60561,63967,65123,91603	CCND1,CDK1,CDC6,CDK2,CHEK1,PLK1,RAD17,RAD51C,RBBP8,RRM1,AURKA,WEE1,CDC7,PKMYT1,AURKB,TOPBP1,BRD4,SIN3A,SYF2,FBXO5,DONSON,DTL,RINT1,CLSPN,INTS3,ZNF830	26/116
5_Member	GO Biological Processes	GO:0031570	DNA integrity checkpoint signaling	-13.6435	-11.7452	545,595,983,988,990,1017,1111,5347,5883,5884,6118,6154,8318,8914,11073,25896,25949,25988,27339,29980,51499,51514,60561,63967,81620,91603	ATR,CCND1,CDK1,CDC5L,CDC6,CDK2,CHEK1,PLK1,RAD9A,RAD17,RPA2,RPL26,CDC45,TIMELESS,TOPBP1,INTS7,SYF2,HINFP,PRPF19,DONSON,TRIAP1,DTL,RINT1,CLSPN,CDT1,ZNF830	26/119
5_Member	GO Biological Processes	GO:0000077	DNA damage checkpoint signaling	-10.835	-9.04518	545,595,983,988,1017,1111,5347,5883,5884,6118,6154,11073,25896,25949,25988,27339,29980,51499,51514,60561,63967,91603	ATR,CCND1,CDK1,CDC5L,CDK2,CHEK1,PLK1,RAD9A,RAD17,RPA2,RPL26,TOPBP1,INTS7,SYF2,HINFP,PRPF19,DONSON,TRIAP1,DTL,RINT1,CLSPN,ZNF830	22/110
5_Member	GO Biological Processes	GO:0010972	negative regulation of G2/M transition of mitotic cell cycle	-10.1413	-8.38666	983,990,1111,5347,5884,5932,7465,9088,9212,11073,25949,29980,51514,60561,63967,65123,91603	CDK1,CDC6,CHEK1,PLK1,RAD17,RBBP8,WEE1,PKMYT1,AURKB,TOPBP1,SYF2,DONSON,DTL,RINT1,CLSPN,INTS3,ZNF830	17/68
5_Member	GO Biological Processes	GO:0042770	signal transduction in response to DNA damage	-10.0675	-8.31443	545,595,983,988,1017,1111,2885,5347,5883,5884,6118,6154,10459,11073,25896,25949,25988,27339,29980,51499,51514,60561,63967,91603	ATR,CCND1,CDK1,CDC5L,CDK2,CHEK1,GRB2,PLK1,RAD9A,RAD17,RPA2,RPL26,MAD2L2,TOPBP1,INTS7,SYF2,HINFP,PRPF19,DONSON,TRIAP1,DTL,RINT1,CLSPN,ZNF830	24/143
5_Member	GO Biological Processes	GO:1902750	negative regulation of cell cycle G2/M phase transition	-9.92518	-8.17688	983,990,1111,5347,5884,5932,7465,9088,9212,11073,25949,29980,51514,60561,63967,65123,91603	CDK1,CDC6,CHEK1,PLK1,RAD17,RBBP8,WEE1,PKMYT1,AURKB,TOPBP1,SYF2,DONSON,DTL,RINT1,CLSPN,INTS3,ZNF830	17/70
5_Member	GO Biological Processes	GO:0000076	DNA replication checkpoint signaling	-9.612	-7.87773	990,5883,5884,8318,8914,11073,29980,63967,81620,91603	CDC6,RAD9A,RAD17,CDC45,TIMELESS,TOPBP1,DONSON,CLSPN,CDT1,ZNF830	10/20
5_Member	GO Biological Processes	GO:0044774	mitotic DNA integrity checkpoint signaling	-9.32631	-7.60115	595,983,990,1017,1111,5347,5883,5884,6118,6154,11073,25949,29980,51499,51514,60561,63967,91603	CCND1,CDK1,CDC6,CDK2,CHEK1,PLK1,RAD9A,RAD17,RPA2,RPL26,TOPBP1,SYF2,DONSON,TRIAP1,DTL,RINT1,CLSPN,ZNF830	18/86
5_Member	GO Biological Processes	GO:0044818	mitotic G2/M transition checkpoint	-8.80611	-7.10006	983,990,1111,5347,5884,5932,11073,25949,29980,51514,60561,63967,65123,91603	CDK1,CDC6,CHEK1,PLK1,RAD17,RBBP8,TOPBP1,SYF2,DONSON,DTL,RINT1,CLSPN,INTS3,ZNF830	14/53
5_Member	GO Biological Processes	GO:0044773	mitotic DNA damage checkpoint signaling	-8.77689	-7.07514	595,983,1017,1111,5347,5883,5884,6118,6154,11073,25949,29980,51499,51514,60561,63967,91603	CCND1,CDK1,CDK2,CHEK1,PLK1,RAD9A,RAD17,RPA2,RPL26,TOPBP1,SYF2,DONSON,TRIAP1,DTL,RINT1,CLSPN,ZNF830	17/82
5_Member	GO Biological Processes	GO:0033314	mitotic DNA replication checkpoint signaling	-6.24056	-4.68493	990,5884,11073,29980,63967,91603	CDC6,RAD17,TOPBP1,DONSON,CLSPN,ZNF830	6/11
5_Member	GO Biological Processes	GO:0007095	mitotic G2 DNA damage checkpoint signaling	-5.54334	-4.04213	983,1111,5347,11073,25949,29980,51514,60561,63967	CDK1,CHEK1,PLK1,TOPBP1,SYF2,DONSON,DTL,RINT1,CLSPN	9/37
6_Summary	GO Biological Processes	GO:0042273	ribosomal large subunit biogenesis	-53.4539	-50.715	2971,3692,4736,4839,4931,6125,6128,6129,6130,6135,6147,6154,6165,6175,8886,9045,9875,10412,10969,11224,23195,23212,23246,23481,23560,26155,26156,51018,51154,51187,51388,51491,51550,54475,54663,54955,55003,55153,55299,55651,55759,56342,79029,79707,80135,81887,84154,84549,117246	GTF3A,EIF6,RPL10A,NOP2,NVL,RPL5,RPL6,RPL7,RPL7A,RPL11,RPL23A,RPL26,RPL35A,RPLP0,DDX18,RPL14,URB1,NSA2,EBNA1BP2,RPL35,MDN1,RRS1,BOP1,PES1,GTPBP4,NOC2L,RSL1D1,RRP15,MRTO4,RSL24D1,NIP7,NOP16,CINP,NLE1,WDR74,AIRIM,PAK1IP1,SDAD1,BRIX1,NHP2,WDR12,PPAN,AFG2B,NOL9,RPF1,LAS1L,RPF2,MAK16,FTSJ3	49/-
6_Member	GO Biological Processes	GO:0042273	ribosomal large subunit biogenesis	-53.4539	-50.715	2971,3692,4736,4839,4931,6125,6128,6129,6130,6135,6147,6154,6165,6175,8886,9045,9875,10412,10969,11224,23195,23212,23246,23481,23560,26155,26156,51018,51154,51187,51388,51491,51550,54475,54663,54955,55003,55153,55299,55651,55759,56342,79029,79707,80135,81887,84154,84549,117246	GTF3A,EIF6,RPL10A,NOP2,NVL,RPL5,RPL6,RPL7,RPL7A,RPL11,RPL23A,RPL26,RPL35A,RPLP0,DDX18,RPL14,URB1,NSA2,EBNA1BP2,RPL35,MDN1,RRS1,BOP1,PES1,GTPBP4,NOC2L,RSL1D1,RRP15,MRTO4,RSL24D1,NIP7,NOP16,CINP,NLE1,WDR74,AIRIM,PAK1IP1,SDAD1,BRIX1,NHP2,WDR12,PPAN,AFG2B,NOL9,RPF1,LAS1L,RPF2,MAK16,FTSJ3	49/74
6_Member	GO Biological Processes	GO:0000470	maturation of LSU-rRNA	-27.0013	-24.6961	3692,4736,4839,6129,6130,8886,9875,10412,11224,23246,23481,23560,26156,51018,55651,55759,79707,80135,81887,84154,84549,117246	EIF6,RPL10A,NOP2,RPL7,RPL7A,DDX18,URB1,NSA2,RPL35,BOP1,PES1,GTPBP4,RSL1D1,RRP15,NHP2,WDR12,NOL9,RPF1,LAS1L,RPF2,MAK16,FTSJ3	22/28
6_Member	GO Biological Processes	GO:0000463	maturation of LSU-rRNA from tricistronic rRNA transcript (SSU-rRNA, 5.8S rRNA, LSU-rRNA)	-12.6488	-10.7992	6129,8886,9875,11224,23246,23481,23560,55759,79707,84154,117246	RPL7,DDX18,URB1,RPL35,BOP1,PES1,GTPBP4,WDR12,NOL9,RPF2,FTSJ3	11/16
7_Summary	GO Biological Processes	GO:0032774	RNA biosynthetic process	-51.8355	-49.1118	865,890,902,1017,1022,1025,1660,1810,2068,2071,2958,2959,2960,2961,2967,2971,2972,2976,4686,5093,5094,5431,5432,5433,5434,5435,5436,5437,5438,5440,5441,5469,5557,5929,6617,6618,6619,6621,6829,6830,6837,6878,6879,6881,6883,7343,8178,8812,8841,9013,9150,9188,9282,9318,9440,9442,9477,9533,9646,9733,10001,10208,10302,10419,10432,10621,10623,10921,11091,11128,11198,11243,22803,22916,23649,25885,25988,…	CBFB,CCNA2,CCNH,CDK2,CDK7,CDK9,DHX9,DR1,ERCC2,ERCC3,GTF2A2,GTF2B,GTF2E1,GTF2E2,GTF2H3,GTF3A,BRF1,GTF3C2,NCBP1,PCBP1,PCBP2,POLR2B,POLR2C,POLR2D,POLR2E,POLR2F,POLR2G,POLR2H,POLR2I,POLR2K,POLR2L,MED1,PRIM1,RBBP5,SNAPC1,SNAPC2,SNAPC3,SNAPC4,SUPT5H,SUPT6H,MED22,TAF6,TAF7,TAF10,TAF12,UBTF,ELL,CCNK,HDAC3,TAF1C,CTDP1,DDX21,MED14,COPS2,MED17,MED27,MED20,POLR1C,CTR9,SART3,MED6,USPL1,SNAPC5,PRMT5,RBM14,POLR…	143/-
7_Member	GO Biological Processes	GO:0032774	RNA biosynthetic process	-51.8355	-49.1118	865,890,902,1017,1022,1025,1660,1810,2068,2071,2958,2959,2960,2961,2967,2971,2972,2976,4686,5093,5094,5431,5432,5433,5434,5435,5436,5437,5438,5440,5441,5469,5557,5929,6617,6618,6619,6621,6829,6830,6837,6878,6879,6881,6883,7343,8178,8812,8841,9013,9150,9188,9282,9318,9440,9442,9477,9533,9646,9733,10001,10208,10302,10419,10432,10621,10623,10921,11091,11128,11198,11243,22803,22916,23649,25885,25988,…	CBFB,CCNA2,CCNH,CDK2,CDK7,CDK9,DHX9,DR1,ERCC2,ERCC3,GTF2A2,GTF2B,GTF2E1,GTF2E2,GTF2H3,GTF3A,BRF1,GTF3C2,NCBP1,PCBP1,PCBP2,POLR2B,POLR2C,POLR2D,POLR2E,POLR2F,POLR2G,POLR2H,POLR2I,POLR2K,POLR2L,MED1,PRIM1,RBBP5,SNAPC1,SNAPC2,SNAPC3,SNAPC4,SUPT5H,SUPT6H,MED22,TAF6,TAF7,TAF10,TAF12,UBTF,ELL,CCNK,HDAC3,TAF1C,CTDP1,DDX21,MED14,COPS2,MED17,MED27,MED20,POLR1C,CTR9,SART3,MED6,USPL1,SNAPC5,PRMT5,RBM14,POLR…	109/544
7_Member	GO Biological Processes	GO:0006351	DNA-templated transcription	-49.2435	-46.5346	865,890,902,1017,1022,1025,1660,1810,2068,2071,2958,2959,2960,2961,2967,2971,2972,2976,4686,5431,5432,5433,5434,5435,5436,5437,5438,5440,5441,5469,5929,6617,6618,6619,6621,6829,6830,6837,6878,6879,6881,6883,7343,8178,8812,8841,9013,9150,9188,9282,9318,9440,9442,9477,9533,9646,9733,10001,10208,10302,10419,10432,10621,10623,10921,11091,11128,11198,11243,22803,22916,25885,25988,26015,26155,27297,273…	CBFB,CCNA2,CCNH,CDK2,CDK7,CDK9,DHX9,DR1,ERCC2,ERCC3,GTF2A2,GTF2B,GTF2E1,GTF2E2,GTF2H3,GTF3A,BRF1,GTF3C2,NCBP1,POLR2B,POLR2C,POLR2D,POLR2E,POLR2F,POLR2G,POLR2H,POLR2I,POLR2K,POLR2L,MED1,RBBP5,SNAPC1,SNAPC2,SNAPC3,SNAPC4,SUPT5H,SUPT6H,MED22,TAF6,TAF7,TAF10,TAF12,UBTF,ELL,CCNK,HDAC3,TAF1C,CTDP1,DDX21,MED14,COPS2,MED17,MED27,MED20,POLR1C,CTR9,SART3,MED6,USPL1,SNAPC5,PRMT5,RBM14,POLR3F,POLR3C,RNPS1,WD…	105/532
7_Member	GO Biological Processes	GO:0006366	transcription by RNA polymerase II	-34.9307	-32.4167	865,902,1022,1025,1810,2068,2071,2958,2959,2960,2961,2967,4686,5431,5432,5433,5434,5435,5436,5437,5438,5440,5441,5469,5929,6617,6618,6619,6621,6829,6830,6837,6878,6879,6881,6883,8178,8812,8841,9013,9150,9188,9282,9318,9440,9442,9477,9646,9733,10001,10302,10432,11091,11198,11243,22803,22916,26015,26155,27316,29079,29101,29777,51003,51504,54797,54892,55090,55588,55795,79577,80306,90390,112950,12968…	CBFB,CCNH,CDK7,CDK9,DR1,ERCC2,ERCC3,GTF2A2,GTF2B,GTF2E1,GTF2E2,GTF2H3,NCBP1,POLR2B,POLR2C,POLR2D,POLR2E,POLR2F,POLR2G,POLR2H,POLR2I,POLR2K,POLR2L,MED1,RBBP5,SNAPC1,SNAPC2,SNAPC3,SNAPC4,SUPT5H,SUPT6H,MED22,TAF6,TAF7,TAF10,TAF12,ELL,CCNK,HDAC3,TAF1C,CTDP1,DDX21,MED14,COPS2,MED17,MED27,MED20,CTR9,SART3,MED6,SNAPC5,RBM14,WDR5,SUPT16H,PMF1,XRN2,NCBP2,RPAP1,NOC2L,RBMX,MED4,SSU72,ABT1,MED31,TRMT112,MED1…	76/393
7_Member	GO Biological Processes	GO:0032784	regulation of DNA-templated transcription elongation	-31.7251	-29.2794	1025,3192,4686,5469,6829,6830,6837,7428,8178,8563,8812,9282,9440,9442,9477,9984,10001,11198,22916,23160,23476,25896,26173,26512,29079,51003,54797,55090,55588,55656,55756,57508,65123,79577,80306,80335,80789,90390,112950,400569	CDK9,HNRNPU,NCBP1,MED1,SUPT5H,SUPT6H,MED22,VHL,ELL,THOC5,CCNK,MED14,MED17,MED27,MED20,THOC1,MED6,SUPT16H,NCBP2,WDR43,BRD4,INTS7,INTS1,INTS6,MED4,MED31,MED18,MED9,MED29,INTS8,INTS9,INTS2,INTS3,CDC73,MED28,WDR82,INTS5,MED30,MED8,MED11	40/101
7_Member	GO Biological Processes	GO:0006352	DNA-templated transcription initiation	-31.4562	-29.0336	902,1022,1025,1810,2071,2958,2959,2960,2961,2972,5433,5436,5438,5469,5929,6837,6878,6879,6881,6883,7343,9013,9282,9440,9442,9477,10001,10302,10432,11091,26155,27297,29079,51003,51504,54700,54797,55090,55290,55588,64425,80306,90390,112950,129685,171568,400569	CCNH,CDK7,CDK9,DR1,ERCC3,GTF2A2,GTF2B,GTF2E1,GTF2E2,BRF1,POLR2D,POLR2G,POLR2I,MED1,RBBP5,MED22,TAF6,TAF7,TAF10,TAF12,UBTF,TAF1C,MED14,MED17,MED27,MED20,MED6,SNAPC5,RBM14,WDR5,NOC2L,CRCP,MED4,MED31,TRMT112,RRN3,MED18,MED9,BRF2,MED29,POLR1E,MED28,MED30,MED8,TAF8,POLR3H,MED11	47/152
7_Member	GO Biological Processes	GO:0034243	regulation of transcription elongation by RNA polymerase II	-29.6453	-27.2917	1025,3192,4686,5469,6829,6830,6837,7428,8178,8812,9282,9440,9442,9477,10001,22916,23160,23476,25896,26173,26512,29079,51003,54797,55090,55588,55656,55756,57508,65123,79577,80306,80789,90390,112950,400569	CDK9,HNRNPU,NCBP1,MED1,SUPT5H,SUPT6H,MED22,VHL,ELL,CCNK,MED14,MED17,MED27,MED20,MED6,NCBP2,WDR43,BRD4,INTS7,INTS1,INTS6,MED4,MED31,MED18,MED9,MED29,INTS8,INTS9,INTS2,INTS3,CDC73,MED28,INTS5,MED30,MED8,MED11	36/86
7_Member	GO Biological Processes	GO:0006367	transcription initiation at RNA polymerase II promoter	-26.1201	-23.8583	902,1022,1025,1810,2071,2958,2959,2960,2961,5433,5436,5438,5469,5929,6837,6878,6879,6881,6883,9282,9440,9442,9477,10001,10432,11091,26155,29079,51003,51504,54797,55090,55588,80306,90390,112950,129685,400569	CCNH,CDK7,CDK9,DR1,ERCC3,GTF2A2,GTF2B,GTF2E1,GTF2E2,POLR2D,POLR2G,POLR2I,MED1,RBBP5,MED22,TAF6,TAF7,TAF10,TAF12,MED14,MED17,MED27,MED20,MED6,RBM14,WDR5,NOC2L,MED4,MED31,TRMT112,MED18,MED9,MED29,MED28,MED30,MED8,TAF8,MED11	38/119
7_Member	GO Biological Processes	GO:0065004	protein-DNA complex assembly	-25.8227	-23.5711	1058,1062,1810,2958,2959,2972,4171,5469,5888,5889,5928,6749,6837,6878,6879,6881,6883,7343,8208,8318,9013,9282,9440,9442,9477,9733,10001,10036,11198,11339,23234,29079,51003,54700,54797,55090,55290,55588,55839,64105,64425,79003,80306,81620,83743,90390,112950,129685,387103,400569	CENPA,CENPE,DR1,GTF2A2,GTF2B,BRF1,MCM2,MED1,RAD51,RAD51C,RBBP4,SSRP1,MED22,TAF6,TAF7,TAF10,TAF12,UBTF,CHAF1B,CDC45,TAF1C,MED14,MED17,MED27,MED20,SART3,MED6,CHAF1A,SUPT16H,OIP5,DNAJC9,MED4,MED31,RRN3,MED18,MED9,BRF2,MED29,CENPN,CENPK,POLR1E,MIS12,MED28,CDT1,GRWD1,MED30,MED8,TAF8,CENPW,MED11	50/227
7_Member	GO Biological Processes	GO:0070897	transcription preinitiation complex assembly	-24.0957	-21.8964	1810,2958,2959,2972,5469,6837,6878,6879,6881,6883,7343,9013,9282,9440,9442,9477,10001,29079,51003,54700,54797,55090,55290,55588,64425,80306,90390,112950,129685,400569	DR1,GTF2A2,GTF2B,BRF1,MED1,MED22,TAF6,TAF7,TAF10,TAF12,UBTF,TAF1C,MED14,MED17,MED27,MED20,MED6,MED4,MED31,RRN3,MED18,MED9,BRF2,MED29,POLR1E,MED28,MED30,MED8,TAF8,MED11	30/75
7_Member	GO Biological Processes	GO:0032786	positive regulation of DNA-templated transcription, elongation	-23.9207	-21.7347	1025,4686,5469,6829,6830,6837,8178,8563,8812,9282,9440,9442,9477,10001,11198,22916,23476,29079,51003,54797,55090,55588,79577,80306,90390,112950,400569	CDK9,NCBP1,MED1,SUPT5H,SUPT6H,MED22,ELL,THOC5,CCNK,MED14,MED17,MED27,MED20,MED6,SUPT16H,NCBP2,BRD4,MED4,MED31,MED18,MED9,MED29,CDC73,MED28,MED30,MED8,MED11	27/58
7_Member	GO Biological Processes	GO:0032968	positive regulation of transcription elongation by RNA polymerase II	-22.2839	-20.1393	1025,4686,5469,6830,6837,8178,8812,9282,9440,9442,9477,10001,22916,23476,29079,51003,54797,55090,55588,79577,80306,90390,112950,400569	CDK9,NCBP1,MED1,SUPT6H,MED22,ELL,CCNK,MED14,MED17,MED27,MED20,MED6,NCBP2,BRD4,MED4,MED31,MED18,MED9,MED29,CDC73,MED28,MED30,MED8,MED11	24/48
7_Member	GO Biological Processes	GO:0051123	RNA polymerase II preinitiation complex assembly	-19.1995	-17.134	1810,2958,2959,5469,6837,6878,6879,6881,6883,9282,9440,9442,9477,10001,29079,51003,54797,55090,55588,80306,90390,112950,129685,400569	DR1,GTF2A2,GTF2B,MED1,MED22,TAF6,TAF7,TAF10,TAF12,MED14,MED17,MED27,MED20,MED6,MED4,MED31,MED18,MED9,MED29,MED28,MED30,MED8,TAF8,MED11	24/61
7_Member	GO Biological Processes	GO:0060260	regulation of transcription initiation by RNA polymerase II	-18.0791	-16.0422	2958,4609,5469,5706,6837,6878,6879,6881,6883,9282,9440,9442,9477,10001,29079,51003,54797,55090,55588,55795,80306,90390,112950,129685,400569	GTF2A2,MYC,MED1,PSMC6,MED22,TAF6,TAF7,TAF10,TAF12,MED14,MED17,MED27,MED20,MED6,MED4,MED31,MED18,MED9,MED29,PCID2,MED28,MED30,MED8,TAF8,MED11	25/74
7_Member	GO Biological Processes	GO:2000142	regulation of DNA-templated transcription initiation	-17.9854	-15.9517	2958,4609,5469,5706,6837,6878,6879,6881,6883,9282,9440,9442,9477,10001,29079,51003,54700,54797,55090,55588,55795,80306,90390,112950,129685,400569	GTF2A2,MYC,MED1,PSMC6,MED22,TAF6,TAF7,TAF10,TAF12,MED14,MED17,MED27,MED20,MED6,MED4,MED31,RRN3,MED18,MED9,MED29,PCID2,MED28,MED30,MED8,TAF8,MED11	26/82
7_Member	GO Biological Processes	GO:0060261	positive regulation of transcription initiation by RNA polymerase II	-17.7429	-15.7212	2958,5469,5706,6837,6878,6879,6881,6883,9282,9440,9442,9477,10001,29079,51003,54797,55090,55588,80306,90390,112950,129685,400569	GTF2A2,MED1,PSMC6,MED22,TAF6,TAF7,TAF10,TAF12,MED14,MED17,MED27,MED20,MED6,MED4,MED31,MED18,MED9,MED29,MED28,MED30,MED8,TAF8,MED11	23/62
7_Member	GO Biological Processes	GO:2000144	positive regulation of DNA-templated transcription initiation	-16.6981	-14.7079	2958,5469,5706,6837,6878,6879,6881,6883,9282,9440,9442,9477,10001,29079,51003,54797,55090,55588,80306,90390,112950,129685,400569	GTF2A2,MED1,PSMC6,MED22,TAF6,TAF7,TAF10,TAF12,MED14,MED17,MED27,MED20,MED6,MED4,MED31,MED18,MED9,MED29,MED28,MED30,MED8,TAF8,MED11	23/68
8_Summary	GO Biological Processes	GO:0033044	regulation of chromosome organization	-48.2447	-45.55	60,86,332,545,701,908,983,990,991,996,1017,1062,1736,3183,3192,3550,3619,4085,4609,5347,5514,5976,6605,6950,7014,7153,7175,7203,7272,7517,7520,7756,7874,8260,8607,8697,8881,9184,9212,9700,9918,10051,10403,10459,10574,10575,10576,10592,10664,10694,10856,22948,23293,23381,23397,26054,26271,26277,26354,29882,29945,51433,51529,54552,54892,55143,55226,55781,55795,57405,64151,64682,83540,147841,890,998…	ACTB,ACTL6A,BIRC5,ATR,BUB1B,CCT6A,CDK1,CDC6,CDC20,CDC27,CDK2,CENPE,DKC1,HNRNPC,HNRNPU,IK,INCENP,MAD2L1,MYC,PLK1,PPP1R10,UPF1,SMARCE1,TCP1,TERF2,TOP2A,TPR,CCT3,TTK,XRCC3,XRCC5,ZNF207,USP7,NAA10,RUVBL1,CDC23,CDC16,BUB3,AURKB,ESPL1,NCAPD2,SMC4,NDC80,MAD2L2,CCT7,CCT4,CCT2,SMC2,CTCF,CCT8,RUVBL2,CCT5,SMG6,SMG5,NCAPH,SENP6,FBXO5,TINF2,GNL3,ANAPC2,ANAPC4,ANAPC5,ANAPC11,GNL3L,NCAPG2,CDCA8,NAT10,RIOK2,PCID…	135/-
8_Member	GO Biological Processes	GO:0033044	regulation of chromosome organization	-48.2447	-45.55	60,86,332,545,701,908,983,990,991,996,1017,1062,1736,3183,3192,3550,3619,4085,4609,5347,5514,5976,6605,6950,7014,7153,7175,7203,7272,7517,7520,7756,7874,8260,8607,8697,8881,9184,9212,9700,9918,10051,10403,10459,10574,10575,10576,10592,10664,10694,10856,22948,23293,23381,23397,26054,26271,26277,26354,29882,29945,51433,51529,54552,54892,55143,55226,55781,55795,57405,64151,64682,83540,147841	ACTB,ACTL6A,BIRC5,ATR,BUB1B,CCT6A,CDK1,CDC6,CDC20,CDC27,CDK2,CENPE,DKC1,HNRNPC,HNRNPU,IK,INCENP,MAD2L1,MYC,PLK1,PPP1R10,UPF1,SMARCE1,TCP1,TERF2,TOP2A,TPR,CCT3,TTK,XRCC3,XRCC5,ZNF207,USP7,NAA10,RUVBL1,CDC23,CDC16,BUB3,AURKB,ESPL1,NCAPD2,SMC4,NDC80,MAD2L2,CCT7,CCT4,CCT2,SMC2,CTCF,CCT8,RUVBL2,CCT5,SMG6,SMG5,NCAPH,SENP6,FBXO5,TINF2,GNL3,ANAPC2,ANAPC4,ANAPC5,ANAPC11,GNL3L,NCAPG2,CDCA8,NAT10,RIOK2,PCID…	74/247
8_Member	GO Biological Processes	GO:0051052	regulation of DNA metabolic process	-32.2501	-29.7965	60,86,545,890,908,983,990,998,1017,1025,1111,1660,1736,2068,3183,3192,4171,4172,4173,4174,4175,4176,4609,4931,5111,5514,5515,5518,5531,5884,5888,5976,5982,5983,5984,5985,6118,6188,6605,6830,6878,6879,6881,6883,6950,7014,7203,7334,7465,7520,7874,8089,8295,8317,8607,8914,9126,9212,10097,10419,10459,10574,10575,10576,10694,10856,10926,22948,23293,23381,23450,23560,24144,26271,26277,26354,51010,54552…	ACTB,ACTL6A,ATR,CCNA2,CCT6A,CDK1,CDC6,CDC42,CDK2,CDK9,CHEK1,DHX9,DKC1,ERCC2,HNRNPC,HNRNPU,MCM2,MCM3,MCM4,MCM5,MCM6,MCM7,MYC,NVL,PCNA,PPP1R10,PPP2CA,PPP2R1A,PPP4C,RAD17,RAD51,UPF1,RFC2,RFC3,RFC4,RFC5,RPA2,RPS3,SMARCE1,SUPT6H,TAF6,TAF7,TAF10,TAF12,TCP1,TERF2,CCT3,UBE2N,WEE1,XRCC5,USP7,YEATS4,TRRAP,CDC7,RUVBL1,TIMELESS,SMC3,AURKB,ACTR2,PRMT5,MAD2L2,CCT7,CCT4,CCT2,CCT8,RUVBL2,DBF4,CCT5,SMG6,SMG5,SF3B…	84/525
8_Member	GO Biological Processes	GO:0051054	positive regulation of DNA metabolic process	-20.8503	-18.7324	60,86,545,890,908,983,998,1017,1660,1736,2068,4609,4931,5111,5514,5888,5982,5983,5984,5985,6188,6605,6950,7014,7203,7334,7465,7520,7874,8089,8295,8317,8607,8914,9212,10097,10459,10574,10575,10576,10694,10856,10926,22948,26277,26354,51010,55929,57634,81620,118460	ACTB,ACTL6A,ATR,CCNA2,CCT6A,CDK1,CDC42,CDK2,DHX9,DKC1,ERCC2,MYC,NVL,PCNA,PPP1R10,RAD51,RFC2,RFC3,RFC4,RFC5,RPS3,SMARCE1,TCP1,TERF2,CCT3,UBE2N,WEE1,XRCC5,USP7,YEATS4,TRRAP,CDC7,RUVBL1,TIMELESS,AURKB,ACTR2,MAD2L2,CCT7,CCT4,CCT2,CCT8,RUVBL2,DBF4,CCT5,TINF2,GNL3,EXOSC3,DMAP1,EP400,CDT1,EXOSC6	51/301
8_Member	GO Biological Processes	GO:2001252	positive regulation of chromosome organization	-16.4963	-14.5089	86,545,908,983,1017,1736,5514,6950,7014,7175,7203,7520,8607,9212,9918,10051,10574,10575,10576,10592,10694,10856,22948,23397,26277,26354,54892,64151	ACTL6A,ATR,CCT6A,CDK1,CDK2,DKC1,PPP1R10,TCP1,TERF2,TPR,CCT3,XRCC5,RUVBL1,AURKB,NCAPD2,SMC4,CCT7,CCT4,CCT2,SMC2,CCT8,RUVBL2,CCT5,NCAPH,TINF2,GNL3,NCAPG2,NCAPG	28/110
8_Member	GO Biological Processes	GO:0010638	positive regulation of organelle organization	-9.89869	-8.15354	86,402,545,908,983,991,998,1017,1736,1778,2475,2885,5202,5514,5879,6188,6790,6950,7014,7175,7203,7416,7520,8607,8697,8881,9212,9700,9793,9918,9948,10051,10574,10575,10576,10592,10694,10733,10856,22948,23397,26277,26354,51433,51529,53407,54892,64151	ACTL6A,ARL2,ATR,CCT6A,CDK1,CDC20,CDC42,CDK2,DKC1,DYNC1H1,MTOR,GRB2,PFDN2,PPP1R10,RAC1,RPS3,AURKA,TCP1,TERF2,TPR,CCT3,VDAC1,XRCC5,RUVBL1,CDC23,CDC16,AURKB,ESPL1,CKAP5,NCAPD2,WDR1,SMC4,CCT7,CCT4,CCT2,SMC2,CCT8,PLK4,RUVBL2,CCT5,NCAPH,TINF2,GNL3,ANAPC5,ANAPC11,STX18,NCAPG2,NCAPG	48/504
9_Summary	GO Biological Processes	GO:0006259	DNA metabolic process	-46.186	-43.5184	86,545,983,988,990,1017,1022,1025,1108,1111,1642,1660,1736,1854,2068,2071,2547,2967,3159,3329,4171,4172,4173,4174,4175,4176,5111,5347,5424,5425,5426,5427,5438,5531,5557,5883,5884,5888,5889,5901,5928,5932,5976,5982,5983,5984,5985,6117,6118,6119,6188,6240,6421,6749,6832,7014,7150,7153,7156,7298,7334,7415,7517,7520,7737,7874,8208,8243,8295,8317,8318,8607,8815,8914,9093,9126,9361,9837,9894,9978,10036…	ACTL6A,ATR,CDK1,CDC5L,CDC6,CDK2,CDK7,CDK9,CHD4,CHEK1,DDB1,DHX9,DKC1,DUT,ERCC2,ERCC3,XRCC6,GTF2H3,HMGA1,HSPD1,MCM2,MCM3,MCM4,MCM5,MCM6,MCM7,PCNA,PLK1,POLD1,POLD2,POLE,POLE2,POLR2I,PPP4C,PRIM1,RAD9A,RAD17,RAD51,RAD51C,RAN,RBBP4,RBBP8,UPF1,RFC2,RFC3,RFC4,RFC5,RPA1,RPA2,RPA3,RPS3,RRM1,SFPQ,SSRP1,SUPV3L1,TERF2,TOP1,TOP2A,TOP3A,TYMS,UBE2N,VCP,XRCC3,XRCC5,RNF113A,USP7,CHAF1B,SMC1A,TRRAP,CDC7,CDC45,RUVBL…	151/-
9_Member	GO Biological Processes	GO:0006259	DNA metabolic process	-46.186	-43.5184	86,545,983,988,990,1017,1022,1025,1108,1111,1642,1660,1736,1854,2068,2071,2547,2967,3159,3329,4171,4172,4173,4174,4175,4176,5111,5347,5424,5425,5426,5427,5438,5531,5557,5883,5884,5888,5889,5901,5928,5932,5976,5982,5983,5984,5985,6117,6118,6119,6188,6240,6421,6749,6832,7014,7150,7153,7156,7298,7334,7415,7517,7520,7737,7874,8208,8243,8295,8317,8318,8607,8815,8914,9093,9126,9361,9837,9894,9978,10036…	ACTL6A,ATR,CDK1,CDC5L,CDC6,CDK2,CDK7,CDK9,CHD4,CHEK1,DDB1,DHX9,DKC1,DUT,ERCC2,ERCC3,XRCC6,GTF2H3,HMGA1,HSPD1,MCM2,MCM3,MCM4,MCM5,MCM6,MCM7,PCNA,PLK1,POLD1,POLD2,POLE,POLE2,POLR2I,PPP4C,PRIM1,RAD9A,RAD17,RAD51,RAD51C,RAN,RBBP4,RBBP8,UPF1,RFC2,RFC3,RFC4,RFC5,RPA1,RPA2,RPA3,RPS3,RRM1,SFPQ,SSRP1,SUPV3L1,TERF2,TOP1,TOP2A,TOP3A,TYMS,UBE2N,VCP,XRCC3,XRCC5,RNF113A,USP7,CHAF1B,SMC1A,TRRAP,CDC7,CDC45,RUVBL…	121/764
9_Member	GO Biological Processes	GO:0006974	DNA damage response	-39.2532	-36.6583	86,545,595,598,983,988,1017,1022,1025,1108,1111,1642,2068,2071,2475,2547,2885,2967,4170,4171,4172,4173,4174,4175,4176,4609,5111,5347,5424,5425,5426,5427,5438,5531,5883,5884,5888,5889,5929,5932,5976,5982,5983,5984,5985,6117,6118,6119,6154,6188,6240,6421,6648,6749,7014,7153,7156,7317,7334,7415,7443,7517,7520,7737,7874,8208,8243,8295,8317,8318,8607,8812,8841,8914,9126,9739,9978,10036,10213,10459,107…	ACTL6A,ATR,CCND1,BCL2L1,CDK1,CDC5L,CDK2,CDK7,CDK9,CHD4,CHEK1,DDB1,ERCC2,ERCC3,MTOR,XRCC6,GRB2,GTF2H3,MCL1,MCM2,MCM3,MCM4,MCM5,MCM6,MCM7,MYC,PCNA,PLK1,POLD1,POLD2,POLE,POLE2,POLR2I,PPP4C,RAD9A,RAD17,RAD51,RAD51C,RBBP5,RBBP8,UPF1,RFC2,RFC3,RFC4,RFC5,RPA1,RPA2,RPA3,RPL26,RPS3,RRM1,SFPQ,SOD2,SSRP1,TERF2,TOP2A,TOP3A,UBA1,UBE2N,VCP,VRK1,XRCC3,XRCC5,RNF113A,USP7,CHAF1B,SMC1A,TRRAP,CDC7,CDC45,RUVBL1,CCNK…	112/766
9_Member	GO Biological Processes	GO:0006260	DNA replication	-39.0612	-36.4772	545,983,990,1017,1025,1111,1660,1854,3159,4171,4172,4173,4174,4175,4176,5111,5424,5425,5426,5427,5557,5888,5928,5932,5976,5982,5983,5984,5985,6117,6118,6119,6240,6749,7150,8208,8318,8914,9093,9837,10036,10714,10926,11073,11169,11198,22944,23649,25942,29980,51514,51550,51659,57418,64785,81620,83743,84296,91603	ATR,CDK1,CDC6,CDK2,CDK9,CHEK1,DHX9,DUT,HMGA1,MCM2,MCM3,MCM4,MCM5,MCM6,MCM7,PCNA,POLD1,POLD2,POLE,POLE2,PRIM1,RAD51,RBBP4,RBBP8,UPF1,RFC2,RFC3,RFC4,RFC5,RPA1,RPA2,RPA3,RRM1,SSRP1,TOP1,CHAF1B,CDC45,TIMELESS,DNAJA3,GINS1,CHAF1A,POLD3,DBF4,TOPBP1,WDHD1,SUPT16H,KIN,POLA2,SIN3A,DONSON,DTL,CINP,GINS2,WDR18,GINS3,CDT1,GRWD1,GINS4,ZNF830	59/193
9_Member	GO Biological Processes	GO:0006281	DNA repair	-33.1977	-30.7193	86,545,983,988,1017,1022,1025,1108,1111,1642,2068,2071,2547,2967,4171,4172,4173,4174,4175,4176,5111,5347,5424,5425,5426,5427,5438,5531,5883,5884,5888,5889,5932,5976,5982,5983,5984,5985,6117,6118,6119,6188,6240,6421,6749,7156,7334,7415,7517,7520,7737,7874,8208,8243,8295,8317,8318,8607,8914,9126,9978,10036,10213,10459,10714,10856,11073,11169,11198,22944,25988,27336,27339,51514,51550,51659,55339,559…	ACTL6A,ATR,CDK1,CDC5L,CDK2,CDK7,CDK9,CHD4,CHEK1,DDB1,ERCC2,ERCC3,XRCC6,GTF2H3,MCM2,MCM3,MCM4,MCM5,MCM6,MCM7,PCNA,PLK1,POLD1,POLD2,POLE,POLE2,POLR2I,PPP4C,RAD9A,RAD17,RAD51,RAD51C,RBBP8,UPF1,RFC2,RFC3,RFC4,RFC5,RPA1,RPA2,RPA3,RPS3,RRM1,SFPQ,SSRP1,TOP3A,UBE2N,VCP,XRCC3,XRCC5,RNF113A,USP7,CHAF1B,SMC1A,TRRAP,CDC7,CDC45,RUVBL1,TIMELESS,SMC3,RBX1,CHAF1A,PSMD14,MAD2L2,POLD3,RUVBL2,TOPBP1,WDHD1,SUPT16H,K…	84/510
9_Member	GO Biological Processes	GO:0006261	DNA-templated DNA replication	-26.3315	-24.0593	545,990,1025,3159,4171,4172,4173,4174,4175,4176,5111,5424,5425,5426,5427,5557,5888,5932,5976,5982,5983,5984,5985,6117,6240,8318,8914,9093,9837,10714,11073,11169,23649,29980,51659,57418,64785,81620,84296,91603	ATR,CDC6,CDK9,HMGA1,MCM2,MCM3,MCM4,MCM5,MCM6,MCM7,PCNA,POLD1,POLD2,POLE,POLE2,PRIM1,RAD51,RBBP8,UPF1,RFC2,RFC3,RFC4,RFC5,RPA1,RRM1,CDC45,TIMELESS,DNAJA3,GINS1,POLD3,TOPBP1,WDHD1,POLA2,DONSON,GINS2,WDR18,GINS3,CDT1,GINS4,ZNF830	40/133
9_Member	GO Biological Processes	GO:0071103	DNA conformation change	-21.5324	-19.4054	1654,1660,2068,2071,2547,3159,4171,4172,4173,4174,4175,4176,5888,5976,5982,5983,5984,5985,6832,7150,7153,7156,7520,8318,8607,9837,10856,51659,64785,84296	DDX3X,DHX9,ERCC2,ERCC3,XRCC6,HMGA1,MCM2,MCM3,MCM4,MCM5,MCM6,MCM7,RAD51,UPF1,RFC2,RFC3,RFC4,RFC5,SUPV3L1,TOP1,TOP2A,TOP3A,XRCC5,CDC45,RUVBL1,GINS1,RUVBL2,GINS2,GINS3,GINS4	30/89
9_Member	GO Biological Processes	GO:0032508	DNA duplex unwinding	-20.3135	-18.2278	1654,1660,2068,2071,2547,3159,4171,4172,4173,4174,4175,4176,5888,5976,5982,5983,5984,5985,6832,7520,8318,8607,9837,10856,51659,64785,84296	DDX3X,DHX9,ERCC2,ERCC3,XRCC6,HMGA1,MCM2,MCM3,MCM4,MCM5,MCM6,MCM7,RAD51,UPF1,RFC2,RFC3,RFC4,RFC5,SUPV3L1,XRCC5,CDC45,RUVBL1,GINS1,RUVBL2,GINS2,GINS3,GINS4	27/75
9_Member	GO Biological Processes	GO:0032392	DNA geometric change	-19.298	-17.2292	1654,1660,2068,2071,2547,3159,4171,4172,4173,4174,4175,4176,5888,5976,5982,5983,5984,5985,6832,7520,8318,8607,9837,10856,51659,64785,84296	DDX3X,DHX9,ERCC2,ERCC3,XRCC6,HMGA1,MCM2,MCM3,MCM4,MCM5,MCM6,MCM7,RAD51,UPF1,RFC2,RFC3,RFC4,RFC5,SUPV3L1,XRCC5,CDC45,RUVBL1,GINS1,RUVBL2,GINS2,GINS3,GINS4	27/81
9_Member	GO Biological Processes	GO:0006275	regulation of DNA replication	-18.5028	-16.4503	86,545,890,983,990,998,1017,1660,4171,4172,4173,4174,4175,4176,5111,5515,5518,5884,5982,5983,5984,5985,7465,8317,8607,8914,9126,10856,10926,23560,26271,81620	ACTL6A,ATR,CCNA2,CDK1,CDC6,CDC42,CDK2,DHX9,MCM2,MCM3,MCM4,MCM5,MCM6,MCM7,PCNA,PPP2CA,PPP2R1A,RAD17,RFC2,RFC3,RFC4,RFC5,WEE1,CDC7,RUVBL1,TIMELESS,SMC3,RUVBL2,DBF4,GTPBP4,FBXO5,CDT1	32/128
9_Member	GO Biological Processes	GO:0000725	recombinational repair	-15.034	-13.0835	1108,2547,4171,4172,4173,4174,4175,4176,5531,5888,5889,5932,6117,6118,6119,6421,7156,7334,7517,7520,8317,8318,10213,11073,27336,51659,65123,84296	CHD4,XRCC6,MCM2,MCM3,MCM4,MCM5,MCM6,MCM7,PPP4C,RAD51,RAD51C,RBBP8,RPA1,RPA2,RPA3,SFPQ,TOP3A,UBE2N,XRCC3,XRCC5,CDC7,CDC45,PSMD14,TOPBP1,HTATSF1,GINS2,INTS3,GINS4	28/124
9_Member	GO Biological Processes	GO:0006310	DNA recombination	-13.6553	-11.7525	86,1108,2547,3329,4171,4172,4173,4174,4175,4176,5531,5888,5889,5932,6117,6118,6119,6421,6832,7153,7156,7334,7517,7520,8317,8318,8607,10213,10856,11073,22944,27336,51010,51659,65123,84296,118460	ACTL6A,CHD4,XRCC6,HSPD1,MCM2,MCM3,MCM4,MCM5,MCM6,MCM7,PPP4C,RAD51,RAD51C,RBBP8,RPA1,RPA2,RPA3,SFPQ,SUPV3L1,TOP2A,TOP3A,UBE2N,XRCC3,XRCC5,CDC7,CDC45,RUVBL1,PSMD14,RUVBL2,TOPBP1,KIN,HTATSF1,EXOSC3,GINS2,INTS3,GINS4,EXOSC6	37/245
9_Member	GO Biological Processes	GO:0000724	double-strand break repair via homologous recombination	-13.6435	-11.7452	1108,4171,4172,4173,4174,4175,4176,5531,5888,5889,5932,6117,6118,6119,6421,7156,7334,7517,8317,8318,10213,11073,27336,51659,65123,84296	CHD4,MCM2,MCM3,MCM4,MCM5,MCM6,MCM7,PPP4C,RAD51,RAD51C,RBBP8,RPA1,RPA2,RPA3,SFPQ,TOP3A,UBE2N,XRCC3,CDC7,CDC45,PSMD14,TOPBP1,HTATSF1,GINS2,INTS3,GINS4	26/119
9_Member	GO Biological Processes	GO:0090329	regulation of DNA-templated DNA replication	-12.891	-11.0312	1017,4171,4172,4173,4174,4175,4176,5111,5982,5983,5984,5985,8317,8914,10926,26271,81620	CDK2,MCM2,MCM3,MCM4,MCM5,MCM6,MCM7,PCNA,RFC2,RFC3,RFC4,RFC5,CDC7,TIMELESS,DBF4,FBXO5,CDT1	17/48
9_Member	GO Biological Processes	GO:0006302	double-strand break repair	-12.3375	-10.4929	545,1108,2547,4171,4172,4173,4174,4175,4176,5347,5531,5888,5889,5932,6117,6118,6119,6421,7156,7334,7415,7517,7520,8317,8318,10213,10459,11073,27336,27339,51659,65123,84296	ATR,CHD4,XRCC6,MCM2,MCM3,MCM4,MCM5,MCM6,MCM7,PLK1,PPP4C,RAD51,RAD51C,RBBP8,RPA1,RPA2,RPA3,SFPQ,TOP3A,UBE2N,VCP,XRCC3,XRCC5,CDC7,CDC45,PSMD14,MAD2L2,TOPBP1,HTATSF1,PRPF19,GINS2,INTS3,GINS4	33/217
10_Summary	GO Biological Processes	GO:0006913	nucleocytoplasmic transport	-38.5175	-35.9443	1434,1977,3313,3692,3837,4116,4686,4927,5469,5514,5901,5905,5976,6059,6209,6396,7175,7329,7514,8021,8106,8480,8563,8888,9349,9631,9670,9688,9775,9939,9984,10073,10204,10482,10527,10768,11331,22916,23165,23195,23279,23293,23381,23534,23649,25909,26019,29107,51068,51194,51808,55122,55153,55341,55746,55795,57187,65083,79902,80145,81929,84268,84321,84946,348995,545,1660,1736,2091,3192,4904,6830,6950,…	CSE1L,EIF4E,HSPA9,EIF6,KPNB1,MAGOH,NCBP1,NUP88,MED1,PPP1R10,RAN,RANGAP1,UPF1,ABCE1,RPS15,SEC13,TPR,UBE2I,XPO1,NUP214,PABPN1,RAE1,THOC5,MCM3AP,RPL23,NUP155,IPO13,NUP93,EIF4A3,RBM8A,THOC1,SNUPN,NUTF2,NXF1,IPO7,AHCYL1,PHB2,NCBP2,NUP205,MDN1,NUP160,SMG6,SMG5,TNPO3,POLA2,AHCTF1,UPF2,NXT1,NMD3,IPO11,PHAX,AKIRIN2,SDAD1,LSG1,NUP133,PCID2,THOC2,NOL6,NUP85,THOC7,SEH1L,RPAIN,THOC3,LTV1,NUP43,ATR,DHX9,DKC1,F…	84/-
10_Member	GO Biological Processes	GO:0006913	nucleocytoplasmic transport	-38.5175	-35.9443	1434,1977,3313,3692,3837,4116,4686,4927,5469,5514,5901,5905,5976,6059,6209,6396,7175,7329,7514,8021,8106,8480,8563,8888,9349,9631,9670,9688,9775,9939,9984,10073,10204,10482,10527,10768,11331,22916,23165,23195,23279,23293,23381,23534,23649,25909,26019,29107,51068,51194,51808,55122,55153,55341,55746,55795,57187,65083,79902,80145,81929,84268,84321,84946,348995	CSE1L,EIF4E,HSPA9,EIF6,KPNB1,MAGOH,NCBP1,NUP88,MED1,PPP1R10,RAN,RANGAP1,UPF1,ABCE1,RPS15,SEC13,TPR,UBE2I,XPO1,NUP214,PABPN1,RAE1,THOC5,MCM3AP,RPL23,NUP155,IPO13,NUP93,EIF4A3,RBM8A,THOC1,SNUPN,NUTF2,NXF1,IPO7,AHCYL1,PHB2,NCBP2,NUP205,MDN1,NUP160,SMG6,SMG5,TNPO3,POLA2,AHCTF1,UPF2,NXT1,NMD3,IPO11,PHAX,AKIRIN2,SDAD1,LSG1,NUP133,PCID2,THOC2,NOL6,NUP85,THOC7,SEH1L,RPAIN,THOC3,LTV1,NUP43	65/247
10_Member	GO Biological Processes	GO:0051169	nuclear transport	-38.3993	-35.8365	1434,1977,3313,3692,3837,4116,4686,4927,5469,5514,5901,5905,5976,6059,6209,6396,7175,7329,7514,8021,8106,8480,8563,8888,9349,9631,9670,9688,9775,9939,9984,10073,10204,10482,10527,10768,11331,22916,23165,23195,23279,23293,23381,23534,23649,25909,26019,29107,51068,51194,51808,55122,55153,55341,55746,55795,57187,65083,79902,80145,81929,84268,84321,84946,348995	CSE1L,EIF4E,HSPA9,EIF6,KPNB1,MAGOH,NCBP1,NUP88,MED1,PPP1R10,RAN,RANGAP1,UPF1,ABCE1,RPS15,SEC13,TPR,UBE2I,XPO1,NUP214,PABPN1,RAE1,THOC5,MCM3AP,RPL23,NUP155,IPO13,NUP93,EIF4A3,RBM8A,THOC1,SNUPN,NUTF2,NXF1,IPO7,AHCYL1,PHB2,NCBP2,NUP205,MDN1,NUP160,SMG6,SMG5,TNPO3,POLA2,AHCTF1,UPF2,NXT1,NMD3,IPO11,PHAX,AKIRIN2,SDAD1,LSG1,NUP133,PCID2,THOC2,NOL6,NUP85,THOC7,SEH1L,RPAIN,THOC3,LTV1,NUP43	65/248
10_Member	GO Biological Processes	GO:0006403	RNA localization	-37.1582	-34.6056	545,1660,1736,1977,2091,3192,3837,4116,4686,4904,4927,5901,5976,6396,6830,6950,7175,7514,8021,8106,8480,8563,8888,9631,9688,9775,9793,9939,9984,10073,10204,10482,10575,10576,22916,23165,23279,23293,23381,24148,25909,26019,29107,51602,51808,55746,55795,57187,65083,79902,80145,81929,84321,87178,348995	ATR,DHX9,DKC1,EIF4E,FBL,HNRNPU,KPNB1,MAGOH,NCBP1,YBX1,NUP88,RAN,UPF1,SEC13,SUPT6H,TCP1,TPR,XPO1,NUP214,PABPN1,RAE1,THOC5,MCM3AP,NUP155,NUP93,EIF4A3,CKAP5,RBM8A,THOC1,SNUPN,NUTF2,NXF1,CCT4,CCT2,NCBP2,NUP205,NUP160,SMG6,SMG5,PRPF6,AHCTF1,UPF2,NXT1,NOP58,PHAX,NUP133,PCID2,THOC2,NOL6,NUP85,THOC7,SEH1L,THOC3,PNPT1,NUP43	55/175
10_Member	KEGG Pathway	hsa03013	Nucleocytoplasmic transport	-36.8127	-34.2701	1434,1915,3837,4116,4686,4927,5411,5901,5905,5976,6396,7175,7329,7514,8021,8480,8563,9631,9670,9688,9775,9939,9984,10073,10284,10482,10527,10921,22916,23165,23279,23534,25909,26019,29107,51068,51194,51808,55746,57187,79902,80145,81929,84321,348995	CSE1L,EEF1A1,KPNB1,MAGOH,NCBP1,NUP88,PNN,RAN,RANGAP1,UPF1,SEC13,TPR,UBE2I,XPO1,NUP214,RAE1,THOC5,NUP155,IPO13,NUP93,EIF4A3,RBM8A,THOC1,SNUPN,SAP18,NXF1,IPO7,RNPS1,NCBP2,NUP205,NUP160,TNPO3,AHCTF1,UPF2,NXT1,NMD3,IPO11,PHAX,NUP133,THOC2,NUP85,THOC7,SEH1L,THOC3,NUP43	45/108
10_Member	GO Biological Processes	GO:0051168	nuclear export	-34.4873	-31.9914	1434,1977,3313,3692,4116,4686,4927,5901,5905,5976,6059,6209,7175,7329,7514,8021,8106,8480,8563,8888,9631,9688,9775,9939,9984,10204,10482,10768,22916,23195,23279,23293,23381,26019,29107,51068,51808,55153,55341,55746,55795,57187,65083,79902,80145,84321,84946	CSE1L,EIF4E,HSPA9,EIF6,MAGOH,NCBP1,NUP88,RAN,RANGAP1,UPF1,ABCE1,RPS15,TPR,UBE2I,XPO1,NUP214,PABPN1,RAE1,THOC5,MCM3AP,NUP155,NUP93,EIF4A3,RBM8A,THOC1,NUTF2,NXF1,AHCYL1,NCBP2,MDN1,NUP160,SMG6,SMG5,UPF2,NXT1,NMD3,PHAX,SDAD1,LSG1,NUP133,PCID2,THOC2,NOL6,NUP85,THOC7,THOC3,LTV1	47/133
10_Member	GO Biological Processes	GO:0051236	establishment of RNA localization	-31.0236	-28.6229	545,1660,1977,3837,4116,4686,4904,4927,5901,5976,6396,6830,7175,7514,8021,8106,8480,8563,8888,9631,9688,9775,9793,9939,9984,10073,10204,10482,22916,23165,23279,23293,23381,25909,26019,29107,51808,55746,55795,57187,65083,79902,80145,81929,84321,87178,348995	ATR,DHX9,EIF4E,KPNB1,MAGOH,NCBP1,YBX1,NUP88,RAN,UPF1,SEC13,SUPT6H,TPR,XPO1,NUP214,PABPN1,RAE1,THOC5,MCM3AP,NUP155,NUP93,EIF4A3,CKAP5,RBM8A,THOC1,SNUPN,NUTF2,NXF1,NCBP2,NUP205,NUP160,SMG6,SMG5,AHCTF1,UPF2,NXT1,PHAX,NUP133,PCID2,THOC2,NOL6,NUP85,THOC7,SEH1L,THOC3,PNPT1,NUP43	47/155
10_Member	GO Biological Processes	GO:0050657	nucleic acid transport	-30.1907	-27.8109	1660,1977,3837,4116,4686,4904,4927,5901,5976,6396,6830,7175,7514,8021,8106,8480,8563,8888,9631,9688,9775,9793,9939,9984,10073,10204,10482,22916,23165,23279,23293,23381,25909,26019,29107,51808,55746,55795,57187,65083,79902,80145,81929,84321,87178,348995	DHX9,EIF4E,KPNB1,MAGOH,NCBP1,YBX1,NUP88,RAN,UPF1,SEC13,SUPT6H,TPR,XPO1,NUP214,PABPN1,RAE1,THOC5,MCM3AP,NUP155,NUP93,EIF4A3,CKAP5,RBM8A,THOC1,SNUPN,NUTF2,NXF1,NCBP2,NUP205,NUP160,SMG6,SMG5,AHCTF1,UPF2,NXT1,PHAX,NUP133,PCID2,THOC2,NOL6,NUP85,THOC7,SEH1L,THOC3,PNPT1,NUP43	46/153
10_Member	GO Biological Processes	GO:0050658	RNA transport	-30.1907	-27.8109	1660,1977,3837,4116,4686,4904,4927,5901,5976,6396,6830,7175,7514,8021,8106,8480,8563,8888,9631,9688,9775,9793,9939,9984,10073,10204,10482,22916,23165,23279,23293,23381,25909,26019,29107,51808,55746,55795,57187,65083,79902,80145,81929,84321,87178,348995	DHX9,EIF4E,KPNB1,MAGOH,NCBP1,YBX1,NUP88,RAN,UPF1,SEC13,SUPT6H,TPR,XPO1,NUP214,PABPN1,RAE1,THOC5,MCM3AP,NUP155,NUP93,EIF4A3,CKAP5,RBM8A,THOC1,SNUPN,NUTF2,NXF1,NCBP2,NUP205,NUP160,SMG6,SMG5,AHCTF1,UPF2,NXT1,PHAX,NUP133,PCID2,THOC2,NOL6,NUP85,THOC7,SEH1L,THOC3,PNPT1,NUP43	46/153
10_Member	GO Biological Processes	GO:0006405	RNA export from nucleus	-26.3413	-24.0637	1977,4116,4686,4927,5901,5976,7175,7514,8021,8106,8480,8563,8888,9631,9688,9775,9939,9984,10482,22916,23279,23293,23381,26019,29107,51808,55746,55795,57187,65083,79902,80145,84321	EIF4E,MAGOH,NCBP1,NUP88,RAN,UPF1,TPR,XPO1,NUP214,PABPN1,RAE1,THOC5,MCM3AP,NUP155,NUP93,EIF4A3,RBM8A,THOC1,NXF1,NCBP2,NUP160,SMG6,SMG5,UPF2,NXT1,PHAX,NUP133,PCID2,THOC2,NOL6,NUP85,THOC7,THOC3	33/83
10_Member	GO Biological Processes	GO:0006406	mRNA export from nucleus	-26.1214	-23.8583	1977,4116,4686,4927,5976,7175,7514,8021,8106,8480,8563,8888,9631,9688,9775,9939,9984,10482,22916,23279,23293,23381,26019,29107,55746,55795,57187,79902,80145,84321	EIF4E,MAGOH,NCBP1,NUP88,UPF1,TPR,XPO1,NUP214,PABPN1,RAE1,THOC5,MCM3AP,NUP155,NUP93,EIF4A3,RBM8A,THOC1,NXF1,NCBP2,NUP160,SMG6,SMG5,UPF2,NXT1,NUP133,PCID2,THOC2,NUP85,THOC7,THOC3	30/66
10_Member	GO Biological Processes	GO:0051028	mRNA transport	-25.094	-22.8574	1660,1977,4116,4686,4927,5976,6396,6830,7175,7514,8021,8106,8480,8563,8888,9631,9688,9775,9939,9984,10204,10482,22916,23165,23279,23293,23381,25909,26019,29107,55746,55795,57187,79902,80145,81929,84321,348995	DHX9,EIF4E,MAGOH,NCBP1,NUP88,UPF1,SEC13,SUPT6H,TPR,XPO1,NUP214,PABPN1,RAE1,THOC5,MCM3AP,NUP155,NUP93,EIF4A3,RBM8A,THOC1,NUTF2,NXF1,NCBP2,NUP205,NUP160,SMG6,SMG5,AHCTF1,UPF2,NXT1,NUP133,PCID2,THOC2,NUP85,THOC7,SEH1L,THOC3,NUP43	38/126
10_Member	GO Biological Processes	GO:0015931	nucleobase-containing compound transport	-23.6963	-21.5146	1660,1977,3837,4116,4686,4904,4927,5901,5976,6396,6830,7175,7514,8021,8106,8480,8563,8888,9631,9688,9775,9793,9939,9984,10073,10204,10237,10482,22916,23165,23279,23293,23381,25909,26019,29107,51808,55746,55795,57187,65083,79902,80145,81929,84321,87178,348995	DHX9,EIF4E,KPNB1,MAGOH,NCBP1,YBX1,NUP88,RAN,UPF1,SEC13,SUPT6H,TPR,XPO1,NUP214,PABPN1,RAE1,THOC5,MCM3AP,NUP155,NUP93,EIF4A3,CKAP5,RBM8A,THOC1,SNUPN,NUTF2,SLC35B1,NXF1,NCBP2,NUP205,NUP160,SMG6,SMG5,AHCTF1,UPF2,NXT1,PHAX,NUP133,PCID2,THOC2,NOL6,NUP85,THOC7,SEH1L,THOC3,PNPT1,NUP43	47/220
11_Summary	KEGG Pathway	hsa04110	Cell cycle	-35.2909	-32.7676	545,595,701,890,902,983,990,991,996,1017,1022,1111,4085,4171,4172,4173,4174,4175,4176,4609,5111,5347,5515,5518,6500,7272,7465,8243,8317,8318,8697,8881,9088,9126,9184,9212,9700,9978,10393,10403,10459,10926,26271,27085,29882,29945,51433,51529,64682,81620,246184,332,3619,9918,10051,10592,23397,54892,55143,64151,5500,6790,285955,7332,598,5901,7416,7514,8295,1642,4627,6647,57647,79084	ATR,CCND1,BUB1B,CCNA2,CCNH,CDK1,CDC6,CDC20,CDC27,CDK2,CDK7,CHEK1,MAD2L1,MCM2,MCM3,MCM4,MCM5,MCM6,MCM7,MYC,PCNA,PLK1,PPP2CA,PPP2R1A,SKP1,TTK,WEE1,SMC1A,CDC7,CDC45,CDC23,CDC16,PKMYT1,SMC3,BUB3,AURKB,ESPL1,RBX1,ANAPC10,NDC80,MAD2L2,DBF4,FBXO5,MTBP,ANAPC2,ANAPC4,ANAPC5,ANAPC11,ANAPC1,CDT1,CDC26,BIRC5,INCENP,NCAPD2,SMC4,SMC2,NCAPH,NCAPG2,CDCA8,NCAPG,PPP1CB,AURKA,SPDYE1,UBE2L3,BCL2L1,RAN,VDAC1,XPO1,TRR…	74/-
11_Member	KEGG Pathway	hsa04110	Cell cycle	-35.2909	-32.7676	545,595,701,890,902,983,990,991,996,1017,1022,1111,4085,4171,4172,4173,4174,4175,4176,4609,5111,5347,5515,5518,6500,7272,7465,8243,8317,8318,8697,8881,9088,9126,9184,9212,9700,9978,10393,10403,10459,10926,26271,27085,29882,29945,51433,51529,64682,81620,246184	ATR,CCND1,BUB1B,CCNA2,CCNH,CDK1,CDC6,CDC20,CDC27,CDK2,CDK7,CHEK1,MAD2L1,MCM2,MCM3,MCM4,MCM5,MCM6,MCM7,MYC,PCNA,PLK1,PPP2CA,PPP2R1A,SKP1,TTK,WEE1,SMC1A,CDC7,CDC45,CDC23,CDC16,PKMYT1,SMC3,BUB3,AURKB,ESPL1,RBX1,ANAPC10,NDC80,MAD2L2,DBF4,FBXO5,MTBP,ANAPC2,ANAPC4,ANAPC5,ANAPC11,ANAPC1,CDT1,CDC26	51/157
11_Member	GO Biological Processes	GO:1905820	positive regulation of chromosome separation	-15.9592	-13.9746	332,991,3619,8697,8881,9212,9700,9918,10051,10592,23397,51433,51529,54892,55143,64151	BIRC5,CDC20,INCENP,CDC23,CDC16,AURKB,ESPL1,NCAPD2,SMC4,SMC2,NCAPH,ANAPC5,ANAPC11,NCAPG2,CDCA8,NCAPG	16/29
11_Member	KEGG Pathway	hsa04114	Oocyte meiosis	-14.381	-12.4429	983,991,996,1017,4085,5347,5500,5515,5518,6500,6790,8243,8697,8881,9088,9126,9700,9978,10393,10459,26271,29882,29945,51433,51529,64682,246184,285955	CDK1,CDC20,CDC27,CDK2,MAD2L1,PLK1,PPP1CB,PPP2CA,PPP2R1A,SKP1,AURKA,SMC1A,CDC23,CDC16,PKMYT1,SMC3,ESPL1,RBX1,ANAPC10,MAD2L2,FBXO5,ANAPC2,ANAPC4,ANAPC5,ANAPC11,ANAPC1,CDC26,SPDYE1	28/131
11_Member	GO Biological Processes	GO:1901970	positive regulation of mitotic sister chromatid separation	-13.2373	-11.9506	332,991,3619,8697,8881,9212,9700,51433,51529,55143	BIRC5,CDC20,INCENP,CDC23,CDC16,AURKB,ESPL1,ANAPC5,ANAPC11,CDCA8	10/18
11_Member	GO Biological Processes	GO:0031145	anaphase-promoting complex-dependent catabolic process	-10.5214	-8.74358	991,996,8697,8881,10393,29882,29945,51433,51529,64682,246184	CDC20,CDC27,CDC23,CDC16,ANAPC10,ANAPC2,ANAPC4,ANAPC5,ANAPC11,ANAPC1,CDC26	11/22
11_Member	GO Biological Processes	GO:0044784	metaphase/anaphase transition of cell cycle	-9.42696	-7.69728	701,991,996,5347,8697,29882,64682	BUB1B,CDC20,CDC27,PLK1,CDC23,ANAPC2,ANAPC1	7/8
11_Member	KEGG Pathway	hsa04914	Progesterone-mediated oocyte maturation	-8.89725	-7.18686	890,983,996,1017,4085,5347,6790,8697,8881,9088,10393,10459,29882,29945,51433,51529,64682,246184,285955	CCNA2,CDK1,CDC27,CDK2,MAD2L1,PLK1,AURKA,CDC23,CDC16,PKMYT1,ANAPC10,MAD2L2,ANAPC2,ANAPC4,ANAPC5,ANAPC11,ANAPC1,CDC26,SPDYE1	19/102
11_Member	GO Biological Processes	GO:0070979	protein K11-linked ubiquitination	-8.56301	-6.87112	996,7332,8697,8881,10393,29882,29945,51433,51529,64682,246184	CDC27,UBE2L3,CDC23,CDC16,ANAPC10,ANAPC2,ANAPC4,ANAPC5,ANAPC11,ANAPC1,CDC26	11/31
11_Member	GO Biological Processes	GO:0007091	metaphase/anaphase transition of mitotic cell cycle	-8.00958	-6.34467	701,996,5347,8697,29882,64682	BUB1B,CDC27,PLK1,CDC23,ANAPC2,ANAPC1	6/7
11_Member	KEGG Pathway	hsa05166	Human T-cell leukemia virus 1 infection	-7.41605	-5.7911	545,595,598,701,890,991,996,1017,1111,4085,4609,5901,7416,7514,8295,8697,8881,9184,9700,10393,29882,29945,51433,51529,64682,246184	ATR,CCND1,BCL2L1,BUB1B,CCNA2,CDC20,CDC27,CDK2,CHEK1,MAD2L1,MYC,RAN,VDAC1,XPO1,TRRAP,CDC23,CDC16,BUB3,ESPL1,ANAPC10,ANAPC2,ANAPC4,ANAPC5,ANAPC11,ANAPC1,CDC26	26/222
11_Member	GO Biological Processes	GO:0045842	positive regulation of mitotic metaphase/anaphase transition	-7.25735	-6.36906	991,8697,8881,9700,51433,51529	CDC20,CDC23,CDC16,ESPL1,ANAPC5,ANAPC11	6/14
11_Member	GO Biological Processes	GO:0051445	regulation of meiotic cell cycle	-7.21547	-5.60229	991,996,7272,8697,8881,9088,10393,26271,29882,29945,51433,51529,64682,246184	CDC20,CDC27,TTK,CDC23,CDC16,PKMYT1,ANAPC10,FBXO5,ANAPC2,ANAPC4,ANAPC5,ANAPC11,ANAPC1,CDC26	14/69
11_Member	GO Biological Processes	GO:1902101	positive regulation of metaphase/anaphase transition of cell cycle	-7.04165	-6.16947	991,8697,8881,9700,51433,51529	CDC20,CDC23,CDC16,ESPL1,ANAPC5,ANAPC11	6/15
11_Member	GO Biological Processes	GO:2000241	regulation of reproductive process	-5.42241	-3.93533	598,991,996,1642,4627,5518,6647,6790,7272,8697,8881,9088,10393,26271,29882,29945,51433,51529,57647,64682,79084,246184	BCL2L1,CDC20,CDC27,DDB1,MYH9,PPP2R1A,SOD1,AURKA,TTK,CDC23,CDC16,PKMYT1,ANAPC10,FBXO5,ANAPC2,ANAPC4,ANAPC5,ANAPC11,DHX37,ANAPC1,WDR77,CDC26	22/214
11_Member	GO Biological Processes	GO:0045840	positive regulation of mitotic nuclear division	-5.1177	-4.41423	991,6790,8697,8881,9700,51433,51529	CDC20,AURKA,CDC23,CDC16,ESPL1,ANAPC5,ANAPC11	7/44
11_Member	GO Biological Processes	GO:0051785	positive regulation of nuclear division	-4.16713	-3.55777	991,6790,8697,8881,9700,51433,51529	CDC20,AURKA,CDC23,CDC16,ESPL1,ANAPC5,ANAPC11	7/61
12_Summary	KEGG Pathway	hsa05014	Amyotrophic lateral sclerosis	-33.7693	-31.2822	60,598,1537,1965,2475,3309,4686,4716,4725,4927,5682,5683,5684,5685,5686,5687,5688,5689,5690,5691,5692,5693,5694,5695,5700,5701,5702,5704,5705,5706,5707,5708,5709,5710,5713,5717,5718,5719,5879,6391,6396,6647,7175,7386,7415,7416,8021,8480,9631,9688,9861,10213,10376,10452,10482,10540,10671,11258,23165,23279,23435,29107,51164,54205,55746,55860,79902,81929,84516,84790,203068,348995,1173,1175,1213,4899…	ACTB,BCL2L1,CYC1,EIF2S1,MTOR,HSPA5,NCBP1,NDUFB10,NDUFS5,NUP88,PSMA1,PSMA2,PSMA3,PSMA4,PSMA5,PSMA6,PSMA7,PSMB1,PSMB2,PSMB3,PSMB4,PSMB5,PSMB6,PSMB7,PSMC1,PSMC2,PSMC3,PSMC4,PSMC5,PSMC6,PSMD1,PSMD2,PSMD3,PSMD4,PSMD7,PSMD11,PSMD12,PSMD13,RAC1,SDHC,SEC13,SOD1,TPR,UQCRFS1,VCP,VDAC1,NUP214,RAE1,NUP155,NUP93,PSMD6,PSMD14,TUBA1B,TOMM40,NXF1,DCTN2,DCTN6,DCTN3,NUP205,NUP160,TARDBP,NXT1,DCTN4,CYCS,NUP133,ACTR…	155/-
12_Member	KEGG Pathway	hsa05014	Amyotrophic lateral sclerosis	-33.7693	-31.2822	60,598,1537,1965,2475,3309,4686,4716,4725,4927,5682,5683,5684,5685,5686,5687,5688,5689,5690,5691,5692,5693,5694,5695,5700,5701,5702,5704,5705,5706,5707,5708,5709,5710,5713,5717,5718,5719,5879,6391,6396,6647,7175,7386,7415,7416,8021,8480,9631,9688,9861,10213,10376,10452,10482,10540,10671,11258,23165,23279,23435,29107,51164,54205,55746,55860,79902,81929,84516,84790,203068,348995	ACTB,BCL2L1,CYC1,EIF2S1,MTOR,HSPA5,NCBP1,NDUFB10,NDUFS5,NUP88,PSMA1,PSMA2,PSMA3,PSMA4,PSMA5,PSMA6,PSMA7,PSMB1,PSMB2,PSMB3,PSMB4,PSMB5,PSMB6,PSMB7,PSMC1,PSMC2,PSMC3,PSMC4,PSMC5,PSMC6,PSMD1,PSMD2,PSMD3,PSMD4,PSMD7,PSMD11,PSMD12,PSMD13,RAC1,SDHC,SEC13,SOD1,TPR,UQCRFS1,VCP,VDAC1,NUP214,RAE1,NUP155,NUP93,PSMD6,PSMD14,TUBA1B,TOMM40,NXF1,DCTN2,DCTN6,DCTN3,NUP205,NUP160,TARDBP,NXT1,DCTN4,CYCS,NUP133,ACTR…	72/364
12_Member	KEGG Pathway	hsa03050	Proteasome	-32.5873	-30.1256	5682,5683,5684,5685,5686,5687,5688,5689,5690,5691,5692,5693,5694,5695,5700,5701,5702,5704,5705,5706,5707,5708,5709,5710,5713,5717,5718,5719,9861,10213	PSMA1,PSMA2,PSMA3,PSMA4,PSMA5,PSMA6,PSMA7,PSMB1,PSMB2,PSMB3,PSMB4,PSMB5,PSMB6,PSMB7,PSMC1,PSMC2,PSMC3,PSMC4,PSMC5,PSMC6,PSMD1,PSMD2,PSMD3,PSMD4,PSMD7,PSMD11,PSMD12,PSMD13,PSMD6,PSMD14	30/46
12_Member	KEGG Pathway	hsa05016	Huntington disease	-31.5322	-29.0943	1173,1175,1213,1537,2475,4716,4725,4899,5431,5432,5433,5434,5435,5436,5437,5438,5440,5441,5682,5683,5684,5685,5686,5687,5688,5689,5690,5691,5692,5693,5694,5695,5700,5701,5702,5704,5705,5706,5707,5708,5709,5710,5713,5717,5718,5719,6391,6647,6648,7386,7416,9861,10213,10376,10540,10671,11258,25942,51164,54205,55860,84516,84790,203068	AP2M1,AP2S1,CLTC,CYC1,MTOR,NDUFB10,NDUFS5,NRF1,POLR2B,POLR2C,POLR2D,POLR2E,POLR2F,POLR2G,POLR2H,POLR2I,POLR2K,POLR2L,PSMA1,PSMA2,PSMA3,PSMA4,PSMA5,PSMA6,PSMA7,PSMB1,PSMB2,PSMB3,PSMB4,PSMB5,PSMB6,PSMB7,PSMC1,PSMC2,PSMC3,PSMC4,PSMC5,PSMC6,PSMD1,PSMD2,PSMD3,PSMD4,PSMD7,PSMD11,PSMD12,PSMD13,SDHC,SOD1,SOD2,UQCRFS1,VDAC1,PSMD6,PSMD14,TUBA1B,DCTN2,DCTN6,DCTN3,SIN3A,DCTN4,CYCS,ACTR10,DCTN5,TUBA1C,TUBB	64/306
12_Member	GO Biological Processes	GO:0043632	modification-dependent macromolecule catabolic process	-29.9487	-27.5887	991,996,1642,4738,5094,5393,5682,5683,5684,5685,5686,5687,5688,5689,5690,5691,5692,5693,5694,5695,5700,5701,5702,5704,5705,5706,5707,5708,5709,5710,5713,5717,5718,5719,6233,6500,6790,6992,7251,7311,7317,7329,7332,7334,7415,7428,8697,8881,9146,9361,9861,9978,10213,10393,11267,11340,23016,23352,23404,25820,25930,27243,29882,29945,51010,51160,51433,51514,51529,55122,55666,55749,56254,64682,79084,796…	CDC20,CDC27,DDB1,NEDD8,PCBP2,EXOSC9,PSMA1,PSMA2,PSMA3,PSMA4,PSMA5,PSMA6,PSMA7,PSMB1,PSMB2,PSMB3,PSMB4,PSMB5,PSMB6,PSMB7,PSMC1,PSMC2,PSMC3,PSMC4,PSMC5,PSMC6,PSMD1,PSMD2,PSMD3,PSMD4,PSMD7,PSMD11,PSMD12,PSMD13,RPS27A,SKP1,AURKA,PPP1R11,TSG101,UBA52,UBA1,UBE2I,UBE2L3,UBE2N,VCP,VHL,CDC23,CDC16,HGS,LONP1,PSMD6,RBX1,PSMD14,ANAPC10,SNF8,EXOSC8,EXOSC7,UBR4,EXOSC2,ARIH1,PTPN23,CHMP2A,ANAPC2,ANAPC4,EXOSC3,V…	79/500
12_Member	GO Biological Processes	GO:0019941	modification-dependent protein catabolic process	-26.8425	-24.5577	991,996,1642,4738,5094,5682,5683,5684,5685,5686,5687,5688,5689,5690,5691,5692,5693,5694,5695,5700,5701,5702,5704,5705,5706,5707,5708,5709,5710,5713,5717,5718,5719,6233,6500,6790,6992,7251,7311,7317,7329,7332,7334,7415,7428,8697,8881,9146,9361,9861,9978,10213,10393,11267,23352,25820,25930,27243,29882,29945,51160,51433,51514,51529,55122,55666,55749,56254,64682,79084,79643,84313,128866,246184	CDC20,CDC27,DDB1,NEDD8,PCBP2,PSMA1,PSMA2,PSMA3,PSMA4,PSMA5,PSMA6,PSMA7,PSMB1,PSMB2,PSMB3,PSMB4,PSMB5,PSMB6,PSMB7,PSMC1,PSMC2,PSMC3,PSMC4,PSMC5,PSMC6,PSMD1,PSMD2,PSMD3,PSMD4,PSMD7,PSMD11,PSMD12,PSMD13,RPS27A,SKP1,AURKA,PPP1R11,TSG101,UBA52,UBA1,UBE2I,UBE2L3,UBE2N,VCP,VHL,CDC23,CDC16,HGS,LONP1,PSMD6,RBX1,PSMD14,ANAPC10,SNF8,UBR4,ARIH1,PTPN23,CHMP2A,ANAPC2,ANAPC4,VPS28,ANAPC5,DTL,ANAPC11,AKIRIN2,NPL…	74/489
12_Member	GO Biological Processes	GO:0006511	ubiquitin-dependent protein catabolic process	-25.208	-22.9615	991,996,1642,4738,5094,5682,5683,5684,5685,5686,5687,5688,5689,5690,5691,5692,5693,5694,5695,5700,5701,5702,5704,5705,5706,5707,5708,5709,5710,5713,5717,5718,5719,6500,6790,6992,7251,7317,7329,7332,7334,7415,7428,8697,8881,9146,9861,9978,10213,10393,11267,23352,25820,25930,27243,29882,29945,51160,51433,51514,51529,55122,55666,55749,56254,64682,79084,79643,84313,128866,246184	CDC20,CDC27,DDB1,NEDD8,PCBP2,PSMA1,PSMA2,PSMA3,PSMA4,PSMA5,PSMA6,PSMA7,PSMB1,PSMB2,PSMB3,PSMB4,PSMB5,PSMB6,PSMB7,PSMC1,PSMC2,PSMC3,PSMC4,PSMC5,PSMC6,PSMD1,PSMD2,PSMD3,PSMD4,PSMD7,PSMD11,PSMD12,PSMD13,SKP1,AURKA,PPP1R11,TSG101,UBA1,UBE2I,UBE2L3,UBE2N,VCP,VHL,CDC23,CDC16,HGS,PSMD6,RBX1,PSMD14,ANAPC10,SNF8,UBR4,ARIH1,PTPN23,CHMP2A,ANAPC2,ANAPC4,VPS28,ANAPC5,DTL,ANAPC11,AKIRIN2,NPLOC4,CCAR1,RNF20,ANA…	71/479
12_Member	GO Biological Processes	GO:0051603	proteolysis involved in protein catabolic process	-22.6854	-20.5247	991,996,1642,3309,4738,5094,5682,5683,5684,5685,5686,5687,5688,5689,5690,5691,5692,5693,5694,5695,5700,5701,5702,5704,5705,5706,5707,5708,5709,5710,5713,5717,5718,5719,6233,6500,6790,6992,7251,7311,7317,7329,7332,7334,7415,7428,8697,8881,9146,9361,9861,9978,10213,10393,11267,23352,25820,25930,27243,27339,29882,29945,51160,51433,51514,51529,55122,55666,55749,56254,64682,79084,79643,84313,128866,24…	CDC20,CDC27,DDB1,HSPA5,NEDD8,PCBP2,PSMA1,PSMA2,PSMA3,PSMA4,PSMA5,PSMA6,PSMA7,PSMB1,PSMB2,PSMB3,PSMB4,PSMB5,PSMB6,PSMB7,PSMC1,PSMC2,PSMC3,PSMC4,PSMC5,PSMC6,PSMD1,PSMD2,PSMD3,PSMD4,PSMD7,PSMD11,PSMD12,PSMD13,RPS27A,SKP1,AURKA,PPP1R11,TSG101,UBA52,UBA1,UBE2I,UBE2L3,UBE2N,VCP,VHL,CDC23,CDC16,HGS,LONP1,PSMD6,RBX1,PSMD14,ANAPC10,SNF8,UBR4,ARIH1,PTPN23,CHMP2A,PRPF19,ANAPC2,ANAPC4,VPS28,ANAPC5,DTL,ANAPC1…	76/598
12_Member	KEGG Pathway	hsa05012	Parkinson disease	-22.5248	-20.3722	598,1537,1965,3309,4716,4725,5682,5683,5684,5685,5686,5687,5688,5689,5690,5691,5692,5693,5694,5695,5700,5701,5702,5704,5705,5706,5707,5708,5709,5710,5713,5717,5718,5719,6233,6391,6647,7295,7311,7317,7332,7386,7416,7922,9861,10213,10376,54205,84790,203068	BCL2L1,CYC1,EIF2S1,HSPA5,NDUFB10,NDUFS5,PSMA1,PSMA2,PSMA3,PSMA4,PSMA5,PSMA6,PSMA7,PSMB1,PSMB2,PSMB3,PSMB4,PSMB5,PSMB6,PSMB7,PSMC1,PSMC2,PSMC3,PSMC4,PSMC5,PSMC6,PSMD1,PSMD2,PSMD3,PSMD4,PSMD7,PSMD11,PSMD12,PSMD13,RPS27A,SDHC,SOD1,TXN,UBA52,UBA1,UBE2L3,UQCRFS1,VDAC1,SLC39A7,PSMD6,PSMD14,TUBA1B,CYCS,TUBA1C,TUBB	50/266
12_Member	KEGG Pathway	hsa05017	Spinocerebellar ataxia	-21.8581	-19.7213	488,2475,2959,5682,5683,5684,5685,5686,5687,5688,5689,5690,5691,5692,5693,5694,5695,5700,5701,5702,5704,5705,5706,5707,5708,5709,5710,5713,5717,5718,5719,7416,9861,10213,10528,10939,54205	ATP2A2,MTOR,GTF2B,PSMA1,PSMA2,PSMA3,PSMA4,PSMA5,PSMA6,PSMA7,PSMB1,PSMB2,PSMB3,PSMB4,PSMB5,PSMB6,PSMB7,PSMC1,PSMC2,PSMC3,PSMC4,PSMC5,PSMC6,PSMD1,PSMD2,PSMD3,PSMD4,PSMD7,PSMD11,PSMD12,PSMD13,VDAC1,PSMD6,PSMD14,NOP56,AFG3L2,CYCS	37/143
12_Member	GO Biological Processes	GO:0043161	proteasome-mediated ubiquitin-dependent protein catabolic process	-21.5307	-19.4054	991,996,1642,5094,5682,5683,5684,5685,5686,5687,5688,5689,5690,5691,5692,5693,5694,5695,5700,5701,5702,5704,5705,5706,5707,5708,5709,5710,5713,5717,5718,5719,6500,6790,7334,7415,7428,8697,8881,9861,9978,10213,10393,29882,29945,51433,51514,51529,55122,64682,246184	CDC20,CDC27,DDB1,PCBP2,PSMA1,PSMA2,PSMA3,PSMA4,PSMA5,PSMA6,PSMA7,PSMB1,PSMB2,PSMB3,PSMB4,PSMB5,PSMB6,PSMB7,PSMC1,PSMC2,PSMC3,PSMC4,PSMC5,PSMC6,PSMD1,PSMD2,PSMD3,PSMD4,PSMD7,PSMD11,PSMD12,PSMD13,SKP1,AURKA,UBE2N,VCP,VHL,CDC23,CDC16,PSMD6,RBX1,PSMD14,ANAPC10,ANAPC2,ANAPC4,ANAPC5,DTL,ANAPC11,AKIRIN2,ANAPC1,CDC26	51/291
12_Member	GO Biological Processes	GO:0030163	protein catabolic process	-20.4886	-18.3924	991,996,1642,2475,3309,3312,4738,5094,5682,5683,5684,5685,5686,5687,5688,5689,5690,5691,5692,5693,5694,5695,5700,5701,5702,5704,5705,5706,5707,5708,5709,5710,5713,5717,5718,5719,6233,6500,6790,6992,7251,7311,7317,7329,7332,7334,7415,7428,8697,8881,9146,9361,9861,9978,10213,10393,11267,23352,23761,25820,25930,27243,27339,29882,29945,51160,51433,51514,51529,55122,55666,55749,56254,64682,79084,79643…	CDC20,CDC27,DDB1,MTOR,HSPA5,HSPA8,NEDD8,PCBP2,PSMA1,PSMA2,PSMA3,PSMA4,PSMA5,PSMA6,PSMA7,PSMB1,PSMB2,PSMB3,PSMB4,PSMB5,PSMB6,PSMB7,PSMC1,PSMC2,PSMC3,PSMC4,PSMC5,PSMC6,PSMD1,PSMD2,PSMD3,PSMD4,PSMD7,PSMD11,PSMD12,PSMD13,RPS27A,SKP1,AURKA,PPP1R11,TSG101,UBA52,UBA1,UBE2I,UBE2L3,UBE2N,VCP,VHL,CDC23,CDC16,HGS,LONP1,PSMD6,RBX1,PSMD14,ANAPC10,SNF8,UBR4,PISD,ARIH1,PTPN23,CHMP2A,PRPF19,ANAPC2,ANAPC4,VPS28,A…	80/711
12_Member	KEGG Pathway	hsa05022	Pathways of neurodegeneration - multiple diseases	-19.1152	-17.053	488,598,1460,1537,1965,2475,3309,4716,4725,5682,5683,5684,5685,5686,5687,5688,5689,5690,5691,5692,5693,5694,5695,5700,5701,5702,5704,5705,5706,5707,5708,5709,5710,5713,5717,5718,5719,5879,6233,6391,6647,7311,7317,7332,7386,7415,7416,8772,9861,10213,10376,10452,10540,10671,11258,23435,51164,54205,55860,84516,84790,203068	ATP2A2,BCL2L1,CSNK2B,CYC1,EIF2S1,MTOR,HSPA5,NDUFB10,NDUFS5,PSMA1,PSMA2,PSMA3,PSMA4,PSMA5,PSMA6,PSMA7,PSMB1,PSMB2,PSMB3,PSMB4,PSMB5,PSMB6,PSMB7,PSMC1,PSMC2,PSMC3,PSMC4,PSMC5,PSMC6,PSMD1,PSMD2,PSMD3,PSMD4,PSMD7,PSMD11,PSMD12,PSMD13,RAC1,RPS27A,SDHC,SOD1,UBA52,UBA1,UBE2L3,UQCRFS1,VCP,VDAC1,FADD,PSMD6,PSMD14,TUBA1B,TOMM40,DCTN2,DCTN6,DCTN3,TARDBP,DCTN4,CYCS,ACTR10,DCTN5,TUBA1C,TUBB	62/476
12_Member	KEGG Pathway	hsa05020	Prion disease	-18.8273	-16.7716	1460,1537,1965,3309,3312,4716,4725,5682,5683,5684,5685,5686,5687,5688,5689,5690,5691,5692,5693,5694,5695,5700,5701,5702,5704,5705,5706,5707,5708,5709,5710,5713,5717,5718,5719,5879,6391,6647,7386,7416,9861,10213,10376,54205,84790,203068	CSNK2B,CYC1,EIF2S1,HSPA5,HSPA8,NDUFB10,NDUFS5,PSMA1,PSMA2,PSMA3,PSMA4,PSMA5,PSMA6,PSMA7,PSMB1,PSMB2,PSMB3,PSMB4,PSMB5,PSMB6,PSMB7,PSMC1,PSMC2,PSMC3,PSMC4,PSMC5,PSMC6,PSMD1,PSMD2,PSMD3,PSMD4,PSMD7,PSMD11,PSMD12,PSMD13,RAC1,SDHC,SOD1,UQCRFS1,VDAC1,PSMD6,PSMD14,TUBA1B,CYCS,TUBA1C,TUBB	46/272
12_Member	GO Biological Processes	GO:0010498	proteasomal protein catabolic process	-18.4521	-16.9598	991,1642,5094,5682,5683,5684,5685,5686,5687,5688,5689,5690,5691,5692,5694,5700,5701,5702,5704,5705,5706,5708,5709,5710,5713,5718,5719,6500,6790,9861,9978,10213,10393,27339,29882,51433,51514,51529,55122,55666,64682,246184	CDC20,DDB1,PCBP2,PSMA1,PSMA2,PSMA3,PSMA4,PSMA5,PSMA6,PSMA7,PSMB1,PSMB2,PSMB3,PSMB4,PSMB6,PSMC1,PSMC2,PSMC3,PSMC4,PSMC5,PSMC6,PSMD2,PSMD3,PSMD4,PSMD7,PSMD12,PSMD13,SKP1,AURKA,PSMD6,RBX1,PSMD14,ANAPC10,PRPF19,ANAPC2,ANAPC5,DTL,ANAPC11,AKIRIN2,NPLOC4,ANAPC1,CDC26	42/386
12_Member	KEGG Pathway	hsa05010	Alzheimer disease	-13.5883	-11.7033	488,1460,1537,1965,2475,2597,4716,4725,5682,5683,5684,5685,5686,5687,5688,5689,5690,5691,5692,5693,5694,5695,5700,5701,5702,5704,5705,5706,5707,5708,5709,5710,5713,5717,5718,5719,6391,7386,7416,7922,8772,9861,10213,10376,54205,84790,203068	ATP2A2,CSNK2B,CYC1,EIF2S1,MTOR,GAPDH,NDUFB10,NDUFS5,PSMA1,PSMA2,PSMA3,PSMA4,PSMA5,PSMA6,PSMA7,PSMB1,PSMB2,PSMB3,PSMB4,PSMB5,PSMB6,PSMB7,PSMC1,PSMC2,PSMC3,PSMC4,PSMC5,PSMC6,PSMD1,PSMD2,PSMD3,PSMD4,PSMD7,PSMD11,PSMD12,PSMD13,SDHC,UQCRFS1,VDAC1,SLC39A7,FADD,PSMD6,PSMD14,TUBA1B,CYCS,TUBA1C,TUBB	47/384
12_Member	KEGG Pathway	hsa05169	Epstein-Barr virus infection	-8.27273	-6.59046	595,890,1017,4609,5700,5701,5702,5704,5705,5706,5707,5708,5709,5710,5713,5717,5718,5719,5879,7874,8772,9861,10213,22938,25942,54205	CCND1,CCNA2,CDK2,MYC,PSMC1,PSMC2,PSMC3,PSMC4,PSMC5,PSMC6,PSMD1,PSMD2,PSMD3,PSMD4,PSMD7,PSMD11,PSMD12,PSMD13,RAC1,USP7,FADD,PSMD6,PSMD14,SNW1,SIN3A,CYCS	26/202
13_Summary	GO Biological Processes	GO:0000460	maturation of 5.8S rRNA	-32.4465	-30.5415	3692,5393,6227,8602,9875,10171,11340,23016,23212,23246,23404,23481,27340,29777,51010,51018,51077,54512,55759,65095,80135,81887,84549,117246,9790,10607,55720,84294	EIF6,EXOSC9,RPS21,NOP14,URB1,RCL1,EXOSC8,EXOSC7,RRS1,BOP1,EXOSC2,PES1,UTP20,ABT1,EXOSC3,RRP15,FCF1,EXOSC4,WDR12,KRI1,RPF1,LAS1L,MAK16,FTSJ3,BMS1,TBL3,TSR1,UTP23	28/-
13_Member	GO Biological Processes	GO:0000460	maturation of 5.8S rRNA	-32.4465	-30.5415	3692,5393,6227,8602,9875,10171,11340,23016,23212,23246,23404,23481,27340,29777,51010,51018,51077,54512,55759,65095,80135,81887,84549,117246	EIF6,EXOSC9,RPS21,NOP14,URB1,RCL1,EXOSC8,EXOSC7,RRS1,BOP1,EXOSC2,PES1,UTP20,ABT1,EXOSC3,RRP15,FCF1,EXOSC4,WDR12,KRI1,RPF1,LAS1L,MAK16,FTSJ3	24/36
13_Member	GO Biological Processes	GO:0000466	maturation of 5.8S rRNA from tricistronic rRNA transcript (SSU-rRNA, 5.8S rRNA, LSU-rRNA)	-25.4199	-23.6887	5393,6227,8602,9875,10171,11340,23016,23212,23246,23404,23481,27340,29777,51010,51077,55759,65095,117246	EXOSC9,RPS21,NOP14,URB1,RCL1,EXOSC8,EXOSC7,RRS1,BOP1,EXOSC2,PES1,UTP20,ABT1,EXOSC3,FCF1,WDR12,KRI1,FTSJ3	18/25
13_Member	GO Biological Processes	GO:0000479	endonucleolytic cleavage of tricistronic rRNA transcript (SSU-rRNA, 5.8S rRNA, LSU-rRNA)	-19.053	-17.5362	6227,8602,9790,10171,10607,23212,23246,27340,29777,51077,55720,65095,84294	RPS21,NOP14,BMS1,RCL1,TBL3,RRS1,BOP1,UTP20,ABT1,FCF1,TSR1,KRI1,UTP23	13/17
13_Member	GO Biological Processes	GO:0000447	endonucleolytic cleavage in ITS1 to separate SSU-rRNA from 5.8S rRNA and LSU-rRNA from tricistronic rRNA transcript (SSU-rRNA, 5.8S rRNA, LSU-rRNA)	-12.1307	-10.9112	6227,8602,10171,23212,27340,29777,51077,65095	RPS21,NOP14,RCL1,RRS1,UTP20,ABT1,FCF1,KRI1	8/10
13_Member	GO Biological Processes	GO:0000480	endonucleolytic cleavage in 5'-ETS of tricistronic rRNA transcript (SSU-rRNA, 5.8S rRNA, LSU-rRNA)	-11.1496	-9.98142	8602,10171,10607,27340,29777,51077,84294	NOP14,RCL1,TBL3,UTP20,ABT1,FCF1,UTP23	7/8
13_Member	GO Biological Processes	GO:0000472	endonucleolytic cleavage to generate mature 5'-end of SSU-rRNA from (SSU-rRNA, 5.8S rRNA, LSU-rRNA)	-6.18635	-5.38142	8602,10607,27340,29777	NOP14,TBL3,UTP20,ABT1	4/5
13_Member	GO Biological Processes	GO:0000967	rRNA 5'-end processing	-6.18635	-5.38142	8602,10607,27340,29777	NOP14,TBL3,UTP20,ABT1	4/5
14_Summary	GO Biological Processes	GO:0031123	RNA 3'-end processing	-31.4586	-29.0336	1477,1479,1736,2091,4686,5393,5433,6227,6832,8189,10978,11051,11052,11340,22916,23016,23404,25896,26173,26512,26986,29101,29894,51010,51095,51692,53981,54512,55339,55656,55756,56915,57508,64852,79577,80789,87178,118460,134353,1022,6617,6618,6619,6621,8178,10208,10302,55505,55651,55703,56257,65123,79871,80335,5436,10940,4849,1660,3183,4904,5976,51808,54555,55795,9775,9939,23435	CSTF1,CSTF3,DKC1,FBL,NCBP1,EXOSC9,POLR2D,RPS21,SUPV3L1,SYMPK,CLP1,NUDT21,CPSF6,EXOSC8,NCBP2,EXOSC7,EXOSC2,INTS7,INTS1,INTS6,PABPC1,SSU72,CPSF1,EXOSC3,TRNT1,CPSF3,CPSF2,EXOSC4,WDR33,INTS8,INTS9,EXOSC5,INTS2,TUT1,CDC73,INTS5,PNPT1,EXOSC6,LSM11,CDK7,SNAPC1,SNAPC2,SNAPC3,SNAPC4,ELL,USPL1,SNAPC5,NOP10,NHP2,POLR3B,MEPCE,INTS3,RPAP2,WDR82,POLR2G,POP1,CNOT3,DHX9,HNRNPC,YBX1,UPF1,PHAX,DDX49,PCID2,EIF4A3,R…	67/-
14_Member	GO Biological Processes	GO:0031123	RNA 3'-end processing	-31.4586	-29.0336	1477,1479,1736,2091,4686,5393,5433,6227,6832,8189,10978,11051,11052,11340,22916,23016,23404,25896,26173,26512,26986,29101,29894,51010,51095,51692,53981,54512,55339,55656,55756,56915,57508,64852,79577,80789,87178,118460,134353	CSTF1,CSTF3,DKC1,FBL,NCBP1,EXOSC9,POLR2D,RPS21,SUPV3L1,SYMPK,CLP1,NUDT21,CPSF6,EXOSC8,NCBP2,EXOSC7,EXOSC2,INTS7,INTS1,INTS6,PABPC1,SSU72,CPSF1,EXOSC3,TRNT1,CPSF3,CPSF2,EXOSC4,WDR33,INTS8,INTS9,EXOSC5,INTS2,TUT1,CDC73,INTS5,PNPT1,EXOSC6,LSM11	39/96
14_Member	GO Biological Processes	GO:0016073	snRNA metabolic process	-30.7847	-28.391	1022,1736,5393,6617,6618,6619,6621,8178,10208,10302,11340,23016,23404,25896,26173,26512,51010,54512,55505,55651,55656,55703,55756,56257,56915,57508,64852,65123,79871,80789,118460	CDK7,DKC1,EXOSC9,SNAPC1,SNAPC2,SNAPC3,SNAPC4,ELL,USPL1,SNAPC5,EXOSC8,EXOSC7,EXOSC2,INTS7,INTS1,INTS6,EXOSC3,EXOSC4,NOP10,NHP2,INTS8,POLR3B,INTS9,MEPCE,EXOSC5,INTS2,TUT1,INTS3,RPAP2,INTS5,EXOSC6	31/55
14_Member	GO Biological Processes	GO:0034472	snRNA 3'-end processing	-18.3188	-16.2727	5393,11340,23016,23404,25896,26173,26512,51010,54512,55656,55756,56915,57508,64852,80789,118460	EXOSC9,EXOSC8,EXOSC7,EXOSC2,INTS7,INTS1,INTS6,EXOSC3,EXOSC4,INTS8,INTS9,EXOSC5,INTS2,TUT1,INTS5,EXOSC6	16/23
14_Member	GO Biological Processes	GO:0016180	snRNA processing	-17.9111	-15.8834	5393,11340,23016,23404,25896,26173,26512,51010,54512,55656,55756,56915,57508,64852,65123,80789,118460	EXOSC9,EXOSC8,EXOSC7,EXOSC2,INTS7,INTS1,INTS6,EXOSC3,EXOSC4,INTS8,INTS9,EXOSC5,INTS2,TUT1,INTS3,INTS5,EXOSC6	17/28
14_Member	GO Biological Processes	GO:0071025	RNA surveillance	-12.9824	-11.7154	5393,6832,11340,23016,23404,51010,51095,54512,80335,118460	EXOSC9,SUPV3L1,EXOSC8,EXOSC7,EXOSC2,EXOSC3,TRNT1,EXOSC4,WDR82,EXOSC6	10/17
14_Member	GO Biological Processes	GO:0034475	U4 snRNA 3'-end processing	-11.7927	-9.97585	5393,11340,23016,23404,51010,54512,56915,118460	EXOSC9,EXOSC8,EXOSC7,EXOSC2,EXOSC3,EXOSC4,EXOSC5,EXOSC6	8/8
14_Member	GO Biological Processes	GO:0071027	nuclear RNA surveillance	-10.3357	-9.22439	5393,11340,23016,23404,51010,54512,80335,118460	EXOSC9,EXOSC8,EXOSC7,EXOSC2,EXOSC3,EXOSC4,WDR82,EXOSC6	8/14
14_Member	GO Biological Processes	GO:0034427	nuclear-transcribed mRNA catabolic process, exonucleolytic, 3'-5'	-9.1829	-8.15672	5393,11340,23016,23404,51010,54512,118460	EXOSC9,EXOSC8,EXOSC7,EXOSC2,EXOSC3,EXOSC4,EXOSC6	7/12
14_Member	GO Biological Processes	GO:0106354	tRNA surveillance	-8.8895	-7.88557	5393,11340,23016,23404,51010,51095	EXOSC9,EXOSC8,EXOSC7,EXOSC2,EXOSC3,TRNT1	6/8
14_Member	GO Biological Processes	GO:0000291	nuclear-transcribed mRNA catabolic process, exonucleolytic	-8.75694	-7.75982	5393,5436,11340,23016,23404,51010,54512,118460	EXOSC9,POLR2G,EXOSC8,EXOSC7,EXOSC2,EXOSC3,EXOSC4,EXOSC6	8/20
14_Member	GO Biological Processes	GO:0034661	ncRNA catabolic process	-8.07821	-7.13021	5393,6832,11340,23016,23404,51010,51095,54512,80335,118460	EXOSC9,SUPV3L1,EXOSC8,EXOSC7,EXOSC2,EXOSC3,TRNT1,EXOSC4,WDR82,EXOSC6	10/44
14_Member	GO Biological Processes	GO:0031125	rRNA 3'-end processing	-8.02863	-7.08437	5393,6227,11340,23016,23404,51010	EXOSC9,RPS21,EXOSC8,EXOSC7,EXOSC2,EXOSC3	6/10
14_Member	GO Biological Processes	GO:0071029	nuclear ncRNA surveillance	-7.2918	-6.40132	5393,11340,23016,23404,51010	EXOSC9,EXOSC8,EXOSC7,EXOSC2,EXOSC3	5/7
14_Member	GO Biological Processes	GO:0071035	nuclear polyadenylation-dependent rRNA catabolic process	-7.2918	-6.40132	5393,11340,23016,23404,51010	EXOSC9,EXOSC8,EXOSC7,EXOSC2,EXOSC3	5/7
14_Member	GO Biological Processes	GO:0071038	nuclear polyadenylation-dependent tRNA catabolic process	-7.2918	-6.40132	5393,11340,23016,23404,51010	EXOSC9,EXOSC8,EXOSC7,EXOSC2,EXOSC3	5/7
14_Member	GO Biological Processes	GO:0071046	nuclear polyadenylation-dependent ncRNA catabolic process	-7.2918	-6.40132	5393,11340,23016,23404,51010	EXOSC9,EXOSC8,EXOSC7,EXOSC2,EXOSC3	5/7
14_Member	GO Biological Processes	GO:0016075	rRNA catabolic process	-7.25001	-6.36228	5393,11340,23016,23404,51010,54512,118460	EXOSC9,EXOSC8,EXOSC7,EXOSC2,EXOSC3,EXOSC4,EXOSC6	7/20
14_Member	GO Biological Processes	GO:0016078	tRNA catabolic process	-7.15996	-5.5514	5393,10940,11340,23016,23404,51010,51095	EXOSC9,POP1,EXOSC8,EXOSC7,EXOSC2,EXOSC3,TRNT1	7/13
14_Member	GO Biological Processes	GO:0043633	polyadenylation-dependent RNA catabolic process	-6.87274	-6.01221	5393,11340,23016,23404,51010	EXOSC9,EXOSC8,EXOSC7,EXOSC2,EXOSC3	5/8
14_Member	GO Biological Processes	GO:0043634	polyadenylation-dependent ncRNA catabolic process	-6.87274	-6.01221	5393,11340,23016,23404,51010	EXOSC9,EXOSC8,EXOSC7,EXOSC2,EXOSC3	5/8
14_Member	GO Biological Processes	GO:0071028	nuclear mRNA surveillance	-6.57036	-4.99497	5393,11340,23016,54512,56915,118460	EXOSC9,EXOSC8,EXOSC7,EXOSC4,EXOSC5,EXOSC6	6/10
14_Member	GO Biological Processes	GO:0000467	exonucleolytic trimming to generate mature 3'-end of 5.8S rRNA from tricistronic rRNA transcript (SSU-rRNA, 5.8S rRNA, LSU-rRNA)	-6.52747	-5.69533	5393,11340,23016,23404,51010	EXOSC9,EXOSC8,EXOSC7,EXOSC2,EXOSC3	5/9
14_Member	GO Biological Processes	GO:0071042	nuclear polyadenylation-dependent mRNA catabolic process	-5.89304	-4.36308	5393,11340,23016,87178	EXOSC9,EXOSC8,EXOSC7,PNPT1	4/4
14_Member	GO Biological Processes	GO:0071047	polyadenylation-dependent mRNA catabolic process	-5.89304	-4.36308	5393,11340,23016,87178	EXOSC9,EXOSC8,EXOSC7,PNPT1	4/4
14_Member	GO Biological Processes	GO:0043928	exonucleolytic catabolism of deadenylated mRNA	-5.69589	-4.18133	5393,11340,23016,23404,51010,56915	EXOSC9,EXOSC8,EXOSC7,EXOSC2,EXOSC3,EXOSC5	6/13
14_Member	GO Biological Processes	GO:0034473	U1 snRNA 3'-end processing	-5.1579	-4.45027	5393,11340,23016	EXOSC9,EXOSC8,EXOSC7	3/3
14_Member	GO Biological Processes	GO:0034476	U5 snRNA 3'-end processing	-5.1579	-4.45027	5393,11340,23016	EXOSC9,EXOSC8,EXOSC7	3/3
14_Member	GO Biological Processes	GO:0000288	nuclear-transcribed mRNA catabolic process, deadenylation-dependent decay	-3.85684	-3.28166	4849,5393,11340,23016,23404,51010	CNOT3,EXOSC9,EXOSC8,EXOSC7,EXOSC2,EXOSC3	6/42
14_Member	GO Biological Processes	GO:0043487	regulation of RNA stability	-2.94861	-2.47806	1660,1736,3183,4849,4904,5393,5976,11340,23016,23404,51010,51808,54555,55795	DHX9,DKC1,HNRNPC,CNOT3,YBX1,EXOSC9,UPF1,EXOSC8,EXOSC7,EXOSC2,EXOSC3,PHAX,DDX49,PCID2	14/281
14_Member	GO Biological Processes	GO:0061013	regulation of mRNA catabolic process	-2.81967	-2.36359	1660,3183,4849,4904,5393,5436,5976,9775,9939,11340,23016,23404,51010,55795	DHX9,HNRNPC,CNOT3,YBX1,EXOSC9,POLR2G,UPF1,EIF4A3,RBM8A,EXOSC8,EXOSC7,EXOSC2,EXOSC3,PCID2	14/290
14_Member	GO Biological Processes	GO:0061014	positive regulation of mRNA catabolic process	-2.01219	-1.65634	4849,5393,5976,11340,23404,23435,26986	CNOT3,EXOSC9,UPF1,EXOSC8,EXOSC2,TARDBP,PABPC1	7/193
15_Summary	GO Biological Processes	GO:0006413	translational initiation	-31.3243	-28.9091	1654,1964,1965,1967,1968,1973,1975,1977,1983,3646,3692,4686,6059,6188,6189,6193,6218,8562,8661,8662,8664,8665,8666,8668,8890,8891,8892,8893,8894,10209,10987,22916,56919,84285,2475,5436,7175	DDX3X,EIF1AX,EIF2S1,EIF2B1,EIF2S3,EIF4A1,EIF4B,EIF4E,EIF5,EIF3E,EIF6,NCBP1,ABCE1,RPS3,RPS3A,RPS5,RPS17,DENR,EIF3A,EIF3B,EIF3D,EIF3F,EIF3G,EIF3I,EIF2B4,EIF2B3,EIF2B2,EIF2B5,EIF2S2,EIF1,COPS5,NCBP2,DHX33,EIF1AD,MTOR,POLR2G,TPR	37/-
15_Member	GO Biological Processes	GO:0006413	translational initiation	-31.3243	-28.9091	1654,1964,1965,1967,1968,1973,1975,1977,1983,3646,3692,4686,6059,6188,6189,6193,6218,8562,8661,8662,8664,8665,8666,8668,8890,8891,8892,8893,8894,10209,10987,22916,56919,84285	DDX3X,EIF1AX,EIF2S1,EIF2B1,EIF2S3,EIF4A1,EIF4B,EIF4E,EIF5,EIF3E,EIF6,NCBP1,ABCE1,RPS3,RPS3A,RPS5,RPS17,DENR,EIF3A,EIF3B,EIF3D,EIF3F,EIF3G,EIF3I,EIF2B4,EIF2B3,EIF2B2,EIF2B5,EIF2S2,EIF1,COPS5,NCBP2,DHX33,EIF1AD	34/68
15_Member	GO Biological Processes	GO:0002183	cytoplasmic translational initiation	-18.3522	-16.3029	1967,1968,1973,1983,3646,4686,8562,8661,8662,8664,8665,8666,8668,8890,8891,8892,8893,8894,22916	EIF2B1,EIF2S3,EIF4A1,EIF5,EIF3E,NCBP1,DENR,EIF3A,EIF3B,EIF3D,EIF3F,EIF3G,EIF3I,EIF2B4,EIF2B3,EIF2B2,EIF2B5,EIF2S2,NCBP2	19/36
15_Member	GO Biological Processes	GO:0006446	regulation of translational initiation	-6.10669	-4.55713	1654,1965,1975,1983,2475,3646,4686,5436,7175,8662,8892,8893,10209,22916	DDX3X,EIF2S1,EIF4B,EIF5,MTOR,EIF3E,NCBP1,POLR2G,TPR,EIF3B,EIF2B2,EIF2B5,EIF1,NCBP2	14/84
16_Summary	GO Biological Processes	GO:0051983	regulation of chromosome segregation	-31.2241	-28.8162	60,86,332,701,983,990,991,996,1062,3192,3550,3619,4085,5347,6605,7175,7272,7517,7756,8697,8881,9184,9212,9700,9918,10051,10403,10459,10592,23397,26271,29882,29945,51433,51529,54892,55143,55781,55795,57405,64151,64682,83540,147841,998,1104,1111,6790,9088,10419,27085,3183,7014,7153,8260,23293,26277,54552,55226,598,832,2475,4682,6904,10432,22974,23256,27166,51499,1654,1785,3309,3312,5048,5202,5879,7…	ACTB,ACTL6A,BIRC5,BUB1B,CDK1,CDC6,CDC20,CDC27,CENPE,HNRNPU,IK,INCENP,MAD2L1,PLK1,SMARCE1,TPR,TTK,XRCC3,ZNF207,CDC23,CDC16,BUB3,AURKB,ESPL1,NCAPD2,SMC4,NDC80,MAD2L2,SMC2,NCAPH,FBXO5,ANAPC2,ANAPC4,ANAPC5,ANAPC11,NCAPG2,CDCA8,RIOK2,PCID2,SPC25,NCAPG,ANAPC1,NUF2,SPC24,CDC42,RCC1,CHEK1,AURKA,PKMYT1,PRMT5,MTBP,HNRNPC,TERF2,TOP2A,NAA10,SMG6,TINF2,GNL3L,NAT10,BCL2L1,CAPZB,MTOR,NUBP1,TBCD,RBM14,TPX2,SCFD1…	80/-
16_Member	GO Biological Processes	GO:0051983	regulation of chromosome segregation	-31.2241	-28.8162	60,86,332,701,983,990,991,996,1062,3192,3550,3619,4085,5347,6605,7175,7272,7517,7756,8697,8881,9184,9212,9700,9918,10051,10403,10459,10592,23397,26271,29882,29945,51433,51529,54892,55143,55781,55795,57405,64151,64682,83540,147841	ACTB,ACTL6A,BIRC5,BUB1B,CDK1,CDC6,CDC20,CDC27,CENPE,HNRNPU,IK,INCENP,MAD2L1,PLK1,SMARCE1,TPR,TTK,XRCC3,ZNF207,CDC23,CDC16,BUB3,AURKB,ESPL1,NCAPD2,SMC4,NDC80,MAD2L2,SMC2,NCAPH,FBXO5,ANAPC2,ANAPC4,ANAPC5,ANAPC11,NCAPG2,CDCA8,RIOK2,PCID2,SPC25,NCAPG,ANAPC1,NUF2,SPC24	44/131
16_Member	GO Biological Processes	GO:0033045	regulation of sister chromatid segregation	-28.6166	-26.2757	60,86,332,701,983,990,991,996,1062,3192,3550,3619,4085,5347,6605,7175,7272,7517,7756,8697,8881,9184,9212,9700,10403,10459,26271,29882,29945,51433,51529,55143,55781,55795,57405,64682,83540,147841	ACTB,ACTL6A,BIRC5,BUB1B,CDK1,CDC6,CDC20,CDC27,CENPE,HNRNPU,IK,INCENP,MAD2L1,PLK1,SMARCE1,TPR,TTK,XRCC3,ZNF207,CDC23,CDC16,BUB3,AURKB,ESPL1,NDC80,MAD2L2,FBXO5,ANAPC2,ANAPC4,ANAPC5,ANAPC11,CDCA8,RIOK2,PCID2,SPC25,ANAPC1,NUF2,SPC24	38/104
16_Member	GO Biological Processes	GO:1905818	regulation of chromosome separation	-26.9661	-24.6665	332,701,991,3550,3619,4085,5347,7175,7272,7517,7756,8697,8881,9184,9212,9700,9918,10051,10403,10459,10592,23397,26271,51433,51529,54892,55143,55795,57405,64151,83540,147841	BIRC5,BUB1B,CDC20,IK,INCENP,MAD2L1,PLK1,TPR,TTK,XRCC3,ZNF207,CDC23,CDC16,BUB3,AURKB,ESPL1,NCAPD2,SMC4,NDC80,MAD2L2,SMC2,NCAPH,FBXO5,ANAPC5,ANAPC11,NCAPG2,CDCA8,PCID2,SPC25,NCAPG,NUF2,SPC24	32/74
16_Member	GO Biological Processes	GO:0030071	regulation of mitotic metaphase/anaphase transition	-24.9879	-22.7561	60,86,332,701,990,991,1062,3550,3619,4085,5347,6605,7175,7272,7517,7756,8697,8881,9184,9212,9700,10403,10459,26271,29945,51433,51529,55143,55781,55795,57405,83540,147841	ACTB,ACTL6A,BIRC5,BUB1B,CDC6,CDC20,CENPE,IK,INCENP,MAD2L1,PLK1,SMARCE1,TPR,TTK,XRCC3,ZNF207,CDC23,CDC16,BUB3,AURKB,ESPL1,NDC80,MAD2L2,FBXO5,ANAPC4,ANAPC5,ANAPC11,CDCA8,RIOK2,PCID2,SPC25,NUF2,SPC24	33/90
16_Member	GO Biological Processes	GO:1902099	regulation of metaphase/anaphase transition of cell cycle	-24.451	-22.2381	60,86,332,701,990,991,1062,3550,3619,4085,5347,6605,7175,7272,7517,7756,8697,8881,9184,9212,9700,10403,10459,26271,29945,51433,51529,55143,55781,55795,57405,83540,147841	ACTB,ACTL6A,BIRC5,BUB1B,CDC6,CDC20,CENPE,IK,INCENP,MAD2L1,PLK1,SMARCE1,TPR,TTK,XRCC3,ZNF207,CDC23,CDC16,BUB3,AURKB,ESPL1,NDC80,MAD2L2,FBXO5,ANAPC4,ANAPC5,ANAPC11,CDCA8,RIOK2,PCID2,SPC25,NUF2,SPC24	33/93
16_Member	GO Biological Processes	GO:0010965	regulation of mitotic sister chromatid separation	-22.2864	-20.1393	332,701,991,3550,3619,4085,5347,7175,7272,7517,7756,8697,8881,9184,9212,9700,10403,10459,26271,51433,51529,55143,55795,57405,83540,147841	BIRC5,BUB1B,CDC20,IK,INCENP,MAD2L1,PLK1,TPR,TTK,XRCC3,ZNF207,CDC23,CDC16,BUB3,AURKB,ESPL1,NDC80,MAD2L2,FBXO5,ANAPC5,ANAPC11,CDCA8,PCID2,SPC25,NUF2,SPC24	26/59
16_Member	GO Biological Processes	GO:0007088	regulation of mitotic nuclear division	-20.7226	-18.6193	332,701,991,998,1104,1111,3550,3619,4085,5347,6790,7175,7272,7517,7756,8697,8881,9088,9184,9212,9700,10403,10419,10459,26271,27085,51433,51529,55143,55795,57405,83540,147841	BIRC5,BUB1B,CDC20,CDC42,RCC1,CHEK1,IK,INCENP,MAD2L1,PLK1,AURKA,TPR,TTK,XRCC3,ZNF207,CDC23,CDC16,PKMYT1,BUB3,AURKB,ESPL1,NDC80,PRMT5,MAD2L2,FBXO5,MTBP,ANAPC5,ANAPC11,CDCA8,PCID2,SPC25,NUF2,SPC24	33/118
16_Member	GO Biological Processes	GO:0033047	regulation of mitotic sister chromatid segregation	-19.3716	-17.2995	332,701,983,991,3192,3550,3619,4085,5347,7175,7272,7517,7756,9184,9212,10403,10459,26271,55143,55795,57405,83540,147841	BIRC5,BUB1B,CDK1,CDC20,HNRNPU,IK,INCENP,MAD2L1,PLK1,TPR,TTK,XRCC3,ZNF207,BUB3,AURKB,NDC80,MAD2L2,FBXO5,CDCA8,PCID2,SPC25,NUF2,SPC24	23/54
16_Member	GO Biological Processes	GO:2001251	negative regulation of chromosome organization	-17.6011	-15.5872	701,991,3183,3192,3550,4085,5347,7014,7153,7175,7272,7756,8260,9184,9700,10403,10459,23293,26271,26277,54552,55226,57405,83540,147841	BUB1B,CDC20,HNRNPC,HNRNPU,IK,MAD2L1,PLK1,TERF2,TOP2A,TPR,TTK,ZNF207,NAA10,BUB3,ESPL1,NDC80,MAD2L2,SMG6,FBXO5,TINF2,GNL3L,NAT10,SPC25,NUF2,SPC24	25/77
16_Member	GO Biological Processes	GO:0051783	regulation of nuclear division	-17.5169	-15.5069	332,701,991,998,1104,1111,3550,3619,4085,5347,6790,7175,7272,7517,7756,8697,8881,9088,9184,9212,9700,10403,10419,10459,26271,27085,51433,51529,55143,55795,57405,83540,147841	BIRC5,BUB1B,CDC20,CDC42,RCC1,CHEK1,IK,INCENP,MAD2L1,PLK1,AURKA,TPR,TTK,XRCC3,ZNF207,CDC23,CDC16,PKMYT1,BUB3,AURKB,ESPL1,NDC80,PRMT5,MAD2L2,FBXO5,MTBP,ANAPC5,ANAPC11,CDCA8,PCID2,SPC25,NUF2,SPC24	33/147
16_Member	GO Biological Processes	GO:0045839	negative regulation of mitotic nuclear division	-14.4604	-12.5199	701,991,1111,3550,4085,5347,7175,7272,7756,9184,10403,10459,26271,27085,57405,83540,147841	BUB1B,CDC20,CHEK1,IK,MAD2L1,PLK1,TPR,TTK,ZNF207,BUB3,NDC80,MAD2L2,FBXO5,MTBP,SPC25,NUF2,SPC24	17/40
16_Member	GO Biological Processes	GO:0033046	negative regulation of sister chromatid segregation	-13.6137	-11.7243	701,991,3550,4085,5347,7175,7272,7756,9184,10403,10459,26271,57405,83540,147841	BUB1B,CDC20,IK,MAD2L1,PLK1,TPR,TTK,ZNF207,BUB3,NDC80,MAD2L2,FBXO5,SPC25,NUF2,SPC24	15/32
16_Member	GO Biological Processes	GO:0033048	negative regulation of mitotic sister chromatid segregation	-13.6137	-11.7243	701,991,3550,4085,5347,7175,7272,7756,9184,10403,10459,26271,57405,83540,147841	BUB1B,CDC20,IK,MAD2L1,PLK1,TPR,TTK,ZNF207,BUB3,NDC80,MAD2L2,FBXO5,SPC25,NUF2,SPC24	15/32
16_Member	GO Biological Processes	GO:0045841	negative regulation of mitotic metaphase/anaphase transition	-13.6137	-11.7243	701,991,3550,4085,5347,7175,7272,7756,9184,10403,10459,26271,57405,83540,147841	BUB1B,CDC20,IK,MAD2L1,PLK1,TPR,TTK,ZNF207,BUB3,NDC80,MAD2L2,FBXO5,SPC25,NUF2,SPC24	15/32
16_Member	GO Biological Processes	GO:2000816	negative regulation of mitotic sister chromatid separation	-13.6137	-11.7243	701,991,3550,4085,5347,7175,7272,7756,9184,10403,10459,26271,57405,83540,147841	BUB1B,CDC20,IK,MAD2L1,PLK1,TPR,TTK,ZNF207,BUB3,NDC80,MAD2L2,FBXO5,SPC25,NUF2,SPC24	15/32
16_Member	GO Biological Processes	GO:0051985	negative regulation of chromosome segregation	-13.1252	-11.2509	701,991,3550,4085,5347,7175,7272,7756,9184,10403,10459,26271,57405,83540,147841	BUB1B,CDC20,IK,MAD2L1,PLK1,TPR,TTK,ZNF207,BUB3,NDC80,MAD2L2,FBXO5,SPC25,NUF2,SPC24	15/34
16_Member	GO Biological Processes	GO:1902100	negative regulation of metaphase/anaphase transition of cell cycle	-13.1252	-11.2509	701,991,3550,4085,5347,7175,7272,7756,9184,10403,10459,26271,57405,83540,147841	BUB1B,CDC20,IK,MAD2L1,PLK1,TPR,TTK,ZNF207,BUB3,NDC80,MAD2L2,FBXO5,SPC25,NUF2,SPC24	15/34
16_Member	GO Biological Processes	GO:1905819	negative regulation of chromosome separation	-13.1252	-11.2509	701,991,3550,4085,5347,7175,7272,7756,9184,10403,10459,26271,57405,83540,147841	BUB1B,CDC20,IK,MAD2L1,PLK1,TPR,TTK,ZNF207,BUB3,NDC80,MAD2L2,FBXO5,SPC25,NUF2,SPC24	15/34
16_Member	GO Biological Processes	GO:0051784	negative regulation of nuclear division	-13.0671	-11.1949	701,991,1111,3550,4085,5347,7175,7272,7756,9184,10403,10459,26271,27085,57405,83540,147841	BUB1B,CDC20,CHEK1,IK,MAD2L1,PLK1,TPR,TTK,ZNF207,BUB3,NDC80,MAD2L2,FBXO5,MTBP,SPC25,NUF2,SPC24	17/47
16_Member	GO Biological Processes	GO:0007094	mitotic spindle assembly checkpoint signaling	-12.9701	-11.1062	701,991,3550,4085,5347,7175,7272,7756,9184,10403,10459,57405,83540,147841	BUB1B,CDC20,IK,MAD2L1,PLK1,TPR,TTK,ZNF207,BUB3,NDC80,MAD2L2,SPC25,NUF2,SPC24	14/29
16_Member	GO Biological Processes	GO:0071173	spindle assembly checkpoint signaling	-12.9701	-11.1062	701,991,3550,4085,5347,7175,7272,7756,9184,10403,10459,57405,83540,147841	BUB1B,CDC20,IK,MAD2L1,PLK1,TPR,TTK,ZNF207,BUB3,NDC80,MAD2L2,SPC25,NUF2,SPC24	14/29
16_Member	GO Biological Processes	GO:0071174	mitotic spindle checkpoint signaling	-12.9701	-11.1062	701,991,3550,4085,5347,7175,7272,7756,9184,10403,10459,57405,83540,147841	BUB1B,CDC20,IK,MAD2L1,PLK1,TPR,TTK,ZNF207,BUB3,NDC80,MAD2L2,SPC25,NUF2,SPC24	14/29
16_Member	GO Biological Processes	GO:0031577	spindle checkpoint signaling	-12.7107	-10.853	701,991,3550,4085,5347,7175,7272,7756,9184,10403,10459,57405,83540,147841	BUB1B,CDC20,IK,MAD2L1,PLK1,TPR,TTK,ZNF207,BUB3,NDC80,MAD2L2,SPC25,NUF2,SPC24	14/30
16_Member	GO Biological Processes	GO:0010639	negative regulation of organelle organization	-9.17832	-7.45616	598,701,832,991,1111,2475,3183,3192,3550,4085,4682,5347,6904,7014,7153,7175,7272,7756,8260,9184,9700,10403,10432,10459,22974,23256,23293,26271,26277,27085,27166,51499,54552,55226,57405,83540,147841	BCL2L1,BUB1B,CAPZB,CDC20,CHEK1,MTOR,HNRNPC,HNRNPU,IK,MAD2L1,NUBP1,PLK1,TBCD,TERF2,TOP2A,TPR,TTK,ZNF207,NAA10,BUB3,ESPL1,NDC80,RBM14,MAD2L2,TPX2,SCFD1,SMG6,FBXO5,TINF2,MTBP,PRELID1,TRIAP1,GNL3L,NAT10,SPC25,NUF2,SPC24	37/345
16_Member	GO Biological Processes	GO:0051129	negative regulation of cellular component organization	-5.30219	-3.82115	598,701,832,991,998,1111,1654,1785,2475,3183,3192,3309,3312,3550,4085,4682,5048,5202,5347,5879,6904,7014,7153,7175,7272,7520,7756,8260,9184,9700,10403,10432,10459,10471,22974,23256,23293,24144,26271,26277,27085,27166,51499,54552,55226,57187,57405,83540,147841	BCL2L1,BUB1B,CAPZB,CDC20,CDC42,CHEK1,DDX3X,DNM2,MTOR,HNRNPC,HNRNPU,HSPA5,HSPA8,IK,MAD2L1,NUBP1,PAFAH1B1,PFDN2,PLK1,RAC1,TBCD,TERF2,TOP2A,TPR,TTK,XRCC5,ZNF207,NAA10,BUB3,ESPL1,NDC80,RBM14,MAD2L2,PFDN6,TPX2,SCFD1,SMG6,TFIP11,FBXO5,TINF2,MTBP,PRELID1,TRIAP1,GNL3L,NAT10,THOC2,SPC25,NUF2,SPC24	49/733
17_Summary	KEGG Pathway	hsa03015	mRNA surveillance pathway	-29.9546	-27.5887	1477,1479,2107,2935,4116,4686,5411,5500,5515,5518,5976,8106,8189,8731,8732,9775,9939,10284,10482,10898,10921,10978,11051,11052,22916,23293,23381,23435,26019,26986,29101,29107,29894,51692,53981,55339,80335,81608,3646,4849,5393,5436,6832,11157,11340,22803,23016,23404,23658,25804,51010,51154,51690,54512,56915,57819,87178,118460,5511,10940,51095,226,1854,2597,7167,7415,3313,3329,27258,7389	CSTF1,CSTF3,ETF1,GSPT1,MAGOH,NCBP1,PNN,PPP1CB,PPP2CA,PPP2R1A,UPF1,PABPN1,SYMPK,RNMT,RNGTT,EIF4A3,RBM8A,SAP18,NXF1,CPSF4,RNPS1,CLP1,NUDT21,CPSF6,NCBP2,SMG6,SMG5,TARDBP,UPF2,PABPC1,SSU72,NXT1,CPSF1,CPSF3,CPSF2,WDR33,WDR82,FIP1L1,EIF3E,CNOT3,EXOSC9,POLR2G,SUPV3L1,LSM6,EXOSC8,XRN2,EXOSC7,EXOSC2,LSM5,LSM4,EXOSC3,MRTO4,LSM7,EXOSC4,EXOSC5,LSM2,PNPT1,EXOSC6,PPP1R8,POP1,TRNT1,ALDOA,DUT,GAPDH,TPI1,VCP,HSPA…	70/-
17_Member	KEGG Pathway	hsa03015	mRNA surveillance pathway	-29.9546	-27.5887	1477,1479,2107,2935,4116,4686,5411,5500,5515,5518,5976,8106,8189,8731,8732,9775,9939,10284,10482,10898,10921,10978,11051,11052,22916,23293,23381,23435,26019,26986,29101,29107,29894,51692,53981,55339,80335,81608	CSTF1,CSTF3,ETF1,GSPT1,MAGOH,NCBP1,PNN,PPP1CB,PPP2CA,PPP2R1A,UPF1,PABPN1,SYMPK,RNMT,RNGTT,EIF4A3,RBM8A,SAP18,NXF1,CPSF4,RNPS1,CLP1,NUDT21,CPSF6,NCBP2,SMG6,SMG5,TARDBP,UPF2,PABPC1,SSU72,NXT1,CPSF1,CPSF3,CPSF2,WDR33,WDR82,FIP1L1	38/97
17_Member	GO Biological Processes	GO:0006402	mRNA catabolic process	-19.9804	-17.8982	2107,2935,3646,4116,4686,4849,5393,5436,5976,6832,9775,9939,10921,11157,11340,22803,22916,23016,23293,23381,23404,23658,25804,26019,26986,51010,51154,51690,54512,56915,57819,87178,118460	ETF1,GSPT1,EIF3E,MAGOH,NCBP1,CNOT3,EXOSC9,POLR2G,UPF1,SUPV3L1,EIF4A3,RBM8A,RNPS1,LSM6,EXOSC8,XRN2,NCBP2,EXOSC7,SMG6,SMG5,EXOSC2,LSM5,LSM4,UPF2,PABPC1,EXOSC3,MRTO4,LSM7,EXOSC4,EXOSC5,LSM2,PNPT1,EXOSC6	33/124
17_Member	GO Biological Processes	GO:0006401	RNA catabolic process	-19.4485	-17.3697	2107,2935,3646,4116,4686,4849,5393,5436,5511,5976,6832,9775,9939,10921,10940,11157,11340,22803,22916,23016,23293,23381,23404,23658,25804,26019,26986,51010,51095,51154,51690,54512,56915,57819,80335,87178,118460	ETF1,GSPT1,EIF3E,MAGOH,NCBP1,CNOT3,EXOSC9,POLR2G,PPP1R8,UPF1,SUPV3L1,EIF4A3,RBM8A,RNPS1,POP1,LSM6,EXOSC8,XRN2,NCBP2,EXOSC7,SMG6,SMG5,EXOSC2,LSM5,LSM4,UPF2,PABPC1,EXOSC3,TRNT1,MRTO4,LSM7,EXOSC4,EXOSC5,LSM2,WDR82,PNPT1,EXOSC6	37/166
17_Member	GO Biological Processes	GO:0000956	nuclear-transcribed mRNA catabolic process	-17.6976	-15.6788	2107,2935,3646,4116,4686,4849,5393,5436,5976,9775,9939,10921,11340,22803,22916,23016,23293,23381,23404,25804,26019,26986,51010,51154,51690,54512,56915,118460	ETF1,GSPT1,EIF3E,MAGOH,NCBP1,CNOT3,EXOSC9,POLR2G,UPF1,EIF4A3,RBM8A,RNPS1,EXOSC8,XRN2,NCBP2,EXOSC7,SMG6,SMG5,EXOSC2,LSM4,UPF2,PABPC1,EXOSC3,MRTO4,LSM7,EXOSC4,EXOSC5,EXOSC6	28/100
17_Member	GO Biological Processes	GO:0034655	nucleobase-containing compound catabolic process	-12.6956	-10.84	226,1854,2107,2597,2935,3646,4116,4686,4849,5393,5436,5511,5976,6832,7167,7415,9775,9939,10921,10940,11157,11340,22803,22916,23016,23293,23381,23404,23658,25804,26019,26986,51010,51095,51154,51690,54512,56915,57819,80335,87178,118460	ALDOA,DUT,ETF1,GAPDH,GSPT1,EIF3E,MAGOH,NCBP1,CNOT3,EXOSC9,POLR2G,PPP1R8,UPF1,SUPV3L1,TPI1,VCP,EIF4A3,RBM8A,RNPS1,POP1,LSM6,EXOSC8,XRN2,NCBP2,EXOSC7,SMG6,SMG5,EXOSC2,LSM5,LSM4,UPF2,PABPC1,EXOSC3,TRNT1,MRTO4,LSM7,EXOSC4,EXOSC5,LSM2,WDR82,PNPT1,EXOSC6	42/332
17_Member	KEGG Pathway	hsa03018	RNA degradation	-12.0391	-10.211	3313,3329,4849,5393,11157,11340,22803,23016,23404,23658,25804,26986,27258,51010,51690,54512,56915,57819,87178,118460	HSPA9,HSPD1,CNOT3,EXOSC9,LSM6,EXOSC8,XRN2,EXOSC7,EXOSC2,LSM5,LSM4,PABPC1,LSM3,EXOSC3,LSM7,EXOSC4,EXOSC5,LSM2,PNPT1,EXOSC6	20/78
17_Member	GO Biological Processes	GO:0044270	cellular nitrogen compound catabolic process	-11.599	-9.78766	226,1854,2107,2597,2935,3646,4116,4686,4849,5393,5436,5511,5976,6832,7167,7389,7415,9775,9939,10921,10940,11157,11340,22803,22916,23016,23293,23381,23404,23658,25804,26019,26986,51010,51095,51154,51690,54512,56915,57819,80335,87178,118460	ALDOA,DUT,ETF1,GAPDH,GSPT1,EIF3E,MAGOH,NCBP1,CNOT3,EXOSC9,POLR2G,PPP1R8,UPF1,SUPV3L1,TPI1,UROD,VCP,EIF4A3,RBM8A,RNPS1,POP1,LSM6,EXOSC8,XRN2,NCBP2,EXOSC7,SMG6,SMG5,EXOSC2,LSM5,LSM4,UPF2,PABPC1,EXOSC3,TRNT1,MRTO4,LSM7,EXOSC4,EXOSC5,LSM2,WDR82,PNPT1,EXOSC6	43/373
17_Member	GO Biological Processes	GO:0046700	heterocycle catabolic process	-11.5599	-9.75043	226,1854,2107,2597,2935,3646,4116,4686,4849,5393,5436,5511,5976,6832,7167,7389,7415,9775,9939,10921,10940,11157,11340,22803,22916,23016,23293,23381,23404,23658,25804,26019,26986,51010,51095,51154,51690,54512,56915,57819,80335,87178,118460	ALDOA,DUT,ETF1,GAPDH,GSPT1,EIF3E,MAGOH,NCBP1,CNOT3,EXOSC9,POLR2G,PPP1R8,UPF1,SUPV3L1,TPI1,UROD,VCP,EIF4A3,RBM8A,RNPS1,POP1,LSM6,EXOSC8,XRN2,NCBP2,EXOSC7,SMG6,SMG5,EXOSC2,LSM5,LSM4,UPF2,PABPC1,EXOSC3,TRNT1,MRTO4,LSM7,EXOSC4,EXOSC5,LSM2,WDR82,PNPT1,EXOSC6	43/374
17_Member	GO Biological Processes	GO:0000184	nuclear-transcribed mRNA catabolic process, nonsense-mediated decay	-10.9972	-9.20027	2107,2935,3646,4116,4686,5976,9775,9939,10921,22916,23293,23381,26019,26986	ETF1,GSPT1,EIF3E,MAGOH,NCBP1,UPF1,EIF4A3,RBM8A,RNPS1,NCBP2,SMG6,SMG5,UPF2,PABPC1	14/38
17_Member	GO Biological Processes	GO:0019439	aromatic compound catabolic process	-10.8091	-9.02604	226,1854,2107,2597,2935,3646,4116,4686,4849,5393,5436,5511,5976,6832,7167,7389,7415,9775,9939,10921,10940,11157,11340,22803,22916,23016,23293,23381,23404,23658,25804,26019,26986,51010,51095,51154,51690,54512,56915,57819,80335,87178,118460	ALDOA,DUT,ETF1,GAPDH,GSPT1,EIF3E,MAGOH,NCBP1,CNOT3,EXOSC9,POLR2G,PPP1R8,UPF1,SUPV3L1,TPI1,UROD,VCP,EIF4A3,RBM8A,RNPS1,POP1,LSM6,EXOSC8,XRN2,NCBP2,EXOSC7,SMG6,SMG5,EXOSC2,LSM5,LSM4,UPF2,PABPC1,EXOSC3,TRNT1,MRTO4,LSM7,EXOSC4,EXOSC5,LSM2,WDR82,PNPT1,EXOSC6	43/394
17_Member	GO Biological Processes	GO:1901361	organic cyclic compound catabolic process	-9.84747	-8.10546	226,1854,2107,2597,2935,3646,4116,4686,4849,5393,5436,5511,5976,6832,7167,7389,7415,9775,9939,10921,10940,11157,11340,22803,22916,23016,23293,23381,23404,23658,25804,26019,26986,51010,51095,51154,51690,54512,56915,57819,80335,87178,118460	ALDOA,DUT,ETF1,GAPDH,GSPT1,EIF3E,MAGOH,NCBP1,CNOT3,EXOSC9,POLR2G,PPP1R8,UPF1,SUPV3L1,TPI1,UROD,VCP,EIF4A3,RBM8A,RNPS1,POP1,LSM6,EXOSC8,XRN2,NCBP2,EXOSC7,SMG6,SMG5,EXOSC2,LSM5,LSM4,UPF2,PABPC1,EXOSC3,TRNT1,MRTO4,LSM7,EXOSC4,EXOSC5,LSM2,WDR82,PNPT1,EXOSC6	43/422
18_Summary	GO Biological Processes	GO:0042255	ribosome assembly	-27.1531	-24.8363	1654,1964,1983,3692,3921,4839,5822,6125,6128,6135,6147,6169,6175,6193,6208,6209,6223,6234,7520,23195,23212,23246,29777,51119,51388,54475,55299,56342,57647,84154	DDX3X,EIF1AX,EIF5,EIF6,RPSA,NOP2,PWP2,RPL5,RPL6,RPL11,RPL23A,RPL38,RPLP0,RPS5,RPS14,RPS15,RPS19,RPS28,XRCC5,MDN1,RRS1,BOP1,ABT1,SBDS,NIP7,NLE1,BRIX1,PPAN,DHX37,RPF2	30/-
18_Member	GO Biological Processes	GO:0042255	ribosome assembly	-27.1531	-24.8363	1654,1964,1983,3692,3921,4839,5822,6125,6128,6135,6147,6169,6175,6193,6208,6209,6223,6234,7520,23195,23212,23246,29777,51119,51388,54475,55299,56342,57647,84154	DDX3X,EIF1AX,EIF5,EIF6,RPSA,NOP2,PWP2,RPL5,RPL6,RPL11,RPL23A,RPL38,RPLP0,RPS5,RPS14,RPS15,RPS19,RPS28,XRCC5,MDN1,RRS1,BOP1,ABT1,SBDS,NIP7,NLE1,BRIX1,PPAN,DHX37,RPF2	30/62
18_Member	GO Biological Processes	GO:0000027	ribosomal large subunit assembly	-14.4988	-12.5533	3692,4839,6125,6128,6135,6147,6175,23195,23212,23246,54475,55299,56342,84154	EIF6,NOP2,RPL5,RPL6,RPL11,RPL23A,RPLP0,MDN1,RRS1,BOP1,NLE1,BRIX1,PPAN,RPF2	14/24
19_Summary	KEGG Pathway	hsa03420	Nucleotide excision repair	-26.8863	-24.5923	902,1022,1642,2068,2071,2967,5111,5424,5425,5426,5427,5431,5432,5433,5434,5435,5436,5437,5438,5440,5441,5982,5983,5984,5985,6117,6118,6119,9978,10714,4171,4172,4173,4174,4175,4176,5557,23649,9837,1736,6240,7014,7298,7415,9894,10459,51514,55505,55651,7334,55339	CCNH,CDK7,DDB1,ERCC2,ERCC3,GTF2H3,PCNA,POLD1,POLD2,POLE,POLE2,POLR2B,POLR2C,POLR2D,POLR2E,POLR2F,POLR2G,POLR2H,POLR2I,POLR2K,POLR2L,RFC2,RFC3,RFC4,RFC5,RPA1,RPA2,RPA3,RBX1,POLD3,MCM2,MCM3,MCM4,MCM5,MCM6,MCM7,PRIM1,POLA2,GINS1,DKC1,RRM1,TERF2,TYMS,VCP,TELO2,MAD2L2,DTL,NOP10,NHP2,UBE2N,WDR33	51/-
19_Member	KEGG Pathway	hsa03420	Nucleotide excision repair	-26.8863	-24.5923	902,1022,1642,2068,2071,2967,5111,5424,5425,5426,5427,5431,5432,5433,5434,5435,5436,5437,5438,5440,5441,5982,5983,5984,5985,6117,6118,6119,9978,10714	CCNH,CDK7,DDB1,ERCC2,ERCC3,GTF2H3,PCNA,POLD1,POLD2,POLE,POLE2,POLR2B,POLR2C,POLR2D,POLR2E,POLR2F,POLR2G,POLR2H,POLR2I,POLR2K,POLR2L,RFC2,RFC3,RFC4,RFC5,RPA1,RPA2,RPA3,RBX1,POLD3	30/63
19_Member	KEGG Pathway	hsa03030	DNA replication	-21.4753	-19.3537	4171,4172,4173,4174,4175,4176,5111,5424,5425,5426,5427,5557,5982,5983,5984,5985,6117,6118,6119,10714,23649	MCM2,MCM3,MCM4,MCM5,MCM6,MCM7,PCNA,POLD1,POLD2,POLE,POLE2,PRIM1,RFC2,RFC3,RFC4,RFC5,RPA1,RPA2,RPA3,POLD3,POLA2	21/36
19_Member	GO Biological Processes	GO:0006271	DNA strand elongation involved in DNA replication	-11.7132	-10.5166	4172,4173,4176,5111,5425,5426,5984,9837,10714	MCM3,MCM4,MCM7,PCNA,POLD2,POLE,RFC4,GINS1,POLD3	9/15
19_Member	KEGG Pathway	hsa03430	Mismatch repair	-11.1197	-9.95397	5111,5424,5425,5982,5984,5985,6117,6118,6119,10714	PCNA,POLD1,POLD2,RFC2,RFC4,RFC5,RPA1,RPA2,RPA3,POLD3	10/23
19_Member	GO Biological Processes	GO:0022616	DNA strand elongation	-10.2257	-9.12067	4172,4173,4176,5111,5425,5426,5984,9837,10714	MCM3,MCM4,MCM7,PCNA,POLD2,POLE,RFC4,GINS1,POLD3	9/20
19_Member	GO Biological Processes	GO:0071897	DNA biosynthetic process	-8.7439	-7.04357	1736,5111,5424,5425,5426,5427,5983,6117,6240,7014,7298,7415,9894,10459,10714,51514,55505,55651	DKC1,PCNA,POLD1,POLD2,POLE,POLE2,RFC3,RPA1,RRM1,TERF2,TYMS,VCP,TELO2,MAD2L2,POLD3,DTL,NOP10,NHP2	18/93
19_Member	GO Biological Processes	GO:0000731	DNA synthesis involved in DNA repair	-7.24748	-5.63198	5111,5424,5425,5426,5427,5983,6240,7415,10459,10714,51514	PCNA,POLD1,POLD2,POLE,POLE2,RFC3,RRM1,VCP,MAD2L2,POLD3,DTL	11/40
19_Member	GO Biological Processes	GO:0006301	postreplication repair	-6.94739	-5.35241	5111,5424,5425,5427,7334,7415,10459,10714,51514,55339	PCNA,POLD1,POLD2,POLE2,UBE2N,VCP,MAD2L2,POLD3,DTL,WDR33	10/34
19_Member	GO Biological Processes	GO:0019985	translesion synthesis	-5.98064	-4.44393	5111,5424,5425,5427,7415,10459,10714,51514	PCNA,POLD1,POLD2,POLE2,VCP,MAD2L2,POLD3,DTL	8/25
19_Member	KEGG Pathway	hsa03410	Base excision repair	-5.80321	-4.27802	5111,5424,5425,5426,5427,5982,5983,5984,5985,10714	PCNA,POLD1,POLD2,POLE,POLE2,RFC2,RFC3,RFC4,RFC5,POLD3	10/44
19_Member	GO Biological Processes	GO:0006297	nucleotide-excision repair, DNA gap filling	-4.60159	-3.94714	5424,5426,10714	POLD1,POLE,POLD3	3/5
19_Member	GO Biological Processes	GO:0006287	base-excision repair, gap-filling	-2.62523	-2.19246	5111,5424,5426	PCNA,POLD1,POLE	3/14
20_Summary	GO Biological Processes	GO:0033365	protein localization to organelle	-26.8407	-24.5577	402,545,701,983,1058,1434,1654,1660,3192,3309,3312,3329,3550,3837,4904,4927,5347,5356,5469,5514,5901,5905,6117,6118,6135,6396,6500,6726,6727,6728,6729,6731,6790,7014,7175,7251,7272,7295,7514,7520,8021,8729,9146,9184,9212,9349,9512,9631,9670,9688,9789,10073,10204,10452,10527,10540,10664,10856,11073,11267,11331,23203,23212,23480,23534,23649,25813,25930,26277,26517,26519,27085,27336,29927,51160,5119…	ARL2,ATR,BUB1B,CDK1,CENPA,CSE1L,DDX3X,DHX9,HNRNPU,HSPA5,HSPA8,HSPD1,IK,KPNB1,YBX1,NUP88,PLK1,PLRG1,MED1,PPP1R10,RAN,RANGAP1,RPA1,RPA2,RPL11,SEC13,SKP1,SRP9,SRP14,SRP19,SRP54,SRP72,AURKA,TERF2,TPR,TSG101,TTK,TXN,XPO1,XRCC5,NUP214,GBF1,HGS,BUB3,AURKB,RPL23,PMPCB,NUP155,IPO13,NUP93,SPCS2,SNUPN,NUTF2,TOMM40,IPO7,DCTN2,CTCF,RUVBL2,TOPBP1,SNF8,PHB2,PMPCA,RRS1,SEC61G,TNPO3,POLA2,SAMM50,PTPN23,TINF2,TIMM…	115/-
20_Member	GO Biological Processes	GO:0033365	protein localization to organelle	-26.8407	-24.5577	402,545,701,983,1058,1434,1654,1660,3192,3309,3312,3329,3550,3837,4904,4927,5347,5356,5469,5514,5901,5905,6117,6118,6135,6396,6500,6726,6727,6728,6729,6731,6790,7014,7175,7251,7272,7295,7514,7520,8021,8729,9146,9184,9212,9349,9512,9631,9670,9688,9789,10073,10204,10452,10527,10540,10664,10856,11073,11267,11331,23203,23212,23480,23534,23649,25813,25930,26277,26517,26519,27085,27336,29927,51160,5119…	ARL2,ATR,BUB1B,CDK1,CENPA,CSE1L,DDX3X,DHX9,HNRNPU,HSPA5,HSPA8,HSPD1,IK,KPNB1,YBX1,NUP88,PLK1,PLRG1,MED1,PPP1R10,RAN,RANGAP1,RPA1,RPA2,RPL11,SEC13,SKP1,SRP9,SRP14,SRP19,SRP54,SRP72,AURKA,TERF2,TPR,TSG101,TTK,TXN,XPO1,XRCC5,NUP214,GBF1,HGS,BUB3,AURKB,RPL23,PMPCB,NUP155,IPO13,NUP93,SPCS2,SNUPN,NUTF2,TOMM40,IPO7,DCTN2,CTCF,RUVBL2,TOPBP1,SNF8,PHB2,PMPCA,RRS1,SEC61G,TNPO3,POLA2,SAMM50,PTPN23,TINF2,TIMM…	93/752
20_Member	GO Biological Processes	GO:0072594	establishment of protein localization to organelle	-20.8379	-18.7237	1434,3309,3312,3329,3837,4927,5469,5514,5901,6396,6726,6727,6728,6729,6731,7175,7251,8021,9146,9349,9512,9631,9670,9688,9789,10073,10204,10452,10527,10856,11267,11331,23203,23480,23534,23649,25813,25930,26517,26519,29927,51160,51194,55122,55746,56993,60559,79902,80273,84268,84313,128866,131474,140823,100287932	CSE1L,HSPA5,HSPA8,HSPD1,KPNB1,NUP88,MED1,PPP1R10,RAN,SEC13,SRP9,SRP14,SRP19,SRP54,SRP72,TPR,TSG101,NUP214,HGS,RPL23,PMPCB,NUP155,IPO13,NUP93,SPCS2,SNUPN,NUTF2,TOMM40,IPO7,RUVBL2,SNF8,PHB2,PMPCA,SEC61G,TNPO3,POLA2,SAMM50,PTPN23,TIMM13,TIMM10,SEC61A1,VPS28,IPO11,AKIRIN2,NUP133,TOMM22,SPCS3,NUP85,GRPEL1,RPAIN,VPS25,CHMP4B,CHCHD4,ROMO1,TIMM23	55/350
20_Member	GO Biological Processes	GO:0006886	intracellular protein transport	-17.9228	-15.8921	372,537,1173,1175,1213,1314,1315,1434,3309,3312,3313,3837,4905,4927,5469,5514,5901,6396,6729,6811,7175,7251,7415,7514,8021,8775,9146,9276,9349,9631,9670,9688,10073,10113,10204,10452,10527,10569,10768,11267,11331,22818,23256,23480,23534,23649,25813,25930,26517,26519,29107,29927,51160,51194,53407,55122,55666,55746,56993,57617,79902,80273,84268,84313,140823,100287932	ARCN1,ATP6AP1,AP2M1,AP2S1,CLTC,COPA,COPB1,CSE1L,HSPA5,HSPA8,HSPA9,KPNB1,NSF,NUP88,MED1,PPP1R10,RAN,SEC13,SRP54,STX5,TPR,TSG101,VCP,XPO1,NUP214,NAPA,HGS,COPB2,RPL23,NUP155,IPO13,NUP93,SNUPN,PREB,NUTF2,TOMM40,IPO7,SLU7,AHCYL1,SNF8,PHB2,COPZ1,SCFD1,SEC61G,TNPO3,POLA2,SAMM50,PTPN23,TIMM13,TIMM10,NXT1,SEC61A1,VPS28,IPO11,STX18,AKIRIN2,NPLOC4,NUP133,TOMM22,VPS18,NUP85,GRPEL1,RPAIN,VPS25,ROMO1,TIMM23	66/562
20_Member	GO Biological Processes	GO:0034504	protein localization to nucleus	-17.6001	-15.5872	402,1434,3192,3837,4927,5347,5356,5469,5514,5901,5905,6135,6396,6500,7175,7295,7514,8021,9349,9631,9670,9688,10073,10204,10527,11331,23212,23534,23649,51194,54971,55122,55746,79902,84154,84268,129685	ARL2,CSE1L,HNRNPU,KPNB1,NUP88,PLK1,PLRG1,MED1,PPP1R10,RAN,RANGAP1,RPL11,SEC13,SKP1,TPR,TXN,XPO1,NUP214,RPL23,NUP155,IPO13,NUP93,SNUPN,NUTF2,IPO7,PHB2,RRS1,TNPO3,POLA2,IPO11,BANP,AKIRIN2,NUP133,NUP85,RPF2,RPAIN,TAF8	37/187
20_Member	GO Biological Processes	GO:0006606	protein import into nucleus	-12.4491	-10.6015	1434,3837,4927,5469,5514,5901,6396,7175,8021,9349,9631,9670,9688,10073,10204,10527,11331,23534,23649,51194,55122,55746,79902,84268	CSE1L,KPNB1,NUP88,MED1,PPP1R10,RAN,SEC13,TPR,NUP214,RPL23,NUP155,IPO13,NUP93,SNUPN,NUTF2,IPO7,PHB2,TNPO3,POLA2,IPO11,AKIRIN2,NUP133,NUP85,RPAIN	24/112
20_Member	GO Biological Processes	GO:0051170	import into nucleus	-12.0103	-10.186	1434,3837,4927,5469,5514,5901,6396,7175,8021,9349,9631,9670,9688,10073,10204,10527,11331,23534,23649,51194,55122,55746,79902,84268	CSE1L,KPNB1,NUP88,MED1,PPP1R10,RAN,SEC13,TPR,NUP214,RPL23,NUP155,IPO13,NUP93,SNUPN,NUTF2,IPO7,PHB2,TNPO3,POLA2,IPO11,AKIRIN2,NUP133,NUP85,RPAIN	24/117

## Sheet: Figure S1G
gene_claim_name	interaction_source_db_name	interaction_type	drug_name	approved	immunotherapy	anti_neoplastic
TUBA1B	ChEMBL	inhibitor	PACLITAXEL	TRUE	FALSE	TRUE
DHFR	ChEMBL	inhibitor	METHOTREXATE	TRUE	FALSE	TRUE
POLE2	ChEMBL	inhibitor	CYTARABINE	TRUE	FALSE	TRUE
TUBB	ChEMBL	inhibitor	CABAZITAXEL	TRUE	FALSE	TRUE
PSMB5	ChEMBL	inhibitor	IXAZOMIB CITRATE	TRUE	FALSE	TRUE
PSMA6	ChEMBL	inhibitor	IXAZOMIB CITRATE	TRUE	FALSE	TRUE
PSMA5	ChEMBL	inhibitor	IXAZOMIB CITRATE	TRUE	FALSE	TRUE
TUBB	ChEMBL	inhibitor	ENFORTUMAB VEDOTIN-EJFV	TRUE	FALSE	TRUE
TYMS	ChEMBL	inhibitor	CAPECITABINE	TRUE	FALSE	TRUE
HDAC3	TALC	inhibitor	VALPROIC ACID	TRUE	FALSE	TRUE
TYMS	ClearityFoundationClinicalTrial	inhibitor	CAPECITABINE	TRUE	FALSE	TRUE
HDAC3	ChEMBL	inhibitor	ROMIDEPSIN	TRUE	FALSE	TRUE
PSMC4	ChEMBL	inhibitor	IXAZOMIB CITRATE	TRUE	FALSE	TRUE
PRIM1	ChEMBL	inhibitor	FLUDARABINE	TRUE	FALSE	TRUE
POLD3	ChEMBL	inhibitor	FLUDARABINE	TRUE	FALSE	TRUE
POLE2	ChEMBL	inhibitor	FLUDARABINE	TRUE	FALSE	TRUE
PSMD1	ChEMBL	inhibitor	IXAZOMIB CITRATE	TRUE	FALSE	TRUE
PSMA1	ChEMBL	inhibitor	IXAZOMIB CITRATE	TRUE	FALSE	TRUE
PSMD7	ChEMBL	inhibitor	IXAZOMIB CITRATE	TRUE	FALSE	TRUE
HDAC3	TALC	inhibitor	BELINOSTAT	TRUE	FALSE	TRUE
PSMC2	TALC	inhibitor	BORTEZOMIB	TRUE	FALSE	TRUE
TOP1	ClearityFoundationClinicalTrial	inhibitor	CAMPTOTHECIN	TRUE	FALSE	TRUE
TOP2A	ClearityFoundationClinicalTrial	inhibitor	DOXORUBICIN HYDROCHLORIDE	TRUE	FALSE	TRUE
HDAC3	TALC	inhibitor	PANOBINOSTAT	TRUE	FALSE	TRUE
PSMC6	ChEMBL	inhibitor	IXAZOMIB CITRATE	TRUE	FALSE	TRUE
PSMD4	ChEMBL	inhibitor	IXAZOMIB CITRATE	TRUE	FALSE	TRUE
PSMB3	ChEMBL	inhibitor	IXAZOMIB CITRATE	TRUE	FALSE	TRUE
PSMC2	ChEMBL	inhibitor	IXAZOMIB CITRATE	TRUE	FALSE	TRUE
POLD2	ChEMBL	inhibitor	CYTARABINE	TRUE	FALSE	TRUE
PRIM1	ChEMBL	inhibitor	CLOFARABINE	TRUE	FALSE	TRUE
POLD2	ChEMBL	inhibitor	FLUDARABINE	TRUE	FALSE	TRUE
PSMA3	ChEMBL	inhibitor	IXAZOMIB CITRATE	TRUE	FALSE	TRUE
MTOR	ClearityFoundationClinicalTrial	inhibitor	EVEROLIMUS	TRUE	TRUE	TRUE
POLD1	ChEMBL	inhibitor	CYTARABINE	TRUE	FALSE	TRUE
POLA2	ChEMBL	inhibitor	CYTARABINE	TRUE	FALSE	TRUE
POLD1	ChEMBL	inhibitor	FLUDARABINE	TRUE	FALSE	TRUE
POLE	ChEMBL	inhibitor	CLOFARABINE	TRUE	FALSE	TRUE
PSMA7	ChEMBL	inhibitor	IXAZOMIB CITRATE	TRUE	FALSE	TRUE
PSMC1	ChEMBL	inhibitor	IXAZOMIB CITRATE	TRUE	FALSE	TRUE
PSMD13	ChEMBL	inhibitor	IXAZOMIB CITRATE	TRUE	FALSE	TRUE
PSMB4	ChEMBL	inhibitor	IXAZOMIB CITRATE	TRUE	FALSE	TRUE
PSMD2	ChEMBL	inhibitor	IXAZOMIB CITRATE	TRUE	FALSE	TRUE
PSMD6	ChEMBL	inhibitor	IXAZOMIB CITRATE	TRUE	FALSE	TRUE
PSMD11	ChEMBL	inhibitor	IXAZOMIB CITRATE	TRUE	FALSE	TRUE
XPO1	ChEMBL	inhibitor	SELINEXOR	TRUE	FALSE	TRUE
TUBA1C	ChEMBL	inhibitor	ENFORTUMAB VEDOTIN-EJFV	TRUE	FALSE	TRUE
TYMS	ClearityFoundationClinicalTrial	inhibitor	FLOXURIDINE	TRUE	FALSE	TRUE
MTOR	TALC	inhibitor	EVEROLIMUS	TRUE	TRUE	TRUE
PSMC2	TALC	inhibitor	CARFILZOMIB	TRUE	FALSE	TRUE
TUBA1B	ChEMBL	inhibitor	ADO-TRASTUZUMAB EMTANSINE	TRUE	FALSE	TRUE
RRM1	ChEMBL	inhibitor	FLUDARABINE	TRUE	FALSE	TRUE
PSMC3	ChEMBL	inhibitor	IXAZOMIB CITRATE	TRUE	FALSE	TRUE
TYMS	ChEMBL	inhibitor	PEMETREXED DISODIUM	TRUE	FALSE	TRUE
PSMA2	ChEMBL	inhibitor	IXAZOMIB CITRATE	TRUE	FALSE	TRUE
MTOR	MyCancerGenome	inhibitor	EVEROLIMUS	TRUE	TRUE	TRUE
PSMD3	ChEMBL	inhibitor	IXAZOMIB CITRATE	TRUE	FALSE	TRUE
TUBA1B	ChEMBL	inhibitor	CABAZITAXEL	TRUE	FALSE	TRUE
PSMA4	ChEMBL	inhibitor	IXAZOMIB CITRATE	TRUE	FALSE	TRUE
POLE	ChEMBL	inhibitor	FLUDARABINE	TRUE	FALSE	TRUE
DHFR	ChEMBL	inhibitor	PEMETREXED DISODIUM	TRUE	FALSE	TRUE
POLA2	ChEMBL	inhibitor	FLUDARABINE	TRUE	FALSE	TRUE
POLD3	ChEMBL	inhibitor	CYTARABINE	TRUE	FALSE	TRUE
PSMB2	ChEMBL	inhibitor	IXAZOMIB CITRATE	TRUE	FALSE	TRUE
PSMB1	ChEMBL	inhibitor	IXAZOMIB CITRATE	TRUE	FALSE	TRUE
PSMC5	ChEMBL	inhibitor	IXAZOMIB CITRATE	TRUE	FALSE	TRUE
PSMD12	ChEMBL	inhibitor	IXAZOMIB CITRATE	TRUE	FALSE	TRUE
PSMB7	ChEMBL	inhibitor	IXAZOMIB CITRATE	TRUE	FALSE	TRUE
DHFR	ClearityFoundationClinicalTrial	inhibitor	PEMETREXED DISODIUM	TRUE	FALSE	TRUE
HMGCR	ClearityFoundationClinicalTrial	inhibitor	LOVASTATIN	TRUE	FALSE	TRUE
TYMS	ClearityFoundationClinicalTrial	inhibitor	FLUOROURACIL	TRUE	FALSE	TRUE
TUBA1C	ChEMBL	inhibitor	CABAZITAXEL	TRUE	FALSE	TRUE
RRM2	ChEMBL	inhibitor	CLOFARABINE	TRUE	FALSE	TRUE
PRIM1	ChEMBL	inhibitor	CYTARABINE	TRUE	FALSE	TRUE
TUBA1C	ChEMBL	inhibitor	ADO-TRASTUZUMAB EMTANSINE	TRUE	FALSE	TRUE
TUBB	ChEMBL	inhibitor	ADO-TRASTUZUMAB EMTANSINE	TRUE	FALSE	TRUE
RRM2	ChEMBL	inhibitor	FLUDARABINE	TRUE	FALSE	TRUE
RRM1	ChEMBL	inhibitor	CLOFARABINE	TRUE	FALSE	TRUE
PSMD14	ChEMBL	inhibitor	IXAZOMIB CITRATE	TRUE	FALSE	TRUE
PSMB6	ChEMBL	inhibitor	IXAZOMIB CITRATE	TRUE	FALSE	TRUE
MTOR	MyCancerGenomeClinicalTrial	inhibitor	TEMSIROLIMUS	TRUE	FALSE	TRUE
TOP2A	ChEMBL	inhibitor	ETOPOSIDE	TRUE	FALSE	TRUE
POLD3	ChEMBL	inhibitor	GEMCITABINE	TRUE	FALSE	TRUE
POLE	ChEMBL	inhibitor	GEMCITABINE	TRUE	FALSE	TRUE
PRIM1	ChEMBL	inhibitor	GEMCITABINE	TRUE	FALSE	TRUE
POLD2	ChEMBL	inhibitor	CLOFARABINE	TRUE	FALSE	TRUE
POLA2	ChEMBL	inhibitor	CLOFARABINE	TRUE	FALSE	TRUE
POLE2	ChEMBL	inhibitor	CLOFARABINE	TRUE	FALSE	TRUE
POLE	ChEMBL	inhibitor	CYTARABINE	TRUE	FALSE	TRUE
POLD1	ChEMBL	inhibitor	CLOFARABINE	TRUE	FALSE	TRUE
POLD3	ChEMBL	inhibitor	CLOFARABINE	TRUE	FALSE	TRUE
TUBA1B	ChEMBL	inhibitor	ENFORTUMAB VEDOTIN-EJFV	TRUE	FALSE	TRUE
TYMS	ClearityFoundationClinicalTrial	inhibitor	PEMETREXED DISODIUM	TRUE	FALSE	TRUE
HDAC3	TALC	inhibitor	ROMIDEPSIN	TRUE	FALSE	TRUE
PSMA4	ChEMBL	inhibitor	CARFILZOMIB	TRUE	FALSE	TRUE
PSMD3	ChEMBL	inhibitor	CARFILZOMIB	TRUE	FALSE	TRUE
PSMD7	ChEMBL	inhibitor	CARFILZOMIB	TRUE	FALSE	TRUE
PSMD6	ChEMBL	inhibitor	CARFILZOMIB	TRUE	FALSE	TRUE
TYMS	ChEMBL	inhibitor	URACIL	TRUE	FALSE	TRUE
PPAT	ChEMBL	inhibitor	AZATHIOPRINE	TRUE	FALSE	TRUE
PSMA1	ChEMBL	inhibitor	CARFILZOMIB	TRUE	FALSE	TRUE
PSMD14	ChEMBL	inhibitor	CARFILZOMIB	TRUE	FALSE	TRUE
PSMD11	ChEMBL	inhibitor	CARFILZOMIB	TRUE	FALSE	TRUE
PSMD13	ChEMBL	inhibitor	CARFILZOMIB	TRUE	FALSE	TRUE
DDB1	ChEMBL	inhibitor	LENALIDOMIDE	TRUE	FALSE	TRUE
HDAC3	TALC	inhibitor	ROMIDEPSIN	TRUE	FALSE	TRUE
PSMB1	ChEMBL	inhibitor	CARFILZOMIB	TRUE	FALSE	TRUE
PSMC6	ChEMBL	inhibitor	CARFILZOMIB	TRUE	FALSE	TRUE
TUBA1C	ChEMBL	inhibitor	DOCETAXEL ANHYDROUS	TRUE	FALSE	TRUE
TUBB	ChEMBL	inhibitor	DOCETAXEL ANHYDROUS	TRUE	FALSE	TRUE
TOP2A	ChEMBL	inhibitor	TENIPOSIDE	TRUE	FALSE	TRUE
PSMB7	ChEMBL	inhibitor	CARFILZOMIB	TRUE	FALSE	TRUE
CCND1	ChEMBL	inhibitor	PALBOCICLIB	TRUE	FALSE	TRUE
TOP1	ChEMBL	inhibitor	FAM-TRASTUZUMAB DERUXTECAN-NXKI	TRUE	FALSE	TRUE
TOP1	ClearityFoundationClinicalTrial	inhibitor	IRINOTECAN HYDROCHLORIDE	TRUE	FALSE	TRUE
MTOR	ChEMBL	inhibitor	SAPANISERTIB	TRUE	FALSE	TRUE
PSMD2	ChEMBL	inhibitor	CARFILZOMIB	TRUE	FALSE	TRUE
HMGCR	ChEMBL	inhibitor	SIMVASTATIN	TRUE	FALSE	TRUE
PSMB5	ChEMBL	inhibitor	CARFILZOMIB	TRUE	FALSE	TRUE
PSMD12	ChEMBL	inhibitor	CARFILZOMIB	TRUE	FALSE	TRUE
TYMS	ChEMBL	inhibitor	FLOXURIDINE	TRUE	FALSE	TRUE
POLA2	ChEMBL	inhibitor	GEMCITABINE	TRUE	FALSE	TRUE
PSMC2	ChEMBL	inhibitor	CARFILZOMIB	TRUE	FALSE	TRUE
PSMC5	ChEMBL	inhibitor	CARFILZOMIB	TRUE	FALSE	TRUE
PSMC3	ChEMBL	inhibitor	CARFILZOMIB	TRUE	FALSE	TRUE
PSMC4	ChEMBL	inhibitor	CARFILZOMIB	TRUE	FALSE	TRUE
TYMS	ChEMBL	inhibitor	RALTITREXED	TRUE	FALSE	TRUE
RBX1	ChEMBL	inhibitor	LENALIDOMIDE	TRUE	FALSE	TRUE
TYMS	ChEMBL	inhibitor	FLUOROURACIL	TRUE	FALSE	TRUE
PSMD4	ChEMBL	inhibitor	CARFILZOMIB	TRUE	FALSE	TRUE
PSMA2	ChEMBL	inhibitor	CARFILZOMIB	TRUE	FALSE	TRUE
PSMB3	ChEMBL	inhibitor	CARFILZOMIB	TRUE	FALSE	TRUE
RBX1	ChEMBL	inhibitor	THALIDOMIDE	TRUE	TRUE	TRUE
PSMB4	ChEMBL	inhibitor	CARFILZOMIB	TRUE	FALSE	TRUE
MTOR	CancerCommons	inhibitor	ALPELISIB	TRUE	FALSE	TRUE
HDAC3	ChEMBL	inhibitor	VORINOSTAT	TRUE	FALSE	TRUE
PSMB2	ChEMBL	inhibitor	CARFILZOMIB	TRUE	FALSE	TRUE
PSMA6	ChEMBL	inhibitor	CARFILZOMIB	TRUE	FALSE	TRUE
PSMA5	ChEMBL	inhibitor	CARFILZOMIB	TRUE	FALSE	TRUE
PSMA3	ChEMBL	inhibitor	CARFILZOMIB	TRUE	FALSE	TRUE
PSMA7	ChEMBL	inhibitor	CARFILZOMIB	TRUE	FALSE	TRUE
PSMC1	ChEMBL	inhibitor	CARFILZOMIB	TRUE	FALSE	TRUE
TUBA1B	ChEMBL	inhibitor	DOCETAXEL ANHYDROUS	TRUE	FALSE	TRUE
PSMB6	ChEMBL	inhibitor	CARFILZOMIB	TRUE	FALSE	TRUE
TYMS	ClearityFoundationClinicalTrial	inhibitor	FLUOROURACIL	TRUE	FALSE	TRUE
MTOR	CancerCommons	inhibitor	TEMSIROLIMUS	TRUE	FALSE	TRUE
TOP2A	ChEMBL	inhibitor	VALRUBICIN	TRUE	FALSE	TRUE
HMGCR	ChEMBL	inhibitor	LOVASTATIN	TRUE	FALSE	TRUE
PSMD1	ChEMBL	inhibitor	CARFILZOMIB	TRUE	FALSE	TRUE
PSMA1	ChEMBL	inhibitor	BORTEZOMIB	TRUE	FALSE	TRUE
RRM1	ChEMBL	inhibitor	HYDROXYUREA	TRUE	FALSE	TRUE
PSMD1	ChEMBL	inhibitor	BORTEZOMIB	TRUE	FALSE	TRUE
NDUFB10	ChEMBL	inhibitor	METFORMIN HYDROCHLORIDE	TRUE	FALSE	TRUE
PSMC2	ChEMBL	inhibitor	BORTEZOMIB	TRUE	FALSE	TRUE
PSMA2	ChEMBL	inhibitor	BORTEZOMIB	TRUE	FALSE	TRUE
PSMC3	ChEMBL	inhibitor	BORTEZOMIB	TRUE	FALSE	TRUE
PSMA5	ChEMBL	inhibitor	BORTEZOMIB	TRUE	FALSE	TRUE
PSMD2	ChEMBL	inhibitor	BORTEZOMIB	TRUE	FALSE	TRUE
PSMD3	ChEMBL	inhibitor	BORTEZOMIB	TRUE	FALSE	TRUE
PSMD13	ChEMBL	inhibitor	BORTEZOMIB	TRUE	FALSE	TRUE
HDAC3	ChEMBL	inhibitor	BELINOSTAT	TRUE	FALSE	TRUE
RBX1	ChEMBL	inhibitor	POMALIDOMIDE	TRUE	FALSE	TRUE
NDUFS5	ChEMBL	inhibitor	METFORMIN HYDROCHLORIDE	TRUE	FALSE	TRUE
PSMC5	ChEMBL	inhibitor	BORTEZOMIB	TRUE	FALSE	TRUE
RRM2	ChEMBL	inhibitor	HYDROXYUREA	TRUE	FALSE	TRUE
PSMB2	ChEMBL	inhibitor	BORTEZOMIB	TRUE	FALSE	TRUE
PSMB3	ChEMBL	inhibitor	BORTEZOMIB	TRUE	FALSE	TRUE
MTOR	MyCancerGenome	inhibitor	SAPANISERTIB	TRUE	FALSE	TRUE
PSMB5	ChEMBL	inhibitor	BORTEZOMIB	TRUE	FALSE	TRUE
PSMA3	ChEMBL	inhibitor	BORTEZOMIB	TRUE	FALSE	TRUE
PSMA6	ChEMBL	inhibitor	BORTEZOMIB	TRUE	FALSE	TRUE
DHFR	ClearityFoundationClinicalTrial	inhibitor	PRALATREXATE	TRUE	FALSE	TRUE
PSMB6	ChEMBL	inhibitor	BORTEZOMIB	TRUE	FALSE	TRUE
PSMD14	ChEMBL	inhibitor	BORTEZOMIB	TRUE	FALSE	TRUE
PSMD4	ChEMBL	inhibitor	BORTEZOMIB	TRUE	FALSE	TRUE
MTOR	MyCancerGenomeClinicalTrial	inhibitor	EVEROLIMUS	TRUE	TRUE	TRUE
PSMB4	ChEMBL	inhibitor	BORTEZOMIB	TRUE	FALSE	TRUE
PSMB7	ChEMBL	inhibitor	BORTEZOMIB	TRUE	FALSE	TRUE
MTOR	MyCancerGenomeClinicalTrial	inhibitor	METFORMIN	TRUE	FALSE	TRUE
PSMB1	ChEMBL	inhibitor	BORTEZOMIB	TRUE	FALSE	TRUE
TOP2A	ChEMBL	inhibitor	IDARUBICIN	TRUE	FALSE	TRUE
HDAC3	TALC	inhibitor	GIVINOSTAT	TRUE	FALSE	TRUE
PSMC1	ChEMBL	inhibitor	BORTEZOMIB	TRUE	FALSE	TRUE
PSMA4	ChEMBL	inhibitor	BORTEZOMIB	TRUE	FALSE	TRUE
PSMD12	ChEMBL	inhibitor	BORTEZOMIB	TRUE	FALSE	TRUE
PSMD6	ChEMBL	inhibitor	BORTEZOMIB	TRUE	FALSE	TRUE
HDAC3	TALC	inhibitor	4-PHENYLBUTYRIC ACID	TRUE	FALSE	TRUE
PSMD7	ChEMBL	inhibitor	BORTEZOMIB	TRUE	FALSE	TRUE
MTOR	ClearityFoundationClinicalTrial	inhibitor	SIROLIMUS	TRUE	TRUE	TRUE
PSMC6	ChEMBL	inhibitor	BORTEZOMIB	TRUE	FALSE	TRUE
PSMD11	ChEMBL	inhibitor	BORTEZOMIB	TRUE	FALSE	TRUE
TOP2A	ChEMBL	inhibitor	DAUNORUBICIN LIPOSOMAL	TRUE	FALSE	TRUE
PSMC4	ChEMBL	inhibitor	BORTEZOMIB	TRUE	FALSE	TRUE
PSMA7	ChEMBL	inhibitor	BORTEZOMIB	TRUE	FALSE	TRUE
RPSA	ChEMBL	inhibitor	DOXYCYCLINE ANHYDROUS	TRUE	FALSE	TRUE
RPSA	ChEMBL	inhibitor	DOXYCYCLINE ANHYDROUS	TRUE	FALSE	TRUE
MTOR	MyCancerGenome	inhibitor	TEMSIROLIMUS	TRUE	FALSE	TRUE
MTOR	MyCancerGenome	inhibitor	SIROLIMUS	TRUE	TRUE	TRUE
HDAC3	TALC	inhibitor	VORINOSTAT	TRUE	FALSE	TRUE
MTOR	ClearityFoundationClinicalTrial	inhibitor	TEMSIROLIMUS	TRUE	FALSE	TRUE
TOP1	ClearityFoundationClinicalTrial	inhibitor	TOPOTECAN HYDROCHLORIDE	TRUE	FALSE	TRUE
DDB1	ChEMBL	inhibitor	POMALIDOMIDE	TRUE	FALSE	TRUE
TOP2A	ChEMBL	inhibitor	AMSACRINE	TRUE	FALSE	TRUE
DDB1	ChEMBL	inhibitor	THALIDOMIDE	TRUE	TRUE	TRUE
TUBA1B	ChEMBL	inhibitor	ERIBULIN MESYLATE	TRUE	FALSE	TRUE
RRM1	ChEMBL	inhibitor	GEMCITABINE	TRUE	FALSE	TRUE
RRM2	ChEMBL	inhibitor	GEMCITABINE	TRUE	FALSE	TRUE
POLD1	ChEMBL	inhibitor	GEMCITABINE	TRUE	FALSE	TRUE
POLD2	ChEMBL	inhibitor	GEMCITABINE	TRUE	FALSE	TRUE
RRM1	ClearityFoundationClinicalTrial	inhibitor	GEMCITABINE	TRUE	FALSE	TRUE
RRM2	ClearityFoundationClinicalTrial	inhibitor	GEMCITABINE	TRUE	FALSE	TRUE
POLE2	ChEMBL	inhibitor	GEMCITABINE	TRUE	FALSE	TRUE
TOP2A	ChEMBL	inhibitor	DOXORUBICIN HYDROCHLORIDE	TRUE	FALSE	TRUE
TOP1	ChEMBL	inhibitor	IRINOTECAN HYDROCHLORIDE	TRUE	FALSE	TRUE
TUBA1C	ChEMBL	inhibitor	PACLITAXEL	TRUE	FALSE	TRUE
TUBB	ChEMBL	inhibitor	PACLITAXEL	TRUE	FALSE	TRUE
TUBA1C	ChEMBL	inhibitor	ERIBULIN MESYLATE	TRUE	FALSE	TRUE
EEF2	ChEMBL	inhibitor	DENILEUKIN DIFTITOX	TRUE	FALSE	TRUE
MTOR	MyCancerGenome	inhibitor	INFIGRATINIB	TRUE	FALSE	TRUE
TOP1	MyCancerGenomeClinicalTrial	inhibitor	IRINOTECAN HYDROCHLORIDE	TRUE	FALSE	TRUE
TUBB	ChEMBL	inhibitor	ERIBULIN MESYLATE	TRUE	FALSE	TRUE
DHFR	ChEMBL	inhibitor	PRALATREXATE	TRUE	FALSE	TRUE
PSMC2	TALC	inhibitor	IXAZOMIB CITRATE	TRUE	FALSE	TRUE
PPAT	ChEMBL	inhibitor	MERCAPTOPURINE	TRUE	FALSE	TRUE
