# Supplementary material for: Pancancer Fine‐Mapping of Mutational Intolerance Identifies CHEK1 as an Immunosuppressive Driver in Lung Adenocarcinoma
Source: Adv Sci (Weinh). 2026 Feb 21;13(25):e21265. doi: 10.1002/advs.202521265 (PMC13137788; doi:10.1002/advs.202521265)
Supplement: Supplementary file 2 — Supporting File 2: advs74522‐sup‐0002‐Supplementary Tables S1‐S9.zip. [file ADVS-13-e21265-s001.zip › Supplementary Table S2.xlsx]

## Sheet: MIGs & Survival
Cancer_type	Gene	FDR.CFisher	Mean CRISPR Gene dependency probability	Survival.P	GO:0000278 mitotic cell cycle	GO:0010564 regulation of cell cycle process	hsa04110 Cell cycle	Median_expression_TCGA
BLCA	SUPT6H	0.0298346	0.999269	0.00986742	0	0	0	11.6
BLCA	SRP54	0.0691061	0.999996	0.00853953	0	0	0	10.07
BLCA	RAN	0.0787872	1	0.044301	1	0	1	12.35
BLCA	TSR1	0.0949921	0.981136	0.0347568	0	0	0	10.27
BLCA	PAFAH1B1	0.0139727	0.999449	0.00698937	1	1	0	11.2
BLCA	CSE1L	0.0386349	0.999998	0.0372111	0	0	0	11.56
BLCA	NRBP1	0.0934632	0.92064	0.0174981	0	0	0	11.51
BLCA	PRMT5	0.0967601	0.935472	0.00600241	0	1	0	10.29
BLCA	TUBGCP5	0.0785988	0.948369	0.0160713	1	0	0	8.39
BLCA	EIF2B3	0.0733961	0.983497	0.0105841	0	0	0	8.95
BLCA	SBNO1	0.0829838	0.977421	0.0121699	0	0	0	8.335
BLCA	NRF1	0.0937073	0.973158	0.0208641	0	0	0	8.635
BLCA	PLK1	0.0794082	1	0.00297897	1	1	1	9.905
BLCA	ETF1	0.0626717	0.996414	0.00455964	0	0	0	11.17
BLCA	ATP6V0D1	0.0809973	0.986828	0.00045664	0	0	0	11
BLCA	RPP38	0.0574554	0.906912	0.00509268	0	0	0	8.69
BLCA	XAB2	0.0400865	0.999988	0.0232184	0	0	0	10.48
BLCA	SUPT16H	0.0316361	0.998983	0.0180195	0	0	0	11.41
BLCA	TBCD	0.0248382	0.946203	0.0384824	1	0	0	10.99
BLCA	THOC1	0.0224944	0.944005	0.0107778	0	0	0	9.09
BLCA	PPIL2	0.0171307	0.99217	0.0213073	0	0	1	10.32
BLCA	NUP205	0.00559087	0.949855	0.0084332	0	0	0	10.34
BLCA	TUBGCP4	0.0154895	0.944108	0.0418415	1	0	0	7.83
BLCA	RNF113A	0.0172572	0.923012	0.00242701	0	0	1	8.455
BLCA	VPS18	0.00120098	0.904966	0.0121948	1	0	1	9.725
BLCA	DYNC1H1	0.000290566	0.986482	0.00488739	1	1	0	12.99
BLCA	ERCC3	0	0.974161	0.0259124	1	1	0	10.12
BLCA	ARL2	0	0.993812	0.02316	1	0	0	10.39
BLCA	DAD1	0	0.996274	0.00128228	0	0	0	11.19
BLCA	HSPE1	0	1	0.0321363	0	0	0	11.14
BLCA	ISCU	0	0.997907	0.0106855	0	0	0	10.43
BLCA	LSM7	0	0.999755	0.040363	0	0	0	9.955
BLCA	MT1E	0	0.904338	0.0287674	0	0	0	7.87
BLCA	POLR2K	0	0.971598	0.0334266	0	0	0	10.1
BLCA	RPA1	0	1	0.0235856	1	0	0	10.88
BLCA	RPP21	0	0.957272	0.000481619	0	0	0	9.34
BRCA	SDAD1	0.0827474	0.975961	0.00323805	1	0	0	10.05
BRCA	CTDP1	0.0808579	1	0.0473034	1	0	0	8.94
BRCA	DHDDS	0.0619053	1	0.00399013	0	0	0	9.58
BRCA	TERF2	0.0368589	0.950637	0.0219632	1	1	1	9.1
BRCA	KRI1	0.029383	0.937668	0.0173896	0	0	0	9.49
BRCA	WDR1	0.0271502	0.961841	0.0315143	1	0	0	12.55
BRCA	SON	0.0209507	0.961649	0.00754678	1	0	0	12.65
BRCA	DDX3X	0.00723364	0.989729	0.00329071	1	1	0	12.85
BRCA	RBBP4	0.00456933	0.985937	0.00868283	0	0	1	12.12
BRCA	RPS29	0.000335387	1	0.0207798	0	0	0	12.3
BRCA	KIN	8.66339e-05	0.993236	0.028939	0	0	0	7.935
BRCA	VPS25	6.69095e-05	1	0.0126293	0	0	0	9.98
BRCA	NAA20	0	0.936793	0.0299381	0	0	0	10.37
BRCA	CENPM	0	0.961115	0.0477193	1	0	0	7.01
BRCA	CLP1	0	0.998662	0.0201266	0	0	0	8.095
BRCA	EIF6	0	0.973861	0.00897889	1	0	0	11.1
BRCA	ERH	0	0.999998	0.00291441	0	0	0	10.94
BRCA	FADD	0	0.961285	0.0413379	0	0	0	9.345
BRCA	GPN3	0	0.995922	0.0105475	0	0	0	8.74
BRCA	IMP3	0	0.996952	0.0207393	0	0	0	9.96
BRCA	LSM7	0	0.99919	0.00677612	0	0	0	8.65
BRCA	MT1E	0	0.97884	0.0400325	0	0	0	8.785
BRCA	NEDD8	0	0.998558	0.00324675	0	0	1	10.79
BRCA	OSGEP	0	0.975503	1.46265e-06	0	0	0	8.56
BRCA	PHF5A	0	1	0.0132156	0	0	0	8.8
BRCA	POLR2G	0	1	0.0220074	0	0	0	10.05
BRCA	POLR2I	0	1	0.000364711	0	0	0	8.86
BRCA	PSMB7	0	0.988791	0.0277254	0	0	0	10.9
BRCA	PSMD13	0	0.91308	0.00819255	1	0	0	11.08
BRCA	PSMG4	0	0.949091	0.00844602	0	0	0	7.1
BRCA	RPL38	0	0.998066	0.0436706	1	0	0	12.34
BRCA	RPLP1	0	0.998113	0.000668851	0	0	0	14.38
BRCA	RPS24	0	0.995102	0.0145455	0	0	0	14.01
BRCA	RPS9	0	0.999275	0.0107731	0	0	0	13.33
BRCA	SNRNP25	0	0.994157	0.0185526	0	0	0	9.42
BRCA	SNRPF	0	1	0.0132948	0	0	0	9.51
BRCA	SS18L2	0	0.989577	0.00175698	0	0	0	8.27
BRCA	SSU72	0	0.986608	0.0169902	0	0	0	11.17
BRCA	TAF10	0	0.924923	0.000637642	1	0	0	9.52
BRCA	TBCB	0	0.990973	3.6994e-05	1	0	0	10.14
BRCA	TINF2	0	0.988921	0.00568019	1	0	1	10.24
BRCA	TRAPPC3	0	0.988948	0.000819579	1	0	0	10.12
BRCA	UBE2I	0	0.999882	0.0258405	1	0	1	11.08
BRCA	VHL	0	0.98746	0.0117394	0	0	1	9.78
BRCA	WDR18	0	0.934141	0.015653	0	0	0	8.94
COAD	NSA2	0.0963595	0.987447	0.0385439	0	0	0	10.77
COAD	PSMA6	0.0820834	0.999938	0.00469839	0	0	0	11.2
COAD	ESPL1	0.0858956	0.99853	0.0222441	1	1	1	9.02
COAD	CHAF1B	0.0785305	0.991858	0.0415322	0	0	0	8.06
COAD	PPP1R8	0.0398561	0.942002	0.00928193	0	0	0	9.96
COAD	RRM1	0.0615454	0.999991	0.0180133	0	1	0	10.81
COAD	GNL3	0.0588497	0.943055	0.0111117	1	0	0	11.18
COAD	TUBG1	0.0239263	0.979064	0.0195368	1	0	0	9.95
COAD	ABCF1	0.0306677	0.955708	0.0199998	0	0	0	10.81
COAD	DDX21	0.0226716	0.935907	0.00081819	0	0	0	11.62
COAD	UBA2	0.0134466	0.93807	0.0410511	0	0	1	11.2
COAD	INTS1	0.00450868	0.905418	0.0165476	0	0	0	11.57
COAD	CDC20	0.0102229	0.999329	0.0312747	1	1	1	10.42
COAD	CWC22	0.00427639	0.959919	0.0418351	0	0	0	9.2
COAD	EXOSC7	0.00321619	0.910401	0.0274086	0	0	0	9.32
COAD	GSPT1	0.00224383	0.96369	0.0133311	1	0	0	12
COAD	TRNT1	0.000781048	0.975684	0.0181878	0	0	0	8.48
COAD	ELL	0.000293252	0.98992	0.00219644	0	0	0	9.06
COAD	UBE2I	0	0.998686	0.0195431	1	0	1	11.31
COAD	PHB2	0	0.997807	0.0382385	1	1	0	12.21
COAD	WDR77	0	0.932971	0.0216348	0	0	1	10.49
COAD	YRDC	0	0.998849	0.0204056	0	0	0	9.07
ESCA	POLR1A	0.042275	0.972332	0.0413825	0	0	0	9.97
ESCA	HCFC1	0.0324958	0.992919	0.045661	0	0	0	11.8
ESCA	ACTR2	0	0.951549	0.0132051	1	0	0	13.07
ESCA	CCT4	0	1	0.0143334	0	0	0	12.3
ESCA	DCTN5	0	0.975808	0.043039	0	0	0	10.53
ESCA	EIF1AX	0	1	0.0181901	1	0	0	10.95
ESCA	GINS2	0	1	0.0416275	1	0	0	8.155
ESCA	IGBP1	0	0.965122	0.00102705	0	0	0	10.44
ESCA	INTS5	0	0.90899	0.0182247	0	0	0	9.335
ESCA	LSM5	0	0.993564	0.0475957	0	0	0	9.63
ESCA	NUDT21	0	0.999681	0.0140786	0	0	0	11.45
ESCA	PSMB1	0	0.999274	0.00565423	0	0	0	11.71
ESCA	PSMC6	0	0.999864	0.00760447	0	0	0	10.76
ESCA	RBMX	0	0.9686	0.0164569	0	0	0	11.77
ESCA	RPL37	0	0.988845	0.0162902	0	0	0	13.4
ESCA	TSR2	0	0.99561	0.00416963	0	0	0	9.53
ESCA	UBL5	0	1	0.0281929	0	0	0	10.86
GBM	SENP6	0.0860027	0.924254	0.0342948	0	1	1	10.22
GBM	ATP6V0C	0	0.991472	0.0191788	0	0	0	12.12
GBM	BUD31	0	0.999744	0.0172841	0	0	0	10.88
GBM	DPAGT1	0	0.977459	0.0438717	0	0	0	9.575
GBM	PPP1R12A	0	0.953632	0.0292155	1	0	0	10.09
GBM	RPA3	0	0.999173	0.0308092	1	1	0	8.665
GBM	SRP19	0	0.992586	0.0420247	0	0	0	9.19
GBM	TRAPPC1	0	0.960909	0.0288259	1	0	0	10.62
GBM	WDR12	0	0.938014	0.0428106	0	0	0	8.83
GBM	YKT6	0	0.983385	0.00353794	1	0	0	11.91
LAML	MCM2	0.0281629	0.997835	0.019519	1	0	1	11.15
LAML	MED29	8.67152e-05	0.91794	0.0173849	0	0	0	9.73
LAML	ACTR10	0	0.985054	0.0354266	1	0	0	9.27
LAML	AKIRIN2	0	0.95011	0.0476239	0	0	0	9.51
LAML	ARIH1	0	0.927054	0.00280032	0	0	1	10.87
LAML	ATP6V0D1	0	0.98717	0.0168771	0	0	0	10.45
LAML	ATP6V1A	0	0.982568	0.0315691	0	0	0	11.43
LAML	CAPZB	0	0.914081	0.00443957	0	0	0	11.71
LAML	CCT3	0	0.991897	0.0138334	0	0	0	11.89
LAML	CCT4	0	0.999866	0.040765	0	0	0	11.82
LAML	CHMP2A	0	1	0.00335561	1	1	0	10.01
LAML	DHX15	0	0.994965	0.00204114	0	0	0	12.17
LAML	DNAJC8	0	0.91905	0.0200009	0	0	0	10.97
LAML	DNAJC9	0	0.904155	0.0373212	0	0	0	10.45
LAML	EXOSC4	0	0.983615	0.00138304	0	0	0	7.31
LAML	HMGCS1	0	0.995932	0.0379095	0	0	0	9.45
LAML	HSPA9	0	0.999702	0.0323048	0	0	0	12.23
LAML	ISG20L2	0	0.961412	0.00170946	0	0	0	9.49
LAML	KRI1	0	0.939833	0.00697058	0	0	0	10.51
LAML	MAT2A	0	0.996096	0.0410205	0	0	0	13.51
LAML	MCM7	0	0.999267	0.0472519	1	0	1	12.04
LAML	MED20	0	0.983911	0.0289813	0	0	0	8.86
LAML	MFAP1	0	0.995319	0.036346	0	0	0	9.3
LAML	MTBP	0	0.992568	0.0448352	0	1	1	7.67
LAML	NAPA	0	0.995316	0.0270898	0	0	0	10.31
LAML	NRF1	0	0.97176	0.0322838	0	0	0	8.94
LAML	PRELID1	0	0.998284	0.000566298	0	0	0	9.91
LAML	PRPF4	0	0.961438	0.0477097	0	0	0	9.64
LAML	PSMA7	0	0.999973	0.000101365	0	0	0	11.22
LAML	PSMC4	0	0.995418	0.00337592	0	0	0	9.66
LAML	PSMD14	0	0.961366	0.0307889	0	0	0	9.87
LAML	PSMD2	0	0.990896	0.0249969	0	0	0	11.68
LAML	PSMD3	0	0.994341	0.0357091	0	0	0	10.71
LAML	PSMD4	0	0.9768	0.000589468	0	0	0	11.13
LAML	PSMD7	0	0.916052	0.020099	0	0	0	10.75
LAML	RAD17	0	0.951375	0.0255006	1	1	0	9.58
LAML	RPA2	0	0.996991	0.0105991	1	1	0	10.33
LAML	RPAP2	0	0.921277	0.010302	0	0	0	8.89
LAML	RPL17	0	1	0.00395999	0	0	0	14.59
LAML	RPL22	0	0.932416	0.00353823	0	0	0	13.11
LAML	RPL38	0	0.995884	0.00523513	1	0	0	11.81
LAML	RPL5	0	1	0.0152601	1	0	0	14.88
LAML	RPS14	0	0.999991	0.0449019	1	0	0	13.58
LAML	SLC7A6OS	0	0.938796	0.00949122	0	0	0	7.86
LAML	SNAPC2	0	0.9899	0.0486431	0	0	0	7.27
LAML	TUBGCP3	0	0.981338	0.0275158	1	0	0	10.26
LIHC	WDR77	0.022501	0.993371	0.0409212	0	0	1	9.32
LIHC	SF3A3	0.0896895	1	0.0147536	0	0	0	10.44
LIHC	PES1	0.0101912	0.999986	0.000178804	0	0	0	10.79
LIHC	HNRNPL	0.0718835	0.991004	0.0315249	0	0	0	12.14
LIHC	NDC80	0.0502709	0.948425	0.0499416	1	1	1	7.02
LIHC	ALDOA	0	1	0.00366208	0	0	0	12.88
LIHC	BIRC5	0	1	0.0332532	1	1	1	7.14
LIHC	CDC20	0	1	0.00500104	1	1	1	7.93
LIHC	CDK2	0	0.918511	0.0378324	1	1	1	8.84
LIHC	CENPK	0	0.983177	0.0308353	1	0	0	5.08
LIHC	DCTN4	0	0.900063	0.0075629	0	0	0	10.4
LIHC	DCTN5	0	0.950873	0.0216848	0	0	0	9.31
LIHC	DDOST	0	0.938202	0.0461771	0	0	0	12.34
LIHC	DENR	0	0.916982	0.0166955	0	0	0	10.09
LIHC	DTYMK	0	1	0.0305786	0	0	0	9.1
LIHC	EIF2S1	0	0.999714	0.0173043	1	0	0	10.29
LIHC	EIF2S2	0	0.999696	0.00276904	0	0	0	10.85
LIHC	FBXO5	0	0.926172	0.0157522	1	1	1	6.33
LIHC	GAPDH	0	0.999186	0.0075224	1	0	0	15.76
LIHC	GINS1	0	1	0.0235396	1	0	0	7.07
LIHC	GPN3	0	0.994476	0.00668776	0	0	0	8.99
LIHC	HMGA1	0	0.954395	0.01667	1	0	1	10.3
LIHC	ISY1	0	0.987025	0.0018875	0	0	0	8.83
LIHC	NOL10	0	0.962739	0.0250699	0	0	0	9.37
LIHC	NOP58	0	1	0.014377	0	0	0	10.36
LIHC	NUBP1	0	0.981143	0.0302239	0	1	0	9.02
LIHC	OGT	0	0.953166	0.0264524	0	0	0	10.71
LIHC	PRPF19	0	1	0.0030731	0	1	1	11.46
LIHC	RAN	0	1	0.0420452	1	0	1	11.51
LIHC	SAE1	0	0.999864	0.0160949	0	0	1	10.73
LIHC	SEC61G	0	0.951488	0.0331283	0	0	0	10.31
LIHC	SEH1L	0	0.959811	0.030811	1	0	0	9.62
LIHC	SNAPC1	0	0.999906	0.0164757	0	0	0	6.8
LIHC	SNRPD1	0	1	0.0462379	0	0	0	9.29
LIHC	TARDBP	0	0.976476	0.0152243	0	0	0	11.51
LIHC	TUBA1C	0	0.949584	0.000659707	1	0	0	11.17
LIHC	WDR3	0	0.914111	0.0023376	0	0	0	9.31
LIHC	YBX1	0	0.997324	0.0101416	0	0	0	12.64
LIHC	YKT6	0	1	0.023761	1	0	0	10.11
LUAD	CHEK1	0.0436448	0.998408	0.0159283	1	1	1	7.4
LUAD	ABCE1	0.0181897	0.999876	0.0029599	1	0	0	10.41
LUAD	PSMB6	0.0358837	0.968956	0.0127706	0	0	0	10.64
LUAD	CDC45	0.0652963	0.998993	0.0143745	1	1	1	7.02
LUAD	DHX37	0.0975968	0.993684	0.0214598	1	0	1	9.07
LUAD	CSE1L	0.0830443	0.999985	0.0431323	0	0	0	10.72
LUAD	TCP1	0.0975968	0.995104	0.0142772	0	0	0	11.37
LUAD	PSMC4	0.0561958	0.997231	0.00575645	0	0	0	10.75
LUAD	PDPK1	0.0911593	0.936115	0.0321841	0	0	0	10.44
LUAD	ELL	0.0893469	0.965336	0.0113828	0	0	0	8.89
LUAD	PSMA3	0.0774055	1	0.00837464	0	0	0	10.48
LUAD	RRM1	0.0411367	1	0.0139606	0	1	0	10.16
LUAD	DDX24	0.00882525	0.905709	0.0247595	0	0	0	11.49
LUAD	POLD1	0.0569957	0.999981	0.00481783	0	0	0	9.23
LUAD	ZNF207	0.0291562	0.953253	0.0108812	1	1	0	11.6
LUAD	ATP6V1B2	0.0540685	0.986582	0.0351269	0	0	0	11.28
LUAD	NDC80	0.0538612	0.985353	0.00407909	1	1	1	7.3
LUAD	NMD3	0.0536361	0.964529	0.0248978	1	0	0	9.88
LUAD	POLE2	0.0499401	0.971256	0.00994322	0	0	0	5.93
LUAD	PSMD2	0.014751	0.989449	0.00337433	0	0	0	11.99
LUAD	MTBP	0.0332482	0.99113	0.00348745	0	1	1	6.29
LUAD	CDC27	0.0412162	1	0.0390715	1	1	1	10.28
LUAD	NCAPG2	0.0362552	0.927757	0.00460786	1	1	1	8.89
LUAD	CDC6	0.0361983	0.987335	0.0139048	1	1	1	8.34
LUAD	INTS9	0.0320267	0.995814	0.0356927	0	0	0	8.56
LUAD	ESPL1	0.0294704	0.999924	0.00139884	1	1	1	7.52
LUAD	NUF2	0.0201587	0.994142	0.00138551	1	1	0	7.38
LUAD	KIF11	0.0167965	1	0.000818862	1	1	0	8.68
LUAD	FARSB	0.0161649	0.99643	0.0179547	0	0	0	9.73
LUAD	BUB3	0.0127462	0.995229	0.00438763	1	1	1	10.65
LUAD	DTL	0.00598627	0.999999	0.0229236	1	1	1	8.01
LUAD	POLD2	0.00598526	0.978256	0.000564796	0	0	0	10.71
LUAD	BOP1	0.00591245	0.965197	0.0132546	1	0	0	8.02
LUAD	EIF2B2	0.00124094	0.993849	0.0135847	0	0	0	9.08
LUAD	AURKB	0.00114737	0.999921	0.00871593	1	1	1	7.26
LUAD	INTS7	0.000334124	0.901102	0.00273724	0	1	0	9.13
LUAD	CDK1	0.000113793	1	0.00763279	1	1	1	8.95
LUAD	XAB2	7.89961e-06	1	0.0115787	0	0	0	10.04
LUAD	CENPN	0	0.933153	0.00718398	1	0	0	8.08
LUAD	AURKA	0	0.966904	0.0194066	1	1	1	8.45
LUAD	DDX47	0	0.996597	0.0134345	0	0	0	9.97
LUAD	DTYMK	0	0.962762	7.77127e-05	0	0	0	9.04
LUAD	DUT	0	0.991076	0.000823551	0	0	0	9.62
LUAD	ERH	0	0.999876	0.0239622	0	0	0	10.74
LUAD	PHF5A	0	1	0.00682502	0	0	0	8.81
LUAD	PSMA2	0	1	0.0155548	0	0	0	11
LUAD	PSMB3	0	1	0.0362692	0	0	0	11.12
LUAD	PSMB7	0	0.985069	0.0111097	0	0	0	10.63
LUAD	SRP19	0	0.990986	0.0356109	0	0	0	9.24
LUSC	SNRNP25	0.0339804	0.944736	0.0144897	0	0	0	9.21
LUSC	TOMM22	0.096781	0.918677	0.0496634	0	0	0	10.96
LUSC	EIF2B4	0.0763969	0.994685	0.0491928	0	0	0	9.64
LUSC	WDR74	0.0371124	0.992736	0.0215768	0	0	0	9.5
LUSC	TUBGCP5	0.0962856	0.949681	0.0186483	1	0	0	8.68
LUSC	AQR	0.0767662	0.982489	0.0190197	0	0	0	9.88
LUSC	RPA1	0.0818066	0.999431	0.0294159	1	0	0	11.25
LUSC	EIF2B5	0.0699424	0.984682	0.0155387	0	0	0	10.83
LUSC	CPSF3	0.0662055	0.992518	0.0461574	0	1	0	10.09
LUSC	NCAPH	0.0660528	0.946131	0.00322106	1	1	1	9.31
LUSC	EIF3B	0.0602501	0.998395	0.0360062	0	0	0	12.45
LUSC	MCM6	0.0399621	0.91123	0.046849	1	0	1	10.54
LUSC	NUP160	0.0550294	0.958292	0.0311299	0	0	0	10.46
LUSC	XPO1	0.0521033	0.997479	0.0275797	1	1	1	12.3
LUSC	LSG1	0.0357499	0.952621	0.00971595	1	0	0	10.94
LUSC	KIF11	0.0353078	1	0.0308416	1	1	0	9.9
LUSC	CSTF3	0.0293021	0.940949	0.0471963	0	0	0	9.38
LUSC	ATP6V0D1	0.00609527	0.964526	0.0272829	0	0	0	11.06
LUSC	PLK1	0.0170803	1	0.00746425	1	1	1	9.87
LUSC	PTPN23	0.0167004	0.948678	0.00471392	0	0	0	10.36
LUSC	CPSF4	0.000929906	0.988369	0.0127205	0	0	0	9.4
LUSC	XAB2	0.00697865	0.999999	0.0366949	0	0	0	10.15
LUSC	TUBGCP4	0.00660036	0.946573	0.00937599	1	0	0	8.17
LUSC	CDK1	0.000264683	1	0.0356947	1	1	1	10.34
LUSC	DTL	0.000127324	1	0.010035	1	1	1	9.23
LUSC	THOC1	0	0.902809	0.000218988	0	0	0	8.65
LUSC	BANF1	0	1	0.0439303	1	0	0	11.49
LUSC	ERH	0	1	0.00165372	0	0	0	10.91
LUSC	FAM133B	0	0.918873	0.00493557	0	0	0	6.79
LUSC	MT1E	0	0.901249	0.0226802	0	0	0	8.59
LUSC	NOL10	0	0.909708	0.0176435	0	0	0	9.84
LUSC	PDAP1	0	0.934393	0.0109865	0	0	0	11.42
LUSC	POLR2H	0	0.981602	0.0375186	0	0	0	10.6
LUSC	PSMA6	0	1	0.02524	0	0	0	11.44
LUSC	PSMB1	0	0.998921	0.0156087	0	0	0	11.73
LUSC	RPS7	0	0.998984	0.0269001	0	0	0	12.88
LUSC	SMNDC1	0	0.919633	0.0488903	0	0	0	9.65
LUSC	SS18L2	0	0.993123	0.0258914	0	0	0	8.01
PAAD	CLSPN	0.0357006	0.912969	0.000784162	1	1	0	5.44
PAAD	SNAPC4	0.0543884	0.976134	0.0151737	0	0	0	8.59
PAAD	SMC4	0.0293639	0.979434	0.000147769	1	1	1	9.95
PAAD	HCFC1	0.0160267	0.993284	0.00193952	0	0	0	10.83
PAAD	GNL2	0.0255132	0.968835	0.0430753	0	0	0	10.21
PAAD	ANAPC1	0.0246318	0.995772	0.0430899	1	1	1	9.01
PAAD	ACTL6A	0	0.982482	0.000338787	1	1	0	9.71
PAAD	ACTR2	0	0.97833	0.0407589	1	0	0	12.53
PAAD	AURKB	0	0.99992	0.00421744	1	1	1	6.89
PAAD	BIRC5	0	0.99819	0.041761	1	1	1	7.07
PAAD	BUB1B	0	0.958038	0.00124779	1	1	1	7.38
PAAD	CCND1	0	0.966755	0.0126026	1	1	1	12.04
PAAD	CCT5	0	0.951191	0.0449786	0	0	0	11.86
PAAD	CDK1	0	0.999993	0.000947813	1	1	1	8.58
PAAD	CENPN	0	0.913977	0.015752	1	0	0	7.94
PAAD	CTDP1	0	0.99995	0.0195196	1	0	0	9.03
PAAD	DBF4	0	0.911485	0.00332518	1	1	1	7.32
PAAD	DDX21	0	0.916255	0.00160761	0	0	0	10.64
PAAD	EIF1AD	0	0.986432	0.0162938	0	0	0	9.09
PAAD	EIF2S1	0	0.998556	0.00251083	1	0	0	10.35
PAAD	EIF3E	0	0.959433	0.00335741	0	0	0	12.29
PAAD	GAPDH	0	0.959008	0.0370454	1	0	0	15.51
PAAD	GINS4	0	0.982378	0.0461936	1	0	0	6.28
PAAD	HDAC3	0	0.932246	0.0121651	1	1	0	9.95
PAAD	HNRNPL	0	0.970648	0.00820573	0	0	0	12.27
PAAD	IPO13	0	0.955708	0.037846	0	0	0	9.57
PAAD	ISCU	0	0.995812	0.0366182	0	0	0	10.53
PAAD	KCMF1	0	0.945277	0.00572901	0	0	0	10.36
PAAD	KIF18A	0	0.925097	0.00287051	1	0	0	5.91
PAAD	KPNB1	0	0.99969	0.0453568	1	0	0	11.88
PAAD	KRR1	0	0.938315	0.0422603	0	0	0	9.04
PAAD	MCM4	0	0.955309	0.0065374	1	0	1	9.3
PAAD	MED22	0	0.977552	0.036841	0	0	0	9.58
PAAD	MIS12	0	0.923401	0.0215759	1	0	0	8.21
PAAD	MT1E	0	0.923226	0.0439854	0	0	0	9.99
PAAD	MTBP	0	0.990163	0.0456587	0	1	1	5.57
PAAD	NAA15	0	0.935704	0.00320888	0	0	0	9.69
PAAD	NAA50	0	0.984019	0.000138574	1	0	0	11.1
PAAD	NOB1	0	0.930239	0.0133329	0	0	0	10.29
PAAD	NOP10	0	0.904362	0.0470994	1	0	0	10.29
PAAD	NPLOC4	0	0.984286	0.0150571	0	0	0	11.28
PAAD	NSL1	0	0.948217	0.00198788	1	0	0	8.73
PAAD	PABPC1	0	0.901881	0.0271439	0	0	0	14.36
PAAD	PELP1	0	0.929272	0.00689127	0	0	0	10.05
PAAD	PHF5A	0	1	0.00946123	0	0	0	8.81
PAAD	PLK1	0	1	0.0122459	1	1	1	8.45
PAAD	POLD3	0	0.991383	0.00478289	0	0	0	8.86
PAAD	POLR2D	0	0.999665	0.0204222	0	0	0	8.82
PAAD	POLR3H	0	0.99493	0.0111334	0	0	0	9.68
PAAD	PPP1CB	0	0.913234	0.00106816	1	0	1	12.6
PAAD	PPP1R10	0	0.961808	0.00303543	0	1	0	10.81
PAAD	PRMT5	0	0.963798	0.000177431	0	1	0	10.13
PAAD	PSMA3	0	1	0.0154739	0	0	0	10.25
PAAD	PSMA6	0	1	0.043239	0	0	0	10.83
PAAD	PSMD6	0	0.999081	0.0394685	0	0	0	9.86
PAAD	PSMD7	0	0.989787	0.0393632	0	0	0	10.87
PAAD	RAC1	0	0.903146	0.00223446	0	0	0	12.85
PAAD	RAN	0	1	0.0240044	1	0	1	11.77
PAAD	RBBP5	0	0.9243	0.0497664	0	0	0	8.43
PAAD	RBM14	0	0.988739	0.0012195	1	1	0	9.87
PAAD	RFC4	0	0.92374	0.0150028	1	0	0	7.84
PAAD	RPAIN	0	0.932462	0.0329561	0	0	0	8.91
PAAD	RRM2	0	0.998316	0.00369232	0	1	0	9.04
PAAD	SMNDC1	0	0.902348	0.0027203	0	0	0	9.38
PAAD	SPC24	0	0.999925	0.0341496	1	1	0	3.75
PAAD	SPCS3	0	0.934232	0.00163581	0	0	0	11.47
PAAD	TBCB	0	0.950559	0.00395905	1	0	0	10.32
PAAD	THOC3	0	0.97982	0.00931441	0	0	0	9.33
PAAD	TRAPPC1	0	0.939443	0.0478354	1	0	0	10.36
PAAD	TRMT112	0	0.998322	0.0212851	0	0	0	10.95
PAAD	UBE2I	0	0.999327	0.0156866	1	0	1	10.97
PAAD	UBE2L3	0	0.948552	0.0210371	0	0	1	10.88
PAAD	WDR12	0	0.947676	0.0442481	0	0	0	8.35
PAAD	WDR74	0	0.996943	0.00526116	0	0	0	9.24
READ	ANAPC1	0.0583247	0.997667	0.016301	1	1	1	10.02
READ	TCP1	0.0271421	0.986446	0.0229025	0	0	0	12.31
READ	PPP1R12A	0.0171704	0.942139	0.0154867	1	0	0	10.2
READ	MDN1	0.00175683	0.995578	0.0249769	1	0	0	9.76
READ	ATP6AP1	0	0.977069	0.039301	0	0	0	11.79
READ	ATP6V0C	0	1	0.0354614	0	0	0	11.56
READ	CLP1	0	0.990124	0.0154915	0	0	0	8.34
READ	EIF4A1	0	0.912782	0.0340308	0	0	0	13.34
READ	EIF4A3	0	1	0.0181186	0	0	0	10.89
READ	GSPT1	0	0.993676	0.00581135	1	0	0	12.05
READ	NAA50	0	0.987411	0.0214906	1	0	0	11.48
READ	NUDT21	0	0.999769	0.0341244	0	0	0	11.29
READ	PHF5A	0	1	0.0187344	0	0	0	9.11
READ	PRIM1	0	0.993786	0.0353493	0	0	0	7.925
READ	PRPF4	0	0.924293	0.0411051	0	0	0	9.905
READ	PSMB5	0	0.944956	0.0449871	0	0	0	11.06
READ	PSMG4	0	0.969558	0.0494904	0	0	0	8.125
READ	SNAPC5	0	0.927474	0.021261	0	0	0	6.26
READ	TUBGCP4	0	0.959574	0.0188262	1	0	0	8.125
SKCM	GTF3C2	0.0600494	0.907699	0.0128268	0	0	0	10.66
SKCM	SNRPD2	0.0347806	0.999995	0.00630522	0	0	0	11.54
SKCM	SOD2	0.0558441	0.991642	1.10412e-06	0	0	0	11.35
SKCM	NUBP1	0.0562521	0.992906	0.0467319	0	1	0	8.805
SKCM	SPATA5L1	0.0530282	0.924545	0.0225319	0	0	0	7.6
SKCM	CPSF4	0.0195898	0.999986	0.0355584	0	0	0	9.475
SKCM	GINS2	0.0626326	0.995318	0.0346291	1	0	0	8.32
SKCM	SNRNP25	0.0539272	0.997074	0.0300232	0	0	0	9.29
SKCM	PELP1	0.0375724	0.977924	0.0476011	0	0	0	10.97
SKCM	U2AF2	0.0436551	0.978618	0.000988506	0	0	0	11.9
SKCM	TXNL4A	0.0422553	1	0.0192895	1	0	0	10.2
SKCM	ANAPC4	0.0306275	0.966443	0.000106604	1	1	1	8.685
SKCM	WBP11	0.0410483	0.959339	0.0199457	0	0	0	11.4
SKCM	MRPL21	0.0133547	0.965625	0.00197361	0	0	0	9.14
SKCM	RIOK1	0.00853653	0.906694	0.0393116	0	0	0	9.15
SKCM	SACM1L	0.0233345	0.990783	0.038696	0	0	0	10.055
SKCM	DCTN6	0.0135219	0.96647	0.00200879	1	0	0	8.97
SKCM	PRC1	0.0323436	0.992927	0.00148175	1	1	0	10.39
SKCM	BIRC5	0.0291834	1	0.0149529	1	1	1	8.925
SKCM	EFTUD2	0.0280778	0.999447	0.000380678	0	0	0	11.71
SKCM	WDHD1	0.0278046	0.949888	0.00737162	1	0	0	8.39
SKCM	DHX8	0.0265083	0.979842	0.0321088	0	0	0	10.39
SKCM	ISY1	0.0264573	0.936654	0.0300726	0	0	0	9.35
SKCM	DDX49	0.0245303	0.990918	0.0237882	0	0	0	10.295
SKCM	POLR3C	0.0142963	0.959429	0.0220249	0	0	0	9.505
SKCM	RNGTT	0.011259	0.999709	0.0305164	0	0	0	8.715
SKCM	VDAC1	0.0167526	0.948556	9.92201e-06	0	0	1	12.43
SKCM	PPIA	0.016739	0.967854	0.0376344	0	0	0	12.49
SKCM	PSMB6	0.0157792	0.996812	0.0341774	0	0	0	10.82
SKCM	PSMA4	0.0130819	0.982854	0.0253161	0	0	0	10.94
SKCM	MAD2L1	0.0130675	0.995005	0.0288637	1	1	1	8.565
SKCM	SNF8	0.0129427	0.978662	0.0155258	0	0	0	10.16
SKCM	CDC6	0.0126664	0.988887	0.00438196	1	1	1	9.075
SKCM	NCAPD2	0.0117203	0.986968	0.00154852	1	1	1	11.2
SKCM	RAD51	0.0111954	0.971258	0.00577838	1	1	0	7.68
SKCM	ABCF1	0.0111292	0.971113	0.000554237	0	0	0	11.55
SKCM	HNRNPL	0.0107137	0.983351	0.0405356	0	0	0	12.38
SKCM	PKMYT1	0.00970161	0.985819	0.000897582	1	1	1	9.085
SKCM	TIMELESS	0.00892889	0.996034	0.0131598	1	1	0	10.01
SKCM	NOP16	0.00886289	0.99942	0.0129342	0	0	0	8.565
SKCM	NUP214	0.00847509	0.950709	0.0309326	0	0	0	10.86
SKCM	WDR77	0.00729229	0.989911	0.0102253	0	0	1	9.78
SKCM	WDR12	0.000960167	0.912961	0.0418149	0	0	0	9.29
SKCM	ZEB2	0.0065265	0.915107	0.037629	0	0	0	11.32
SKCM	TRAPPC4	0.00645469	0.955669	0.0272985	1	0	0	9.44
SKCM	MED28	0.00182246	0.994282	0.0476929	0	0	0	9.04
SKCM	SNAPC4	0.00628336	0.984813	0.0367137	0	0	0	8.675
SKCM	TUBA1B	0.00291903	0.982454	0.0377146	1	0	0	14.63
SKCM	TINF2	0.00520172	0.999994	0.031352	1	0	1	10.01
SKCM	CDCA8	0.000977431	0.972711	0.00727613	1	1	1	8.93
SKCM	NKAP	0.00494448	0.945329	0.00226686	0	0	0	8.735
SKCM	RBM14	0.0029061	0.989428	0.000874975	1	1	0	10.35
SKCM	DDX51	0.00412572	0.979993	0.0177281	0	0	0	9.13
SKCM	DTL	0.00333917	1	5.65711e-06	1	1	1	9.34
SKCM	ATP6V0D1	0.00125241	0.9836	0.0125949	0	0	0	11.35
SKCM	NCBP1	0.00333679	0.983261	0.036395	0	0	0	9.77
SKCM	RPS21	0.00330649	0.999305	0.0299201	0	0	0	12.54
SKCM	PPP1R11	0.00320115	0.936853	0.00860777	0	0	1	10.99
SKCM	EIF3B	0.00319899	0.999945	0.00749141	0	0	0	12.74
SKCM	NUP93	0.00318212	0.999503	0.0120216	0	0	0	10.78
SKCM	ISG20L2	0.00284122	0.987903	0.016521	0	0	0	9.62
SKCM	RPF1	0.00242761	0.937335	0.000559846	0	0	0	9.405
SKCM	EEF1G	0.00224023	0.961766	0.0121183	0	0	0	13.98
SKCM	ANAPC10	0.000492998	0.993767	0.0268702	1	1	1	6.68
SKCM	CCT5	0.00214787	0.932189	0.023425	0	0	0	12.34
SKCM	MRPL4	0.00206404	0.927319	0.0282461	0	0	0	10.28
SKCM	INCENP	0.00157777	0.932701	0.00964713	1	1	1	9.92
SKCM	POLR1A	0.00147416	0.96326	0.00470778	0	0	0	10.18
SKCM	GSPT1	0.001511	0.991513	0.014923	1	0	0	11.47
SKCM	ZRSR2	0.0011958	0.944428	0.000643811	0	0	0	7.83
SKCM	PRPF8	0.000603678	0.996835	0.0103501	0	0	0	12.93
SKCM	HCFC1	0.000989765	0.995269	0.0366101	0	0	0	11.57
SKCM	CDT1	0.000818204	0.99924	0.0192084	1	1	1	8.975
SKCM	BYSL	0.000809661	0.993196	0.000119577	0	0	0	9.82
SKCM	BOP1	0.000599644	0.908707	0.0489233	1	0	0	9.345
SKCM	PDCD11	0.000488461	0.967348	0.000328635	0	0	0	10.58
SKCM	LETM1	0.000473055	0.988986	0.001739	0	0	0	10.51
SKCM	PMPCA	0.00043247	0.914539	0.00295636	0	0	0	10.51
SKCM	SSRP1	0.000282457	0.984463	0.0309759	0	0	0	12.03
SKCM	NOL6	0.000236262	0.982311	0.020314	0	0	0	10.56
SKCM	CHAF1A	0.000176007	0.982479	0.00956196	0	0	0	9.59
SKCM	PLK1	0.000226065	1	0.000491674	1	1	1	9.54
SKCM	AURKB	0.000123582	0.999999	0.0133747	1	1	1	8.6
SKCM	PSMD2	9.90579e-05	0.986409	0.011881	0	0	0	12.32
SKCM	BRD4	7.83126e-05	0.977683	0.00270364	0	1	0	11.17
SKCM	SAMM50	7.736e-05	0.927248	0.016739	0	0	0	10.74
SKCM	SMG6	6.99501e-05	0.969599	0.0450109	0	0	0	10.175
SKCM	NOP56	6.74002e-05	0.99522	0.025817	0	0	0	11.71
SKCM	NLE1	6.54e-05	0.970396	0.0266759	1	1	0	8.81
SKCM	ILF3	4.45187e-05	0.959484	0.00069457	0	0	0	12.75
SKCM	CCNA2	3.45772e-05	0.962139	0.00582866	1	0	1	8.925
SKCM	RPLP0	3.34442e-05	0.998856	0.00111931	1	0	0	14.51
SKCM	DHDDS	1.25933e-05	0.999999	0.011249	0	0	0	9.77
SKCM	RRP1	8.25748e-06	0.914718	0.0420366	0	0	0	10.04
SKCM	DDX41	7.83407e-06	0.969709	0.00224636	0	0	0	10.72
SKCM	TOP3A	2.28552e-06	0.963625	0.0323938	1	0	0	9.31
SKCM	ANKLE2	3.68453e-06	1	0.0104187	1	0	0	10.53
SKCM	CLSPN	3.68453e-06	0.916903	0.00112542	1	1	0	7.755
SKCM	PRMT1	3.68453e-06	0.974663	0.0049748	0	0	0	11.37
SKCM	TOMM40	1.97683e-06	0.991306	0.000698326	0	0	0	10.47
SKCM	POLE	0	0.980612	8.65266e-05	1	0	0	10.05
SKCM	RCC1	0	0.995094	0.000278272	1	1	0	9.38
SKCM	CENPM	0	0.963447	0.034096	1	0	0	8
SKCM	MYBBP1A	0	0.90033	0.0260143	0	1	0	11.08
SKCM	DDX54	0	0.984819	0.00692327	0	0	0	11.01
SKCM	RPS3	0	1	0.0193579	1	0	0	14.26
SKCM	CDC20	0	0.999979	0.00118775	1	1	1	9.495
SKCM	PSMD3	0	0.999986	0.0123147	0	0	0	11.52
SKCM	UTP20	0	0.991141	0.0260307	0	0	0	10.14
SKCM	POLR3A	0	0.999747	0.0462145	0	0	0	9.095
SKCM	VARS2	0	0.905516	0.000404018	0	0	0	10.35
SKCM	IPO13	0	0.953708	0.000144126	0	0	0	10.45
SKCM	SUPT6H	0	0.998145	0.0427579	0	0	0	11.88
SKCM	MCM7	0	0.986612	0.00414623	1	0	1	11.81
SKCM	TELO2	0	0.905053	0.00600389	1	1	0	10.2
SKCM	CSNK2B	0	0.939258	0.0319263	0	0	0	11.89
SKCM	EXOSC6	0	0.999901	0.0161711	0	0	0	8.25
SKCM	MRPS16	0	0.910732	0.0433736	0	0	0	10.54
SKCM	POLR2L	0	1	0.0455348	0	0	0	11.12
SKCM	SPC24	0	0.999914	0.0251629	1	1	0	5.41
SKCM	UBA52	0	0.999992	0.01128	0	0	1	13.37
STAD	CHEK1	0.087456	0.996585	0.0175968	1	1	1	8.32
STAD	MCM2	0.0897966	0.99107	0.0468643	1	0	1	10.37
STAD	INTS5	0.0865303	0.959456	0.030699	0	0	0	9.29
STAD	ECT2	0.0835699	0.958103	0.0123576	1	1	0	11.05
STAD	CLSPN	0.0794986	0.958974	0.029401	1	1	0	8.16
STAD	ALG11	0.000782604	0.976152	0.0390193	0	0	0	4.67
STAD	PPP1R12A	0.000312286	0.982461	0.00803457	1	0	0	10.85
STAD	PDCD11	1.29572e-05	0.969432	0.023006	0	0	0	10.32
STAD	RANGAP1	0	0.997054	0.0118689	0	0	1	11.21
STAD	SNAP23	0	0.995912	0.0200094	1	0	0	10.55

## Sheet: Feature Importance
CancerType	Gene	Coefficient
LUAD	CHEK1	0.0206
LUAD	CDK1	0.0174
LUAD	DTL	0.0142
LUAD	HAUS5	0.0141
LUAD	ANAPC4	0.0131
LUAD	UBE2L3	0.00567
LUAD	INTS7	0.00497
LUAD	EIF2S1	-0.000195
LUAD	CDC23	-0.00988
BLCA	NLE1	0.0295
BLCA	CDC16	0.0205
BLCA	PRMT5	0.0202
BLCA	TUBGCP5	0.0152
BLCA	TBCD	0.0148
BLCA	MCM3	0.0124
BLCA	PAFAH1B1	0.0104
BLCA	PRPF40A	0.00993
BLCA	VPS18	0.00893
BLCA	TUBGCP4	0.00805
BLCA	ARL2	0.00778
BLCA	UPF1	0.00684
BLCA	DCTN6	0.00556
BLCA	MTOR	0.00405
BLCA	DNM2	0.00336
BLCA	UXT	0.00275
BLCA	INTS3	0.00206
BLCA	CDK9	-0.000682
BRCA	TINF2	0.0332
BRCA	TAF10	0.0298
BRCA	MCM5	0.0259
BRCA	RPL11	0.0147
BRCA	SDAD1	0.0126
BRCA	RPF2	0.0111
BRCA	RAE1	0.00988
BRCA	NCAPG	0.00892
BRCA	TERF2	0.00693
BRCA	DTL	0.0052
BRCA	RPL38	0.00475
COAD	GSPT1	0.0531
COAD	KPNB1	0.0332
COAD	ANAPC5	0.0326
COAD	CIAO1	0.0219
COAD	CDC20	0.0215
COAD	CDK9	0.0189
COAD	AURKA	0.0186
COAD	TUBG1	0.0078
COAD	INTS3	0.00727
COAD	YKT6	-0.00329
COAD	RPS14	-0.0102
COAD	UBE2I	-0.0113
GBM	USP39	0.0501
GBM	TRAPPC1	0.0434
GBM	RPA3	0.0327
GBM	PHB2	0.0302
GBM	XPO1	0.0245
GBM	YKT6	0.0231
GBM	NSL1	0.0183
GBM	ANKLE2	0.0183
GBM	MEPCE	0.0105
GBM	CENPE	0.00674
GBM	SBDS	0.00228
GBM	RPS5	-0.000155
GBM	NIP7	-0.00205
GBM	NUP133	-0.0113
GBM	CDC6	-0.0129
GBM	ATP2A2	-0.0144
LAML	CHMP2A	0.0306
LAML	NSL1	0.0274
LAML	RPA2	0.027
LAML	TRAPPC4	0.0241
LAML	RPL26	0.0238
LAML	TUBGCP3	0.0215
LAML	MCM2	0.0197
LAML	PSMD13	0.0131
LAML	MCM3	0.0115
LAML	NAA50	0.00867
LAML	ACTL6A	0.00803
LAML	EIF4E	0.00762
LAML	CTDP1	0.00135
LAML	PMF1	0.000376
LAML	AURKA	-0.00104
LIHC	FBXO5	0.0367
LIHC	PPP1CB	0.0268
LIHC	HMGA1	0.0266
LIHC	DYNC1H1	0.0217
LIHC	RUVBL1	0.0194
LIHC	EIF4E	0.0194
LIHC	WDR77	0.0165
LIHC	TUBA1C	0.0162
LIHC	NUBP1	0.0127
LIHC	GAPDH	-0.00239
LIHC	PRPF19	-0.0118
LIHC	EIF2S1	-0.0163
LUSC	DTL	0.00616
LUSC	EIF1AX	0.0048
LUSC	CDK9	0.00262
LUSC	CHMP6	-0.0101
LUSC	LSG1	-0.0132
PAAD	PPP1CB	0.0837
PAAD	COPS5	0.0324
PAAD	NDC80	0.0256
PAAD	RAN	0.0208
PAAD	PPP1R10	0.014
PAAD	PLK1	0.0107
PAAD	RFC4	0.0098
PAAD	BIRC5	0.00904
PAAD	TBCB	0.00579
PAAD	ACTR2	0.00538
PAAD	EIF2S1	0.00417
PAAD	GINS1	-0.0204
PAAD	RAE1	-0.0221
PAAD	GTF2B	-0.0256
PAAD	MTBP	-0.0286
READ	WDR77	0.0474
READ	NAA50	0.0371
READ	GSPT1	0.0321
READ	CENPW	0.0256
READ	GINS1	0.0254
READ	RACGAP1	0.0224
READ	HAUS5	0.0199
READ	RAD51	0.0191
READ	RPA1	0.0158
READ	TXNL4A	0.00973
READ	SBDS	0.00808
READ	DHX37	-0.00416
READ	TRAPPC1	-0.00673
READ	RPA3	-0.00774
READ	RRM2	-0.0103
READ	HINFP	-0.0115
SKCM	DTL	0.0249
SKCM	BRD4	0.0156
SKCM	TINF2	0.0144
SKCM	YEATS4	0.0129
SKCM	CDCA8	0.0127
SKCM	CLSPN	0.0113
SKCM	ANKLE2	0.0107
SKCM	RPS3	0.01
SKCM	ABT1	0.00944
SKCM	IK	0.00933
SKCM	WEE1	0.00866
SKCM	RPA1	0.00847
SKCM	DNM2	0.00741
SKCM	RCC1	0.00681
SKCM	COPS5	0.00633
SKCM	HAUS6	0.00626
SKCM	GINS3	0.00457
SKCM	MASTL	0.00454
SKCM	TIMELESS	0.00406
SKCM	TOPBP1	0.00372
SKCM	VDAC1	0.00331
SKCM	GBF1	0.00319
SKCM	GINS2	0.00305
SKCM	TOP1	0.00301
SKCM	NUBP1	0.00293
SKCM	TRAPPC4	0.00244
SKCM	TOP3A	0.00188
SKCM	SBDS	0.00171
SKCM	ERCC3	0.00143
SKCM	TSG101	0.00139
SKCM	MCM2	0.00132
SKCM	CDT1	0.000868
SKCM	CKAP5	-0.000103
SKCM	NUDC	-0.00134
STAD	CINP	0.0138
STAD	SNAP23	0.00876
STAD	TUBG1	0.00214
STAD	CHEK1	0.00212
STAD	SMC1A	0.00197
STAD	HAUS5	-0.00469
STAD	PPP1R12A	-0.00651
STAD	SUPV3L1	-0.00724
STAD	RRM1	-0.009
