# Supplementary material for: Pancancer Fine‐Mapping of Mutational Intolerance Identifies CHEK1 as an Immunosuppressive Driver in Lung Adenocarcinoma
Source: Adv Sci (Weinh). 2026 Feb 21;13(25):e21265. doi: 10.1002/advs.202521265 (PMC13137788; doi:10.1002/advs.202521265)
Supplement: Supplementary file 2 — Supporting File 2: advs74522‐sup‐0002‐Supplementary Tables S1‐S9.zip. [file ADVS-13-e21265-s001.zip › Supplementary Table S3.xlsx]

## Sheet: Association analysis
CancerType	CellType	Median cell fraction (High risk)	Median cell fraction (Low risk)	Log2 median (High risk/Low risk)	P value (wilcox)	FDR (willcoxon)	Spearman R	P value (Spearman correlation)	FDR (Spearman correlation)
BLCA	B.cells.naive	0.0157565	0.0113797	0.469486	0.951935	0.951935	0.0418895	0.389013	0.503429
BLCA	B.cells.memory	0	0	NA	0.336602	0.493683	-0.0681311	0.1609	0.252842
BLCA	Plasma.cells	0.0292353	0.0429608	-0.555306	0.203196	0.372526	-0.0916777	0.0589726	0.108117
BLCA	T.cells.CD8	0.0467998	0.0553556	-0.242225	0.145763	0.291525	-0.107078	0.0272918	0.0828356
BLCA	T.cells.CD4.naive	0	0	NA	0.0379131	0.139015	-0.125169	0.00979469	0.0430966
BLCA	T.cells.CD4.memory.resting	0.0949982	0.0855189	0.151657	0.0678265	0.186523	0.0973142	0.0449592	0.0899184
BLCA	T.cells.CD4.memory.activated	0	0	NA	0.583105	0.613911	-0.0146707	0.762981	0.799313
BLCA	T.cells.follicular.helper	0.0792513	0.0943546	-0.251658	0.0173803	0.0955914	-0.1101	0.0232087	0.0828356
BLCA	T.cells.regulatory..Tregs.	0.0269449	0.0326438	-0.276799	0.264237	0.41523	-0.0973392	0.0449039	0.0899184
BLCA	T.cells.gamma.delta	0	0	NA	0.53843	0.613911	-0.0530281	0.275383	0.378651
BLCA	NK.cells.resting	0.0219471	0.031473	-0.52008	0.00382087	0.0733643	-0.159142	0.000994263	0.0218738
BLCA	NK.cells.activated	0.0104439	0.0117544	-0.170539	0.495331	0.613911	-0.0105528	0.828273	0.828273
BLCA	Monocytes	0.0130889	0.0138433	-0.0808537	0.54426	0.613911	-0.0201979	0.677991	0.74579
BLCA	Macrophages.M0	0.0997639	0.0536853	0.893991	0.00666948	0.0733643	0.134346	0.00553627	0.0304495
BLCA	Macrophages.M1	0.0375607	0.0255751	0.554484	0.133547	0.291525	0.0331308	0.495754	0.605922
BLCA	Macrophages.M2	0.171537	0.151646	0.177812	0.04904	0.154126	0.142	0.00334977	0.0304495
BLCA	Dendritic.cells.resting	0	0	NA	0.121516	0.291525	-0.103474	0.0329566	0.0828356
BLCA	Dendritic.cells.activated	0.0271389	0.0436781	-0.686547	0.0160321	0.0955914	-0.135336	0.00519504	0.0304495
BLCA	Mast.cells.resting	0.0330111	0.0327502	0.0114486	0.435151	0.598333	0.0623208	0.199759	0.29298
BLCA	Mast.cells.activated	0	0	NA	0.586006	0.613911	0.0280716	0.563858	0.652889
BLCA	Eosinophils	0	0	NA	0.246926	0.41523	0.0886572	0.0678609	0.114841
BLCA	Neutrophils	0	0	NA	0.0352836	0.139015	0.102933	0.0338873	0.0828356
BRCA	B.cells.naive	0.0504159	0.0651087	-0.368974	0.000301483	0.00187126	-0.124817	1.43741e-05	7.90578e-05
BRCA	B.cells.memory	0	0	NA	0.00391838	0.0107756	-0.0824067	0.00426686	0.0102019
BRCA	Plasma.cells	0.0259376	0.019776	0.391294	0.00673269	0.0164577	0.0816446	0.00463723	0.0102019
BRCA	T.cells.CD8	0.0273995	0.0460993	-0.750598	1.91173e-07	4.2058e-06	-0.191064	2.45363e-11	5.39799e-10
BRCA	T.cells.CD4.naive	0	0	NA	0.817949	0.899744	0.0149719	0.604217	0.664638
BRCA	T.cells.CD4.memory.resting	0.148036	0.134026	0.143435	0.00072657	0.00319691	0.136188	2.17082e-06	2.38791e-05
BRCA	T.cells.CD4.memory.activated	0	0	NA	0.504552	0.584218	-0.0251536	0.383786	0.484957
BRCA	T.cells.follicular.helper	0.0672891	0.071376	-0.0850654	0.0625707	0.125141	-0.0749641	0.00935321	0.0187064
BRCA	T.cells.regulatory..Tregs.	0.0203741	0.0250689	-0.299161	0.000308797	0.00187126	-0.129604	6.61167e-06	4.84856e-05
BRCA	T.cells.gamma.delta	0	0	NA	0.900772	0.943666	0.0197488	0.494128	0.572148
BRCA	NK.cells.resting	0.0183046	0.0178787	0.0339673	0.948859	0.948859	0.00433706	0.880649	0.880649
BRCA	NK.cells.activated	0	0	NA	0.00284035	0.0104146	0.0918213	0.00144491	0.00454114
BRCA	Monocytes	0.00584022	0.00413018	0.499821	0.0263725	0.0580196	0.0837628	0.00367346	0.010102
BRCA	Macrophages.M0	0.122214	0.120249	0.0233865	0.459621	0.561758	-0.0313946	0.276981	0.380848
BRCA	Macrophages.M1	0.0496068	0.0562523	-0.181372	0.0036337	0.0107756	-0.117089	4.75108e-05	0.000209048
BRCA	Macrophages.M2	0.226571	0.224558	0.0128723	0.382095	0.494475	0.0650692	0.0241305	0.0408362
BRCA	Dendritic.cells.resting	0	0	NA	0.078267	0.140564	-0.0687617	0.0171578	0.031456
BRCA	Dendritic.cells.activated	0	0	NA	0.0830606	0.140564	0.0527043	0.0678717	0.0995452
BRCA	Mast.cells.resting	0.061884	0.0593003	0.0615269	0.27599	0.404786	0.0244734	0.396783	0.484957
BRCA	Mast.cells.activated	0	0	NA	0.313859	0.431557	0.0134406	0.641699	0.672256
BRCA	Eosinophils	0	0	NA	0.00034023	0.00187126	0.105085	0.000264191	0.0009687
BRCA	Neutrophils	0	0	NA	0.114373	0.179729	0.0556602	0.0538035	0.0845484
COAD	B.cells.naive	0.0405027	0.0419121	-0.049349	0.468791	0.586481	-0.0369534	0.422651	0.544809
COAD	B.cells.memory	0	0	NA	0.200609	0.46929	0.071497	0.120464	0.3786
COAD	Plasma.cells	0.0175145	0.0177422	-0.0186336	0.748362	0.748362	-0.0509861	0.268441	0.536881
COAD	T.cells.CD8	0.0359535	0.0213783	0.749983	0.0153607	0.168967	0.124215	0.00683378	0.0375858
COAD	T.cells.CD4.naive	0	0	NA	0.746944	0.748362	0.0124566	0.787001	0.787001
COAD	T.cells.CD4.memory.resting	0.179257	0.188022	-0.0688761	0.0253533	0.185924	-0.131809	0.00408373	0.0375858
COAD	T.cells.CD4.memory.activated	0	0	NA	0.277229	0.46929	-0.0478162	0.299374	0.544809
COAD	T.cells.follicular.helper	0.0553533	0.0649416	-0.230474	0.0346095	0.190352	-0.124508	0.00670285	0.0375858
COAD	T.cells.regulatory..Tregs.	0.0482733	0.0444978	0.117492	0.479848	0.586481	0.0140825	0.760002	0.787001
COAD	T.cells.gamma.delta	0	0	NA	0.698301	0.748362	-0.0351426	0.445753	0.544809
COAD	NK.cells.resting	0.0584773	0.0546309	0.0981609	0.161591	0.46929	0.0411792	0.371538	0.544809
COAD	NK.cells.activated	0	0	NA	0.470399	0.586481	0.0314821	0.494577	0.572668
COAD	Monocytes	0.00357482	0.00450423	-0.333409	0.745442	0.748362	0.0786109	0.0876747	0.321474
COAD	Macrophages.M0	0.154922	0.172788	-0.157463	0.223889	0.46929	-0.0289189	0.53039	0.583429
COAD	Macrophages.M1	0.0350716	0.0550284	-0.649873	0.00188632	0.0414991	-0.132287	0.00395009	0.0375858
COAD	Macrophages.M2	0.151749	0.1438	0.0776246	0.236239	0.46929	0.0430342	0.350362	0.544809
COAD	Dendritic.cells.resting	0	0	NA	0.232182	0.46929	0.0387337	0.400634	0.544809
COAD	Dendritic.cells.activated	0	0	NA	0.259913	0.46929	-0.0871499	0.0582284	0.256205
COAD	Mast.cells.resting	0	0	NA	0.277308	0.46929	0.051314	0.265371	0.536881
COAD	Mast.cells.activated	0.0122158	0.0212116	-0.796107	0.39629	0.586481	-0.0415151	0.367645	0.544809
COAD	Eosinophils	0	0	NA	0.218358	0.46929	0.0611704	0.184147	0.505456
COAD	Neutrophils	0	0	NA	0.408387	0.586481	-0.0581535	0.206777	0.505456
GBM	B.cells.naive	0.00171161	0.000618647	1.46817	0.114053	0.836389	0.108009	0.166009	0.521742
GBM	B.cells.memory	0.000590195	9.74094e-06	5.92099	0.961641	1	0.0327567	0.675243	0.977285
GBM	Plasma.cells	0.00603211	0.00523123	0.205512	0.552472	0.868171	-0.0149474	0.848417	0.977285
GBM	T.cells.CD8	0.0153449	0	Inf	0.530805	0.868171	0.00706633	0.928004	0.977285
GBM	T.cells.CD4.naive	0	0	NA	0.696869	0.90183	-0.01077	0.890464	0.977285
GBM	T.cells.CD4.memory.resting	0.174196	0.214407	-0.299641	0.312075	0.868171	-0.146621	0.059488	0.484941
GBM	T.cells.CD4.memory.activated	0	0	NA	0.0947823	0.836389	0.152501	0.049823	0.484941
GBM	T.cells.follicular.helper	0.0322707	0.0267883	0.268622	0.287253	0.868171	0.0590565	0.449769	0.824576
GBM	T.cells.regulatory..Tregs.	0.014067	0.0113073	0.315064	0.301069	0.868171	0.0834525	0.285091	0.721315
GBM	T.cells.gamma.delta	0	0	NA	NA	NA	NA	NA	NA
GBM	NK.cells.resting	0.0474805	0.0507091	-0.0949093	0.66504	0.90183	0.0196545	0.801551	0.977285
GBM	NK.cells.activated	0.00641162	0.0121478	-0.921929	0.463279	0.868171	-0.122546	0.115741	0.484941
GBM	Monocytes	0.0510935	0.051091	7.21835e-05	0.956213	1	-0.0609489	0.435353	0.824576
GBM	Macrophages.M0	0.0752582	0.0407811	0.883949	0.487171	0.868171	0.117314	0.132257	0.484941
GBM	Macrophages.M1	0.00125387	0.00296473	-1.24152	0.182933	0.868171	-0.128637	0.0985914	0.484941
GBM	Macrophages.M2	0.347999	0.349132	-0.00469291	0.754072	0.921643	0.0333375	0.66951	0.977285
GBM	Dendritic.cells.resting	0	0	NA	0.670546	0.90183	0.0182301	0.815666	0.977285
GBM	Dendritic.cells.activated	0	0	NA	0.939094	1	-0.0541561	0.488317	0.826382
GBM	Mast.cells.resting	0.0211343	0.0388389	-0.877914	0.396003	0.868171	-0.069517	0.37348	0.821656
GBM	Mast.cells.activated	0	0	NA	0.478534	0.868171	0.0817473	0.295083	0.721315
GBM	Eosinophils	0	0	NA	0.488259	0.868171	-0.00658831	0.932862	0.977285
GBM	Neutrophils	0.0140319	0.0115771	0.277439	0.111624	0.836389	0.132324	0.0892304	0.484941
LAML	B.cells.naive	0.0773635	0.105705	-0.450314	0.389772	0.504411	-0.121697	0.139278	0.306411
LAML	B.cells.memory	0	0	NA	0.37181	0.504411	0.0660709	0.423374	0.612883
LAML	Plasma.cells	0.0369933	0.0601745	-0.701889	0.121311	0.292769	-0.178432	0.0294658	0.108041
LAML	T.cells.CD8	0.0214183	0.0291171	-0.443018	0.325491	0.504411	-0.0469828	0.569368	0.686248
LAML	T.cells.CD4.naive	0	0	NA	0.133077	0.292769	-0.134499	0.101969	0.249257
LAML	T.cells.CD4.memory.resting	0.0832522	0.103927	-0.320016	0.0925379	0.254479	-0.111355	0.176367	0.323339
LAML	T.cells.CD4.memory.activated	0	0	NA	0.0106517	0.0605158	0.192487	0.0186803	0.0821935
LAML	T.cells.follicular.helper	0.0011395	0.00295116	-1.37288	0.496165	0.606423	-0.0629384	0.445733	0.612883
LAML	T.cells.regulatory..Tregs.	0	0	NA	0.333227	0.504411	0.165042	0.0442783	0.13916
LAML	T.cells.gamma.delta	0	0	NA	0.0172421	0.0632209	0.116824	0.155936	0.311872
LAML	NK.cells.resting	0.0620091	0.0623639	-0.00823274	0.336779	0.504411	-0.0340305	0.680328	0.738796
LAML	NK.cells.activated	0	0	NA	0.790758	0.790758	0.0312464	0.705215	0.738796
LAML	Monocytes	0.3509	0.181764	0.948993	0.0111473	0.0605158	0.225427	0.00580015	0.0425344
LAML	Macrophages.M0	0	0	NA	0.172069	0.344138	0.0778642	0.34523	0.584235
LAML	Macrophages.M1	0	0	NA	0.37056	0.504411	0.0441774	0.592668	0.686248
LAML	Macrophages.M2	0.0461482	0.0225264	1.03466	0.0137536	0.0605158	0.243294	0.00279139	0.0307053
LAML	Dendritic.cells.resting	0	0	NA	0.563691	0.645193	-0.00834246	0.919569	0.919569
LAML	Dendritic.cells.activated	0	0	NA	0.723102	0.757536	-0.0529497	0.521301	0.674625
LAML	Mast.cells.resting	0.0499762	0.1423	-1.50963	0.00285922	0.0533728	-0.281939	0.000494979	0.0108895
LAML	Mast.cells.activated	0	0	NA	0.00485207	0.0533728	-0.199467	0.0147335	0.081034
LAML	Eosinophils	0.0214415	0.014293	0.585101	0.0401645	0.126231	0.140407	0.0876513	0.241041
LAML	Neutrophils	0	0	NA	0.586539	0.645193	0.0698959	0.396973	0.612883
LIHC	B.cells.naive	0.030378	0.0383076	-0.334607	0.0664119	0.208723	-0.102035	0.0372696	0.102491
LIHC	B.cells.memory	0	0	NA	0.894388	0.936978	0.0442766	0.367119	0.623184
LIHC	Plasma.cells	0.00678706	0.000543374	3.64277	0.00193782	0.0294481	0.147756	0.00248773	0.0136825
LIHC	T.cells.CD8	0.0423635	0.0569314	-0.426403	0.364798	0.617351	-0.0740046	0.131362	0.262725
LIHC	T.cells.CD4.naive	0	0	NA	0.839569	0.923526	0.0183862	0.708136	0.837427
LIHC	T.cells.CD4.memory.resting	0.15335	0.192109	-0.325095	0.00988449	0.0434917	-0.135269	0.00566245	0.0249148
LIHC	T.cells.CD4.memory.activated	0	0	NA	0.0801611	0.220443	0.114144	0.0197263	0.0619969
LIHC	T.cells.follicular.helper	0.0292735	0.0292069	0.00328984	0.984753	0.984753	0.0367162	0.4546	0.714371
LIHC	T.cells.regulatory..Tregs.	0.0411268	0.0447188	-0.120801	0.807664	0.923526	0.00395001	0.935903	0.935903
LIHC	T.cells.gamma.delta	0	0	NA	0.323737	0.593518	-0.0441728	0.368245	0.623184
LIHC	NK.cells.resting	0.0143987	0.0109894	0.389825	0.427921	0.63239	0.029296	0.550792	0.745159
LIHC	NK.cells.activated	0.0278498	0.0341089	-0.292479	0.431175	0.63239	-0.0316223	0.519596	0.745159
LIHC	Monocytes	0.0301149	0.0353033	-0.229326	0.161297	0.348682	-0.0856599	0.0806052	0.177331
LIHC	Macrophages.M0	0.0956478	0.0664703	0.525021	0.00401565	0.0294481	0.178518	0.000248332	0.0054633
LIHC	Macrophages.M1	0.0484666	0.0594484	-0.294646	0.00923293	0.0434917	-0.150366	0.00207794	0.0136825
LIHC	Macrophages.M2	0.216303	0.21883	-0.0167591	0.581375	0.752368	0.00747709	0.879005	0.920863
LIHC	Dendritic.cells.resting	0	0	NA	0.467893	0.643353	-0.0274773	0.575805	0.745159
LIHC	Dendritic.cells.activated	0	0	NA	0.174341	0.348682	-0.0122024	0.803793	0.884172
LIHC	Mast.cells.resting	0.0503541	0.0681137	-0.435835	0.00292923	0.0294481	-0.164668	0.00073658	0.00810238
LIHC	Mast.cells.activated	0	0	NA	0.643687	0.786729	-0.0173933	0.723232	0.837427
LIHC	Eosinophils	0	0	NA	0.139527	0.341065	0.0893305	0.068402	0.167205
LIHC	Neutrophils	0	0	NA	0.0343076	0.125794	0.123789	0.0114065	0.041824
LUAD	B.cells.naive	0.026603	0.0255936	0.0558019	0.782675	0.890553	-0.0216446	0.608305	0.743484
LUAD	B.cells.memory	0	4.397e-05	#NAME?	1.39658e-06	2.52955e-05	-0.239013	9.35482e-09	2.05806e-07
LUAD	Plasma.cells	0.0350092	0.0292425	0.259666	0.228758	0.419389	0.0447795	0.288834	0.373786
LUAD	T.cells.CD8	0.0433599	0.0534488	-0.301797	0.010008	0.0314536	-0.0883114	0.0361838	0.0995056
LUAD	T.cells.CD4.naive	0	0	NA	NA	NA	NA	NA	NA
LUAD	T.cells.CD4.memory.resting	0.137556	0.12897	0.0929821	0.809593	0.890553	-0.0498019	0.238086	0.352573
LUAD	T.cells.CD4.memory.activated	0	0	NA	2.29959e-06	2.52955e-05	0.217242	1.93501e-07	2.12851e-06
LUAD	T.cells.follicular.helper	0.0574352	0.061575	-0.100409	0.44699	0.655586	-0.0557233	0.186745	0.31603
LUAD	T.cells.regulatory..Tregs.	0.0251467	0.0199168	0.336385	0.0190551	0.0521877	0.0757201	0.0726152	0.177504
LUAD	T.cells.gamma.delta	0	0	NA	0.789098	0.890553	0.0104132	0.805266	0.885792
LUAD	NK.cells.resting	0.0272551	0.0212179	0.361246	0.0367209	0.0734417	0.05809	0.168686	0.309258
LUAD	NK.cells.activated	0.00335607	0.00302873	0.148059	0.905054	0.948152	0.0495584	0.240391	0.352573
LUAD	Monocytes	0.00942212	0.018084	-0.94059	0.000937542	0.00515648	-0.152614	0.000278605	0.00122586
LUAD	Macrophages.M0	0.128765	0.108189	0.251182	0.0356336	0.0734417	0.124277	0.0031399	0.00986825
LUAD	Macrophages.M1	0.048529	0.0414953	0.225901	0.0213495	0.0521877	0.0655339	0.120381	0.240762
LUAD	Macrophages.M2	0.215334	0.203721	0.0799856	0.560106	0.770146	0.0144788	0.731668	0.847194
LUAD	Dendritic.cells.resting	0	0.000311735	#NAME?	0.00251981	0.0110872	-0.147313	0.000453576	0.00166311
LUAD	Dendritic.cells.activated	0.0190896	0.018104	0.0764788	0.802411	0.890553	0.045862	0.277325	0.373786
LUAD	Mast.cells.resting	0.0399711	0.054202	-0.43939	1.07076e-05	7.85221e-05	-0.200628	1.59681e-06	1.17099e-05
LUAD	Mast.cells.activated	0	0	NA	0.00560131	0.0205381	0.159576	0.000143333	0.000788329
LUAD	Eosinophils	0	0	NA	0.403653	0.634312	0.00263193	0.950315	0.995568
LUAD	Neutrophils	0.000932403	0.000538766	0.791295	0.377525	0.634312	0.0723318	0.0864013	0.190083
LUSC	B.cells.naive	0.0231679	0.0303554	-0.38983	0.0852673	0.227548	-0.104337	0.0148162	0.0465653
LUSC	B.cells.memory	0	0	NA	0.5567	0.692955	0.0122272	0.775797	0.775797
LUSC	Plasma.cells	0.0362811	0.0446824	-0.300488	0.0816494	0.227548	-0.11082	0.00962129	0.0352781
LUSC	T.cells.CD8	0.0454562	0.0370245	0.295995	0.292616	0.495196	0.0441275	0.303807	0.445584
LUSC	T.cells.CD4.naive	0	0	NA	0.566964	0.692955	-0.0160055	0.709284	0.775797
LUSC	T.cells.CD4.memory.resting	0.108722	0.109318	-0.00789347	0.823062	0.862255	0.0557661	0.193637	0.372106
LUSC	T.cells.CD4.memory.activated	0	0	NA	0.0418662	0.153509	-0.0708718	0.0983718	0.240464
LUSC	T.cells.follicular.helper	0.0658029	0.0839846	-0.351975	0.000364823	0.0080261	-0.189414	8.5028e-06	0.000187062
LUSC	T.cells.regulatory..Tregs.	0.0102631	0.0126936	-0.306623	0.379087	0.595708	-0.0342391	0.425034	0.584421
LUSC	T.cells.gamma.delta	0	0	NA	0.205905	0.411811	-0.0718656	0.0937314	0.240464
LUSC	NK.cells.resting	0.0366664	0.038184	-0.0585096	0.45592	0.652009	0.0170503	0.691251	0.775797
LUSC	NK.cells.activated	0.000323759	0	Inf	0.251263	0.460648	0.0288653	0.50129	0.648729
LUSC	Monocytes	0.00509009	0.000922101	2.4647	0.0013796	0.0151756	0.174063	4.39928e-05	0.00048392
LUSC	Macrophages.M0	0.17033	0.179705	-0.0773038	0.86714	0.86714	-0.0135177	0.752865	0.775797
LUSC	Macrophages.M1	0.0446889	0.0633172	-0.502679	0.00273287	0.0200411	-0.15555	0.000267148	0.00195909
LUSC	Macrophages.M2	0.180632	0.179089	0.0123777	0.474188	0.652009	0.05109	0.233753	0.372106
LUSC	Dendritic.cells.resting	0	0	NA	0.0992887	0.227548	-0.057976	0.176538	0.372106
LUSC	Dendritic.cells.activated	0.0122928	0.0105492	0.220684	0.607539	0.703466	0.019187	0.65492	0.775797
LUSC	Mast.cells.resting	0.0346467	0.0306182	0.178328	0.103431	0.227548	0.0507596	0.236795	0.372106
LUSC	Mast.cells.activated	0	0	NA	0.651531	0.716684	0.05208	0.224804	0.372106
LUSC	Eosinophils	0	0	NA	0.0101169	0.055643	0.141894	0.000894499	0.00491974
LUSC	Neutrophils	0.000911737	0	Inf	0.0159979	0.0703908	0.11505	0.00717434	0.0315671
PAAD	B.cells.naive	0.0362084	0.0557241	-0.621976	0.414001	0.669638	-0.130374	0.0793923	0.436658
PAAD	B.cells.memory	0	0	NA	0.107936	0.57853	-0.0726481	0.329753	0.558043
PAAD	Plasma.cells	0.00509943	0.00620057	-0.282066	0.916811	0.934948	-0.0145856	0.84506	0.885301
PAAD	T.cells.CD8	0.0433772	0.0464634	-0.0991573	0.245246	0.57853	-0.0753079	0.312306	0.558043
PAAD	T.cells.CD4.naive	0	0	NA	0.400063	0.669638	-0.090433	0.224713	0.494368
PAAD	T.cells.CD4.memory.resting	0.175818	0.178088	-0.0185144	0.6384	0.739971	0.0357757	0.631299	0.771587
PAAD	T.cells.CD4.memory.activated	0	0	NA	0.639066	0.739971	0.105494	0.156384	0.491492
PAAD	T.cells.follicular.helper	0.0281987	0.0356195	-0.337036	0.27079	0.57853	-0.047322	0.525842	0.751816
PAAD	T.cells.regulatory..Tregs.	0.0412664	0.0401287	0.040335	0.934948	0.934948	0.00286397	0.969392	0.969392
PAAD	T.cells.gamma.delta	0	0	NA	0.565857	0.732286	0.0746107	0.31682	0.558043
PAAD	NK.cells.resting	0.0164032	0.0228141	-0.475951	0.200651	0.57853	-0.0291106	0.696462	0.80643
PAAD	NK.cells.activated	0.00626395	0.00172055	1.8642	0.426133	0.669638	-0.0234292	0.753565	0.828922
PAAD	Monocytes	0.0163983	0.0253535	-0.62864	0.015834	0.344356	-0.183021	0.0133983	0.126989
PAAD	Macrophages.M0	0.155399	0.10427	0.575657	0.0398739	0.344356	0.213187	0.00385815	0.0848793
PAAD	Macrophages.M1	0.022563	0.0143729	0.650609	0.14775	0.57853	0.176242	0.0173167	0.126989
PAAD	Macrophages.M2	0.200228	0.241332	-0.269377	0.0469576	0.344356	-0.0980471	0.187731	0.494368
PAAD	Dendritic.cells.resting	0	0	NA	0.48903	0.672416	0.0928732	0.2124	0.494368
PAAD	Dendritic.cells.activated	0.0139578	0.00908402	0.619674	0.261519	0.57853	0.122472	0.0995466	0.438005
PAAD	Mast.cells.resting	0.0497108	0.0569162	-0.195281	0.47593	0.672416	-0.0625305	0.401699	0.631241
PAAD	Mast.cells.activated	0	0	NA	0.729428	0.802371	-0.0361943	0.627618	0.771587
PAAD	Eosinophils	0	0	NA	0.289265	0.57853	-0.0449548	0.546775	0.751816
PAAD	Neutrophils	0	0	NA	0.161591	0.57853	0.106167	0.153743	0.491492
READ	B.cells.naive	0.0367988	0.0505119	-0.456966	0.162112	0.438844	-0.0925608	0.238469	0.506555
READ	B.cells.memory	0	0	NA	0.00926879	0.0679711	0.202772	0.00921447	0.0965991
READ	Plasma.cells	0.0260669	0.0227513	0.196269	0.897079	0.897079	0.0609301	0.438317	0.643232
READ	T.cells.CD8	0.0241095	0.0188176	0.357522	0.360937	0.636571	0.0855085	0.276303	0.506555
READ	T.cells.CD4.naive	0	0	NA	0.082634	0.302991	0.133625	0.0880439	0.27671
READ	T.cells.CD4.memory.resting	0.176927	0.207879	-0.23259	0.00731835	0.0679711	-0.226491	0.00361081	0.0794378
READ	T.cells.CD4.memory.activated	0	0	NA	0.179527	0.438844	-0.096556	0.21872	0.506555
READ	T.cells.follicular.helper	0.039737	0.0568038	-0.515503	0.0040229	0.0679711	-0.171317	0.0282795	0.155537
READ	T.cells.regulatory..Tregs.	0.0479667	0.0517103	-0.108421	0.421297	0.662039	-0.0570857	0.467805	0.643232
READ	T.cells.gamma.delta	0	0	NA	0.323248	0.636571	0.0157175	0.841672	0.881751
READ	NK.cells.resting	0.0588531	0.061214	-0.056744	0.814092	0.897079	-0.0241022	0.759344	0.870575
READ	NK.cells.activated	0	0	NA	0.267122	0.587668	0.0865987	0.270203	0.506555
READ	Monocytes	0	0.00323217	#NAME?	0.376156	0.636571	0.027279	0.728791	0.870575
READ	Macrophages.M0	0.206496	0.169967	0.280862	0.0588281	0.258844	0.0891985	0.256029	0.506555
READ	Macrophages.M1	0.0341147	0.0413121	-0.276172	0.146442	0.438844	-0.155245	0.0471503	0.207461
READ	Macrophages.M2	0.13792	0.147695	-0.0987945	0.819202	0.897079	0.0423438	0.590329	0.763955
READ	Dendritic.cells.resting	0	0	NA	0.576489	0.845518	0.148931	0.0570025	0.209009
READ	Dendritic.cells.activated	0	0.00676338	#NAME?	0.0309052	0.169979	-0.193233	0.0131726	0.0965991
READ	Mast.cells.resting	0	0	NA	0.82896	0.897079	0.0208071	0.791432	0.870575
READ	Mast.cells.activated	0.0128731	0.0179092	-0.476346	0.861453	0.897079	-0.00506836	0.948643	0.948643
READ	Eosinophils	0	0	NA	0.818542	0.897079	0.0602817	0.443215	0.643232
READ	Neutrophils	0	0	NA	0.757398	0.897079	-0.0572395	0.466605	0.643232
SKCM	B.cells.naive	0.0140682	0.0135864	0.0502785	0.778108	0.900967	-0.0225339	0.6309	0.816459
SKCM	B.cells.memory	0	0	NA	0.510682	0.736997	-0.0588575	0.209162	0.440682
SKCM	Plasma.cells	0.00879978	0.00822463	0.0975168	0.776123	0.900967	-0.00175894	0.970087	0.970087
SKCM	T.cells.CD8	0.0736379	0.106145	-0.527514	0.00684546	0.0447563	-0.192134	3.55433e-05	0.000260651
SKCM	T.cells.CD4.naive	0	0	NA	0.133247	0.366429	0.065981	0.159077	0.388854
SKCM	T.cells.CD4.memory.resting	0.0468236	0.054945	-0.230753	0.940315	0.940315	0.0389437	0.406224	0.638352
SKCM	T.cells.CD4.memory.activated	0	0	NA	0.00590077	0.0447563	-0.218908	2.30882e-06	2.5397e-05
SKCM	T.cells.follicular.helper	0.0816731	0.0865538	-0.0837354	0.380301	0.736997	-0.00192026	0.967333	0.970087
SKCM	T.cells.regulatory..Tregs.	0.04999	0.0438386	0.18944	0.550523	0.736997	-0.0103251	0.825773	0.90835
SKCM	T.cells.gamma.delta	0	0	NA	0.569498	0.736997	-0.0574421	0.220341	0.440682
SKCM	NK.cells.resting	0.0376832	0.0289046	0.382622	0.00813752	0.0447563	0.117072	0.0122632	0.0539582
SKCM	NK.cells.activated	0	0.00134093	#NAME?	0.236785	0.578808	-0.0230011	0.623832	0.816459
SKCM	Monocytes	0.00684194	0.0125416	-0.874239	0.113671	0.357251	-0.0721367	0.123587	0.339864
SKCM	Macrophages.M0	0.190264	0.151812	0.325714	0.0220903	0.083823	0.108675	0.0201402	0.0738476
SKCM	Macrophages.M1	0.0382399	0.0670815	-0.810837	3.31545e-08	7.29399e-07	-0.32933	5.06761e-13	1.11488e-11
SKCM	Macrophages.M2	0.164757	0.140052	0.234383	0.334804	0.736569	0.0323297	0.490561	0.719489
SKCM	Dendritic.cells.resting	0	0	NA	0.416782	0.736997	0.013443	0.774415	0.896691
SKCM	Dendritic.cells.activated	0	0	NA	0.492464	0.736997	0.0514516	0.272368	0.499342
SKCM	Mast.cells.resting	0.0357438	0.0266478	0.423673	0.478605	0.736997	0.0849371	0.0696692	0.21896
SKCM	Mast.cells.activated	0	0	NA	0.920279	0.940315	-0.0138544	0.767707	0.896691
SKCM	Eosinophils	0	0	NA	0.0228608	0.083823	0.140748	0.00256452	0.0141049
SKCM	Neutrophils	0	0	NA	0.909978	0.940315	0.0487264	0.298611	0.505342
STAD	B.cells.naive	0.0544739	0.0508277	0.0999489	0.487903	0.715592	0.0232614	0.633719	0.722725
STAD	B.cells.memory	0	0	NA	0.301811	0.663985	0.0467189	0.338362	0.494948
STAD	Plasma.cells	0.0198577	0.0208747	-0.0720578	0.464176	0.715592	0.0216767	0.657023	0.722725
STAD	T.cells.CD8	0.0489668	0.0502135	-0.0362703	0.601777	0.735506	-0.0502206	0.303361	0.47671
STAD	T.cells.CD4.naive	0	0	NA	0.417004	0.715592	0.0813855	0.0949817	0.211844
STAD	T.cells.CD4.memory.resting	0.176222	0.17728	-0.00863462	0.858089	0.935132	-0.000309856	0.994936	0.994936
STAD	T.cells.CD4.memory.activated	0	0	NA	0.103305	0.548749	-0.0810656	0.0962926	0.211844
STAD	T.cells.follicular.helper	0.0790356	0.0815136	-0.0445392	0.44301	0.715592	-0.0877866	0.0716243	0.211844
STAD	T.cells.regulatory..Tregs.	0.035115	0.0360639	-0.0384683	0.555045	0.718293	-0.0843311	0.0835716	0.211844
STAD	T.cells.gamma.delta	0	0	NA	0.38757	0.715592	-0.0377349	0.439434	0.568679
STAD	NK.cells.resting	0.0203208	0.0247262	-0.283083	0.0667253	0.489319	-0.120672	0.0131147	0.107718
STAD	NK.cells.activated	0.00309432	0.0051221	-0.727112	0.845011	0.935132	0.0185473	0.70401	0.737535
STAD	Monocytes	0.00969789	0.00856357	0.179459	0.148608	0.548749	0.104782	0.0313941	0.138134
STAD	Macrophages.M0	0.0459276	0.0593153	-0.369044	0.024608	0.364047	-0.118707	0.0146888	0.107718
STAD	Macrophages.M1	0.0508403	0.0564214	-0.15027	0.187676	0.548749	-0.0997324	0.0405799	0.148793
STAD	Macrophages.M2	0.170206	0.152927	0.154434	0.0330952	0.364047	0.120033	0.0136096	0.107718
STAD	Dendritic.cells.resting	0	0	NA	0.990602	0.990602	0.0310662	0.524487	0.64104
STAD	Dendritic.cells.activated	0.00965816	0.00938554	0.0413083	0.224488	0.548749	0.0532119	0.27543	0.466113
STAD	Mast.cells.resting	0.0236887	0.0195218	0.279113	0.215482	0.548749	0.10964	0.0242967	0.133632
STAD	Mast.cells.activated	0	0	NA	0.892626	0.935132	-0.044673	0.359962	0.494948
STAD	Eosinophils	0	0	NA	0.539377	0.718293	0.0661354	0.175083	0.350166
STAD	Neutrophils	0	0	NA	0.198922	0.548749	0.0614161	0.207996	0.381326
