# Supplementary material for: Pancancer Fine‐Mapping of Mutational Intolerance Identifies CHEK1 as an Immunosuppressive Driver in Lung Adenocarcinoma
Source: Adv Sci (Weinh). 2026 Feb 21;13(25):e21265. doi: 10.1002/advs.202521265 (PMC13137788; doi:10.1002/advs.202521265)
Supplement: Supplementary file 2 — Supporting File 2: advs74522‐sup‐0002‐Supplementary Tables S1‐S9.zip. [file ADVS-13-e21265-s001.zip › Supplementary Table S4.xlsx]

## Sheet: scRNA-seq datasets
CancerType	Study ID	PubMed ID	# Sample	#Sample(Normal)	#Sample(Primary tumor)	#Sample(Metastasis)	#TotalCell
BLCA	GSE222315	38428409	13	5	19	0	153913
BLCA	GSE129845	31462402	3		19	0
BLCA	GSE135337	34480339	8		19	0
COADREAD	GSE132465	32451460	33	21	46	6	215290
COADREAD	GSE144735	32451460	12		46	6
COADREAD	GSE132257	32451460	10		46	6
COADREAD	GSE178318	34489408	12		46	6
COADREAD	GSE188711	34793335	6		46	6
LIHC	GSE151530	31588021	43	8	62	3	120427
LIHC	GSE149614	35933472	21	8	62	3
LIHC	GSE125449	31588021	9	8	62	3
LUAD	GSE131907	32385277	48	4	34	27	198627
LUAD	GSE123904	32042191	17		34	27
PAAD	GSE155698	36411320	19	2	17	0	45954
STAD	GSE183904	34642171	39	10	26	3	139921
Total			280	50	142	39	874132

## Sheet: Fig 3 A
CancerType	Sample_group	Celltype	TotalCell	ExpressedCell	PercentExpressed	AverageExpression
LIHC	Normal	Epithelial	1427	104	7.28802	0.408164
LIHC	TUMOR	Cancer celll	25523	7114	27.8729	0.419092
LIHC	Metastasis	Cancer celll	3768	2583	68.551	0.593364
COADREAD	Normal	Epithelial	2054	458	22.298	0.277489
COADREAD	TUMOR	Cancer celll	27884	15850	56.8426	0.269315
COADREAD	Metastasis	Cancer celll	2252	2107	93.5613	0.114083
LUAD	Normal	Epithelial	621	1	0.161031	0.278469
LUAD	TUMOR	Cancer celll	16909	698	4.12798	0.286304
LUAD	Metastasis	Cancer celll	18195	2453	13.4817	0.280912
STAD	Normal	Epithelial	8142	58	0.712356	0.399974
STAD	TUMOR	Cancer celll	14760	515	3.48916	0.381291
STAD	Metastasis	Cancer celll	216	7	3.24074	0.245551
PAAD	Normal	Epithelial	2040	534	26.1765	0.128548
PAAD	TUMOR	Cancer celll	15175	7376	48.6063	0.492435
BLCA	Normal	Epithelial	3762	361	9.59596	0.26685
BLCA	TUMOR	Cancer celll	65077	15568	23.9224	0.281015

## Sheet: Fig 3 B
Cancer	Odds ratio				P value
	PrimaryTumor_vs_NAT	Metastasis_vs_NAT	Tumor_vs_NAT	Metastasis_vs_PrimaryTumor	Pvalue_PrimaryTumor_vs_NAT	Pvalue_Metastasis_vs_NAT	Pvalue_Tumor_vs_NAT	Pvalue_Metastasis_vs_PrimaryTumor
LUAD	26.6955	96.6116	61.1404	3.61903	6.97629e-07	3.22995e-22	1.6226e-14	4.17779e-206
LIHC	4.91598	27.7289	6.29565	5.64056	5.91735e-38	2.97762e-05	5.97978e-38	0.843345
STAD	5.03899	4.66821	5.03362	0.926418	3.35806e-202	0	1.65125e-239	1.08491e-255
COADREAD	4.58973	50.6365	5.13795	11.0326	1.7983e-65	0	8.7072e-93	0
BLCA	2.96243	NA	NA	NA	2.9633e-91	NA	NA	NA
PAAD	2.66726	NA	NA	NA	3.30989e-81	NA	NA	NA

## Sheet: Fig 3 C 
CancerType	CellType	Gene	avg_log2FC	pct.1	pct.2	p_val_adj	Diff_pct	Status
BLCA	Epithelial	FGF3	0.657969	0.115	0.039	1.13106e-262	0.076	Enriched
BLCA	Epithelial	S100A8	0.934236	0.312	0.284	3.64921e-17	0.028	Enriched
LUAD	Epithelial	STMN1	0.8308	0.845	0.344	0	0.501	Enriched
LUAD	Epithelial	CKS1B	0.601393	0.863	0.439	0	0.424	Enriched
LUAD	Epithelial	UBE2C	0.75875	0.43	0.107	0	0.323	Enriched
LUAD	Epithelial	HMGA1	0.765981	0.9	0.521	4.99325e-279	0.379	Enriched
LUAD	Epithelial	LDHB	0.616871	0.98	0.782	1.14201e-228	0.198	Enriched
STAD	Epithelial	UBE2C	1.31848	0.638	0.139	2.11582e-174	0.499	Enriched
STAD	Epithelial	CKS1B	0.932683	0.87	0.263	8.96188e-165	0.607	Enriched
STAD	Epithelial	STMN1	0.844472	0.821	0.308	9.22098e-105	0.513	Enriched
STAD	Epithelial	HMGA1	0.787762	0.991	0.488	1.76693e-94	0.503	Enriched
STAD	Epithelial	NPM1	0.676358	0.998	0.72	3.6235e-60	0.278	Enriched
STAD	Epithelial	LDHB	0.709603	0.784	0.37	2.37564e-58	0.414	Enriched
COADREAD	Epithelial	CXCL1	0.722217	0.755	0.353	0	0.402	Enriched
COADREAD	Epithelial	CXCL3	0.854841	0.843	0.431	0	0.412	Enriched
COADREAD	Epithelial	CXCL2	0.643923	0.761	0.353	0	0.408	Enriched
COADREAD	Epithelial	LDHB	0.626244	0.791	0.365	0	0.426	Enriched
LIHC	Epithelial	NPM1	0.613797	0.994	0.812	0	0.182	Enriched
LIHC	Epithelial	HSPA1A	1.10136	0.961	0.692	0	0.269	Enriched
LIHC	Epithelial	HMGA1	1.15995	0.867	0.296	0	0.571	Enriched
LIHC	Epithelial	LDHB	0.870789	0.525	0.141	0	0.384	Enriched
PAAD	Epithelial	TACSTD2	1.29221	0.838	0.267	0	0.571	Enriched
PAAD	Epithelial	PLAC8	0.920896	0.618	0.187	0	0.431	Enriched
PAAD	Epithelial	SNCG	0.894943	0.186	0.037	3.92336e-181	0.149	Enriched
BLCA	Epithelial	SPRR3	0.720451	0.386	0.198	0	0.188	Enriched
BLCA	Epithelial	MRPL21	0.680704	0.67	0.346	0	0.324	Enriched
BLCA	Epithelial	NME2	0.712565	0.539	0.294	0	0.245	Enriched
BLCA	Epithelial	ATP5F1E	0.604265	0.458	0.278	0	0.18	Enriched
BLCA	Epithelial	ATP5MC2	0.656723	0.458	0.256	0	0.202	Enriched
BLCA	Epithelial	ATP5MC3	0.66658	0.445	0.209	0	0.236	Enriched
BLCA	Epithelial	RACK1	0.671643	0.446	0.21	0	0.236	Enriched
BLCA	Epithelial	H3-3A	0.620805	0.445	0.248	0	0.197	Enriched
BLCA	Epithelial	WASH6P	0.749065	0.278	0.145	0	0.133	Enriched
BLCA	Epithelial	H3-3B	0.706266	0.459	0.289	0	0.17	Enriched
BLCA	Epithelial	GSTM1	1.14625	0.174	0.133	1.90981e-44	0.041	Enriched
LUAD	Epithelial	H2AFZ	0.937747	0.996	0.722	0	0.274	Enriched
LUAD	Epithelial	BASP1	0.623862	0.585	0.211	0	0.374	Enriched
LUAD	Epithelial	TUBB	0.801662	0.945	0.616	0	0.329	Enriched
LUAD	Epithelial	H2AFV	0.593122	0.988	0.649	0	0.339	Enriched
LUAD	Epithelial	HMGB3	0.733915	0.945	0.475	0	0.47	Enriched
LUAD	Epithelial	CCT2	0.661602	0.91	0.436	0	0.474	Enriched
LUAD	Epithelial	NQO1	1.02818	0.882	0.529	0	0.353	Enriched
LUAD	Epithelial	PFN1	0.642028	1	0.889	0	0.111	Enriched
LUAD	Epithelial	UBE2S	0.67448	0.765	0.314	0	0.451	Enriched
LUAD	Epithelial	RANBP1	0.646183	0.992	0.61	0	0.382	Enriched
LUAD	Epithelial	UBE2L3	0.85952	0.997	0.578	0	0.419	Enriched
LUAD	Epithelial	CHCHD10	0.632419	0.985	0.674	1.41805e-297	0.311	Enriched
LUAD	Epithelial	HMGB2	0.600148	0.671	0.314	3.51359e-291	0.357	Enriched
LUAD	Epithelial	TUBA1B	0.824225	0.986	0.715	7.86172e-284	0.271	Enriched
LUAD	Epithelial	HIST1H4C	0.690597	0.7	0.337	4.7808e-281	0.363	Enriched
LUAD	Epithelial	CHCHD2	0.703194	1	0.919	1.59756e-278	0.081	Enriched
LUAD	Epithelial	SPTSSA	0.819298	0.964	0.621	1.25624e-231	0.343	Enriched
LUAD	Epithelial	AKR1C3	0.941612	0.5	0.225	5.59405e-229	0.275	Enriched
LUAD	Epithelial	APOE	0.61472	0.72	0.367	2.58884e-197	0.353	Enriched
LUAD	Epithelial	FAM177A1	0.635304	0.967	0.652	2.47112e-177	0.315	Enriched
LUAD	Epithelial	FGB	1.27804	0.276	0.103	4.5723e-177	0.173	Enriched
LUAD	Epithelial	FGA	0.741642	0.228	0.075	3.19699e-176	0.153	Enriched
LUAD	Epithelial	LGALS1	0.601671	0.879	0.567	6.62466e-171	0.312	Enriched
LUAD	Epithelial	HPGD	1.22423	0.68	0.391	3.91481e-170	0.289	Enriched
LUAD	Epithelial	TMEM176B	0.636918	0.523	0.269	4.84125e-169	0.254	Enriched
LUAD	Epithelial	ISG15	0.907169	0.769	0.497	1.29161e-166	0.272	Enriched
LUAD	Epithelial	DEFB1	1.35425	0.316	0.144	1.07446e-140	0.172	Enriched
LUAD	Epithelial	TMEM176A	0.590818	0.501	0.27	4.21e-140	0.231	Enriched
LUAD	Epithelial	CLDN10	0.607911	0.464	0.245	1.43643e-138	0.219	Enriched
LUAD	Epithelial	SAA1	0.684036	0.363	0.171	6.51734e-130	0.192	Enriched
LUAD	Epithelial	S100A2	0.593467	0.515	0.281	1.0795e-111	0.234	Enriched
LUAD	Epithelial	FGG	1.05113	0.26	0.119	1.53015e-109	0.141	Enriched
LUAD	Epithelial	AGR2	0.89697	0.928	0.766	3.07143e-95	0.162	Enriched
LUAD	Epithelial	NFKBIA	0.699487	0.971	0.752	7.97895e-62	0.219	Enriched
LUAD	Epithelial	S100A9	1.16877	0.747	0.563	3.25224e-47	0.184	Enriched
LUAD	Epithelial	VIM	0.696395	0.811	0.577	8.57849e-44	0.234	Enriched
LUAD	Epithelial	CALCA	1.02793	0.025	0.006	3.80208e-27	0.019	Enriched
STAD	Epithelial	UBE2T	0.715359	0.678	0.124	1.85781e-236	0.554	Enriched
STAD	Epithelial	TYMS	0.73623	0.629	0.113	1.72892e-216	0.516	Enriched
STAD	Epithelial	DTYMK	0.600506	0.848	0.209	7.84628e-204	0.639	Enriched
STAD	Epithelial	PCLAF	0.660986	0.609	0.117	3.57135e-194	0.492	Enriched
STAD	Epithelial	CDKN3	0.600648	0.576	0.103	8.55369e-194	0.473	Enriched
STAD	Epithelial	TMEM106C	0.682516	0.903	0.274	4.5486e-171	0.629	Enriched
STAD	Epithelial	GGCT	0.767835	0.943	0.319	7.83903e-162	0.624	Enriched
STAD	Epithelial	PCNA	0.631506	0.821	0.25	1.85152e-141	0.571	Enriched
STAD	Epithelial	RPA3	0.658672	0.932	0.326	8.48192e-139	0.606	Enriched
STAD	Epithelial	LSM2	0.643353	0.971	0.359	5.99638e-138	0.612	Enriched
STAD	Epithelial	CDK4	0.621043	0.868	0.283	5.50046e-137	0.585	Enriched
STAD	Epithelial	NME1	0.653962	0.945	0.341	1.3653e-131	0.604	Enriched
STAD	Epithelial	C1QBP	0.98136	0.98	0.451	1.30743e-123	0.529	Enriched
STAD	Epithelial	RANBP1	0.8686	0.96	0.426	1.65331e-123	0.534	Enriched
STAD	Epithelial	SYPL1	0.61649	0.969	0.376	1.80763e-123	0.593	Enriched
STAD	Epithelial	LSM4	0.781962	0.993	0.447	1.41203e-121	0.546	Enriched
STAD	Epithelial	TUBB	1.13231	0.991	0.491	2.71832e-117	0.5	Enriched
STAD	Epithelial	PTTG1	0.600787	0.623	0.17	2.21741e-114	0.453	Enriched
STAD	Epithelial	PRDX3	0.636023	0.969	0.417	1.6612e-108	0.552	Enriched
STAD	Epithelial	SNRPE	0.60747	0.976	0.415	3.91924e-107	0.561	Enriched
STAD	Epithelial	CCT2	0.616175	0.962	0.404	1.04171e-106	0.558	Enriched
STAD	Epithelial	NDUFAB1	0.743929	0.998	0.491	1.86617e-106	0.507	Enriched
STAD	Epithelial	RAN	0.908903	1	0.6	2.72047e-104	0.4	Enriched
STAD	Epithelial	PHB2	0.635395	0.987	0.436	2.73567e-103	0.551	Enriched
STAD	Epithelial	SNRPD1	0.704373	0.978	0.442	8.77252e-102	0.536	Enriched
STAD	Epithelial	SLC25A5	0.892279	0.998	0.665	1.82616e-101	0.333	Enriched
STAD	Epithelial	CCT6A	0.713561	0.985	0.461	3.55309e-101	0.524	Enriched
STAD	Epithelial	PGAM1	0.592324	0.974	0.431	2.09913e-100	0.543	Enriched
STAD	Epithelial	DEK	0.672903	0.987	0.45	2.61525e-100	0.537	Enriched
STAD	Epithelial	GTF2A2	0.596665	0.969	0.404	1.18536e-98	0.565	Enriched
STAD	Epithelial	MRPL51	0.660294	0.991	0.474	8.65777e-98	0.517	Enriched
STAD	Epithelial	PPIA	0.898479	1	0.832	8.74247e-96	0.168	Enriched
STAD	Epithelial	MDH2	0.788018	0.996	0.518	1.36849e-95	0.478	Enriched
STAD	Epithelial	CKS2	0.747664	0.923	0.389	1.13705e-94	0.534	Enriched
STAD	Epithelial	CCT3	0.602082	0.991	0.45	1.31581e-94	0.541	Enriched
STAD	Epithelial	CACYBP	0.593137	0.982	0.449	1.68342e-92	0.533	Enriched
STAD	Epithelial	BANF1	0.671895	0.991	0.473	3.33123e-92	0.518	Enriched
STAD	Epithelial	SNRPB	0.832482	0.991	0.525	4.22504e-92	0.466	Enriched
STAD	Epithelial	MGST1	0.602449	0.916	0.38	6.0236e-91	0.536	Enriched
STAD	Epithelial	GAPDH	0.923863	1	0.888	2.09824e-90	0.112	Enriched
STAD	Epithelial	ERH	0.685934	0.996	0.509	3.24783e-89	0.487	Enriched
STAD	Epithelial	TOMM5	0.605852	0.989	0.476	5.01839e-89	0.513	Enriched
STAD	Epithelial	PLP2	0.637495	0.974	0.455	1.22639e-88	0.519	Enriched
STAD	Epithelial	RAB5IF	0.649072	0.989	0.469	8.63581e-87	0.52	Enriched
STAD	Epithelial	COX5A	0.75892	1	0.632	2.02561e-86	0.368	Enriched
STAD	Epithelial	PDIA6	0.659145	0.996	0.505	1.81064e-84	0.491	Enriched
STAD	Epithelial	SIVA1	0.590321	0.971	0.455	2.84267e-84	0.516	Enriched
STAD	Epithelial	PSMA7	0.85549	1	0.62	7.36394e-83	0.38	Enriched
STAD	Epithelial	PRDX4	0.628967	0.978	0.46	4.78348e-82	0.518	Enriched
STAD	Epithelial	NDUFB9	0.789682	0.998	0.591	1.86285e-81	0.407	Enriched
STAD	Epithelial	CD9	0.805248	0.989	0.483	1.01349e-80	0.506	Enriched
STAD	Epithelial	GAL	0.647734	0.393	0.1	9.73495e-80	0.293	Enriched
STAD	Epithelial	NME2	0.847601	0.993	0.702	6.06653e-79	0.291	Enriched
STAD	Epithelial	PRELID1	0.645726	0.998	0.532	8.64235e-79	0.466	Enriched
STAD	Epithelial	PTGES3	0.668986	0.998	0.565	3.41404e-78	0.433	Enriched
STAD	Epithelial	UQCRFS1	1.03179	0.993	0.516	9.90729e-78	0.477	Enriched
STAD	Epithelial	EIF5A	0.787516	1	0.562	1.43196e-75	0.438	Enriched
STAD	Epithelial	CHCHD2	0.682654	1	0.78	1.56029e-75	0.22	Enriched
STAD	Epithelial	H2AFZ	0.905568	0.982	0.59	2.77947e-75	0.392	Enriched
STAD	Epithelial	SNRPG	0.600807	1	0.572	1.00155e-74	0.428	Enriched
STAD	Epithelial	ENO1	0.713352	0.993	0.588	1.76602e-74	0.405	Enriched
STAD	Epithelial	ATP5MC3	0.681792	1	0.673	3.39129e-74	0.327	Enriched
STAD	Epithelial	HMGN2	0.881322	0.982	0.575	1.51527e-73	0.407	Enriched
STAD	Epithelial	ATP5F1B	0.668715	1	0.611	3.02969e-73	0.389	Enriched
STAD	Epithelial	RPN2	0.646992	0.996	0.498	4.61891e-73	0.498	Enriched
STAD	Epithelial	SLC25A3	0.672186	1	0.679	1.69527e-71	0.321	Enriched
STAD	Epithelial	ARPC1B	0.597534	0.985	0.502	2.19938e-68	0.483	Enriched
STAD	Epithelial	KDELR1	0.602058	0.996	0.544	2.90499e-67	0.452	Enriched
STAD	Epithelial	HMGB1	0.815079	1	0.753	3.30879e-67	0.247	Enriched
STAD	Epithelial	CLDN7	0.762714	0.894	0.461	5.04677e-67	0.433	Enriched
STAD	Epithelial	RPLP0	0.678009	1	0.911	2.66123e-66	0.089	Enriched
STAD	Epithelial	RPSA	0.738249	1	0.798	6.56548e-66	0.202	Enriched
STAD	Epithelial	LDHA	0.672433	0.991	0.57	8.5318e-66	0.421	Enriched
STAD	Epithelial	RPS17	0.631179	1	0.63	2.24245e-64	0.37	Enriched
STAD	Epithelial	YBX1	0.63687	1	0.706	3.45522e-64	0.294	Enriched
STAD	Epithelial	HSPD1	0.743649	0.993	0.647	6.64387e-64	0.346	Enriched
STAD	Epithelial	EEF1G	0.742305	0.982	0.587	7.51458e-64	0.395	Enriched
STAD	Epithelial	S100A16	0.703388	0.965	0.505	1.79382e-63	0.46	Enriched
STAD	Epithelial	TPI1	0.641158	1	0.75	3.16114e-63	0.25	Enriched
STAD	Epithelial	FKBP1A	0.623376	0.996	0.529	4.12627e-63	0.467	Enriched
STAD	Epithelial	COX6A1	0.63713	1	0.73	9.64344e-63	0.27	Enriched
STAD	Epithelial	PFN1	0.604251	1	0.835	1.31042e-62	0.165	Enriched
STAD	Epithelial	EPCAM	0.625448	0.998	0.616	1.49027e-60	0.382	Enriched
STAD	Epithelial	TXN	0.720958	1	0.745	1.5026e-60	0.255	Enriched
STAD	Epithelial	HINT1	0.631231	1	0.679	7.67478e-60	0.321	Enriched
STAD	Epithelial	TUBA1B	0.849931	0.996	0.665	1.00897e-59	0.331	Enriched
STAD	Epithelial	NDUFA4	0.637214	1	0.683	1.79316e-59	0.317	Enriched
STAD	Epithelial	RPS7	0.615087	1	0.826	4.63342e-59	0.174	Enriched
STAD	Epithelial	RPL7	0.632504	1	0.75	1.77676e-57	0.25	Enriched
STAD	Epithelial	CLIC1	0.657064	1	0.752	4.67168e-57	0.248	Enriched
STAD	Epithelial	CTNNB1	0.638627	0.87	0.377	4.45432e-54	0.493	Enriched
STAD	Epithelial	FABP5	0.631781	0.905	0.483	1.34044e-53	0.422	Enriched
STAD	Epithelial	LGALS3	0.75065	1	0.743	2.69501e-52	0.257	Enriched
STAD	Epithelial	S100A10	0.684578	1	0.812	9.33888e-52	0.188	Enriched
STAD	Epithelial	RPL22L1	0.733228	0.982	0.561	2.94951e-48	0.421	Enriched
STAD	Epithelial	RPL17	0.673992	1	0.791	5.35261e-45	0.209	Enriched
STAD	Epithelial	IFITM3	0.663561	0.985	0.621	4.9295e-40	0.364	Enriched
STAD	Epithelial	CCL20	0.786315	0.466	0.198	8.07836e-33	0.268	Enriched
STAD	Epithelial	FTL	0.597078	1	0.896	9.04281e-31	0.104	Enriched
STAD	Epithelial	KRT17	0.773071	0.247	0.091	4.1334e-22	0.156	Enriched
COADREAD	Epithelial	ODC1	0.601073	0.868	0.33	0	0.538	Enriched
COADREAD	Epithelial	IGFBP2	0.600495	0.707	0.267	0	0.44	Enriched
COADREAD	Epithelial	AREG	0.942392	0.86	0.428	0	0.432	Enriched
COADREAD	Epithelial	EDN1	0.636301	0.592	0.212	0	0.38	Enriched
COADREAD	Epithelial	AGR2	0.59587	0.906	0.566	0	0.34	Enriched
COADREAD	Epithelial	SLC25A6	0.607774	0.996	0.776	0	0.22	Enriched
COADREAD	Epithelial	SLC25A5	0.677687	0.991	0.688	0	0.303	Enriched
COADREAD	Epithelial	RPN2	0.590224	0.901	0.349	0	0.552	Enriched
COADREAD	Epithelial	REG1A	0.666977	0.238	0.107	1.70497e-159	0.131	Enriched
COADREAD	Epithelial	REG4	0.593265	0.266	0.153	5.00681e-105	0.113	Enriched
LIHC	Epithelial	HSPA6	1.75148	0.59	0.169	0	0.421	Enriched
LIHC	Epithelial	BTG2	0.724808	0.6	0.186	0	0.414	Enriched
LIHC	Epithelial	EPCAM	0.630572	0.319	0.087	0	0.232	Enriched
LIHC	Epithelial	GLB1	1.14102	0.699	0.227	0	0.472	Enriched
LIHC	Epithelial	CRTAP	0.622585	0.73	0.257	0	0.473	Enriched
LIHC	Epithelial	HES1	0.65513	0.8	0.37	0	0.43	Enriched
LIHC	Epithelial	TUBB	0.809778	0.979	0.681	0	0.298	Enriched
LIHC	Epithelial	CLIC1	0.787675	0.975	0.651	0	0.324	Enriched
LIHC	Epithelial	HSPA1B	0.832169	0.891	0.517	0	0.374	Enriched
LIHC	Epithelial	HSP90AB1	0.715502	0.997	0.885	0	0.112	Enriched
LIHC	Epithelial	MRPL18	0.684237	0.911	0.454	0	0.457	Enriched
LIHC	Epithelial	ZFAND2A	1.17527	0.819	0.328	0	0.491	Enriched
LIHC	Epithelial	ACTB	0.739929	1	0.961	0	0.039	Enriched
LIHC	Epithelial	BEX1	0.772364	0.268	0.04	0	0.228	Enriched
LIHC	Epithelial	GPC3	0.635937	0.625	0.383	0	0.242	Enriched
LIHC	Epithelial	PABPC1	0.795245	0.99	0.741	0	0.249	Enriched
LIHC	Epithelial	PLIN2	0.607903	0.91	0.555	0	0.355	Enriched
LIHC	Epithelial	DNAJA1	0.654999	0.951	0.577	0	0.374	Enriched
LIHC	Epithelial	STOML2	0.62761	0.949	0.56	0	0.389	Enriched
LIHC	Epithelial	HSPA5	0.853934	0.958	0.615	0	0.343	Enriched
LIHC	Epithelial	MDK	0.727575	0.952	0.629	0	0.323	Enriched
LIHC	Epithelial	GSTP1	0.809656	0.524	0.17	0	0.354	Enriched
LIHC	Epithelial	SERPINH1	0.756083	0.653	0.176	0	0.477	Enriched
LIHC	Epithelial	HSPA8	0.620355	0.986	0.748	0	0.238	Enriched
LIHC	Epithelial	MEG3	0.674804	0.252	0.035	0	0.217	Enriched
LIHC	Epithelial	HSP90AA1	1.00062	0.995	0.852	0	0.143	Enriched
LIHC	Epithelial	CKB	0.87922	0.668	0.295	0	0.373	Enriched
LIHC	Epithelial	ANXA2	0.599963	0.974	0.702	0	0.272	Enriched
LIHC	Epithelial	PKM	0.647151	0.839	0.46	0	0.379	Enriched
LIHC	Epithelial	HERPUD1	0.771363	0.875	0.453	0	0.422	Enriched
LIHC	Epithelial	NQO1	1.02744	0.66	0.244	0	0.416	Enriched
LIHC	Epithelial	HSBP1	0.606922	0.963	0.556	0	0.407	Enriched
LIHC	Epithelial	CYBA	0.795232	0.643	0.309	0	0.334	Enriched
LIHC	Epithelial	KRT19	0.606213	0.383	0.117	0	0.266	Enriched
LIHC	Epithelial	ACTG1	0.655224	0.99	0.791	0	0.199	Enriched
LIHC	Epithelial	DNAJB1	0.926046	0.916	0.493	0	0.423	Enriched
LIHC	Epithelial	FBLN1	0.634854	0.373	0.079	0	0.294	Enriched
LIHC	Epithelial	GP2	0.601857	0.249	0.03	0	0.219	Enriched
LIHC	Epithelial	PAGE5	0.803879	0.517	0.175	0	0.342	Enriched
LIHC	Epithelial	CLDN6	0.607471	0.261	0.034	0	0.227	Enriched
LIHC	Epithelial	VCX3A	1.44965	0.318	0.067	0	0.251	Enriched
LIHC	Epithelial	VCX	0.760217	0.337	0.066	0	0.271	Enriched
LIHC	Epithelial	HSPB1	0.637617	0.996	0.911	2.18378e-253	0.085	Enriched
LIHC	Epithelial	IGHG4	0.600013	0.257	0.148	1.96106e-97	0.109	Enriched
PAAD	Epithelial	SH3BGRL3	0.749514	0.98	0.482	0	0.498	Enriched
PAAD	Epithelial	SFN	0.830692	0.783	0.215	0	0.568	Enriched
PAAD	Epithelial	TSPAN1	0.657711	0.779	0.278	0	0.501	Enriched
PAAD	Epithelial	F3	0.693039	0.623	0.146	0	0.477	Enriched
PAAD	Epithelial	RHOC	0.614379	0.935	0.33	0	0.605	Enriched
PAAD	Epithelial	CD55	0.812679	0.905	0.349	0	0.556	Enriched
PAAD	Epithelial	ARF4	0.716196	0.923	0.296	0	0.627	Enriched
PAAD	Epithelial	TM4SF1	0.898626	0.906	0.472	0	0.434	Enriched
PAAD	Epithelial	CLTB	0.842718	0.948	0.331	0	0.617	Enriched
PAAD	Epithelial	SQSTM1	0.625751	0.974	0.513	0	0.461	Enriched
PAAD	Epithelial	HLA-C	0.670324	0.99	0.545	0	0.445	Enriched
PAAD	Epithelial	HLA-DRA	0.634744	0.584	0.213	0	0.371	Enriched
PAAD	Epithelial	HLA-DRB1	0.698731	0.655	0.212	0	0.443	Enriched
PAAD	Epithelial	HLA-DPA1	0.69092	0.418	0.099	0	0.319	Enriched
PAAD	Epithelial	YIPF3	0.927381	0.876	0.216	0	0.66	Enriched
PAAD	Epithelial	MRPL14	0.891331	0.858	0.205	0	0.653	Enriched
PAAD	Epithelial	HSP90AB1	0.947371	0.991	0.576	0	0.415	Enriched
PAAD	Epithelial	SEC61G	0.626894	0.982	0.44	0	0.542	Enriched
PAAD	Epithelial	CLDN4	0.905909	0.895	0.378	0	0.517	Enriched
PAAD	Epithelial	CLDN23	0.965241	0.619	0.116	0	0.503	Enriched
PAAD	Epithelial	RAB11FIP1	0.678276	0.9	0.308	0	0.592	Enriched
PAAD	Epithelial	MAL2	0.591614	0.901	0.388	0	0.513	Enriched
PAAD	Epithelial	ANXA1	1.03482	0.876	0.369	0	0.507	Enriched
PAAD	Epithelial	TXN	0.631891	0.985	0.546	0	0.439	Enriched
PAAD	Epithelial	LCN2	0.78736	0.844	0.458	0	0.386	Enriched
PAAD	Epithelial	NNMT	0.711476	0.586	0.198	0	0.388	Enriched
PAAD	Epithelial	DKK1	0.898771	0.362	0.065	0	0.297	Enriched
PAAD	Epithelial	KRT7	1.01698	0.875	0.408	0	0.467	Enriched
PAAD	Epithelial	KRT18	0.706298	0.933	0.568	0	0.365	Enriched
PAAD	Epithelial	MYL6	0.590453	0.999	0.663	0	0.336	Enriched
PAAD	Epithelial	LGALS3	0.685983	0.96	0.622	0	0.338	Enriched
PAAD	Epithelial	CRIP1	1.09452	0.874	0.252	0	0.622	Enriched
PAAD	Epithelial	TNFRSF12A	0.886776	0.796	0.218	0	0.578	Enriched
PAAD	Epithelial	MYL12A	0.843823	0.991	0.58	0	0.411	Enriched
PAAD	Epithelial	MYL12B	0.809686	0.991	0.579	0	0.412	Enriched
PAAD	Epithelial	SDCBP2	0.665499	0.821	0.233	0	0.588	Enriched
PAAD	Epithelial	MACROD2	1.16331	0.459	0.096	0	0.363	Enriched
PAAD	Epithelial	PI3	0.880032	0.358	0.073	0	0.285	Enriched
PAAD	Epithelial	SLPI	0.600844	0.878	0.422	0	0.456	Enriched
PAAD	Epithelial	WFDC2	0.592287	0.781	0.327	0	0.454	Enriched
PAAD	Epithelial	SPINT2	0.593007	0.962	0.504	0	0.458	Enriched
PAAD	Epithelial	CXCL17	1.07825	0.472	0.101	0	0.371	Enriched
PAAD	Epithelial	PLAUR	0.610785	0.793	0.183	0	0.61	Enriched
PAAD	Epithelial	MIF	0.777204	0.965	0.446	0	0.519	Enriched
PAAD	Epithelial	CLDN18	1.27223	0.503	0.206	0	0.297	Enriched
PAAD	Epithelial	SAA1	0.91161	0.296	0.06	3.79106e-298	0.236	Enriched
PAAD	Epithelial	HLA-B	0.602543	0.989	0.635	1.26971e-288	0.354	Enriched
PAAD	Epithelial	ACTB	0.598228	0.998	0.788	1.27941e-280	0.21	Enriched
PAAD	Epithelial	IFI27	0.61227	0.887	0.587	5.28347e-253	0.3	Enriched
PAAD	Epithelial	PSCA	0.970442	0.424	0.152	4.03472e-236	0.272	Enriched
PAAD	Epithelial	OLFM4	1.16145	0.275	0.093	6.02797e-172	0.182	Enriched
PAAD	Epithelial	RARRES1	1.31332	0.225	0.063	1.83396e-161	0.162	Enriched
PAAD	Epithelial	SPP1	0.834921	0.305	0.105	7.71829e-159	0.2	Enriched
PAAD	Epithelial	PLA2G2A	1.19091	0.102	0.017	2.40804e-105	0.085	Enriched
PAAD	Epithelial	GZMA	0.725519	0.071	0.018	9.04381e-52	0.053	Enriched
PAAD	Epithelial	IGLL5	0.77645	0.09	0.047	6.11895e-18	0.043	Enriched

## Sheet: Fig 3 D
CancerType	CellType	PathwayType	pathway	padj	NES
STAD	Epithelial	HALLMARK	MYC targets V1	0.0134409	2.88161
STAD	Epithelial	HALLMARK	E2F targets	0.0134409	2.6018
STAD	Epithelial	HALLMARK	Oxidative phosphorylation	0.0134409	2.5795
STAD	Epithelial	KEGG	Oxidative phosphorylation	0.0246684	2.32696
STAD	Epithelial	KEGG	Proteasome	0.0246684	2.32493
COADREAD	Epithelial	HALLMARK	MYC targets V1	0.00712251	2.2661
STAD	Epithelial	HALLMARK	G2M checkpoint	0.0134409	2.19401
LIHC	Epithelial	HALLMARK	MYC targets V1	0.00716846	2.18619
BLCA	Epithelial	HALLMARK	Oxidative phosphorylation	0.00917684	2.09992
LUAD	Epithelial	HALLMARK	MYC targets V1	0.00896218	2.08907
LUAD	Epithelial	HALLMARK	E2F targets	0.00896218	2.08473
LUAD	Epithelial	HALLMARK	Oxidative phosphorylation	0.00896218	2.04512
LUAD	Epithelial	KEGG	Proteasome	0.0179053	1.99255
STAD	Epithelial	KEGG	DNA replication	0.0246684	1.979
LUAD	Epithelial	KEGG	Oxidative phosphorylation	0.0179053	1.96685
COADREAD	Epithelial	HALLMARK	E2F targets	0.00712251	1.94882
STAD	Epithelial	HALLMARK	DNA repair	0.0134409	1.92761
LUAD	Epithelial	HALLMARK	G2M checkpoint	0.00896218	1.92687
STAD	Epithelial	HALLMARK	MYC targets V2	0.0134409	1.88656
STAD	Epithelial	KEGG	Citrate cycle TCA cycle	0.0246684	1.87099
COADREAD	Epithelial	HALLMARK	MYC targets V2	0.00712251	1.86595
STAD	Epithelial	KEGG	Glutathione metabolism	0.0246684	1.8283
COADREAD	Epithelial	KEGG	Proteasome	0.0375303	1.82136
COADREAD	Epithelial	HALLMARK	G2M checkpoint	0.00712251	1.80291
COADREAD	Epithelial	KEGG	Citrate cycle TCA cycle	0.0375303	1.80284
COADREAD	Epithelial	HALLMARK	mTORC1 signaling	0.00712251	1.79963
STAD	Epithelial	KEGG	Protein export	0.0246684	1.78151
LIHC	Epithelial	HALLMARK	E2F targets	0.00716846	1.77956
LIHC	Epithelial	KEGG	Antigen processing and presentation	0.0483117	1.77602
COADREAD	Epithelial	KEGG	Pyruvate metabolism	0.0375303	1.77437
BLCA	Epithelial	HALLMARK	MYC targets V1	0.00917684	1.75671
STAD	Epithelial	KEGG	Glycolysis gluconeogenesis	0.0347664	1.75666
COADREAD	Epithelial	HALLMARK	Oxidative phosphorylation	0.00712251	1.75604
STAD	Epithelial	KEGG	Cell cycle	0.0246684	1.75482
STAD	Epithelial	KEGG	Pyruvate metabolism	0.0347664	1.72454
LUAD	Epithelial	HALLMARK	DNA repair	0.00896218	1.71802
STAD	Epithelial	HALLMARK	mTORC1 signaling	0.0134409	1.70541
BLCA	Epithelial	KEGG	Glutathione metabolism	0.0345404	1.69489
LUAD	Epithelial	HALLMARK	MYC targets V2	0.00896218	1.68788
LIHC	Epithelial	HALLMARK	MYC targets V2	0.00716846	1.68706
BLCA	Epithelial	KEGG	Glycolysis gluconeogenesis	0.0345404	1.68676
BLCA	Epithelial	KEGG	Proteasome	0.0345404	1.68506
LUAD	Epithelial	KEGG	Cell cycle	0.0179053	1.67601
LUAD	Epithelial	HALLMARK	mTORC1 signaling	0.00896218	1.67222
BLCA	Epithelial	KEGG	Pyruvate metabolism	0.0345404	1.66837
PAAD	Epithelial	KEGG	Antigen processing and presentation	0.0110846	1.66595
PAAD	Epithelial	KEGG	Proteasome	0.0110846	1.66475
LIHC	Epithelial	HALLMARK	mTORC1 signaling	0.00716846	1.66343
COADREAD	Epithelial	KEGG	Glycolysis gluconeogenesis	0.0375303	1.64753
LUAD	Epithelial	KEGG	DNA replication	0.0179053	1.64499
BLCA	Epithelial	HALLMARK	DNA repair	0.00917684	1.64253
BLCA	Epithelial	KEGG	DNA replication	0.0345404	1.63979
LUAD	Epithelial	KEGG	Protein export	0.0179053	1.63753
LUAD	Epithelial	KEGG	Glutathione metabolism	0.0179053	1.62796
LIHC	Epithelial	HALLMARK	PI3K AKT mTOR signaling	0.00716846	1.62624
BLCA	Epithelial	KEGG	Citrate cycle TCA cycle	0.0358727	1.60666
PAAD	Epithelial	HALLMARK	Oxidative phosphorylation	0.00282805	1.60321
LUAD	Epithelial	KEGG	Citrate cycle TCA cycle	0.0294118	1.5894
LIHC	Epithelial	KEGG	Cell cycle	0.0483117	1.58085
PAAD	Epithelial	HALLMARK	MYC targets V1	0.00282805	1.58001
LIHC	Epithelial	HALLMARK	G2M checkpoint	0.00716846	1.57608
LIHC	Epithelial	HALLMARK	DNA repair	0.00716846	1.5625
LUAD	Epithelial	HALLMARK	PI3K AKT mTOR signaling	0.0132275	1.5502
PAAD	Epithelial	KEGG	Protein export	0.0444374	1.50751
PAAD	Epithelial	HALLMARK	Glycolysis	0.00282805	1.50124
LUAD	Epithelial	HALLMARK	Glycolysis	0.0132275	1.48634
PAAD	Epithelial	HALLMARK	mTORC1 signaling	0.00282805	1.46299
COADREAD	Epithelial	HALLMARK	DNA repair	0.0104613	1.46143
PAAD	Epithelial	HALLMARK	PI3K AKT mTOR signaling	0.00282805	1.44903
STAD	Epithelial	HALLMARK	Glycolysis	0.0134409	1.44881
PAAD	Epithelial	HALLMARK	DNA repair	0.00282805	1.44248
PAAD	Epithelial	HALLMARK	E2F targets	0.00611147	1.39714
PAAD	Epithelial	KEGG	Cell cycle	0.0250787	1.3525
PAAD	Epithelial	HALLMARK	G2M checkpoint	0.0175254	1.30833
BLCA	Epithelial	KEGG	B cell receptor signaling	0.0420624	-1.64515
BLCA	Epithelial	HALLMARK	Interferon-alpha response	0.0137741	-1.62526
BLCA	Epithelial	HALLMARK	Interferon-gamma response	0.00917684	-1.80613
STAD	Epithelial	KEGG	NK cell mediated cytotoxicity	0.0288977	-1.6675
STAD	Epithelial	HALLMARK	Interferon-gamma response	0.0386997	-1.42092
COADREAD	Epithelial	KEGG	B cell receptor signaling	0.0473012	-1.85175
COADREAD	Epithelial	KEGG	NK cell mediated cytotoxicity	0.0473012	-1.85858
COADREAD	Epithelial	HALLMARK	Interferon-alpha response	0.032113	-1.78338
COADREAD	Epithelial	HALLMARK	Interferon-gamma response	0.024108	-1.9982

## Sheet: Fig 3 E
Celltype	Subcluster	Cor
B	C0_MB	-0.0858728	0.196388
B	C1_AMB	0.0669307	0.314317
B	C2_AMB	-0.263149	5.75205e-05
B	C3_MB	-0.231097	0.000434725
B	C4_AMB	-0.193965	0.00327478
B	C5_AMB	0.0279346	0.674803
B	C6_MB	-0.126873	0.0557554
B	C7_AMB	0.105775	0.111192
B	C8_NB	-0.0563368	0.397182
Myeloid	C0_Mac	0.140785	0.0324522
Myeloid	C1_Mono	0.200072	0.00224844
Myeloid	C2_Mac	-0.193384	0.00316604
Myeloid	C3_Mac	-0.313706	1.14207e-06
Myeloid	C4_Mac	-0.0287801	0.663463
Myeloid	C5_DC2	-0.107609	0.102811
Myeloid	C6_Mono	0.20512	0.00172417
Myeloid	C7_Mac	-0.177481	0.00684372
Myeloid	C8_pDC	0.118422	0.0724278
Myeloid	C9_Mono	0.200022	0.00225435
Myeloid	C10_pMyeloid	0.192802	0.00325993
Myeloid	C11_Mac	-0.00634955	0.923535
T_NK	C0_CTL	-0.0204568	0.755073
T_NK	C1_CTL	-0.326633	3.02867e-07
T_NK	C2_CD4_Treg	0.242797	0.000170893
T_NK	C3_NK	-0.253847	8.30935e-05
T_NK	C4_NK	-0.0692018	0.290761
T_NK	C5_Naive_T	0.231487	0.000345651
T_NK	C6_CTL	0.0798579	0.222609
T_NK	C7_CTL	-0.0443875	0.498309
T_NK	C8_CTL	0.0316746	0.629028

## Sheet: Fig 3 F
source	target	ligand	receptor	prob	pval	interaction_name	interaction_name_2	pathway_name	annotation	evidence
BLCA_MIG_Tumor	BLCA_C2_Treg	MIF	CD74_CD44	0.0890395	0	MIF_CD74_CD44	MIF - (CD74+CD44)	MIF	Secreted Signaling	PMID: 29637711; PMID: 26175090
BLCA_MIG_Tumor	BLCA_C2_Treg	MIF	CD74_CXCR4	0.0869607	0	MIF_CD74_CXCR4	MIF - (CD74+CXCR4)	MIF	Secreted Signaling	PMID: 29637711; PMID: 24760155
BLCA_C2_Treg	BLCA_MIG_Tumor	MIF	CD74_CD44	0.0502167	0	MIF_CD74_CD44	MIF - (CD74+CD44)	MIF	Secreted Signaling	PMID: 29637711; PMID: 26175090
BLCA_MIG_Tumor	BLCA_C2_Treg	MDK	NCL	0.0404314	0	MDK_NCL	MDK - NCL	MK	Secreted Signaling	PMID: 28356350
BLCA_MIG_Tumor	BLCA_C2_Treg	MDK	ITGA4_ITGB1	0.0154186	0	MDK_ITGA4_ITGB1	MDK - (ITGA4+ITGB1)	MK	Secreted Signaling	PMID: 28356350
LUAD_MIG_Tumor	LUAD_C2_Treg	MIF	CD74_CXCR4	0.106307	0	MIF_CD74_CXCR4	MIF - (CD74+CXCR4)	MIF	Secreted Signaling	PMID: 29637711; PMID: 24760155
LUAD_MIG_Tumor	LUAD_C2_Treg	MIF	CD74_CD44	0.0794267	0	MIF_CD74_CD44	MIF - (CD74+CD44)	MIF	Secreted Signaling	PMID: 29637711; PMID: 26175090
LUAD_MIG_Tumor	LUAD_C2_Treg	MDK	NCL	0.0265213	0	MDK_NCL	MDK - NCL	MK	Secreted Signaling	PMID: 28356350
LUAD_MIG_Tumor	LUAD_C2_Treg	LGALS9	PTPRC	0.00478631	0	LGALS9_CD45	LGALS9 - CD45	GALECTIN	Secreted Signaling	PMID: 30120235
LUAD_MIG_Tumor	LUAD_C2_Treg	LGALS9	CD44	0.00349184	0	LGALS9_CD44	LGALS9 - CD44	GALECTIN	Secreted Signaling	PMID: 25065622
STAD_MIG_Tumor	STAD_C2_Treg	MIF	CD74_CXCR4	0.144965	0	MIF_CD74_CXCR4	MIF - (CD74+CXCR4)	MIF	Secreted Signaling	PMID: 29637711; PMID: 24760155
STAD_MIG_Tumor	STAD_C2_Treg	MIF	CD74_CD44	0.12512	0	MIF_CD74_CD44	MIF - (CD74+CD44)	MIF	Secreted Signaling	PMID: 29637711; PMID: 26175090
STAD_MIG_Tumor	STAD_C2_Treg	MDK	NCL	0.0595249	0	MDK_NCL	MDK - NCL	MK	Secreted Signaling	PMID: 28356350
STAD_MIG_Tumor	STAD_C2_Treg	LGALS9	PTPRC	0.0195419	0	LGALS9_CD45	LGALS9 - CD45	GALECTIN	Secreted Signaling	PMID: 30120235
STAD_MIG_Tumor	STAD_C2_Treg	LGALS9	CD44	0.0117072	0	LGALS9_CD44	LGALS9 - CD44	GALECTIN	Secreted Signaling	PMID: 25065622
COADREAD_MIG_Tumor	COADREAD_C2_Treg	MIF	CD74_CXCR4	0.121705	0	MIF_CD74_CXCR4	MIF - (CD74+CXCR4)	MIF	Secreted Signaling	PMID: 29637711; PMID: 24760155
COADREAD_MIG_Tumor	COADREAD_C2_Treg	MIF	CD74_CD44	0.0992276	0	MIF_CD74_CD44	MIF - (CD74+CD44)	MIF	Secreted Signaling	PMID: 29637711; PMID: 26175090
COADREAD_MIG_Tumor	COADREAD_C2_Treg	LGALS9	PTPRC	0.0168748	0	LGALS9_CD45	LGALS9 - CD45	GALECTIN	Secreted Signaling	PMID: 30120235
COADREAD_MIG_Tumor	COADREAD_C2_Treg	MDK	NCL	0.0157675	0	MDK_NCL	MDK - NCL	MK	Secreted Signaling	PMID: 28356350
COADREAD_MIG_Tumor	COADREAD_C2_Treg	LGALS9	CD44	0.0151871	0	LGALS9_CD44	LGALS9 - CD44	GALECTIN	Secreted Signaling	PMID: 25065622
LIHC_MIG_Tumor	LIHC_C2_Treg	MIF	CD74_CXCR4	0.124391	0	MIF_CD74_CXCR4	MIF - (CD74+CXCR4)	MIF	Secreted Signaling	PMID: 29637711; PMID: 24760155
LIHC_MIG_Tumor	LIHC_C2_Treg	MIF	CD74_CD44	0.0885433	0	MIF_CD74_CD44	MIF - (CD74+CD44)	MIF	Secreted Signaling	PMID: 29637711; PMID: 26175090
LIHC_MIG_Tumor	LIHC_C2_Treg	MDK	NCL	0.0562882	0	MDK_NCL	MDK - NCL	MK	Secreted Signaling	PMID: 28356350
LIHC_MIG_Tumor	LIHC_C2_Treg	SPP1	CD44	0.03343	0	SPP1_CD44	SPP1 - CD44	SPP1	Secreted Signaling	PMID: 21907263
LIHC_C2_Treg	LIHC_MIG_Tumor	NAMPT	ITGA5_ITGB1	0.00385567	0	NAMPT_ITGA5_ITGB1	NAMPT - (ITGA5+ITGB1)	VISFATIN	Secreted Signaling	PMID: 28490838
PAAD_MIG_Tumor	PAAD_C2_Treg	MIF	CD74_CXCR4	0.0272164	0	MIF_CD74_CXCR4	MIF - (CD74+CXCR4)	MIF	Secreted Signaling	PMID: 29637711; PMID: 24760155
PAAD_MIG_Tumor	PAAD_C2_Treg	LGALS9	PTPRC	0.0166688	0	LGALS9_CD45	LGALS9 - CD45	GALECTIN	Secreted Signaling	PMID: 30120235
PAAD_MIG_Tumor	PAAD_C2_Treg	MDK	NCL	0.0162691	0	MDK_NCL	MDK - NCL	MK	Secreted Signaling	PMID: 28356350
PAAD_MIG_Tumor	PAAD_C2_Treg	MDK	ITGA4_ITGB1	0.0143328	0	MDK_ITGA4_ITGB1	MDK - (ITGA4+ITGB1)	MK	Secreted Signaling	PMID: 28356350
PAAD_MIG_Tumor	PAAD_C2_Treg	LGALS9	CD44	0.00440644	0	LGALS9_CD44	LGALS9 - CD44	GALECTIN	Secreted Signaling	PMID: 25065622

## Sheet: Sup Fig 4 I
M1_Polarization	M2_Polarization
IL12	ARG1		M1 and M2 marker genes are collected form paper of 'Single-cell landscape of the ecosystem in early-relapse hepatocellular carcinoma'
IL23	ARG2
IL12	IL10
TNF	CD32
IL6	CD163
CD86	CD23
IL1B	CD200R1
MARCO	PDCD1LG2
NOS2	CD274
IL12	MARCO
CD64	CSF1R
CD80	CD206
CXCR10	IL1RN
IL23	IL1R2
CXCL9	IL4R
CXCL10	CCL4
CXCL11	CCL13
CD86	CCL20
IL1A	CCL17
IL1B	CCL18
IL6	CCL22
TNF	CCL24
CCL5	LYVE1
IRF5	VEGFA
IRF1	VEGFB
CD40	VEGFC
IDO1	VEGFD
KYNU	EGF
CCR7	CTSA
	CTSB
	CSTC
	CTSD
	TGFB1
	TGFB2
	TGFB3
	MMP14
	MMP19
	MMP9
	CLEC7A
	WNT7B
	FASL
	TNFSF12
	TNFSF8
	CD276
	VTCN1
	MSR1
	FN1
	IRF4
