# Supplementary material for: Pancancer Fine‐Mapping of Mutational Intolerance Identifies CHEK1 as an Immunosuppressive Driver in Lung Adenocarcinoma
Source: Adv Sci (Weinh). 2026 Feb 21;13(25):e21265. doi: 10.1002/advs.202521265 (PMC13137788; doi:10.1002/advs.202521265)
Supplement: Supplementary file 2 — Supporting File 2: advs74522‐sup‐0002‐Supplementary Tables S1‐S9.zip. [file ADVS-13-e21265-s001.zip › Supplementary Table S6.xlsx]

## Sheet: Mapping summary
Library	SampleID	Raw Reads Number	Raw Bases Number	RawQ30	Clean Reads Number	Unique Mapped Reads Number	% Unique Mapped Reads
I	NC-1	25255698	7576709400	96.475	24922676	22620262	90.76
	NC-2	20708952	6212685600	96.34	20428763	18545019	90.78
	NC-3	19296504	5788951200	96.235	19032131	17212139	90.44
	shDHX37-2-r1	21335409	6400622700	96.37	21027005	18600891	88.46
	shDHX37-2-r2	21370502	6411150600	96.38	21060705	18936076	89.91
	shDHX37-2-r3	20885772	6265731600	96.305	20584047	18434038	89.55
II	NC-1	23297895	6989368500	92.86	22310619	20211158	90.5899
	NC-2	20953041	6285912300	91.23	19935071	18001493	90.3006
	NC-3	23764630	7129389000	92.06	22738827	20565392	90.4417
	shCDC45-1-1	22613060	6783918000	91.97	21383862	19200880	89.7915
	shCDC45-1-2	19015371	5704611300	92.37	18191509	16330828	89.7717
	shCDC45-1-3	22536926	6761077800	91.89	21543918	19324346	89.6975
	shCHEK1-1-1	18324568	5497370400	88.82	17181635	15464585	90.0065
	shCHEK1-1-2	23597080	7079124000	92.19	22410850	20271927	90.4559
	shCHEK1-1-3	24364375	7309312500	91.42	23184514	20943579	90.3343
	Average	2.18213e+07	6546395660	93.5277	2.10624e+07	1.89775e+07	90.086

## Sheet: DEGs-DHX37
GeneSymbol	Mean Expression	log2FoldChange	pvalue	padj	gene_id	GeneType	Up/Down
GJB1	297.966	10.7153	6.68124e-19	4.08385e-17	ENSG00000169562.13	protein_coding	Up
TSPAN8	126.147	10.4363	9.78682e-18	5.38362e-16	ENSG00000127324.9	protein_coding	Up
GSTA1	75.541	9.69762	9.47711e-16	4.42635e-14	ENSG00000243955.6	protein_coding	Up
HABP2	265.8	9.06888	1.83359e-25	1.74571e-23	ENSG00000148702.15	protein_coding	Up
GSTA2	40.6792	8.80429	6.28499e-13	2.20055e-11	ENSG00000244067.3	protein_coding	Up
SLC17A4	33.2843	8.51645	4.97694e-12	1.57342e-10	ENSG00000146039.11	protein_coding	Up
SERPINA6	31.7344	8.44787	8.81741e-12	2.69464e-10	ENSG00000170099.6	protein_coding	Up
CFI	336.794	8.40569	1.85408e-39	3.73137e-37	ENSG00000205403.14	protein_coding	Up
ALB	168.593	8.4052	6.22942e-22	4.80383e-20	ENSG00000163631.17	protein_coding	Up
FGB	13876.7	8.38298	0	0	ENSG00000171564.12	protein_coding	Up
TCN1	439.925	8.37871	1.53937e-52	5.44365e-50	ENSG00000134827.8	protein_coding	Up
BPIFB1	28.2095	8.27906	4.998e-11	1.41719e-09	ENSG00000125999.11	protein_coding	Up
SERPINB11	200.93	8.24607	1.32234e-26	1.33605e-24	ENSG00000206072.13	protein_coding	Up
UGT2B10	25.9357	8.15183	6.34708e-11	1.78136e-09	ENSG00000109181.12	protein_coding	Up
CLRN3	24.8196	8.08929	8.96669e-11	2.47725e-09	ENSG00000180745.5	protein_coding	Up
PRODH2	121.936	7.94186	5.32721e-20	3.55444e-18	ENSG00000250799.11	protein_coding	Up
SERPINB3	406.233	7.67697	2.59802e-55	1.05428e-52	ENSG00000057149.16	protein_coding	Up
ITIH5	606.691	7.67315	8.23967e-83	1.01982e-79	ENSG00000123243.15	protein_coding	Up
F5	1200.46	7.61923	1.01061e-127	3.57379e-124	ENSG00000198734.12	protein_coding	Up
ADGRG5	30.5541	7.4227	2.24847e-09	5.29577e-08	ENSG00000159618.16	protein_coding	Up
NRAP	55.9632	7.40604	6.96189e-12	2.15418e-10	ENSG00000197893.14	protein_coding	Up
C4BPA	553.592	7.38376	3.30746e-87	5.11705e-84	ENSG00000123838.11	protein_coding	Up
PPP1R14D	110.301	7.381	2.46334e-21	1.83116e-19	ENSG00000166143.10	protein_coding	Up
SLC13A2	28.8442	7.34122	4.21744e-09	9.60428e-08	ENSG00000007216.15	protein_coding	Up
PIGR	13.5166	7.21632	2.09169e-08	4.30406e-07	ENSG00000162896.6	protein_coding	Up
LBP	265.864	7.18856	1.14868e-48	3.51042e-46	ENSG00000129988.6	protein_coding	Up
UGT2B15	24.7375	7.11536	1.12066e-08	2.39146e-07	ENSG00000196620.10	protein_coding	Up
FGA	19681.7	7.10636	8.10074e-304	1.00263e-299	ENSG00000171560.16	protein_coding	Up
CLDN2	10522.9	7.09562	3.18636e-291	2.62917e-287	ENSG00000165376.12	protein_coding	Up
FGG	10801.9	6.83044	5.52437e-182	2.73501e-178	ENSG00000171557.17	protein_coding	Up
F13B	72.6415	6.76786	8.37353e-17	4.17059e-15	ENSG00000143278.5	protein_coding	Up
KNG1	9.44274	6.69768	3.77747e-07	6.46663e-06	ENSG00000113889.14	protein_coding	Up
SCGN	17.9737	6.65009	1.50636e-07	2.72179e-06	ENSG00000079689.14	protein_coding	Up
CFTR	207.927	6.588	3.37678e-45	9.28765e-43	ENSG00000001626.16	protein_coding	Up
CRISP3	30.5933	6.51905	2.26796e-09	5.32917e-08	ENSG00000096006.12	protein_coding	Up
TGM3	55.71	6.38905	5.80605e-15	2.46523e-13	ENSG00000125780.12	protein_coding	Up
TMEM71	7.6103	6.38699	2.09049e-06	3.13244e-05	ENSG00000165071.15	protein_coding	Up
ADH4	14.8152	6.36897	5.54105e-07	9.15643e-06	ENSG00000198099.9	protein_coding	Up
C6	14.7662	6.36619	7.20567e-07	1.16657e-05	ENSG00000039537.14	protein_coding	Up
CATSPERB	38.9269	6.28065	5.32005e-12	1.67548e-10	ENSG00000133962.8	protein_coding	Up
PLPPR1	6.72723	6.20453	6.033e-06	8.18755e-05	ENSG00000148123.15	protein_coding	Up
BPIFA1	6.55928	6.17497	6.8288e-06	9.17201e-05	ENSG00000198183.12	protein_coding	Up
SERPINB4	152.079	6.15955	5.40655e-12	1.70056e-10	ENSG00000206073.11	protein_coding	Up
MYCN	47.3965	6.14102	5.19145e-15	2.22719e-13	ENSG00000134323.12	protein_coding	Up
VTCN1	58.7187	6.13199	6.42472e-18	3.60629e-16	ENSG00000134258.17	protein_coding	Up
KRT20	11.8337	6.03872	2.81069e-06	4.11204e-05	ENSG00000171431.4	protein_coding	Up
KRT23	5.63747	5.95333	1.96248e-05	0.000237667	ENSG00000108244.17	protein_coding	Up
ADH6	230.619	5.91284	3.8031e-53	1.38444e-50	ENSG00000172955.17	protein_coding	Up
AHSG	10.7272	5.89959	5.81879e-06	7.9229e-05	ENSG00000145192.13	protein_coding	Up
ITIH2	297.383	5.88935	4.63669e-71	3.10207e-68	ENSG00000151655.19	protein_coding	Up
NME8	5.30553	5.85942	8.54515e-05	0.000887276	ENSG00000086288.12	protein_coding	Up
ANKS4B	171.046	5.83057	1.10941e-11	3.36135e-10	ENSG00000175311.7	protein_coding	Up
KCNE3	5.09903	5.81072	4.24978e-05	0.00047494	ENSG00000175538.11	protein_coding	Up
CDH6	261.25	5.79744	2.77397e-63	1.49276e-60	ENSG00000113361.13	protein_coding	Up
EDN3	9.95239	5.78741	9.76983e-06	0.000126951	ENSG00000124205.18	protein_coding	Up
SLC17A3	145.576	5.76456	2.53861e-40	5.41731e-38	ENSG00000124564.17	protein_coding	Up
SERPINA5	18.2212	5.76415	2.1485e-07	3.82343e-06	ENSG00000188488.14	protein_coding	Up
ASCL1	4.90658	5.75686	5.64096e-05	0.000613247	ENSG00000139352.4	protein_coding	Up
AZGP1	4.84335	5.73228	5.83798e-05	0.000633274	ENSG00000160862.13	protein_coding	Up
LCN2	60.8971	5.69611	5.80103e-20	3.86018e-18	ENSG00000148346.12	protein_coding	Up
CYP4F2	8.99008	5.64221	2.40688e-05	0.000285892	ENSG00000186115.13	protein_coding	Up
NPY5R	16.0236	5.5794	8.04682e-07	1.28843e-05	ENSG00000164129.12	protein_coding	Up
TM4SF4	2595.8	5.52343	1.289e-147	5.318e-144	ENSG00000169903.7	protein_coding	Up
KCNJ16	237.384	5.4634	1.07682e-54	4.16493e-52	ENSG00000153822.15	protein_coding	Up
SPTSSB	29.4595	5.45219	1.93264e-11	5.70209e-10	ENSG00000196542.8	protein_coding	Up
RBP4	466.275	5.42995	1.91155e-73	1.63167e-70	ENSG00000138207.14	protein_coding	Up
TECTB	3.84389	5.3988	0.000286987	0.00256095	ENSG00000119913.6	protein_coding	Up
GPR141	42.4539	5.3794	3.19289e-15	1.40885e-13	ENSG00000187037.9	protein_coding	Up
NR3C2	28.0321	5.37463	3.18671e-11	9.2478e-10	ENSG00000151623.15	protein_coding	Up
PPBP	7.43612	5.35458	7.99753e-05	0.00083744	ENSG00000163736.4	protein_coding	Up
DMBT1	7.36246	5.33986	9.64871e-05	0.000986552	ENSG00000187908.20	protein_coding	Up
NR1H4	153.605	5.30576	2.00273e-39	3.99804e-37	ENSG00000012504.15	protein_coding	Up
DRC7	3.56102	5.29686	0.000638256	0.00509822	ENSG00000159625.15	protein_coding	Up
ROS1	32.6039	5.27941	6.50777e-12	2.02379e-10	ENSG00000047936.11	protein_coding	Up
HAO1	3.53664	5.27639	0.00048898	0.00406865	ENSG00000101323.5	protein_coding	Up
CA9	293.175	5.27207	3.69373e-65	2.17701e-62	ENSG00000107159.13	protein_coding	Up
KCNU1	12.6673	5.22368	7.54102e-06	0.000100449	ENSG00000215262.8	protein_coding	Up
TSPOAP1	3.35714	5.20217	0.000653353	0.00519701	ENSG00000005379.17	protein_coding	Up
PAH	3.33129	5.1932	0.000653945	0.00519996	ENSG00000171759.10	protein_coding	Up
ACP3	12.1222	5.16142	1.33316e-05	0.000167179	ENSG00000014257.16	protein_coding	Up
SLC38A11	6.44294	5.14074	0.000203931	0.00190208	ENSG00000169507.9	protein_coding	Up
UGT2B7	23.9636	5.13853	7.89006e-10	1.94726e-08	ENSG00000171234.14	protein_coding	Up
RP4-816K17.2	59.324	5.13115	4.14954e-18	2.36677e-16	ENSG00000286022.1	protein_coding	Up
F7	47.3967	5.11965	3.0267e-17	1.57071e-15	ENSG00000057593.14	protein_coding	Up
MAT1A	11.7238	5.11783	8.25748e-06	0.000109016	ENSG00000151224.13	protein_coding	Up
COL8A1	3.13903	5.10939	0.00108406	0.00792521	ENSG00000144810.16	protein_coding	Up
BAAT	226.654	5.094	1.0883e-44	2.96042e-42	ENSG00000136881.12	protein_coding	Up
SNCAIP	3.07439	5.08512	0.00122439	0.00877494	ENSG00000064692.20	protein_coding	Up
CFHR1	50.6317	5.04954	1.96011e-18	1.15801e-16	ENSG00000244414.7	protein_coding	Up
ASGR2	2.98519	5.03632	0.0013507	0.00949866	ENSG00000161944.16	protein_coding	Up
TRIL	2.93362	5.01584	0.00142199	0.0099183	ENSG00000255690.3	protein_coding	Up
LDLRAD1	5.86324	5.00198	0.000317548	0.00279526	ENSG00000203985.11	protein_coding	Up
NMUR2	10.621	4.97457	1.99539e-05	0.000241061	ENSG00000132911.5	protein_coding	Up
AGR3	2.79286	4.94278	0.00177099	0.0119225	ENSG00000173467.9	protein_coding	Up
RP11-277P12.6	87.1037	4.91389	2.34547e-25	2.22451e-23	ENSG00000255641.1	protein_coding	Up
SUCNR1	150.265	4.887	1.89454e-34	2.85961e-32	ENSG00000198829.6	protein_coding	Up
AFF2	5.31941	4.87044	0.00115359	0.0083668	ENSG00000155966.14	protein_coding	Up
PALMD	192.829	4.82835	1.26431e-48	3.81667e-46	ENSG00000099260.11	protein_coding	Up
MYBPC1	2.49844	4.77825	0.00333183	0.0201653	ENSG00000196091.15	protein_coding	Up
CORO2A	636.198	4.75418	6.21884e-93	1.18416e-89	ENSG00000106789.13	protein_coding	Up
USH1C	202.564	4.7515	4.61889e-50	1.48488e-47	ENSG00000006611.17	protein_coding	Up
APOH	425.579	4.74683	4.01026e-86	5.83942e-83	ENSG00000091583.11	protein_coding	Up
RGS4	4.89063	4.74252	0.000907518	0.00683025	ENSG00000117152.14	protein_coding	Up
KIAA2012	13.3792	4.7047	1.33166e-06	2.06153e-05	ENSG00000182329.14	protein_coding	Up
TTR	2.31906	4.67199	0.00477539	0.0270493	ENSG00000118271.12	protein_coding	Up
MUC5B	6744.31	4.66014	9.41983e-71	6.13628e-68	ENSG00000117983.17	protein_coding	Up
HSD3B1	2.29322	4.65902	0.0051054	0.0285169	ENSG00000203857.10	protein_coding	Up
TM4SF5	17.2186	4.65438	3.99623e-08	7.95839e-07	ENSG00000142484.7	protein_coding	Up
CEACAM5	256.774	4.6345	2.77533e-44	7.38714e-42	ENSG00000105388.16	protein_coding	Up
GLDN	8.30712	4.59081	0.000115248	0.00115781	ENSG00000186417.14	protein_coding	Up
RERG	132.021	4.58477	4.00786e-41	9.18616e-39	ENSG00000134533.6	protein_coding	Up
ADAM28	78.46	4.58473	3.8973e-27	4.01974e-25	ENSG00000042980.13	protein_coding	Up
KLRC2	94.0306	4.57119	2.31172e-27	2.41453e-25	ENSG00000205809.10	protein_coding	Up
A1CF	36.3672	4.56622	1.82334e-14	7.50999e-13	ENSG00000148584.15	protein_coding	Up
FFAR2	2.13956	4.55765	0.00690269	0.0362088	ENSG00000126262.5	protein_coding	Up
ENTPD2	78.4822	4.54548	3.29951e-06	4.72662e-05	ENSG00000054179.12	protein_coding	Up
GRM1	2.11366	4.54369	0.00768238	0.0393726	ENSG00000152822.14	protein_coding	Up
KCNA2	8.01258	4.53513	0.000142895	0.00139151	ENSG00000177301.16	protein_coding	Up
UNC5CL	132.411	4.45552	3.79105e-40	8.02082e-38	ENSG00000124602.10	protein_coding	Up
KLRC3	40.5051	4.42114	2.15346e-14	8.78202e-13	ENSG00000205810.9	protein_coding	Up
CPB2	7.26517	4.4039	0.000265907	0.00239268	ENSG00000080618.17	protein_coding	Up
CP	3218.93	4.39316	1.10873e-82	1.30692e-79	ENSG00000047457.14	protein_coding	Up
COL11A1	291.821	4.39213	1.44725e-57	6.07208e-55	ENSG00000060718.22	protein_coding	Up
WNT1	3.83478	4.37284	0.00301269	0.0185653	ENSG00000125084.12	protein_coding	Up
PRR15L	53.5134	4.37186	3.81334e-20	2.57208e-18	ENSG00000167183.3	protein_coding	Up
ANXA13	674.306	4.37128	1.18633e-99	2.66968e-96	ENSG00000104537.17	protein_coding	Up
SLC17A1	10.4283	4.33118	2.08039e-05	0.000250111	ENSG00000124568.12	protein_coding	Up
TM4SF20	693.28	4.32711	2.74068e-96	5.65356e-93	ENSG00000168955.4	protein_coding	Up
MILR1	93.5354	4.32291	2.42209e-29	2.84153e-27	ENSG00000271605.6	protein_coding	Up
MGAM	141.674	4.32202	9.28435e-42	2.18881e-39	ENSG00000257335.8	protein_coding	Up
RNF128	13.8004	4.31895	1.28732e-06	2.0004e-05	ENSG00000133135.14	protein_coding	Up
SLPI	964.957	4.31063	3.4254e-61	1.73046e-58	ENSG00000124107.5	protein_coding	Up
NPY1R	61.293	4.30008	3.86231e-22	3.03517e-20	ENSG00000164128.7	protein_coding	Up
C9orf152	40.6703	4.28904	2.21185e-16	1.07568e-14	ENSG00000188959.10	protein_coding	Up
KLRC4	6.7691	4.28302	0.000438278	0.00370531	ENSG00000183542.5	protein_coding	Up
SELL	6.65037	4.24899	0.000730731	0.00570615	ENSG00000188404.10	protein_coding	Up
ABCB4	3.52074	4.24009	0.00465806	0.0265253	ENSG00000005471.19	protein_coding	Up
ERBB3	619.916	4.18319	9.02841e-68	5.45096e-65	ENSG00000065361.17	protein_coding	Up
ALOX5	34.472	4.17033	9.75005e-14	3.69041e-12	ENSG00000012779.11	protein_coding	Up
FGL1	1136.93	4.15331	7.86884e-65	4.42694e-62	ENSG00000104760.17	protein_coding	Up
DCC	3.29641	4.14789	0.00608516	0.0327604	ENSG00000187323.12	protein_coding	Up
ANXA10	101.325	4.10045	6.39098e-27	6.51038e-25	ENSG00000109511.12	protein_coding	Up
TC2N	387.207	4.07354	2.94298e-46	8.47099e-44	ENSG00000165929.13	protein_coding	Up
RP11-229P13.28	17.3058	4.04365	5.37164e-08	1.04783e-06	ENSG00000284341.1	protein_coding	Up
ONECUT3	5.66961	4.042	0.00183492	0.0122794	ENSG00000205922.5	protein_coding	Up
CACNA1D	381.114	4.0192	2.89648e-68	1.79249e-65	ENSG00000157388.20	protein_coding	Up
IGFBP5	101.841	4.01786	1.08468e-31	1.36296e-29	ENSG00000115461.5	protein_coding	Up
UGT2B11	19.6909	4.01616	2.35643e-08	4.81279e-07	ENSG00000213759.10	protein_coding	Up
PIP	56.7813	4.01411	5.97449e-18	3.36885e-16	ENSG00000159763.4	protein_coding	Up
TJP3	282.236	4.00971	4.72818e-41	1.06401e-38	ENSG00000105289.15	protein_coding	Up
SULT1A2	2.97984	3.9864	0.00963493	0.0468572	ENSG00000197165.11	protein_coding	Up
ST6GALNAC1	21.9505	3.9602	4.71762e-09	1.0625e-07	ENSG00000070526.15	protein_coding	Up
FLRT2	247.193	3.95945	1.84535e-43	4.70926e-41	ENSG00000185070.12	protein_coding	Up
METTL7A	35.2477	3.95614	4.1254e-14	1.60819e-12	ENSG00000185432.12	protein_coding	Up
LGALS2	19.1703	3.95436	1.8748e-08	3.89663e-07	ENSG00000100079.7	protein_coding	Up
CDH17	661.964	3.94364	2.06197e-48	6.14965e-46	ENSG00000079112.10	protein_coding	Up
F2	99.9432	3.93731	5.04886e-28	5.57944e-26	ENSG00000180210.15	protein_coding	Up
HGF	16.0872	3.91509	4.36947e-07	7.3881e-06	ENSG00000019991.18	protein_coding	Up
AGTR1	109.951	3.89558	3.89691e-34	5.74192e-32	ENSG00000144891.19	protein_coding	Up
UGT2B28	5.24092	3.88375	0.00560052	0.0307191	ENSG00000135226.18	protein_coding	Up
UGT2A3	10.3521	3.8801	1.89387e-05	0.000230034	ENSG00000135220.11	protein_coding	Up
SLC4A4	506.834	3.86146	1.72835e-59	7.92287e-57	ENSG00000080493.18	protein_coding	Up
STK32A	25.142	3.8456	1.30653e-09	3.16455e-08	ENSG00000169302.16	protein_coding	Up
COL28A1	12.6746	3.84545	4.35321e-06	6.06753e-05	ENSG00000215018.10	protein_coding	Up
LGALS4	50.561	3.83498	6.09226e-17	3.07144e-15	ENSG00000171747.9	protein_coding	Up
MMP7	1080.67	3.83354	2.85151e-71	1.96073e-68	ENSG00000137673.9	protein_coding	Up
SLC26A9	40.0722	3.8272	1.53798e-13	5.71638e-12	ENSG00000174502.19	protein_coding	Up
ST18	4.88757	3.79794	0.00464053	0.0264377	ENSG00000147488.11	protein_coding	Up
MYO1A	55.6864	3.77563	3.65175e-19	2.28271e-17	ENSG00000166866.13	protein_coding	Up
CACNA2D3	26.4006	3.75664	1.73501e-10	4.61314e-09	ENSG00000157445.15	protein_coding	Up
ADGRL3	73.3107	3.73915	7.00651e-23	5.80064e-21	ENSG00000150471.17	protein_coding	Up
ACSL5	162.222	3.73899	3.05742e-37	5.31482e-35	ENSG00000197142.11	protein_coding	Up
GALNTL6	65.9852	3.72684	5.31635e-22	4.11253e-20	ENSG00000174473.16	protein_coding	Up
NEB	133.034	3.72668	9.46359e-34	1.36199e-31	ENSG00000183091.20	protein_coding	Up
SPINT1	72.6119	3.7258	3.07429e-18	1.77392e-16	ENSG00000166145.15	protein_coding	Up
RP11-281A20.3	23.3033	3.72499	2.13333e-09	5.03898e-08	ENSG00000285082.2	protein_coding	Up
ANK3	311.973	3.72325	2.82688e-54	1.04443e-51	ENSG00000151150.22	protein_coding	Up
CXCL1	1059.27	3.71929	8.00857e-63	4.21796e-60	ENSG00000163739.5	protein_coding	Up
SPP1	5362.14	3.7157	1.50733e-78	1.4925e-75	ENSG00000118785.15	protein_coding	Up
ABCB5	4.64495	3.71361	0.00469037	0.0266603	ENSG00000004846.17	protein_coding	Up
SERPINA3	306.499	3.71051	5.32652e-43	1.31853e-40	ENSG00000196136.18	protein_coding	Up
CDH1	2163.81	3.70614	3.04329e-92	5.38098e-89	ENSG00000039068.20	protein_coding	Up
RP11-986E7.7	310.866	3.69813	1.50159e-44	4.04027e-42	ENSG00000273259.3	protein_coding	Up
GPNMB	70.4685	3.67975	1.92021e-23	1.66782e-21	ENSG00000136235.17	protein_coding	Up
CFH	2853.59	3.65811	1.26379e-42	3.03726e-40	ENSG00000000971.16	protein_coding	Up
CLEC4E	17.7534	3.63691	4.8717e-08	9.56338e-07	ENSG00000166523.8	protein_coding	Up
DCDC1	17.4513	3.62138	1.16732e-07	2.14043e-06	ENSG00000170959.15	protein_coding	Up
HHLA2	37.0697	3.61659	3.49452e-14	1.37964e-12	ENSG00000114455.13	protein_coding	Up
SLC23A1	219.868	3.60152	4.19278e-35	6.56887e-33	ENSG00000170482.17	protein_coding	Up
SLC7A2	2152.8	3.59884	3.75117e-72	2.73108e-69	ENSG00000003989.18	protein_coding	Up
TOX	60.7613	3.54765	3.92863e-18	2.25114e-16	ENSG00000198846.6	protein_coding	Up
KRT4	8.36867	3.5448	0.00018945	0.00177638	ENSG00000170477.13	protein_coding	Up
ANG	650.16	3.54301	3.3434e-73	2.66976e-70	ENSG00000214274.10	protein_coding	Up
BCO2	43.251	3.53084	7.19341e-13	2.49244e-11	ENSG00000197580.13	protein_coding	Up
TLR4	133.59	3.52576	1.78081e-26	1.76328e-24	ENSG00000136869.16	protein_coding	Up
PACSIN1	37.2498	3.5224	2.86885e-12	9.31963e-11	ENSG00000124507.11	protein_coding	Up
ACY3	75.3213	3.51677	2.80969e-17	1.46732e-15	ENSG00000132744.8	protein_coding	Up
RAB37	249.158	3.51034	5.86083e-38	1.0513e-35	ENSG00000172794.20	protein_coding	Up
WNT4	129.45	3.4932	1.44703e-27	1.52425e-25	ENSG00000162552.15	protein_coding	Up
HGD	957.833	3.49248	1.53382e-64	8.43736e-62	ENSG00000113924.12	protein_coding	Up
POU1F1	3.95972	3.47443	0.00906945	0.0447573	ENSG00000064835.12	protein_coding	Up
GASK1B	385.729	3.47286	6.65213e-48	1.96032e-45	ENSG00000164125.16	protein_coding	Up
IL1B	11.7756	3.465	1.7083e-05	0.000209654	ENSG00000125538.12	protein_coding	Up
LRG1	30.1183	3.46027	3.28094e-09	7.56205e-08	ENSG00000171236.10	protein_coding	Up
PLIN1	21.6165	3.45622	4.28375e-08	8.4832e-07	ENSG00000166819.12	protein_coding	Up
NKD1	263.901	3.45546	5.93687e-38	1.05728e-35	ENSG00000140807.7	protein_coding	Up
ABCA8	97.6183	3.44518	1.07737e-22	8.77274e-21	ENSG00000141338.14	protein_coding	Up
JCHAIN	7.76554	3.44448	0.000405144	0.00345826	ENSG00000132465.12	protein_coding	Up
TNFSF14	131.466	3.44261	9.167e-33	1.22e-30	ENSG00000125735.11	protein_coding	Up
PTGS2	3163.49	3.43301	1.58008e-84	2.0586e-81	ENSG00000073756.13	protein_coding	Up
DACT2	5.87933	3.43204	0.0025547	0.0162027	ENSG00000164488.12	protein_coding	Up
RNASE4	940.434	3.42235	4.06226e-79	4.37205e-76	ENSG00000258818.4	protein_coding	Up
HLA-DMB	344.192	3.41504	3.23009e-32	4.18626e-30	ENSG00000242574.9	protein_coding	Up
RP11-903H12.5	963.293	3.40975	5.99037e-79	6.17856e-76	ENSG00000259171.1	protein_coding	Up
CIDEC	97.7122	3.40501	1.03207e-22	8.43165e-21	ENSG00000187288.12	protein_coding	Up
C3	17531.1	3.39808	5.88345e-55	2.31173e-52	ENSG00000125730.17	protein_coding	Up
HHIP	162.453	3.39659	4.23217e-34	6.16253e-32	ENSG00000164161.10	protein_coding	Up
CYTIP	7.38133	3.37908	0.000999959	0.00740442	ENSG00000115165.10	protein_coding	Up
ELMO1	264.168	3.37248	4.75663e-35	7.3591e-33	ENSG00000155849.16	protein_coding	Up
TINAG	9.27974	3.35514	0.000165986	0.00158458	ENSG00000137251.16	protein_coding	Up
RAB20	59.3781	3.35343	6.51659e-18	3.64958e-16	ENSG00000139832.5	protein_coding	Up
C1R	4757.11	3.32748	1.09049e-60	5.3988e-58	ENSG00000159403.18	protein_coding	Up
GDA	660.111	3.32076	3.74613e-49	1.18887e-46	ENSG00000119125.17	protein_coding	Up
SOX2	113.201	3.3104	3.51581e-26	3.45359e-24	ENSG00000181449.4	protein_coding	Up
C4B	10.7875	3.31011	3.87235e-05	0.000438701	ENSG00000224389.9	protein_coding	Up
CDH16	14.2633	3.30233	2.5294e-06	3.7314e-05	ENSG00000166589.13	protein_coding	Up
XXbac-BPG181M17.5	304.526	3.30116	6.47676e-33	8.66626e-31	ENSG00000248993.1	protein_coding	Up
MAOB	15.8709	3.29175	1.86109e-06	2.81943e-05	ENSG00000069535.14	protein_coding	Up
IRF6	19.5663	3.28959	1.07071e-07	1.98089e-06	ENSG00000117595.12	protein_coding	Up
PCDH10	1208.1	3.28261	6.62665e-76	6.30908e-73	ENSG00000138650.9	protein_coding	Up
AGR2	6228.13	3.27801	1.09664e-72	8.22615e-70	ENSG00000106541.12	protein_coding	Up
FAT3	164.451	3.27112	2.60973e-33	3.58895e-31	ENSG00000165323.16	protein_coding	Up
FBLN5	175.538	3.25342	3.05593e-29	3.53489e-27	ENSG00000140092.15	protein_coding	Up
NCMAP	94.2586	3.25303	4.92591e-23	4.14748e-21	ENSG00000184454.7	protein_coding	Up
RNF43	929.86	3.24435	2.82944e-60	1.34692e-57	ENSG00000108375.13	protein_coding	Up
CPVL	157.745	3.24356	2.9969e-29	3.48288e-27	ENSG00000106066.15	protein_coding	Up
KCNJ2	225.248	3.23201	8.49186e-36	1.34748e-33	ENSG00000123700.5	protein_coding	Up
TTLL6	332.571	3.22713	1.79485e-40	3.86345e-38	ENSG00000170703.16	protein_coding	Up
ZBTB12	4.99396	3.22308	0.00960942	0.0467663	ENSG00000204366.4	protein_coding	Up
ARX	117.883	3.21263	3.56452e-19	2.2395e-17	ENSG00000004848.8	protein_coding	Up
MUC5AC	1709.96	3.20763	1.29285e-32	1.7023e-30	ENSG00000215182.8	protein_coding	Up
SNTB1	196.843	3.20284	1.06434e-39	2.19555e-37	ENSG00000172164.15	protein_coding	Up
SVEP1	527.562	3.19736	4.78357e-55	1.90988e-52	ENSG00000165124.18	protein_coding	Up
DHRS3	232.897	3.18994	1.79713e-36	2.98565e-34	ENSG00000162496.9	protein_coding	Up
CTB-96E2.2	586.929	3.18734	1.07269e-48	3.31918e-46	ENSG00000273171.1	protein_coding	Up
NTS	3070.15	3.18655	8.53191e-44	2.2468e-41	ENSG00000133636.11	protein_coding	Up
SLC2A14	18.3328	3.1853	1.9144e-07	3.42654e-06	ENSG00000173262.12	protein_coding	Up
VTN	1841.54	3.18055	9.37123e-58	3.99958e-55	ENSG00000109072.14	protein_coding	Up
INSL4	1251.1	3.1769	4.03484e-59	1.78354e-56	ENSG00000120211.4	protein_coding	Up
FRY	34.4411	3.16537	1.17215e-11	3.53847e-10	ENSG00000073910.23	protein_coding	Up
CREB3L3	14.735	3.15835	4.17408e-06	5.83758e-05	ENSG00000060566.14	protein_coding	Up
CYP2C9	11.271	3.15275	6.76124e-05	0.000722346	ENSG00000138109.11	protein_coding	Up
KCNK5	572.792	3.15234	1.7296e-52	6.0302e-50	ENSG00000164626.9	protein_coding	Up
SCNN1A	636.216	3.15125	2.34201e-34	3.49242e-32	ENSG00000111319.13	protein_coding	Up
ARID5B	298.223	3.15096	8.22802e-43	1.99683e-40	ENSG00000150347.17	protein_coding	Up
SPINK1	6.59566	3.15059	0.00194274	0.0128516	ENSG00000164266.11	protein_coding	Up
C3orf80	164.796	3.14901	3.5368e-26	3.46047e-24	ENSG00000180044.6	protein_coding	Up
SULT1C2	105.132	3.14785	1.12778e-24	1.03781e-22	ENSG00000198203.10	protein_coding	Up
TRIB2	134.169	3.1417	8.53726e-30	1.01602e-27	ENSG00000071575.12	protein_coding	Up
KLRK1	4.83458	3.13619	0.00878802	0.043696	ENSG00000213809.9	protein_coding	Up
TRIM31	35.3345	3.13271	1.16005e-11	3.50623e-10	ENSG00000204616.11	protein_coding	Up
B3GALT5	238.511	3.13222	2.16767e-38	3.97471e-36	ENSG00000183778.18	protein_coding	Up
C2	33.7468	3.12846	7.73012e-12	2.37409e-10	ENSG00000166278.15	protein_coding	Up
SLC7A7	330.046	3.10468	5.6642e-40	1.18823e-37	ENSG00000155465.20	protein_coding	Up
LGR6	313.608	3.10097	4.93752e-34	7.14756e-32	ENSG00000133067.18	protein_coding	Up
KLRC4-KLRK1	9.48702	3.10007	0.000290248	0.00258818	ENSG00000255819.7	protein_coding	Up
SPDEF	408.443	3.09585	8.5414e-25	7.91887e-23	ENSG00000124664.11	protein_coding	Up
TTC39A	184.427	3.09228	4.85214e-29	5.53501e-27	ENSG00000085831.16	protein_coding	Up
AQP3	776.478	3.08898	3.70769e-32	4.78021e-30	ENSG00000165272.16	protein_coding	Up
RIPPLY1	7.86472	3.07933	0.000619016	0.00497343	ENSG00000147223.6	protein_coding	Up
PDE3A	1407.03	3.07563	1.44888e-43	3.736e-41	ENSG00000172572.7	protein_coding	Up
ACP5	10.7952	3.06641	0.000116764	0.00117066	ENSG00000102575.13	protein_coding	Up
AC004067.6	447.816	3.06355	7.52342e-38	1.32081e-35	ENSG00000285330.1	protein_coding	Up
VCAN	3678.6	3.05921	3.46552e-39	6.4989e-37	ENSG00000038427.16	protein_coding	Up
PPARGC1A	151.849	3.05309	1.42368e-22	1.14051e-20	ENSG00000109819.9	protein_coding	Up
BDKRB2	508.831	3.03048	1.22274e-54	4.58602e-52	ENSG00000168398.7	protein_coding	Up
ZNF608	79.8242	3.0296	2.81451e-20	1.93563e-18	ENSG00000168916.16	protein_coding	Up
ALDOC	95.6528	3.01318	3.20608e-20	2.19843e-18	ENSG00000109107.14	protein_coding	Up
PDZK1IP1	410.611	3.01234	1.73289e-39	3.51607e-37	ENSG00000162366.8	protein_coding	Up
HS3ST1	142.888	3.00448	4.3957e-25	4.10609e-23	ENSG00000002587.10	protein_coding	Up
SHC2	80.2215	2.99373	5.79896e-17	2.94155e-15	ENSG00000129946.11	protein_coding	Up
DDC	88.4766	2.99157	2.38391e-21	1.77745e-19	ENSG00000132437.18	protein_coding	Up
TMEM215	7.36121	2.98363	0.00135388	0.0095102	ENSG00000188133.6	protein_coding	Up
RAPGEF4	25.0101	2.97672	1.82483e-08	3.80235e-07	ENSG00000091428.18	protein_coding	Up
ATRNL1	102.836	2.96987	8.40827e-19	5.08896e-17	ENSG00000107518.18	protein_coding	Up
SLC51B	107.581	2.96476	5.34983e-24	4.78085e-22	ENSG00000186198.4	protein_coding	Up
CD14	192.466	2.96283	4.23411e-27	4.33104e-25	ENSG00000170458.14	protein_coding	Up
KIF12	133.051	2.93457	1.19035e-22	9.62937e-21	ENSG00000136883.15	protein_coding	Up
MT1F	201.21	2.93068	1.11764e-21	8.51266e-20	ENSG00000198417.7	protein_coding	Up
FCGBP	607.655	2.92699	4.19158e-36	6.78159e-34	ENSG00000275395.6	protein_coding	Up
PRKN	8.56054	2.92577	0.00062225	0.00499685	ENSG00000185345.23	protein_coding	Up
AMBP	83.0358	2.91988	7.53512e-18	4.19156e-16	ENSG00000106927.12	protein_coding	Up
WFDC5	7.07167	2.91953	0.00164648	0.0112124	ENSG00000175121.11	protein_coding	Up
SPOCK3	25.2897	2.91379	1.21313e-06	1.89104e-05	ENSG00000196104.11	protein_coding	Up
RP11-404P21.8	168.209	2.91034	5.47553e-32	6.95083e-30	ENSG00000258691.1	protein_coding	Up
DDIT4L	317.6	2.90869	1.57065e-36	2.62702e-34	ENSG00000145358.6	protein_coding	Up
MLXIPL	125.376	2.89524	1.01778e-16	5.03881e-15	ENSG00000009950.16	protein_coding	Up
PRTN3	15.1475	2.8824	6.68823e-06	8.99785e-05	ENSG00000196415.10	protein_coding	Up
NTRK3	513.557	2.87932	6.47012e-35	9.9479e-33	ENSG00000140538.16	protein_coding	Up
MUC13	3953.96	2.87188	1.0064e-50	3.27797e-48	ENSG00000173702.7	protein_coding	Up
GK	200.58	2.86338	1.25825e-22	1.01455e-20	ENSG00000198814.13	protein_coding	Up
PTGDS	18.9741	2.85504	8.59091e-07	1.37111e-05	ENSG00000107317.13	protein_coding	Up
PF4	17.7152	2.85434	1.15523e-05	0.000146999	ENSG00000163737.4	protein_coding	Up
SPTLC3	49.7023	2.84183	4.82869e-13	1.70756e-11	ENSG00000172296.13	protein_coding	Up
CCL2	309.251	2.83334	2.23816e-34	3.35778e-32	ENSG00000108691.9	protein_coding	Up
CES1	1250.04	2.83058	4.56683e-33	6.14388e-31	ENSG00000198848.13	protein_coding	Up
SLC2A9	9.30262	2.81981	0.000323499	0.00283968	ENSG00000109667.12	protein_coding	Up
FAIM2	6.63286	2.80991	0.00399306	0.0234049	ENSG00000135472.9	protein_coding	Up
PAX7	578.249	2.80304	9.31262e-35	1.42299e-32	ENSG00000009709.12	protein_coding	Up
CRYM	61.6429	2.80075	2.76906e-14	1.10735e-12	ENSG00000103316.12	protein_coding	Up
NOX1	47.2116	2.79843	1.2231e-12	4.1402e-11	ENSG00000007952.18	protein_coding	Up
S100A9	38.117	2.79766	1.8107e-11	5.37434e-10	ENSG00000163220.11	protein_coding	Up
MROH2A	12.9566	2.78637	8.21497e-05	0.00085767	ENSG00000185038.14	protein_coding	Up
ARRB1	846.57	2.78062	3.07029e-37	5.31482e-35	ENSG00000137486.17	protein_coding	Up
COLCA2	41.4298	2.77675	3.06745e-12	9.95171e-11	ENSG00000214290.8	protein_coding	Up
MFAP5	5.18609	2.77318	0.00842667	0.0422768	ENSG00000197614.11	protein_coding	Up
CXCL8	492.306	2.75996	2.53699e-24	2.29199e-22	ENSG00000169429.11	protein_coding	Up
IGFBP3	3303.41	2.75764	7.38245e-43	1.80936e-40	ENSG00000146674.16	protein_coding	Up
TP53INP2	702.775	2.75266	8.6521e-28	9.43498e-26	ENSG00000078804.13	protein_coding	Up
KCNT2	72.1109	2.74646	6.49904e-13	2.26588e-11	ENSG00000162687.19	protein_coding	Up
MYRF	2835.66	2.7459	1.21325e-34	1.8425e-32	ENSG00000124920.14	protein_coding	Up
RHOBTB1	1443.9	2.7302	9.17626e-52	3.06958e-49	ENSG00000072422.17	protein_coding	Up
EPS8L3	128.025	2.72999	6.82468e-18	3.8135e-16	ENSG00000198758.11	protein_coding	Up
CLDN7	12.6179	2.7294	7.76692e-05	0.000816064	ENSG00000181885.18	protein_coding	Up
CPLX2	27332.4	2.72744	5.91864e-36	9.51363e-34	ENSG00000145920.15	protein_coding	Up
TAT	13.628	2.72198	4.77375e-05	0.000526133	ENSG00000198650.11	protein_coding	Up
SLC22A11	20.0768	2.72002	1.15608e-06	1.81238e-05	ENSG00000168065.16	protein_coding	Up
EDIL3	119.3	2.71893	7.94045e-20	5.22761e-18	ENSG00000164176.13	protein_coding	Up
SLC16A7	159.053	2.71747	4.30989e-19	2.67386e-17	ENSG00000118596.12	protein_coding	Up
CTNND2	9.85792	2.69616	0.000390705	0.00335351	ENSG00000169862.19	protein_coding	Up
THPO	7.42099	2.69373	0.00264541	0.0166585	ENSG00000090534.20	protein_coding	Up
BCL2L15	68.1228	2.68799	4.30339e-14	1.67494e-12	ENSG00000188761.13	protein_coding	Up
ASGR1	23.9983	2.67241	2.85116e-06	4.15407e-05	ENSG00000141505.12	protein_coding	Up
PGM5	10.7913	2.67	0.000306222	0.00271093	ENSG00000154330.13	protein_coding	Up
ANXA4	12881.8	2.66976	5.05965e-65	2.91271e-62	ENSG00000196975.16	protein_coding	Up
KAAG1	115.14	2.65579	3.38255e-21	2.49201e-19	ENSG00000146049.2	protein_coding	Up
CCL28	15.537	2.64888	1.51916e-05	0.000188497	ENSG00000151882.11	protein_coding	Up
FFAR4	27.5587	2.64823	7.21039e-08	1.37403e-06	ENSG00000186188.11	protein_coding	Up
PDZD3	6.00287	2.64821	0.00631988	0.0337524	ENSG00000172367.16	protein_coding	Up
PRG4	353.341	2.64346	6.17417e-16	2.91115e-14	ENSG00000116690.13	protein_coding	Up
GRIK2	142.263	2.64253	5.20572e-17	2.66245e-15	ENSG00000164418.22	protein_coding	Up
HEY1	83.4	2.64013	2.47568e-18	1.43857e-16	ENSG00000164683.18	protein_coding	Up
TPPP3	75.383	2.63766	9.10564e-12	2.7793e-10	ENSG00000159713.11	protein_coding	Up
CTTNBP2	261.912	2.63058	2.50674e-31	3.08715e-29	ENSG00000077063.11	protein_coding	Up
SEC16B	208.423	2.62269	1.81407e-28	2.0137e-26	ENSG00000120341.18	protein_coding	Up
TMEM37	149.715	2.62224	1.38141e-18	8.25973e-17	ENSG00000171227.7	protein_coding	Up
NPC1L1	7.06644	2.61064	0.00324378	0.0197289	ENSG00000015520.15	protein_coding	Up
ELANE	17.5445	2.60335	1.03431e-05	0.00013342	ENSG00000197561.7	protein_coding	Up
NRTN	27.7717	2.59921	3.56232e-08	7.14022e-07	ENSG00000171119.3	protein_coding	Up
SH3BGRL2	218.258	2.59752	1.22981e-28	1.3775e-26	ENSG00000198478.8	protein_coding	Up
PKDCC	426.528	2.59593	2.66686e-23	2.2764e-21	ENSG00000162878.13	protein_coding	Up
CFD	450.026	2.58878	0.00194504	0.0128599	ENSG00000197766.8	protein_coding	Up
CIB4	7.11664	2.58535	0.00857767	0.0428712	ENSG00000157884.11	protein_coding	Up
HNMT	19.5456	2.57978	7.27457e-06	9.7023e-05	ENSG00000150540.14	protein_coding	Up
FGFR4	927.394	2.56933	2.05154e-33	2.85302e-31	ENSG00000160867.15	protein_coding	Up
AQP7	16.9628	2.54998	9.84347e-06	0.000127774	ENSG00000165269.13	protein_coding	Up
MPZ	13.4126	2.54337	0.000116552	0.00116902	ENSG00000158887.19	protein_coding	Up
GPC6	401.977	2.53943	1.03187e-24	9.53091e-23	ENSG00000183098.11	protein_coding	Up
DLC1	436.233	2.5333	1.33921e-38	2.47394e-36	ENSG00000164741.15	protein_coding	Up
C1S	6138.7	2.52062	1.18387e-54	4.50853e-52	ENSG00000182326.15	protein_coding	Up
RAB26	136.731	2.51755	4.57096e-22	3.55816e-20	ENSG00000167964.13	protein_coding	Up
RP5-1189D6.2	140.974	2.51424	4.27855e-22	3.34104e-20	ENSG00000285162.1	protein_coding	Up
RAP1GAP	1192.62	2.51213	4.79319e-23	4.04951e-21	ENSG00000076864.20	protein_coding	Up
ADGRG1	2910.06	2.5102	7.79081e-29	8.8061e-27	ENSG00000205336.14	protein_coding	Up
MUC1	412.08	2.50664	4.59434e-16	2.18708e-14	ENSG00000185499.16	protein_coding	Up
RP11-162P23.2	1738.9	2.50331	1.26831e-33	1.81478e-31	ENSG00000257767.3	protein_coding	Up
IL1R2	59.0316	2.50277	1.42513e-10	3.82621e-09	ENSG00000115590.14	protein_coding	Up
BHLHA15	38.3228	2.49561	5.92098e-09	1.31687e-07	ENSG00000180535.4	protein_coding	Up
CYP4F12	176.73	2.49192	1.35177e-22	1.08642e-20	ENSG00000186204.15	protein_coding	Up
HOGA1	68.7284	2.49162	1.01409e-14	4.24035e-13	ENSG00000241935.9	protein_coding	Up
DCDC2	459.559	2.49015	3.32017e-23	2.82431e-21	ENSG00000146038.12	protein_coding	Up
WNT6	16.1925	2.48701	4.5371e-05	0.000503412	ENSG00000115596.4	protein_coding	Up
SOWAHB	16.629	2.4756	0.000273596	0.00245295	ENSG00000186212.4	protein_coding	Up
GPX2	12304	2.47395	2.08659e-22	1.6555e-20	ENSG00000176153.12	protein_coding	Up
HPX	14.8743	2.47134	0.000150778	0.00145852	ENSG00000110169.11	protein_coding	Up
PLA2G4A	1331.92	2.45504	3.95094e-19	2.45733e-17	ENSG00000116711.10	protein_coding	Up
STEAP1	590.323	2.45106	3.56819e-27	3.69569e-25	ENSG00000164647.9	protein_coding	Up
MYORG	1392.06	2.4466	2.03178e-30	2.4534e-28	ENSG00000164976.9	protein_coding	Up
EXPH5	26.3698	2.43955	5.72717e-07	9.41996e-06	ENSG00000110723.12	protein_coding	Up
RARRES1	470.485	2.43541	7.19028e-31	8.8113e-29	ENSG00000118849.10	protein_coding	Up
SLCO1A2	12.4607	2.43367	0.00137474	0.00963486	ENSG00000084453.17	protein_coding	Up
SLC22A2	6.39767	2.43345	0.00884154	0.0439044	ENSG00000112499.13	protein_coding	Up
GAL3ST1	423.502	2.42853	4.62887e-19	2.85743e-17	ENSG00000128242.13	protein_coding	Up
UGT1A6	734.338	2.42846	3.66141e-43	9.155e-41	ENSG00000167165.19	protein_coding	Up
ALDH2	3039.77	2.42779	4.03316e-34	5.90751e-32	ENSG00000111275.13	protein_coding	Up
FN1	24714.3	2.41909	3.29171e-39	6.22008e-37	ENSG00000115414.21	protein_coding	Up
HLA-DMA	108.244	2.41528	1.24782e-13	4.68009e-12	ENSG00000204257.15	protein_coding	Up
EPCAM	92.5339	2.41491	1.67221e-14	6.92204e-13	ENSG00000119888.11	protein_coding	Up
KCNJ15	11.437	2.41308	0.000415698	0.0035313	ENSG00000157551.19	protein_coding	Up
PKIB	106.185	2.4016	9.9793e-17	4.95045e-15	ENSG00000135549.15	protein_coding	Up
CRYBG1	302.846	2.39955	1.64222e-27	1.72252e-25	ENSG00000112297.18	protein_coding	Up
FER1L6	16.3218	2.39611	0.000111442	0.0011214	ENSG00000214814.7	protein_coding	Up
DRD1	80.9999	2.38798	7.5142e-15	3.16337e-13	ENSG00000184845.4	protein_coding	Up
PCSK6	2099.44	2.386	4.37542e-38	7.90577e-36	ENSG00000140479.18	protein_coding	Up
RASSF9	421.132	2.38014	1.12627e-18	6.78335e-17	ENSG00000198774.5	protein_coding	Up
ANKRD30B	10.3151	2.37959	0.00246931	0.015754	ENSG00000180777.14	protein_coding	Up
SLC6A14	67.2505	2.37852	4.58022e-09	1.03448e-07	ENSG00000268104.3	protein_coding	Up
PAPSS2	2352.53	2.3716	7.07331e-49	2.21636e-46	ENSG00000198682.13	protein_coding	Up
MAOA	408.975	2.36998	3.30761e-35	5.21508e-33	ENSG00000189221.10	protein_coding	Up
UGT1A1	724.986	2.36895	8.31513e-41	1.83779e-38	ENSG00000241635.8	protein_coding	Up
UGT1A7	745.558	2.36837	4.40154e-41	9.99593e-39	ENSG00000244122.3	protein_coding	Up
SEMA4G	1455	2.36681	1.14102e-22	9.26059e-21	ENSG00000095539.15	protein_coding	Up
FGFR3	161.023	2.36599	2.60863e-22	2.0565e-20	ENSG00000068078.20	protein_coding	Up
CACNA1B	7.0495	2.3647	0.00834592	0.0419567	ENSG00000148408.13	protein_coding	Up
PDZK1	41.0331	2.36318	2.52345e-08	5.14542e-07	ENSG00000174827.14	protein_coding	Up
UGT1A3	677.991	2.35485	9.12915e-40	1.89902e-37	ENSG00000288702.1	protein_coding	Up
CHN2	111.366	2.35307	2.24764e-18	1.31532e-16	ENSG00000106069.23	protein_coding	Up
UGT1A5	670.477	2.3513	2.18466e-39	4.29199e-37	ENSG00000288705.1	protein_coding	Up
UGT1A8	670.477	2.3513	2.18466e-39	4.29199e-37	ENSG00000242366.4	protein_coding	Up
CTB-50L17.14	10.2517	2.3452	0.00322211	0.019626	ENSG00000267385.1	protein_coding	Up
UGT1A4	675.054	2.34465	2.96301e-39	5.64203e-37	ENSG00000244474.6	protein_coding	Up
PLCB1	178.569	2.34438	5.25788e-15	2.25179e-13	ENSG00000182621.18	protein_coding	Up
KRT19	1274.19	2.34281	2.27461e-21	1.70108e-19	ENSG00000171345.13	protein_coding	Up
TNC	313.093	2.34165	6.01421e-28	6.58742e-26	ENSG00000041982.16	protein_coding	Up
SLCO2B1	64.6619	2.33976	1.19324e-11	3.59774e-10	ENSG00000137491.15	protein_coding	Up
UGT1A10	681.174	2.33716	2.91589e-39	5.59535e-37	ENSG00000242515.5	protein_coding	Up
MUC2	11.7825	2.33477	0.000714346	0.00559941	ENSG00000198788.9	protein_coding	Up
KIAA0040	177.558	2.33465	1.30157e-18	7.80121e-17	ENSG00000235750.10	protein_coding	Up
LHX9	99.117	2.33245	4.00954e-14	1.56549e-12	ENSG00000143355.16	protein_coding	Up
ADGRV1	181.307	2.33159	4.408e-18	2.50841e-16	ENSG00000164199.18	protein_coding	Up
NFIX	292.861	2.32009	6.00352e-16	2.83609e-14	ENSG00000008441.18	protein_coding	Up
UGT1A9	925.521	2.31624	6.42243e-39	1.19534e-36	ENSG00000241119.2	protein_coding	Up
AOX1	359.076	2.31446	1.73619e-19	1.11053e-17	ENSG00000138356.14	protein_coding	Up
CPS1	2763.77	2.31341	1.03183e-45	2.86988e-43	ENSG00000021826.17	protein_coding	Up
ADAMTS10	746.563	2.3133	4.4793e-35	6.97363e-33	ENSG00000142303.14	protein_coding	Up
PELI2	223.534	2.29785	2.11135e-23	1.82742e-21	ENSG00000139946.10	protein_coding	Up
ST8SIA4	558.233	2.29391	1.24451e-19	8.08572e-18	ENSG00000113532.13	protein_coding	Up
GRAMD2A	10.7869	2.29248	0.00154611	0.0106342	ENSG00000175318.12	protein_coding	Up
TSPAN7	14.4402	2.29212	0.000237814	0.00217227	ENSG00000156298.13	protein_coding	Up
SMIM31	18.5244	2.2906	3.17676e-05	0.000366438	ENSG00000248771.5	protein_coding	Up
SGPP2	502.094	2.29058	8.39824e-24	7.42464e-22	ENSG00000163082.10	protein_coding	Up
BRINP1	37.9766	2.28908	8.45089e-09	1.83021e-07	ENSG00000078725.13	protein_coding	Up
BST2	95.104	2.28745	1.85869e-16	9.09291e-15	ENSG00000130303.14	protein_coding	Up
ADCY9	480.727	2.28053	1.08352e-25	1.04771e-23	ENSG00000162104.10	protein_coding	Up
ABCC6	80.2868	2.27181	7.85935e-12	2.41078e-10	ENSG00000091262.17	protein_coding	Up
LAMA4	152.56	2.26714	4.67366e-21	3.4027e-19	ENSG00000112769.20	protein_coding	Up
PHEX	78.8803	2.26484	2.61957e-12	8.53221e-11	ENSG00000102174.10	protein_coding	Up
C1RL	3425.13	2.24531	3.02446e-36	4.95811e-34	ENSG00000139178.12	protein_coding	Up
C2orf72	471.821	2.24396	5.39867e-28	5.9395e-26	ENSG00000204128.6	protein_coding	Up
SELENBP1	385.315	2.24181	1.48834e-25	1.42248e-23	ENSG00000143416.21	protein_coding	Up
SCG5	19.8167	2.23731	1.98223e-05	0.00023959	ENSG00000166922.8	protein_coding	Up
TNFSF15	479.099	2.23051	2.45899e-32	3.20367e-30	ENSG00000181634.8	protein_coding	Up
IL33	64.0221	2.22569	1.15429e-07	2.11968e-06	ENSG00000137033.12	protein_coding	Up
RORC	7.45929	2.22402	0.0101151	0.0486663	ENSG00000143365.19	protein_coding	Up
CA12	12961.7	2.22297	3.51833e-41	8.13951e-39	ENSG00000074410.14	protein_coding	Up
LAMB4	13.8082	2.22282	0.00186908	0.0124584	ENSG00000091128.13	protein_coding	Up
SGK2	248.418	2.21857	9.28385e-23	7.60968e-21	ENSG00000101049.17	protein_coding	Up
DMBX1	94.6784	2.21738	1.38861e-13	5.17675e-12	ENSG00000197587.11	protein_coding	Up
TUBAL3	14.7767	2.21683	0.00018944	0.00177638	ENSG00000178462.12	protein_coding	Up
ABLIM3	370.454	2.20977	1.45335e-21	1.0935e-19	ENSG00000173210.20	protein_coding	Up
TMEM178A	9.9706	2.20729	0.00556665	0.0305604	ENSG00000152154.11	protein_coding	Up
STEAP2	1100.26	2.2061	2.815e-20	1.93563e-18	ENSG00000157214.14	protein_coding	Up
EHF	1509.96	2.20402	4.3297e-21	3.17093e-19	ENSG00000135373.13	protein_coding	Up
LRRC26	33.1077	2.20085	4.08329e-07	6.9517e-06	ENSG00000184709.7	protein_coding	Up
EPB41L4A	681.247	2.19563	4.96578e-24	4.45373e-22	ENSG00000129595.14	protein_coding	Up
CACNA1H	1406.7	2.19561	5.30094e-23	4.44811e-21	ENSG00000196557.13	protein_coding	Up
FILIP1L	16.4854	2.19371	0.000285412	0.00254874	ENSG00000168386.19	protein_coding	Up
ITGAX	71.625	2.19102	6.5381e-12	2.03067e-10	ENSG00000140678.17	protein_coding	Up
CRYBG2	8.43791	2.19038	0.00937872	0.0458363	ENSG00000176092.17	protein_coding	Up
B3GNT3	621.042	2.18861	6.91183e-19	4.21417e-17	ENSG00000179913.11	protein_coding	Up
SPRY1	134.966	2.18798	1.79628e-18	1.06887e-16	ENSG00000164056.11	protein_coding	Up
RP11-350O14.18	31.7911	2.17892	9.22496e-07	1.46569e-05	ENSG00000261793.1	protein_coding	Up
TBXAS1	280.44	2.17712	7.04533e-24	6.27338e-22	ENSG00000059377.18	protein_coding	Up
MZB1	24.0059	2.17642	2.58286e-05	0.000305622	ENSG00000170476.16	protein_coding	Up
RTN4RL2	446.987	2.17201	7.9792e-13	2.74711e-11	ENSG00000186907.8	protein_coding	Up
ALX1	400.607	2.16257	2.59172e-23	2.21991e-21	ENSG00000180318.4	protein_coding	Up
RADX	11.0581	2.16122	0.00528842	0.0293519	ENSG00000147231.14	protein_coding	Up
SMPD1	555.482	2.15728	8.14609e-18	4.51115e-16	ENSG00000166311.10	protein_coding	Up
CNTNAP3B	1642.46	2.1509	3.74102e-37	6.38657e-35	ENSG00000154529.15	protein_coding	Up
MTUS1	9861.6	2.14462	2.31025e-20	1.6019e-18	ENSG00000129422.14	protein_coding	Up
SLC1A2	26.4562	2.13677	1.29411e-05	0.000162859	ENSG00000110436.13	protein_coding	Up
IFITM2	2438.16	2.13068	4.73784e-21	3.43931e-19	ENSG00000185201.17	protein_coding	Up
CHRM3	17.5904	2.12821	0.000164236	0.0015709	ENSG00000133019.12	protein_coding	Up
SCNN1B	19.5486	2.12544	0.000216381	0.00200236	ENSG00000168447.11	protein_coding	Up
SLC40A1	1051.62	2.12484	9.64789e-21	6.86276e-19	ENSG00000138449.11	protein_coding	Up
FOXO6	20.2297	2.11583	7.36079e-05	0.000779004	ENSG00000204060.7	protein_coding	Up
BDH1	68.4435	2.11195	5.5512e-12	1.73942e-10	ENSG00000161267.12	protein_coding	Up
KIF25	12.0668	2.10973	0.00333725	0.0201833	ENSG00000125337.20	protein_coding	Up
PLD5	524.208	2.10687	9.51456e-29	1.07056e-26	ENSG00000180287.17	protein_coding	Up
CXCL3	153.666	2.10416	9.60465e-14	3.64094e-12	ENSG00000163734.4	protein_coding	Up
VWA7	70.8375	2.10279	7.23464e-09	1.59046e-07	ENSG00000204396.11	protein_coding	Up
TIMP4	446.276	2.10219	1.54182e-19	9.8876e-18	ENSG00000157150.5	protein_coding	Up
EDARADD	227.044	2.10029	2.2066e-17	1.16714e-15	ENSG00000186197.15	protein_coding	Up
PLEKHH2	256.639	2.10021	1.07529e-17	5.87587e-16	ENSG00000152527.14	protein_coding	Up
MAP2	314.543	2.09443	3.77875e-20	2.55571e-18	ENSG00000078018.21	protein_coding	Up
KCNQ1	20.029	2.0902	0.000133526	0.00131319	ENSG00000053918.18	protein_coding	Up
C8G	25.0504	2.08407	4.62403e-06	6.40175e-05	ENSG00000176919.13	protein_coding	Up
FRMD4B	142.954	2.08343	1.17221e-13	4.40317e-12	ENSG00000114541.15	protein_coding	Up
IQGAP2	534.34	2.07856	3.71461e-20	2.52614e-18	ENSG00000145703.16	protein_coding	Up
IFITM1	1347.5	2.07258	1.01225e-21	7.73373e-20	ENSG00000185885.17	protein_coding	Up
CDK14	31.6121	2.06933	1.16983e-06	1.83279e-05	ENSG00000058091.17	protein_coding	Up
SLC18A2	669.184	2.06698	2.42799e-14	9.82068e-13	ENSG00000165646.14	protein_coding	Up
SLC22A18AS	185.806	2.06076	6.75465e-17	3.39157e-15	ENSG00000254827.6	protein_coding	Up
VEPH1	23.7992	2.05863	1.12704e-05	0.000143882	ENSG00000197415.12	protein_coding	Up
EPHX1	5103.02	2.0542	2.80358e-17	1.46723e-15	ENSG00000143819.13	protein_coding	Up
VWA1	664.137	2.04959	2.53227e-21	1.87676e-19	ENSG00000179403.12	protein_coding	Up
VASN	54.194	2.04243	4.28878e-09	9.75775e-08	ENSG00000168140.5	protein_coding	Up
CACNA1I	20.1471	2.03855	4.65559e-05	0.000515405	ENSG00000100346.18	protein_coding	Up
SEMA3B	670.313	2.03835	8.48328e-23	6.97658e-21	ENSG00000012171.20	protein_coding	Up
GAREM1	281.001	2.03734	3.65904e-20	2.4952e-18	ENSG00000141441.16	protein_coding	Up
CTSC	3005.06	2.03733	9.17718e-37	1.55597e-34	ENSG00000109861.17	protein_coding	Up
ALX4	284.451	2.03636	1.16048e-19	7.57959e-18	ENSG00000052850.8	protein_coding	Up
ONECUT1	45.1728	2.0362	6.18241e-08	1.19376e-06	ENSG00000169856.9	protein_coding	Up
PDZD8	4184.38	2.02982	5.82991e-18	3.29483e-16	ENSG00000165650.12	protein_coding	Up
PECAM1	22.4969	2.02596	9.30473e-05	0.000956517	ENSG00000261371.6	protein_coding	Up
KISS1R	17.7446	2.02587	0.00063866	0.0050998	ENSG00000116014.10	protein_coding	Up
RP1-138B7.6	86.8882	2.02071	7.01599e-12	2.16551e-10	ENSG00000277611.1	protein_coding	Up
P2RY6	183.457	2.01607	5.92427e-13	2.07718e-11	ENSG00000171631.16	protein_coding	Up
PER2	306.744	2.01604	8.73065e-20	5.73259e-18	ENSG00000132326.12	protein_coding	Up
RGS14	109.444	2.01399	4.34301e-09	9.87208e-08	ENSG00000169220.18	protein_coding	Up
SERTAD4	118.876	2.01238	2.68495e-14	1.07546e-12	ENSG00000082497.12	protein_coding	Up
SLC9A3R2	1400.49	2.01186	8.45908e-18	4.67402e-16	ENSG00000065054.14	protein_coding	Up
RP11-326C3.17	1529.57	2.00956	1.1351e-18	6.81999e-17	ENSG00000288681.1	protein_coding	Up
SSTR5	19.9956	2.00659	0.000220155	0.00202831	ENSG00000162009.8	protein_coding	Up
SLC29A4	510.732	2.00458	5.74078e-14	2.22042e-12	ENSG00000164638.11	protein_coding	Up
TPSG1	29.5981	1.98885	8.88308e-06	0.000116592	ENSG00000116176.6	protein_coding	Up
DUSP16	2892.34	1.98732	3.50153e-36	5.70243e-34	ENSG00000111266.9	protein_coding	Up
CXCL2	194.956	1.98372	1.70347e-17	9.0683e-16	ENSG00000081041.9	protein_coding	Up
SYBU	356.891	1.981	5.69634e-21	4.08716e-19	ENSG00000147642.17	protein_coding	Up
MORC4	4788.33	1.97934	8.35184e-32	1.0548e-29	ENSG00000133131.15	protein_coding	Up
SEPTIN4	82.8743	1.97805	5.6805e-10	1.42323e-08	ENSG00000108387.16	protein_coding	Up
NAP1L5	47.8664	1.97802	7.47154e-08	1.42051e-06	ENSG00000177432.8	protein_coding	Up
FOS	178.532	1.97729	3.66739e-15	1.60393e-13	ENSG00000170345.10	protein_coding	Up
HNF4G	146.939	1.97286	2.42705e-12	7.9521e-11	ENSG00000164749.13	protein_coding	Up
AKAP6	168.572	1.971	4.72801e-12	1.50123e-10	ENSG00000151320.11	protein_coding	Up
BCAS1	36.6097	1.97079	7.89205e-07	1.26775e-05	ENSG00000064787.13	protein_coding	Up
DHCR24	3845.67	1.96922	2.9852e-18	1.72653e-16	ENSG00000116133.13	protein_coding	Up
DLG3	533.774	1.96296	9.17687e-28	9.93206e-26	ENSG00000082458.12	protein_coding	Up
CEND1	32.9966	1.96243	0.000166085	0.00158492	ENSG00000184524.6	protein_coding	Up
PBLD	280.55	1.95718	6.98782e-20	4.61271e-18	ENSG00000108187.16	protein_coding	Up
COL12A1	1676.84	1.95701	1.46445e-22	1.16938e-20	ENSG00000111799.22	protein_coding	Up
TXNIP	210.402	1.95554	1.1334e-14	4.72326e-13	ENSG00000265972.6	protein_coding	Up
GGT1	1727.86	1.95028	3.99473e-18	2.28373e-16	ENSG00000100031.19	protein_coding	Up
SMOC1	1660.97	1.9489	3.01642e-19	1.90481e-17	ENSG00000198732.11	protein_coding	Up
CCDC198	193.854	1.94826	8.18652e-11	2.27696e-09	ENSG00000100557.10	protein_coding	Up
SRPX	170.57	1.94551	1.26954e-15	5.86307e-14	ENSG00000101955.15	protein_coding	Up
DENND1C	146.996	1.9452	1.91243e-14	7.83778e-13	ENSG00000205744.10	protein_coding	Up
ACSL4	3539.04	1.94162	1.16084e-13	4.36707e-12	ENSG00000068366.21	protein_coding	Up
EPS8	2082.64	1.94043	9.17783e-22	7.03368e-20	ENSG00000151491.14	protein_coding	Up
TMEM139	52.393	1.93897	7.97649e-09	1.73659e-07	ENSG00000178826.11	protein_coding	Up
DHRS13	215.979	1.93227	1.69348e-17	9.03455e-16	ENSG00000167536.14	protein_coding	Up
PRSS3	221.912	1.92296	1.78496e-12	5.93883e-11	ENSG00000010438.17	protein_coding	Up
SLC45A1	122.667	1.92188	1.97769e-10	5.2136e-09	ENSG00000162426.16	protein_coding	Up
CYP4F11	639.037	1.91644	1.14061e-21	8.66096e-20	ENSG00000171903.17	protein_coding	Up
FOXA3	78.4356	1.91259	2.69304e-08	5.48219e-07	ENSG00000170608.3	protein_coding	Up
PDLIM5	8614.44	1.90592	3.75204e-19	2.33949e-17	ENSG00000163110.15	protein_coding	Up
ADAMTS9	367.87	1.90518	2.08306e-19	1.32897e-17	ENSG00000163638.13	protein_coding	Up
PDE6G	23.0814	1.89657	0.000697695	0.00549324	ENSG00000185527.12	protein_coding	Up
BDKRB1	38.9233	1.89542	4.95788e-07	8.2589e-06	ENSG00000100739.11	protein_coding	Up
FGFRL1	651.578	1.89101	6.83117e-14	2.62169e-12	ENSG00000127418.15	protein_coding	Up
MRAP2	57.9881	1.8891	2.71942e-08	5.53135e-07	ENSG00000135324.6	protein_coding	Up
DENND2B	412.695	1.8852	2.29994e-17	1.21392e-15	ENSG00000166444.19	protein_coding	Up
C1orf116	406.431	1.88373	5.33208e-15	2.27962e-13	ENSG00000182795.13	protein_coding	Up
MARVELD3	46.7288	1.88032	2.95201e-07	5.14605e-06	ENSG00000140832.11	protein_coding	Up
OLFML3	226.759	1.87831	3.59162e-14	1.41346e-12	ENSG00000116774.12	protein_coding	Up
PRR15	1423.71	1.87651	2.83486e-18	1.64342e-16	ENSG00000176532.4	protein_coding	Up
HID1	522.627	1.87574	9.14333e-14	3.48206e-12	ENSG00000167861.16	protein_coding	Up
CNTN1	7453.51	1.87443	5.47703e-13	1.92583e-11	ENSG00000018236.15	protein_coding	Up
CNR1	64.6544	1.87359	7.74039e-07	1.24658e-05	ENSG00000118432.13	protein_coding	Up
ADSS1	277.66	1.87232	7.83138e-17	3.91632e-15	ENSG00000185100.11	protein_coding	Up
PTPRU	882.891	1.8722	2.65553e-15	1.18655e-13	ENSG00000060656.20	protein_coding	Up
ITGB2	148.267	1.87015	6.3427e-13	2.21641e-11	ENSG00000160255.18	protein_coding	Up
THRA	1485.06	1.86862	4.91242e-20	3.28654e-18	ENSG00000126351.13	protein_coding	Up
CA13	29.9355	1.86415	1.5211e-05	0.000188555	ENSG00000185015.8	protein_coding	Up
RFTN1	520.968	1.86357	6.51906e-20	4.32635e-18	ENSG00000131378.14	protein_coding	Up
ATP5F1C	2600.06	1.86325	8.80347e-24	7.7552e-22	ENSG00000165629.20	protein_coding	Up
CDC42BPG	111.088	1.86077	4.20047e-12	1.34166e-10	ENSG00000171219.9	protein_coding	Up
GCAT	80.0676	1.86063	1.39605e-07	2.53356e-06	ENSG00000100116.17	protein_coding	Up
TMEM92	449.989	1.85351	5.74232e-13	2.01625e-11	ENSG00000167105.8	protein_coding	Up
GNG2	51.8274	1.85276	6.43464e-08	1.23859e-06	ENSG00000186469.8	protein_coding	Up
SETBP1	274.973	1.85166	1.13664e-12	3.8543e-11	ENSG00000152217.20	protein_coding	Up
TNFSF10	317.065	1.84834	3.5284e-13	1.27321e-11	ENSG00000121858.11	protein_coding	Up
PYROXD2	250.102	1.84726	2.29793e-14	9.3404e-13	ENSG00000119943.13	protein_coding	Up
LRRC75B	103.429	1.84018	3.58678e-10	9.20074e-09	ENSG00000178026.13	protein_coding	Up
NKX3-2	27.4441	1.83823	6.16761e-05	0.000665532	ENSG00000109705.8	protein_coding	Up
MFSD2A	175.556	1.83815	3.99787e-13	1.42598e-11	ENSG00000168389.18	protein_coding	Up
UNC5D	347.584	1.83744	5.21738e-13	1.83714e-11	ENSG00000156687.11	protein_coding	Up
TLCD2	16.6869	1.83418	0.000900053	0.00677819	ENSG00000185561.10	protein_coding	Up
XBP1	4414.78	1.83383	7.9263e-18	4.39927e-16	ENSG00000100219.16	protein_coding	Up
PDE1A	24.0527	1.83293	8.80261e-05	0.000910572	ENSG00000115252.18	protein_coding	Up
CTD-2530N21.7	126.401	1.83097	1.09176e-11	3.31194e-10	ENSG00000288677.1	protein_coding	Up
DUSP8	37.3343	1.83002	2.93287e-05	0.000340527	ENSG00000184545.11	protein_coding	Up
SLC23A2	5669.51	1.82936	7.47263e-24	6.63002e-22	ENSG00000089057.15	protein_coding	Up
NDRG2	149.621	1.82551	2.26166e-10	5.92436e-09	ENSG00000165795.24	protein_coding	Up
SMIM6	88.3871	1.82409	3.80834e-09	8.71273e-08	ENSG00000259120.3	protein_coding	Up
KCNE4	42.3951	1.82131	9.03618e-07	1.43847e-05	ENSG00000152049.6	protein_coding	Up
FILIP1	755.409	1.82115	6.81472e-10	1.69369e-08	ENSG00000118407.15	protein_coding	Up
TMTC2	470.501	1.81852	3.45103e-20	2.35986e-18	ENSG00000179104.9	protein_coding	Up
SLC25A29	839.76	1.81585	2.64029e-25	2.49457e-23	ENSG00000197119.13	protein_coding	Up
CASP1	27.4073	1.80461	0.000103273	0.00104685	ENSG00000137752.24	protein_coding	Up
AXIN2	410.445	1.802	3.16464e-18	1.8218e-16	ENSG00000168646.13	protein_coding	Up
SPX	219.984	1.7968	1.27826e-09	3.09984e-08	ENSG00000134548.11	protein_coding	Up
SH3RF2	256.169	1.79669	2.47432e-18	1.43857e-16	ENSG00000156463.18	protein_coding	Up
SLC52A3	59.9835	1.79483	8.9118e-08	1.67123e-06	ENSG00000101276.18	protein_coding	Up
C6orf132	35.4411	1.79443	9.60662e-05	0.00098306	ENSG00000188112.9	protein_coding	Up
TLL1	91.3467	1.79381	3.22268e-06	4.63264e-05	ENSG00000038295.8	protein_coding	Up
ZNF467	267.404	1.78937	4.44994e-09	1.00873e-07	ENSG00000181444.13	protein_coding	Up
TOX3	92.2572	1.78859	7.32695e-11	2.04708e-09	ENSG00000103460.17	protein_coding	Up
GMDS	356.632	1.78808	2.92916e-16	1.41067e-14	ENSG00000112699.11	protein_coding	Up
C5	1797.74	1.78751	1.4836e-12	4.98981e-11	ENSG00000106804.8	protein_coding	Up
PTPRB	118.805	1.78554	1.07525e-12	3.65614e-11	ENSG00000127329.16	protein_coding	Up
PIEZO2	296.902	1.78518	1.02445e-17	5.61043e-16	ENSG00000154864.13	protein_coding	Up
ALDH6A1	420.816	1.78348	4.38528e-21	3.20216e-19	ENSG00000119711.13	protein_coding	Up
SRPX2	185.6	1.78069	3.11347e-16	1.49652e-14	ENSG00000102359.9	protein_coding	Up
ARHGEF10L	535.696	1.77793	5.78625e-16	2.73868e-14	ENSG00000074964.17	protein_coding	Up
FOXA1	365.374	1.77778	7.68154e-15	3.22833e-13	ENSG00000129514.8	protein_coding	Up
SHH	115.167	1.77474	9.34642e-13	3.19119e-11	ENSG00000164690.8	protein_coding	Up
GPD1	17.496	1.77402	0.00148986	0.0102902	ENSG00000167588.13	protein_coding	Up
LHX8	60.788	1.76759	3.14387e-08	6.35812e-07	ENSG00000162624.15	protein_coding	Up
MARCKS	1761.18	1.76497	1.00824e-27	1.08513e-25	ENSG00000277443.3	protein_coding	Up
LGALS9	34.133	1.76386	0.000166964	0.0015903	ENSG00000168961.17	protein_coding	Up
DPP4	48.9096	1.76372	2.82746e-06	4.13009e-05	ENSG00000197635.11	protein_coding	Up
SLC43A1	58.7079	1.76188	6.71122e-07	1.09152e-05	ENSG00000149150.9	protein_coding	Up
CNTNAP3	691.586	1.76184	2.05282e-20	1.43546e-18	ENSG00000106714.17	protein_coding	Up
RAB3A	27.501	1.7597	0.000107376	0.00108357	ENSG00000105649.10	protein_coding	Up
SCD5	573.593	1.75611	2.21154e-21	1.65892e-19	ENSG00000145284.12	protein_coding	Up
PDE11A	45.0157	1.75539	2.44524e-06	3.62018e-05	ENSG00000284741.1	protein_coding	Up
RALGAPA2	984.753	1.75437	2.35257e-24	2.13317e-22	ENSG00000188559.15	protein_coding	Up
ST3GAL1	801.112	1.75214	8.1667e-21	5.84273e-19	ENSG00000008513.16	protein_coding	Up
ASS1	500.999	1.74973	1.81591e-11	5.38335e-10	ENSG00000130707.18	protein_coding	Up
SLIT2	32.0835	1.74932	4.07854e-05	0.000459327	ENSG00000145147.20	protein_coding	Up
FAM241A	163.708	1.74601	2.24109e-13	8.21865e-12	ENSG00000174749.6	protein_coding	Up
HOXB8	196.051	1.74232	1.3207e-10	3.56906e-09	ENSG00000120068.7	protein_coding	Up
RAB38	37.311	1.742	1.07352e-05	0.000137902	ENSG00000123892.12	protein_coding	Up
CRABP1	17.8109	1.7389	0.00175689	0.0118488	ENSG00000166426.8	protein_coding	Up
ANKRD30A	66.2614	1.73717	9.79821e-06	0.000127253	ENSG00000148513.19	protein_coding	Up
BDH2	232.208	1.73536	4.73038e-12	1.50123e-10	ENSG00000164039.15	protein_coding	Up
MDK	189.729	1.73432	1.04455e-10	2.86026e-09	ENSG00000110492.16	protein_coding	Up
SLC46A3	410.169	1.73286	2.75655e-17	1.44567e-15	ENSG00000139508.15	protein_coding	Up
MBOAT4	16.758	1.73099	0.00655128	0.034726	ENSG00000177669.4	protein_coding	Up
IFNGR1	1507.89	1.73012	4.60572e-15	1.97934e-13	ENSG00000027697.15	protein_coding	Up
PCSK5	136.658	1.72728	8.10422e-13	2.78627e-11	ENSG00000099139.14	protein_coding	Up
HOOK1	141.864	1.72466	8.39403e-06	0.000110701	ENSG00000134709.12	protein_coding	Up
CRYAB	70.9587	1.72273	1.83799e-06	2.78784e-05	ENSG00000109846.9	protein_coding	Up
NPNT	54.6798	1.72046	2.28803e-07	4.05425e-06	ENSG00000168743.13	protein_coding	Up
PCSK1	19.7583	1.71696	0.000541026	0.00444492	ENSG00000175426.11	protein_coding	Up
AGT	387.027	1.71362	3.60721e-15	1.58041e-13	ENSG00000135744.9	protein_coding	Up
RINL	63.8177	1.71192	1.33404e-07	2.42636e-06	ENSG00000187994.14	protein_coding	Up
CNTNAP3C	93.1295	1.71143	3.16017e-10	8.18274e-09	ENSG00000283378.1	protein_coding	Up
GLUL	1157.71	1.70945	1.62829e-15	7.43668e-14	ENSG00000135821.19	protein_coding	Up
HHEX	462.668	1.70892	6.63565e-14	2.55457e-12	ENSG00000152804.11	protein_coding	Up
S1PR1	11.8961	1.70576	0.0103099	0.0494019	ENSG00000170989.10	protein_coding	Up
LINGO2	27.4424	1.70518	6.32069e-05	0.000679621	ENSG00000174482.10	protein_coding	Up
NFE2	26.9142	1.70414	0.000494138	0.00410467	ENSG00000123405.14	protein_coding	Up
CTD-2535L24.2	219.257	1.70096	4.31231e-15	1.8597e-13	ENSG00000266076.1	protein_coding	Up
CXCL5	8148.36	1.69916	9.54269e-21	6.80749e-19	ENSG00000163735.7	protein_coding	Up
THSD7A	2222.86	1.69763	3.512e-12	1.13346e-10	ENSG00000005108.16	protein_coding	Up
PCSK9	1011.38	1.69319	1.58375e-17	8.52264e-16	ENSG00000169174.11	protein_coding	Up
HOXA10-HOXA9	11.9409	1.6895	0.00785684	0.0400429	ENSG00000257184.3	protein_coding	Up
RBM20	69.064	1.68202	7.81599e-08	1.48258e-06	ENSG00000203867.8	protein_coding	Up
SYN2	194.725	1.68103	1.60585e-13	5.9597e-12	ENSG00000157152.17	protein_coding	Up
UAP1L1	222.973	1.67843	3.10064e-11	9.00859e-10	ENSG00000197355.11	protein_coding	Up
FRAS1	1061.63	1.67687	3.52986e-21	2.59282e-19	ENSG00000138759.20	protein_coding	Up
EGLN3	319.4	1.67358	2.72561e-16	1.31777e-14	ENSG00000129521.15	protein_coding	Up
RSPH14	32.6333	1.67231	0.000143216	0.00139409	ENSG00000100218.12	protein_coding	Up
FOXD2	45.5834	1.66918	3.78218e-06	5.34995e-05	ENSG00000186564.6	protein_coding	Up
SCIN	13.2016	1.66428	0.0070484	0.0368248	ENSG00000006747.15	protein_coding	Up
ARHGAP18	789.007	1.66038	1.96885e-10	5.19584e-09	ENSG00000146376.11	protein_coding	Up
TP63	300.925	1.65662	2.84221e-15	1.2654e-13	ENSG00000073282.14	protein_coding	Up
MAP2K6	1081.24	1.65145	9.16744e-12	2.79472e-10	ENSG00000108984.15	protein_coding	Up
GALNT4	801.866	1.65085	6.01677e-17	3.04463e-15	ENSG00000257594.4	protein_coding	Up
CRB3	98.4108	1.64951	2.05513e-09	4.86355e-08	ENSG00000130545.16	protein_coding	Up
BAIAP2L2	271.847	1.64929	2.1668e-09	5.11314e-08	ENSG00000128298.18	protein_coding	Up
SERPINI1	75.0799	1.64179	4.70306e-06	6.50025e-05	ENSG00000163536.13	protein_coding	Up
HKDC1	1400.13	1.64145	4.77616e-22	3.70624e-20	ENSG00000156510.13	protein_coding	Up
MCF2L	39.4738	1.64114	8.6473e-06	0.000113799	ENSG00000126217.21	protein_coding	Up
LDHD	46.6332	1.64037	1.10363e-05	0.00014133	ENSG00000166816.15	protein_coding	Up
KRT222	120.577	1.63719	1.8468e-08	3.84166e-07	ENSG00000213424.9	protein_coding	Up
SCN9A	403.228	1.63703	3.97281e-09	9.07223e-08	ENSG00000169432.18	protein_coding	Up
TRIM2	79.8512	1.63157	3.15504e-06	4.55127e-05	ENSG00000109654.16	protein_coding	Up
ARHGEF16	206.587	1.63154	9.70814e-12	2.95228e-10	ENSG00000130762.15	protein_coding	Up
ATP8B1	505.576	1.63119	3.18371e-16	1.52732e-14	ENSG00000081923.15	protein_coding	Up
FAM160A1	85.795	1.62982	5.14085e-08	1.00519e-06	ENSG00000164142.16	protein_coding	Up
TNIK	153.466	1.62859	8.70098e-09	1.88108e-07	ENSG00000154310.17	protein_coding	Up
SH3PXD2A	576.94	1.62718	9.75796e-16	4.54038e-14	ENSG00000107957.16	protein_coding	Up
TP53I11	1426.42	1.62323	2.39243e-13	8.70916e-12	ENSG00000175274.19	protein_coding	Up
FAM214B	537.048	1.62216	4.67488e-12	1.48743e-10	ENSG00000005238.20	protein_coding	Up
FOXQ1	241.81	1.62114	4.98748e-13	1.75869e-11	ENSG00000164379.7	protein_coding	Up
BCL11B	29.0097	1.61639	0.00013797	0.00135206	ENSG00000127152.18	protein_coding	Up
RAB11FIP4	233.706	1.61375	2.83723e-12	9.22903e-11	ENSG00000131242.18	protein_coding	Up
PITPNM3	235.395	1.60648	7.57892e-12	2.33635e-10	ENSG00000091622.16	protein_coding	Up
ABLIM2	50.6781	1.60376	1.0264e-06	1.62038e-05	ENSG00000163995.21	protein_coding	Up
AGFG2	526.548	1.60315	4.33493e-13	1.53955e-11	ENSG00000106351.13	protein_coding	Up
CLMN	724.08	1.60003	2.86469e-17	1.4929e-15	ENSG00000165959.12	protein_coding	Up
PDE9A	109.502	1.59965	1.92088e-08	3.98571e-07	ENSG00000160191.18	protein_coding	Up
RP11-295K3.1	12893	1.59847	3.37139e-11	9.7381e-10	ENSG00000250644.3	protein_coding	Up
HR	1615.94	1.59652	7.78402e-15	3.26586e-13	ENSG00000168453.16	protein_coding	Up
PLEKHB1	19.7292	1.5958	0.00214673	0.0139769	ENSG00000021300.14	protein_coding	Up
C4A	17.1323	1.59423	0.00311763	0.019093	ENSG00000244731.8	protein_coding	Up
NFIA	461.869	1.59156	3.77601e-13	1.35466e-11	ENSG00000162599.17	protein_coding	Up
ATP1B1	6954.41	1.59078	3.03842e-19	1.91382e-17	ENSG00000143153.13	protein_coding	Up
CABCOCO1	34.5764	1.59018	8.50168e-05	0.000883139	ENSG00000183346.9	protein_coding	Up
CHRD	24.4706	1.58975	0.000352995	0.00306383	ENSG00000090539.15	protein_coding	Up
PDE11A	100.516	1.5896	2.34151e-08	4.79023e-07	ENSG00000128655.18	protein_coding	Up
SPTBN4	102.074	1.5894	1.04987e-07	1.9467e-06	ENSG00000160460.16	protein_coding	Up
FAM214A	503.453	1.58839	3.30121e-10	8.51232e-09	ENSG00000047346.13	protein_coding	Up
BICC1	2304.7	1.5883	4.66543e-12	1.48633e-10	ENSG00000122870.12	protein_coding	Up
CTSO	69.061	1.588	2.94092e-07	5.13033e-06	ENSG00000256043.5	protein_coding	Up
BTBD16	15.1182	1.58515	0.00424284	0.0245104	ENSG00000138152.10	protein_coding	Up
CYP39A1	14.4271	1.58216	0.0047763	0.0270493	ENSG00000146233.8	protein_coding	Up
ANGPT1	132.023	1.57975	3.33408e-07	5.75507e-06	ENSG00000154188.10	protein_coding	Up
BCL3	2560.04	1.57937	6.49715e-10	1.61964e-08	ENSG00000069399.15	protein_coding	Up
ARHGDIG	14.4539	1.57749	0.00677073	0.035645	ENSG00000242173.10	protein_coding	Up
RNF208	14.5224	1.57446	0.00921185	0.045298	ENSG00000212864.3	protein_coding	Up
C10orf90	16.3198	1.57122	0.00469476	0.0266791	ENSG00000154493.20	protein_coding	Up
HLF	40.1701	1.57036	3.30778e-05	0.000380311	ENSG00000108924.14	protein_coding	Up
HSPB8	353.6	1.56887	1.29698e-12	4.36809e-11	ENSG00000152137.8	protein_coding	Up
SNAP25	630.08	1.56782	4.31956e-14	1.67859e-12	ENSG00000132639.13	protein_coding	Up
ATP10A	444.533	1.56708	9.83953e-14	3.71859e-12	ENSG00000206190.12	protein_coding	Up
AKR1C4	45.7402	1.56707	8.10347e-06	0.000107269	ENSG00000198610.11	protein_coding	Up
DPYSL5	315.247	1.56617	5.97943e-12	1.86652e-10	ENSG00000157851.17	protein_coding	Up
FMO5	212.822	1.56494	1.98292e-10	5.22182e-09	ENSG00000131781.13	protein_coding	Up
HOXA3	218.628	1.56175	1.08209e-10	2.95651e-09	ENSG00000105997.23	protein_coding	Up
FCMR	13.5872	1.56105	0.0103401	0.0495086	ENSG00000162894.12	protein_coding	Up
SLC22A18	298.318	1.5539	1.1628e-14	4.83763e-13	ENSG00000110628.16	protein_coding	Up
GBP2	201.282	1.55321	1.56761e-11	4.68656e-10	ENSG00000162645.13	protein_coding	Up
TMC5	646.549	1.55312	3.28075e-13	1.18557e-11	ENSG00000103534.17	protein_coding	Up
CTSD	14841.9	1.55296	1.00212e-10	2.75322e-09	ENSG00000117984.15	protein_coding	Up
SMPDL3B	83.0355	1.55228	5.64436e-07	9.30849e-06	ENSG00000130768.15	protein_coding	Up
BIRC7	33.8098	1.55126	0.000124199	0.00123421	ENSG00000101197.13	protein_coding	Up
MAMLD1	185.438	1.55097	4.49945e-09	1.01809e-07	ENSG00000013619.15	protein_coding	Up
EVA1A	151.842	1.55093	1.66923e-10	4.45259e-09	ENSG00000115363.14	protein_coding	Up
ABCA12	67.2537	1.55025	2.03025e-05	0.000244558	ENSG00000144452.15	protein_coding	Up
ACADS	358.022	1.55009	1.86489e-10	4.94255e-09	ENSG00000122971.9	protein_coding	Up
PRICKLE2	494.607	1.55007	2.20647e-14	8.98337e-13	ENSG00000163637.13	protein_coding	Up
MGLL	3367.03	1.54878	1.83576e-12	6.08332e-11	ENSG00000074416.15	protein_coding	Up
LRRIQ1	45.2174	1.54852	0.000466176	0.00391575	ENSG00000133640.20	protein_coding	Up
FADS2	14436.7	1.54844	2.42349e-12	7.9521e-11	ENSG00000134824.14	protein_coding	Up
FGD4	223.868	1.54837	9.06804e-08	1.69539e-06	ENSG00000139132.16	protein_coding	Up
PABPC4L	88.0285	1.54012	3.63342e-05	0.000413525	ENSG00000254535.4	protein_coding	Up
XXbac-BPG116M5.17	3223.07	1.53772	5.3265e-18	3.01721e-16	ENSG00000244255.5	protein_coding	Up
RASSF6	199.574	1.536	2.22196e-08	4.56073e-07	ENSG00000169435.14	protein_coding	Up
MAN1C1	21.9675	1.53285	0.00145076	0.0100764	ENSG00000117643.15	protein_coding	Up
RGL1	184.622	1.53153	7.13797e-11	1.99653e-09	ENSG00000143344.16	protein_coding	Up
FAM167A	423.939	1.53142	4.07189e-13	1.4503e-11	ENSG00000154319.16	protein_coding	Up
BCO1	189.736	1.53084	1.46413e-10	3.92665e-09	ENSG00000135697.10	protein_coding	Up
CFB	3194.42	1.52589	8.90798e-18	4.91109e-16	ENSG00000243649.9	protein_coding	Up
CYP4F3	347.502	1.52438	1.89959e-14	7.79806e-13	ENSG00000186529.16	protein_coding	Up
ASL	583.91	1.52253	5.33542e-11	1.50768e-09	ENSG00000126522.17	protein_coding	Up
LRP4	794.179	1.52119	2.16557e-15	9.78223e-14	ENSG00000134569.10	protein_coding	Up
HES1	260.076	1.5207	2.52645e-11	7.38367e-10	ENSG00000114315.4	protein_coding	Up
NPY4R	1026.7	1.52008	3.38449e-15	1.49074e-13	ENSG00000204174.8	protein_coding	Up
ARSL	1411.91	1.51849	1.27087e-12	4.28599e-11	ENSG00000157399.17	protein_coding	Up
EEF1A2	2969.96	1.51147	8.23659e-09	1.7885e-07	ENSG00000101210.13	protein_coding	Up
POC1B-GALNT4	873.969	1.51104	3.43458e-14	1.35814e-12	ENSG00000259075.6	protein_coding	Up
ASRGL1	489.434	1.51049	3.2546e-13	1.17784e-11	ENSG00000162174.12	protein_coding	Up
AP1M2	191.423	1.50828	8.70697e-11	2.41358e-09	ENSG00000129354.12	protein_coding	Up
FAAH	51.3018	1.50398	8.40182e-06	0.000110745	ENSG00000117480.16	protein_coding	Up
PCED1B	3063.69	1.49934	2.18071e-18	1.27918e-16	ENSG00000179715.13	protein_coding	Up
MAGI3	597.163	1.49817	9.21876e-11	2.54405e-09	ENSG00000081026.19	protein_coding	Up
PRADC1	155.74	1.49537	1.10024e-07	2.02644e-06	ENSG00000135617.4	protein_coding	Up
NRN1	54.5611	1.49525	2.88329e-06	4.19594e-05	ENSG00000124785.9	protein_coding	Up
GGT5	30.2909	1.49307	0.0013069	0.00925071	ENSG00000099998.19	protein_coding	Up
REEP6	187.191	1.48953	6.79935e-08	1.30272e-06	ENSG00000115255.12	protein_coding	Up
CD24	10780.5	1.48593	3.75694e-20	2.54793e-18	ENSG00000272398.6	protein_coding	Up
AC011513.3	739.053	1.48434	5.87901e-11	1.65374e-09	ENSG00000267881.2	protein_coding	Up
MITF	645.281	1.48213	3.36892e-14	1.33431e-12	ENSG00000187098.17	protein_coding	Up
BCKDHA	2553.51	1.48199	3.75218e-09	8.60013e-08	ENSG00000248098.12	protein_coding	Up
CHP1	4852.02	1.48141	2.42888e-17	1.27925e-15	ENSG00000187446.12	protein_coding	Up
MT1X	960.338	1.48115	3.46286e-06	4.94062e-05	ENSG00000187193.9	protein_coding	Up
QPCT	1175.07	1.48043	2.941e-19	1.8667e-17	ENSG00000115828.17	protein_coding	Up
ANXA9	91.6186	1.47903	5.76741e-08	1.11886e-06	ENSG00000143412.10	protein_coding	Up
EPHB3	38.0486	1.47827	0.000517558	0.00427054	ENSG00000182580.3	protein_coding	Up
LLGL2	1898.21	1.47533	3.14336e-12	1.01847e-10	ENSG00000073350.14	protein_coding	Up
PDK1	193.336	1.47385	3.1582e-10	8.18274e-09	ENSG00000152256.14	protein_coding	Up
DMTN	1865.58	1.46825	4.72147e-09	1.0625e-07	ENSG00000158856.18	protein_coding	Up
GYG2	368.452	1.46756	2.34478e-14	9.49963e-13	ENSG00000056998.20	protein_coding	Up
LSR	1009.86	1.4669	1.03319e-08	2.21625e-07	ENSG00000105699.17	protein_coding	Up
HNF1A	422.243	1.46685	5.88456e-09	1.31113e-07	ENSG00000135100.19	protein_coding	Up
DNAJC22	1006.39	1.46653	7.42786e-14	2.84187e-12	ENSG00000178401.16	protein_coding	Up
RIPOR2	14.2778	1.46523	0.00798248	0.0405194	ENSG00000111913.20	protein_coding	Up
CTC-435M10.3	2590.03	1.46454	4.92757e-09	1.10587e-07	ENSG00000255730.5	protein_coding	Up
CKMT1A	24.2813	1.46452	0.0011232	0.00818959	ENSG00000223572.10	protein_coding	Up
ARRDC3	1847.73	1.46376	7.14499e-07	1.15751e-05	ENSG00000113369.9	protein_coding	Up
PTPRD	124.636	1.4626	6.03113e-09	1.34017e-07	ENSG00000153707.18	protein_coding	Up
CADM3	56.9537	1.45983	3.73841e-06	5.30014e-05	ENSG00000162706.13	protein_coding	Up
INPP5J	64.169	1.45802	0.000150456	0.00145614	ENSG00000185133.14	protein_coding	Up
SHLD1	169.782	1.45754	6.06736e-10	1.51708e-08	ENSG00000171984.15	protein_coding	Up
GCHFR	81.7158	1.45558	9.00089e-07	1.43377e-05	ENSG00000137880.6	protein_coding	Up
MANSC1	653.297	1.45475	5.26805e-12	1.66122e-10	ENSG00000111261.14	protein_coding	Up
TLR1	60.7489	1.45177	3.08323e-05	0.000356479	ENSG00000174125.8	protein_coding	Up
GOLM1	4999.5	1.45049	1.86861e-18	1.10924e-16	ENSG00000135052.16	protein_coding	Up
TFPI	1428.88	1.44762	3.08426e-09	7.14198e-08	ENSG00000003436.16	protein_coding	Up
CDC42EP1	766.957	1.44722	3.50312e-08	7.02725e-07	ENSG00000128283.7	protein_coding	Up
SIRT2	909.982	1.44551	1.53129e-10	4.09791e-09	ENSG00000068903.20	protein_coding	Up
C2orf15	51.2584	1.44537	4.16364e-05	0.000467	ENSG00000273045.7	protein_coding	Up
KLHDC7A	220.455	1.44458	1.30903e-09	3.16753e-08	ENSG00000179023.9	protein_coding	Up
PRDX2	19.0771	1.44402	0.00318024	0.0194236	ENSG00000167815.12	protein_coding	Up
RIPK2	853.181	1.44241	1.75992e-14	7.27298e-13	ENSG00000104312.8	protein_coding	Up
RAB40B	185.397	1.44218	1.09418e-09	2.67115e-08	ENSG00000141542.11	protein_coding	Up
THRB	374.832	1.44181	8.33186e-13	2.86057e-11	ENSG00000151090.20	protein_coding	Up
SMIM10L2A	45.6682	1.44057	0.000271333	0.0024353	ENSG00000178947.9	protein_coding	Up
TNS2	741.773	1.43991	2.25106e-09	5.29684e-08	ENSG00000111077.18	protein_coding	Up
EXOC3L4	32.7605	1.43737	0.00107434	0.00787277	ENSG00000205436.7	protein_coding	Up
RP11-468E2.6	461.787	1.4366	1.52238e-08	3.19363e-07	ENSG00000259371.2	protein_coding	Up
GPR37	141.915	1.43642	1.54963e-09	3.71701e-08	ENSG00000170775.3	protein_coding	Up
AKR1B15	2016.18	1.43373	1.19924e-14	4.98088e-13	ENSG00000227471.9	protein_coding	Up
PITX2	68.7243	1.43285	1.11185e-06	1.74748e-05	ENSG00000164093.17	protein_coding	Up
METTL7B	267.335	1.43269	4.4828e-09	1.01525e-07	ENSG00000170439.7	protein_coding	Up
PCYOX1L	222.389	1.42979	5.22599e-10	1.32139e-08	ENSG00000145882.11	protein_coding	Up
STAT4	86.071	1.42941	2.99375e-06	4.33993e-05	ENSG00000138378.19	protein_coding	Up
SPTSSA	2535.16	1.42904	1.60041e-17	8.575e-16	ENSG00000165389.7	protein_coding	Up
OVGP1	25.5181	1.42708	0.000917911	0.00689171	ENSG00000085465.13	protein_coding	Up
EPB41L1	1986.19	1.42687	6.05564e-12	1.88793e-10	ENSG00000088367.23	protein_coding	Up
CISH	61.1121	1.42632	3.75382e-06	5.31591e-05	ENSG00000114737.16	protein_coding	Up
COBL	404.588	1.42382	1.08666e-10	2.96574e-09	ENSG00000106078.19	protein_coding	Up
SLC12A2	3048.65	1.42266	3.10262e-09	7.17779e-08	ENSG00000064651.14	protein_coding	Up
KCNJ11	30.5638	1.42211	0.00200303	0.0131625	ENSG00000187486.7	protein_coding	Up
AKR1B10	36362.7	1.41534	1.75076e-16	8.59887e-15	ENSG00000198074.10	protein_coding	Up
EFNA2	25.4581	1.41352	0.00128284	0.00911725	ENSG00000099617.4	protein_coding	Up
GPAM	870.611	1.41251	1.60965e-09	3.84607e-08	ENSG00000119927.14	protein_coding	Up
TBL1X	1364.42	1.41018	1.92724e-13	7.10981e-12	ENSG00000101849.18	protein_coding	Up
ATP8B4	439.543	1.40923	2.51423e-12	8.21072e-11	ENSG00000104043.15	protein_coding	Up
LPCAT1	1312.14	1.40892	5.53794e-15	2.35543e-13	ENSG00000153395.10	protein_coding	Up
IRF2BP2	2797.72	1.40633	5.0329e-17	2.57939e-15	ENSG00000168264.11	protein_coding	Up
COBLL1	292.653	1.39968	6.70773e-08	1.28616e-06	ENSG00000082438.18	protein_coding	Up
TRPM6	106.559	1.39966	4.95032e-07	8.25187e-06	ENSG00000119121.22	protein_coding	Up
NCKAP5	369.325	1.39888	2.1599e-12	7.11934e-11	ENSG00000176771.17	protein_coding	Up
NAV1	986.356	1.39735	1.72789e-12	5.76445e-11	ENSG00000134369.15	protein_coding	Up
GPR132	28.7407	1.39665	0.000556744	0.0045484	ENSG00000183484.12	protein_coding	Up
SFRP4	14.9241	1.39664	0.0100855	0.0485622	ENSG00000106483.12	protein_coding	Up
PELI1	197.266	1.39114	1.58469e-09	3.79614e-08	ENSG00000197329.12	protein_coding	Up
DNAJC12	930.522	1.38896	4.19346e-12	1.34115e-10	ENSG00000108176.15	protein_coding	Up
MYO15B	2362.36	1.38749	3.25287e-10	8.40517e-09	ENSG00000266714.9	protein_coding	Up
CDH24	140.572	1.38733	6.58796e-09	1.45217e-07	ENSG00000139880.20	protein_coding	Up
EFNB3	104.173	1.38669	5.27351e-06	7.23248e-05	ENSG00000108947.5	protein_coding	Up
SNCA	43.1658	1.3866	0.000191983	0.00179827	ENSG00000145335.17	protein_coding	Up
PCK2	622.916	1.38476	2.81033e-10	7.33829e-09	ENSG00000100889.12	protein_coding	Up
CDH2	1566.11	1.38117	5.73475e-17	2.92095e-15	ENSG00000170558.10	protein_coding	Up
SMARCD3	430.882	1.38062	1.70539e-09	4.06698e-08	ENSG00000082014.17	protein_coding	Up
ZNF516	167.373	1.3776	7.54557e-10	1.86783e-08	ENSG00000101493.11	protein_coding	Up
LBH	2303.67	1.3771	2.38021e-13	8.69023e-12	ENSG00000213626.13	protein_coding	Up
ABLIM1	3299.65	1.37516	1.90058e-18	1.12552e-16	ENSG00000099204.20	protein_coding	Up
IGFLR1	216.014	1.3722	3.9635e-08	7.89955e-07	ENSG00000126246.10	protein_coding	Up
CCDC85A	31.7071	1.37218	0.00116741	0.00843737	ENSG00000055813.6	protein_coding	Up
LGALS3BP	7371.18	1.37109	3.81038e-10	9.74e-09	ENSG00000108679.13	protein_coding	Up
SSC5D	78.2497	1.37009	3.10556e-05	0.000358726	ENSG00000179954.16	protein_coding	Up
TRPS1	79.0859	1.36987	0.00059054	0.00478032	ENSG00000104447.13	protein_coding	Up
SCARB1	4018.33	1.36951	1.057e-10	2.89117e-09	ENSG00000073060.17	protein_coding	Up
APBB1IP	72.4609	1.36913	5.24267e-05	0.00057322	ENSG00000077420.16	protein_coding	Up
INHBB	850.698	1.36751	1.11313e-13	4.19399e-12	ENSG00000163083.6	protein_coding	Up
SERINC2	777.495	1.36579	3.18373e-07	5.52278e-06	ENSG00000168528.12	protein_coding	Up
BANK1	74.1811	1.3641	1.99635e-05	0.000241061	ENSG00000153064.12	protein_coding	Up
AKR1C1	9345.66	1.36267	2.43571e-14	9.83581e-13	ENSG00000187134.14	protein_coding	Up
CAMK2N1	1253.15	1.3626	3.74342e-13	1.34491e-11	ENSG00000162545.6	protein_coding	Up
GSTM2	24.1407	1.36172	0.00326115	0.0198102	ENSG00000213366.13	protein_coding	Up
ATXN1	339.08	1.36102	2.42861e-12	7.9521e-11	ENSG00000124788.19	protein_coding	Up
BTBD11	974.44	1.36062	4.44525e-13	1.57647e-11	ENSG00000151136.15	protein_coding	Up
PPFIBP2	504.171	1.3568	3.86978e-10	9.87553e-09	ENSG00000166387.14	protein_coding	Up
ELF3	3228.63	1.3564	1.37294e-10	3.70214e-09	ENSG00000163435.16	protein_coding	Up
ACADSB	726.831	1.35208	5.91342e-09	1.31637e-07	ENSG00000196177.13	protein_coding	Up
SERINC5	1498.32	1.35186	7.86192e-16	3.68587e-14	ENSG00000164300.17	protein_coding	Up
SELENOP	24.7784	1.3517	0.00708644	0.0369845	ENSG00000250722.6	protein_coding	Up
HYAL1	20.9983	1.35104	0.00468947	0.0266603	ENSG00000114378.17	protein_coding	Up
ARAP3	237.134	1.35083	3.60685e-08	7.22362e-07	ENSG00000120318.16	protein_coding	Up
TAFA5	294.159	1.35049	8.22195e-08	1.55008e-06	ENSG00000219438.9	protein_coding	Up
ARHGAP24	176.894	1.35038	1.37206e-09	3.31679e-08	ENSG00000138639.18	protein_coding	Up
SLC25A23	866.588	1.34954	3.22315e-08	6.51313e-07	ENSG00000125648.15	protein_coding	Up
GPCPD1	1757.01	1.34933	4.7462e-08	9.3244e-07	ENSG00000125772.14	protein_coding	Up
MCU	2461.69	1.34816	1.01821e-13	3.84217e-12	ENSG00000156026.14	protein_coding	Up
TPD52L1	1020.04	1.34518	2.78351e-14	1.11134e-12	ENSG00000111907.21	protein_coding	Up
PPARA	244.377	1.34472	3.98486e-11	1.14036e-09	ENSG00000186951.16	protein_coding	Up
CPD	6593.51	1.34353	5.54299e-08	1.07891e-06	ENSG00000108582.12	protein_coding	Up
SMARCA2	1481.35	1.34323	2.16681e-13	7.98171e-12	ENSG00000080503.24	protein_coding	Up
TEAD2	636.227	1.34322	9.14449e-09	1.96837e-07	ENSG00000074219.14	protein_coding	Up
FADS1	12833	1.34205	1.86809e-13	6.90191e-12	ENSG00000149485.19	protein_coding	Up
CYP3A5	143.906	1.33759	2.93179e-05	0.000340527	ENSG00000106258.15	protein_coding	Up
MB	165.458	1.33739	5.54405e-08	1.07891e-06	ENSG00000198125.13	protein_coding	Up
SLC7A8	27.9406	1.32969	0.00230992	0.0148751	ENSG00000092068.20	protein_coding	Up
KCNK3	252.433	1.32909	1.40045e-07	2.53969e-06	ENSG00000171303.7	protein_coding	Up
NREP	419.826	1.32816	1.05501e-11	3.2044e-10	ENSG00000134986.14	protein_coding	Up
UNC13B	1297.84	1.32765	2.2402e-13	8.21865e-12	ENSG00000198722.14	protein_coding	Up
GJB2	51.8829	1.32677	0.00048019	0.00401033	ENSG00000165474.8	protein_coding	Up
CDS1	68.4478	1.32588	1.30773e-05	0.000164323	ENSG00000163624.6	protein_coding	Up
SLC8A2	65.4765	1.32503	3.97078e-05	0.000448415	ENSG00000118160.14	protein_coding	Up
PDGFRL	748.399	1.32464	1.67008e-12	5.58663e-11	ENSG00000104213.13	protein_coding	Up
SULT2B1	256.536	1.32155	4.78586e-07	8.03181e-06	ENSG00000088002.12	protein_coding	Up
DOK4	2646.08	1.32134	5.42764e-12	1.70502e-10	ENSG00000125170.11	protein_coding	Up
CASZ1	140.09	1.32067	1.32182e-06	2.04886e-05	ENSG00000130940.15	protein_coding	Up
MPC1	133.815	1.3201	8.99275e-08	1.68386e-06	ENSG00000060762.19	protein_coding	Up
CCDC152	20.3137	1.31959	0.0101201	0.0486714	ENSG00000198865.10	protein_coding	Up
CEACAM6	3089.8	1.31849	1.2243e-12	4.1402e-11	ENSG00000086548.9	protein_coding	Up
SREBF1	5640.04	1.31821	3.4539e-08	6.93977e-07	ENSG00000072310.18	protein_coding	Up
SLC22A3	1865.34	1.31696	1.53804e-15	7.03745e-14	ENSG00000146477.6	protein_coding	Up
GRAMD4	554.482	1.316	3.94106e-12	1.26533e-10	ENSG00000075240.17	protein_coding	Up
LTBR	3937.22	1.31434	4.24035e-08	8.40397e-07	ENSG00000111321.11	protein_coding	Up
TMEM154	28.4774	1.31428	0.00230657	0.0148573	ENSG00000170006.12	protein_coding	Up
ABCC3	17845.7	1.31224	1.13482e-11	3.43415e-10	ENSG00000108846.16	protein_coding	Up
CDCA7L	719.62	1.31206	1.86922e-12	6.18592e-11	ENSG00000164649.20	protein_coding	Up
PCYT2	630.298	1.31176	3.23015e-09	7.45192e-08	ENSG00000185813.11	protein_coding	Up
PRR5L	158.485	1.30942	4.89039e-07	8.1587e-06	ENSG00000135362.14	protein_coding	Up
MMD	1411.66	1.3091	2.14631e-11	6.30248e-10	ENSG00000108960.9	protein_coding	Up
CST1	96.5808	1.30826	5.94831e-06	8.08148e-05	ENSG00000170373.9	protein_coding	Up
EPB41	550.923	1.30802	4.1e-13	1.45821e-11	ENSG00000159023.22	protein_coding	Up
ERN1	715.007	1.30608	9.53306e-14	3.61934e-12	ENSG00000178607.17	protein_coding	Up
ADRA1D	222.696	1.30403	4.21594e-07	7.15785e-06	ENSG00000171873.8	protein_coding	Up
HOXB13	251.869	1.303	1.73255e-09	4.12777e-08	ENSG00000159184.8	protein_coding	Up
SDSL	443.626	1.30244	2.80221e-08	5.68574e-07	ENSG00000139410.15	protein_coding	Up
CAPN5	538.984	1.3019	8.03938e-07	1.28843e-05	ENSG00000149260.18	protein_coding	Up
SEC14L4	275.461	1.30126	6.34554e-10	1.58344e-08	ENSG00000133488.15	protein_coding	Up
FZD5	483.713	1.29845	1.80238e-12	5.98875e-11	ENSG00000163251.4	protein_coding	Up
CDKN1B	1476.41	1.2954	1.39392e-15	6.42552e-14	ENSG00000111276.12	protein_coding	Up
ECH1	5238.89	1.29524	9.02077e-09	1.94682e-07	ENSG00000104823.9	protein_coding	Up
RP11-307N16.6	186.562	1.29483	2.01341e-08	4.16887e-07	ENSG00000273167.1	protein_coding	Up
RP11-47I22.4	90.2623	1.29468	6.18261e-06	8.3814e-05	ENSG00000258989.1	protein_coding	Up
TSPAN13	783.003	1.29359	4.43241e-11	1.26218e-09	ENSG00000106537.8	protein_coding	Up
BCL6	518.442	1.28948	2.84378e-10	7.4037e-09	ENSG00000113916.18	protein_coding	Up
LGI3	38.6758	1.28303	0.00337567	0.020356	ENSG00000168481.9	protein_coding	Up
TNS1	409.746	1.28161	1.27856e-09	3.09984e-08	ENSG00000079308.20	protein_coding	Up
SLC9A3R1	1742.28	1.27995	3.27331e-07	5.66627e-06	ENSG00000109062.12	protein_coding	Up
OCEL1	209.72	1.27686	4.31056e-07	7.30846e-06	ENSG00000099330.9	protein_coding	Up
GRHPR	3039.85	1.2764	9.07249e-09	1.95561e-07	ENSG00000137106.18	protein_coding	Up
HILPDA	515.867	1.27571	1.24279e-09	3.02497e-08	ENSG00000135245.10	protein_coding	Up
PANX2	169.168	1.27422	3.65931e-06	5.20291e-05	ENSG00000073150.14	protein_coding	Up
VDR	149.192	1.27188	5.6361e-07	9.30107e-06	ENSG00000111424.12	protein_coding	Up
CCDC40	238.02	1.26991	4.06263e-08	8.08412e-07	ENSG00000141519.15	protein_coding	Up
SH3BP1	69.8829	1.26983	7.41741e-05	0.000784482	ENSG00000100092.24	protein_coding	Up
RASSF7	486.462	1.26944	8.03686e-10	1.98152e-08	ENSG00000099849.15	protein_coding	Up
PITX1	623.429	1.26661	1.09724e-06	1.72561e-05	ENSG00000069011.16	protein_coding	Up
FAM13A	427.351	1.26478	9.8826e-10	2.42692e-08	ENSG00000138640.15	protein_coding	Up
BMP4	366.381	1.26412	6.49655e-11	1.82124e-09	ENSG00000125378.16	protein_coding	Up
PDK4	4068.77	1.26397	7.28189e-10	1.80436e-08	ENSG00000004799.8	protein_coding	Up
LRMDA	108.87	1.26374	4.22909e-06	5.9045e-05	ENSG00000148655.15	protein_coding	Up
UBALD2	474.355	1.26266	6.51805e-05	0.00069908	ENSG00000185262.9	protein_coding	Up
MGST3	2181.08	1.26066	4.27536e-11	1.22208e-09	ENSG00000143198.13	protein_coding	Up
ETS2	1504.1	1.26015	1.26015e-10	3.41661e-09	ENSG00000157557.13	protein_coding	Up
HSD11B2	26.0034	1.25769	0.00533293	0.0295129	ENSG00000176387.7	protein_coding	Up
TMEM175	222.206	1.25745	2.55585e-06	3.76592e-05	ENSG00000127419.17	protein_coding	Up
SAMD11	723.626	1.25693	3.09713e-11	9.00859e-10	ENSG00000187634.13	protein_coding	Up
TUBB4A	285.37	1.2567	4.7305e-05	0.000522296	ENSG00000104833.12	protein_coding	Up
C1orf226	88.9215	1.2558	5.21376e-06	7.15815e-05	ENSG00000239887.6	protein_coding	Up
CPPED1	1471.88	1.25521	2.33979e-14	9.49494e-13	ENSG00000103381.12	protein_coding	Up
AKR1C3	26320.6	1.25384	4.84719e-11	1.37758e-09	ENSG00000196139.14	protein_coding	Up
TRIM24	905.218	1.25278	6.61613e-08	1.27155e-06	ENSG00000122779.18	protein_coding	Up
CCDC68	666.16	1.25258	1.10725e-05	0.000141721	ENSG00000166510.14	protein_coding	Up
TBC1D2	746.815	1.25112	7.86405e-08	1.48942e-06	ENSG00000095383.20	protein_coding	Up
FAM110B	119.43	1.25087	3.36426e-07	5.79937e-06	ENSG00000169122.11	protein_coding	Up
ADAM12	236.534	1.25032	4.40897e-09	1.00036e-07	ENSG00000148848.15	protein_coding	Up
AR	939.456	1.2478	1.68958e-13	6.25171e-12	ENSG00000169083.18	protein_coding	Up
ARSJ	303.012	1.24722	7.48153e-08	1.42132e-06	ENSG00000180801.14	protein_coding	Up
DNM1	3654.12	1.24696	1.94046e-08	4.02297e-07	ENSG00000106976.21	protein_coding	Up
RAPH1	1377.36	1.24695	5.13784e-11	1.45517e-09	ENSG00000173166.18	protein_coding	Up
NPY4R2	350.814	1.24409	2.85652e-11	8.32458e-10	ENSG00000264717.5	protein_coding	Up
OPLAH	156.33	1.24139	1.18659e-06	1.85669e-05	ENSG00000178814.17	protein_coding	Up
HIF1A	13256.9	1.23882	8.03109e-08	1.51873e-06	ENSG00000100644.17	protein_coding	Up
KCNQ3	32.0434	1.23857	0.0022445	0.014527	ENSG00000184156.17	protein_coding	Up
NEU1	582.627	1.23784	4.31195e-08	8.53222e-07	ENSG00000204386.12	protein_coding	Up
WDR72	1194.28	1.23683	1.20922e-06	1.88614e-05	ENSG00000166415.15	protein_coding	Up
TFCP2L1	256.008	1.23645	5.61368e-10	1.40934e-08	ENSG00000115112.8	protein_coding	Up
A4GALT	233.988	1.23507	1.69179e-06	2.58229e-05	ENSG00000128274.17	protein_coding	Up
ALDH1L2	326.511	1.23497	6.03037e-07	9.86622e-06	ENSG00000136010.14	protein_coding	Up
BOC	269.319	1.23314	2.17215e-09	5.12089e-08	ENSG00000144857.15	protein_coding	Up
F12	156.451	1.23227	7.74518e-07	1.24658e-05	ENSG00000131187.10	protein_coding	Up
PRRT1B	66.7411	1.23198	0.000117078	0.00117334	ENSG00000283526.1	protein_coding	Up
DIPK1B	495.979	1.22938	1.27605e-08	2.70439e-07	ENSG00000165716.11	protein_coding	Up
DCAF11	1289.73	1.226	7.65446e-08	1.45306e-06	ENSG00000100897.18	protein_coding	Up
ST6GAL1	501.836	1.22591	4.96789e-11	1.41027e-09	ENSG00000073849.16	protein_coding	Up
PLA1A	42.3062	1.2254	0.00102257	0.00754029	ENSG00000144837.9	protein_coding	Up
ARRDC4	75.0181	1.2238	1.81415e-05	0.00022111	ENSG00000140450.9	protein_coding	Up
FURIN	4803.66	1.22353	7.00628e-09	1.54163e-07	ENSG00000140564.13	protein_coding	Up
LTBP3	2370.35	1.22339	2.78954e-08	5.66467e-07	ENSG00000168056.17	protein_coding	Up
SESTD1	603.482	1.22293	3.71031e-08	7.42482e-07	ENSG00000187231.14	protein_coding	Up
ERVMER34-1	26.2561	1.21965	0.00490033	0.0276442	ENSG00000226887.8	protein_coding	Up
TPCN1	1677.79	1.21962	1.2156e-08	2.58736e-07	ENSG00000186815.13	protein_coding	Up
MTARC1	230.049	1.21955	2.01421e-08	4.16887e-07	ENSG00000186205.13	protein_coding	Up
FMN1	135.242	1.21953	1.94435e-06	2.93121e-05	ENSG00000248905.10	protein_coding	Up
KITLG	666.405	1.21865	6.54073e-05	0.000701209	ENSG00000049130.16	protein_coding	Up
CHD3	5526.5	1.2186	2.79174e-13	1.01181e-11	ENSG00000170004.18	protein_coding	Up
RP3-467D16.4	23.6471	1.21842	0.00613688	0.0329675	ENSG00000288708.1	protein_coding	Up
MARVELD2	66.1841	1.21826	3.86243e-05	0.000437777	ENSG00000152939.17	protein_coding	Up
HHIPL2	449.928	1.21709	1.28769e-10	3.48365e-09	ENSG00000143512.13	protein_coding	Up
CTDSPL	665.724	1.21552	5.29797e-10	1.33686e-08	ENSG00000144677.15	protein_coding	Up
GYS1	1240.67	1.21489	3.22812e-07	5.59195e-06	ENSG00000104812.15	protein_coding	Up
CA2	172.228	1.21486	4.13035e-08	8.20567e-07	ENSG00000104267.10	protein_coding	Up
HNF4A	726.456	1.21429	4.81759e-09	1.08315e-07	ENSG00000101076.18	protein_coding	Up
PKP2	229.621	1.21229	7.57904e-09	1.66028e-07	ENSG00000057294.16	protein_coding	Up
RARB	146.472	1.21104	1.63994e-06	2.50896e-05	ENSG00000077092.19	protein_coding	Up
EBF1	49.5807	1.20975	0.000269991	0.00242502	ENSG00000164330.17	protein_coding	Up
DCAF7	3624.76	1.20837	2.59053e-11	7.56202e-10	ENSG00000136485.15	protein_coding	Up
GPR35	24.0021	1.20796	0.0071539	0.0372816	ENSG00000178623.12	protein_coding	Up
SSBP2	144.504	1.20765	2.76403e-07	4.85598e-06	ENSG00000145687.16	protein_coding	Up
CALY	26.2319	1.2046	0.00589802	0.0320315	ENSG00000130643.9	protein_coding	Up
GLIS3	1006.58	1.20453	3.29907e-11	9.55148e-10	ENSG00000107249.24	protein_coding	Up
RP11-295M18.8	195.49	1.2043	1.49246e-07	2.69864e-06	ENSG00000286231.1	protein_coding	Up
KB-1995A5.6	2772.15	1.20406	2.39526e-10	6.26768e-09	ENSG00000286070.2	protein_coding	Up
SCD	31130.3	1.20336	1.82138e-10	4.83241e-09	ENSG00000099194.6	protein_coding	Up
TMCC1	1028.34	1.20232	1.59456e-12	5.34849e-11	ENSG00000172765.18	protein_coding	Up
VWA5A	81.877	1.20153	2.14927e-05	0.00025702	ENSG00000110002.16	protein_coding	Up
BBS1	337.621	1.20071	7.77925e-07	1.25125e-05	ENSG00000174483.20	protein_coding	Up
NAPA	2413.02	1.19973	1.37187e-07	2.49151e-06	ENSG00000105402.8	protein_coding	Up
NR1H3	555.79	1.19832	2.068e-08	4.26283e-07	ENSG00000025434.19	protein_coding	Up
MYO18A	3445.4	1.1983	1.64812e-08	3.44866e-07	ENSG00000196535.17	protein_coding	Up
ARHGAP26	1842.89	1.19741	2.19888e-13	8.08782e-12	ENSG00000145819.18	protein_coding	Up
RP11-834C11.12	34.1721	1.19591	0.00361165	0.0215792	ENSG00000273049.1	protein_coding	Up
RP11-523H20.5	169.164	1.19538	3.3029e-06	4.72875e-05	ENSG00000159239.13	protein_coding	Up
STS	626.017	1.19458	1.96925e-11	5.8032e-10	ENSG00000101846.8	protein_coding	Up
LRP5	3439.47	1.19289	4.18927e-08	8.31606e-07	ENSG00000162337.12	protein_coding	Up
KIAA1217	433.18	1.19277	1.25605e-08	2.66428e-07	ENSG00000120549.18	protein_coding	Up
GPRIN3	1288.76	1.19012	2.02038e-06	3.03474e-05	ENSG00000185477.5	protein_coding	Up
MAGEH1	198.881	1.18746	1.38511e-06	2.13539e-05	ENSG00000187601.5	protein_coding	Up
FCGRT	527.486	1.1855	2.82118e-10	7.35885e-09	ENSG00000104870.13	protein_coding	Up
ELOVL6	801.963	1.18442	2.48683e-06	3.67516e-05	ENSG00000170522.10	protein_coding	Up
ATP9B	718.318	1.18396	1.40454e-10	3.77912e-09	ENSG00000166377.20	protein_coding	Up
ZC4H2	191.534	1.18301	4.79975e-07	8.04912e-06	ENSG00000126970.16	protein_coding	Up
DNM3	47.562	1.18028	0.00102906	0.00757911	ENSG00000197959.14	protein_coding	Up
PPP1R1C	50.6006	1.17944	0.000400849	0.00342632	ENSG00000150722.11	protein_coding	Up
PRKCH	312.691	1.17932	4.68651e-09	1.05752e-07	ENSG00000027075.16	protein_coding	Up
RBM47	2548.33	1.17892	6.81697e-12	2.11463e-10	ENSG00000163694.15	protein_coding	Up
VLDLR	599.569	1.1789	4.76301e-10	1.21051e-08	ENSG00000147852.17	protein_coding	Up
MYLK	1845.49	1.17514	2.33748e-12	7.69442e-11	ENSG00000065534.19	protein_coding	Up
MSRB1	799.986	1.17474	4.33195e-07	7.33971e-06	ENSG00000198736.12	protein_coding	Up
TGFBR2	5935.36	1.17402	3.58369e-14	1.41259e-12	ENSG00000163513.19	protein_coding	Up
SLC22A31	53.1503	1.17282	0.000342594	0.00298401	ENSG00000259803.8	protein_coding	Up
IL1R1	1080.56	1.17217	2.52387e-12	8.23133e-11	ENSG00000115594.12	protein_coding	Up
CRAT	1236.35	1.17123	2.92879e-06	4.25715e-05	ENSG00000095321.18	protein_coding	Up
MMP24	2630.9	1.17028	7.42638e-08	1.41301e-06	ENSG00000125966.10	protein_coding	Up
DDR1	1084.27	1.16956	1.24272e-06	1.93595e-05	ENSG00000204580.14	protein_coding	Up
PITPNM1	1536.05	1.16952	2.30018e-06	3.4218e-05	ENSG00000110697.13	protein_coding	Up
ME1	2011.75	1.16916	1.57014e-12	5.27372e-11	ENSG00000065833.9	protein_coding	Up
IFITM10	109.352	1.1691	6.95254e-05	0.000740866	ENSG00000244242.2	protein_coding	Up
PAX6	86.4869	1.16856	9.42667e-05	0.000967044	ENSG00000007372.24	protein_coding	Up
AACS	1047.75	1.16838	5.18021e-09	1.15941e-07	ENSG00000081760.17	protein_coding	Up
SLC16A3	1927.5	1.16644	1.69133e-08	3.53011e-07	ENSG00000141526.18	protein_coding	Up
IFI44L	32.9801	1.16605	0.00710414	0.0370581	ENSG00000137959.17	protein_coding	Up
CHDH	467.578	1.16301	5.36977e-10	1.35085e-08	ENSG00000016391.11	protein_coding	Up
C2orf81	232.657	1.16298	1.71624e-06	2.616e-05	ENSG00000284308.2	protein_coding	Up
PDLIM1	3018.02	1.16254	2.78243e-07	4.88485e-06	ENSG00000107438.9	protein_coding	Up
ZMIZ1	2987.73	1.16093	2.36691e-08	4.83021e-07	ENSG00000108175.18	protein_coding	Up
LXN	1336.43	1.16021	6.00117e-08	1.16148e-06	ENSG00000079257.8	protein_coding	Up
ABCA3	1640.6	1.15955	4.09323e-07	6.95906e-06	ENSG00000167972.14	protein_coding	Up
SCML1	277.677	1.15932	4.4966e-05	0.000499366	ENSG00000047634.15	protein_coding	Up
SEL1L3	1982.87	1.15931	4.9277e-13	1.74009e-11	ENSG00000091490.11	protein_coding	Up
FAM83A	104.223	1.15822	0.000207693	0.00193134	ENSG00000147689.16	protein_coding	Up
DPYD	463.774	1.15791	1.6709e-06	2.55476e-05	ENSG00000188641.14	protein_coding	Up
LONP1	2757.67	1.15741	1.41651e-07	2.56693e-06	ENSG00000196365.12	protein_coding	Up
PLEKHG6	154.731	1.15579	3.68318e-06	5.23083e-05	ENSG00000008323.16	protein_coding	Up
CXXC5	499.931	1.15517	2.24655e-08	4.60737e-07	ENSG00000171604.12	protein_coding	Up
C2CD2L	177.931	1.15475	1.92817e-06	2.91145e-05	ENSG00000172375.14	protein_coding	Up
ZDHHC9	1515.39	1.15465	4.36211e-09	9.9064e-08	ENSG00000188706.13	protein_coding	Up
PTPRK	915.331	1.1542	2.8241e-07	4.94747e-06	ENSG00000152894.15	protein_coding	Up
FOXO4	140.74	1.1534	7.8565e-06	0.000104391	ENSG00000184481.17	protein_coding	Up
LONRF1	223.355	1.15323	4.95886e-08	9.71904e-07	ENSG00000154359.13	protein_coding	Up
ZFYVE19	654.934	1.15273	1.59557e-07	2.87667e-06	ENSG00000166140.17	protein_coding	Up
TCTA	606.628	1.15202	4.53414e-07	7.64564e-06	ENSG00000145022.4	protein_coding	Up
KLHDC9	36.7516	1.1509	0.00178544	0.0120068	ENSG00000162755.14	protein_coding	Up
DERL1	1682.09	1.15071	4.15053e-12	1.32914e-10	ENSG00000136986.10	protein_coding	Up
DNAH5	82.4359	1.1501	0.00058047	0.00471114	ENSG00000039139.11	protein_coding	Up
PLXNB1	765.476	1.14838	1.08645e-08	2.32446e-07	ENSG00000164050.13	protein_coding	Up
GATM	553.721	1.14822	1.79875e-10	4.77749e-09	ENSG00000171766.17	protein_coding	Up
CD82	120.052	1.14679	6.37066e-05	0.00068412	ENSG00000085117.12	protein_coding	Up
JUND	1051.41	1.14518	7.98805e-06	0.000105911	ENSG00000130522.6	protein_coding	Up
AK7	116.484	1.1439	6.23595e-06	8.43985e-05	ENSG00000140057.9	protein_coding	Up
C6orf141	315.84	1.14369	2.22129e-07	3.94446e-06	ENSG00000197261.11	protein_coding	Up
RRAGD	196.958	1.13976	4.77148e-07	8.01855e-06	ENSG00000025039.15	protein_coding	Up
CCDC113	333.776	1.13962	1.3212e-08	2.7953e-07	ENSG00000103021.9	protein_coding	Up
ACSF2	426.359	1.13777	6.75449e-07	1.09784e-05	ENSG00000167107.13	protein_coding	Up
PTPRE	176.731	1.13776	5.85867e-07	9.6107e-06	ENSG00000132334.17	protein_coding	Up
BBOF1	160.359	1.13541	8.14624e-06	0.000107778	ENSG00000119636.16	protein_coding	Up
CREB3L2	1815.01	1.13466	1.61827e-10	4.32131e-09	ENSG00000182158.15	protein_coding	Up
TNFRSF21	3203.02	1.13436	5.86517e-11	1.65172e-09	ENSG00000146072.6	protein_coding	Up
GLYCTK	177.322	1.13296	4.95664e-06	6.82786e-05	ENSG00000168237.18	protein_coding	Up
SORT1	1296.45	1.13282	5.05081e-12	1.59474e-10	ENSG00000134243.12	protein_coding	Up
RAB15	2142.55	1.13167	1.09845e-08	2.34608e-07	ENSG00000139998.16	protein_coding	Up
IRS2	2021.58	1.12986	2.52154e-10	6.59116e-09	ENSG00000185950.9	protein_coding	Up
SREBF2	3550.41	1.12981	4.04259e-07	6.88714e-06	ENSG00000198911.12	protein_coding	Up
CD37	369.583	1.12888	1.5124e-07	2.7307e-06	ENSG00000104894.12	protein_coding	Up
ASCC2	785.631	1.12741	1.93822e-07	3.46667e-06	ENSG00000100325.15	protein_coding	Up
RDH10	1713.58	1.12731	2.98015e-10	7.74088e-09	ENSG00000121039.10	protein_coding	Up
SPARC	57.5951	1.12718	0.000892345	0.00673448	ENSG00000113140.11	protein_coding	Up
TFEB	145.36	1.12442	6.76611e-06	9.09274e-05	ENSG00000112561.19	protein_coding	Up
GOLT1A	77.5565	1.1227	4.41693e-05	0.000491401	ENSG00000174567.8	protein_coding	Up
PKP3	1114.44	1.12176	3.30078e-07	5.70981e-06	ENSG00000184363.10	protein_coding	Up
CD99L2	4272.8	1.12136	2.28356e-08	4.67941e-07	ENSG00000102181.21	protein_coding	Up
SLC2A1	2294.66	1.11807	4.60871e-08	9.08312e-07	ENSG00000117394.24	protein_coding	Up
ECHDC3	145.046	1.1179	2.99235e-06	4.33993e-05	ENSG00000134463.15	protein_coding	Up
MRPL43	1645.1	1.11748	1.03445e-06	1.63204e-05	ENSG00000055950.16	protein_coding	Up
FOXA2	519.075	1.11709	6.20146e-07	1.01194e-05	ENSG00000125798.15	protein_coding	Up
THEM6	819.082	1.117	1.25681e-06	1.95544e-05	ENSG00000130193.8	protein_coding	Up
HSD3B7	942.485	1.11325	2.30284e-06	3.4237e-05	ENSG00000099377.14	protein_coding	Up
ITGA1	234.743	1.1125	0.000102046	0.00103702	ENSG00000213949.10	protein_coding	Up
AGMO	64.2505	1.11039	0.000862658	0.00656044	ENSG00000187546.14	protein_coding	Up
RSPH1	30.1611	1.11014	0.00539993	0.0298237	ENSG00000160188.10	protein_coding	Up
IDH2	1041.1	1.10919	1.19525e-06	1.86671e-05	ENSG00000182054.10	protein_coding	Up
CACFD1	255.955	1.1075	4.64953e-06	6.43346e-05	ENSG00000160325.15	protein_coding	Up
RHOBTB3	738.448	1.10746	2.06727e-08	4.26283e-07	ENSG00000164292.13	protein_coding	Up
DIP2C	644.68	1.10378	1.89937e-10	5.02317e-09	ENSG00000151240.17	protein_coding	Up
SIRPA	1389.44	1.10297	1.53765e-06	2.36123e-05	ENSG00000198053.12	protein_coding	Up
B4GALNT4	419.358	1.10172	1.05267e-07	1.95044e-06	ENSG00000182272.12	protein_coding	Up
TCEA2	423.883	1.09953	2.8474e-07	4.97772e-06	ENSG00000171703.17	protein_coding	Up
FRMD5	141.036	1.09926	3.8415e-06	5.42765e-05	ENSG00000171877.21	protein_coding	Up
MAPRE3	350.009	1.09817	1.82892e-06	2.77749e-05	ENSG00000084764.12	protein_coding	Up
CHAD	33.5326	1.09531	0.00464277	0.0264444	ENSG00000136457.10	protein_coding	Up
CAT	1356.79	1.09517	7.38033e-11	2.05967e-09	ENSG00000121691.7	protein_coding	Up
TMEM47	530.972	1.09505	6.05713e-05	0.000655038	ENSG00000147027.4	protein_coding	Up
CEBPD	884.569	1.0939	4.9993e-06	6.87514e-05	ENSG00000221869.5	protein_coding	Up
DEGS2	58.3197	1.08919	0.00177197	0.0119258	ENSG00000168350.8	protein_coding	Up
SPATA13	409.414	1.08894	6.30172e-09	1.39528e-07	ENSG00000182957.16	protein_coding	Up
TENT5A	580.699	1.08877	6.92658e-08	1.32463e-06	ENSG00000112773.16	protein_coding	Up
GRAMD1A	7031.94	1.08872	4.14864e-06	5.80528e-05	ENSG00000089351.15	protein_coding	Up
TMEM179B	734.682	1.08844	1.13678e-05	0.000144901	ENSG00000185475.11	protein_coding	Up
PLCH1	566.069	1.08758	5.83331e-08	1.13076e-06	ENSG00000114805.18	protein_coding	Up
SPTBN2	853.063	1.08616	9.49229e-08	1.77204e-06	ENSG00000173898.15	protein_coding	Up
DAP	3084.06	1.08588	1.46232e-07	2.64801e-06	ENSG00000112977.16	protein_coding	Up
HNF1B	510.828	1.08587	0.000107925	0.00108866	ENSG00000275410.6	protein_coding	Up
MYBL2	2160.38	1.08587	9.89547e-06	0.000128382	ENSG00000101057.16	protein_coding	Up
GP1BA	102.696	1.08241	4.55641e-05	0.000505329	ENSG00000185245.8	protein_coding	Up
IDH1	4365.21	1.08218	4.3643e-11	1.24607e-09	ENSG00000138413.14	protein_coding	Up
ACO1	1711.41	1.08061	2.1963e-11	6.43398e-10	ENSG00000122729.19	protein_coding	Up
SERINC4	190.542	1.07695	7.559e-07	1.21899e-05	ENSG00000184716.14	protein_coding	Up
MARCHF9	311.654	1.07429	1.57971e-05	0.000195424	ENSG00000139266.6	protein_coding	Up
ADGRD1	82.2838	1.07315	0.000129026	0.00127451	ENSG00000111452.13	protein_coding	Up
DESI1	1132.16	1.07221	9.89878e-07	1.56572e-05	ENSG00000100418.8	protein_coding	Up
FOXP4	938.737	1.07137	3.05162e-05	0.000353155	ENSG00000137166.17	protein_coding	Up
PAK4	2180.26	1.07018	1.26256e-05	0.000159294	ENSG00000130669.17	protein_coding	Up
C9orf116	157.843	1.06902	1.58719e-05	0.000196153	ENSG00000160345.13	protein_coding	Up
SERPINB1	1887.58	1.06892	3.60758e-10	9.24452e-09	ENSG00000021355.13	protein_coding	Up
MGAT5B	1141.72	1.06816	1.53082e-06	2.3522e-05	ENSG00000167889.13	protein_coding	Up
NPBWR1	63.4407	1.06608	0.000427376	0.00362179	ENSG00000288611.1	protein_coding	Up
TUBA1A	5352.87	1.0651	2.2825e-06	3.40163e-05	ENSG00000167552.15	protein_coding	Up
PCCA	359.566	1.06488	2.74059e-07	4.81823e-06	ENSG00000175198.17	protein_coding	Up
PLIN2	986.292	1.06436	1.78084e-08	3.71381e-07	ENSG00000147872.10	protein_coding	Up
SLC25A42	53.8917	1.06394	0.00196834	0.0129818	ENSG00000181035.14	protein_coding	Up
LGMN	1980.48	1.06394	1.3136e-08	2.78159e-07	ENSG00000100600.15	protein_coding	Up
DAPK1	2083.57	1.06375	5.30468e-10	1.33719e-08	ENSG00000196730.13	protein_coding	Up
C11orf49	762.954	1.0635	2.28507e-07	4.05191e-06	ENSG00000149179.14	protein_coding	Up
ADORA1	136.486	1.06322	9.25692e-05	0.000951998	ENSG00000163485.17	protein_coding	Up
S100P	175.438	1.06305	0.000317648	0.00279526	ENSG00000163993.7	protein_coding	Up
CRYL1	191.738	1.06221	9.04434e-05	0.000932848	ENSG00000165475.15	protein_coding	Up
AKR1C2	41922.7	1.06193	3.98063e-09	9.0817e-08	ENSG00000151632.17	protein_coding	Up
ZNF503	783.067	1.06142	1.8335e-06	2.78274e-05	ENSG00000165655.17	protein_coding	Up
C17orf97	148.663	1.05738	0.000223112	0.00205466	ENSG00000187624.9	protein_coding	Up
ACSL1	659.746	1.05681	1.05392e-08	2.25876e-07	ENSG00000151726.15	protein_coding	Up
FAM234A	2021.27	1.05663	5.44307e-06	7.45316e-05	ENSG00000167930.17	protein_coding	Up
AGPAT2	1409.7	1.05543	9.56462e-06	0.000124612	ENSG00000169692.13	protein_coding	Up
ST6GALNAC4	587.24	1.05507	8.63783e-05	0.000895397	ENSG00000136840.19	protein_coding	Up
CAMSAP3	173.52	1.05502	0.00026353	0.00237734	ENSG00000076826.10	protein_coding	Up
SH3BP2	379.677	1.05482	3.2158e-07	5.57451e-06	ENSG00000087266.17	protein_coding	Up
HCN4	56.0119	1.05362	0.00428057	0.0246934	ENSG00000138622.4	protein_coding	Up
GSTM4	213.905	1.05293	0.00012892	0.00127396	ENSG00000168765.17	protein_coding	Up
PELI3	234.004	1.05236	7.10136e-06	9.49174e-05	ENSG00000174516.15	protein_coding	Up
PROS1	1077.45	1.05198	2.62596e-05	0.00030998	ENSG00000184500.16	protein_coding	Up
EFCAB12	31.8794	1.05183	0.00922317	0.0453177	ENSG00000172771.12	protein_coding	Up
TOM1	641.294	1.05141	2.08511e-05	0.000250557	ENSG00000100284.22	protein_coding	Up
NRSN2	1697.19	1.0498	3.49238e-06	4.97699e-05	ENSG00000125841.13	protein_coding	Up
PTPN6	605.021	1.04631	8.8686e-07	1.41361e-05	ENSG00000111679.17	protein_coding	Up
DHX37	1065.6	1.04609	5.72616e-07	9.41996e-06	ENSG00000150990.9	protein_coding	Up
FBXO4	234.409	1.04517	3.5721e-06	5.08474e-05	ENSG00000151876.13	protein_coding	Up
YIPF3	1331.69	1.04452	5.03141e-07	8.36451e-06	ENSG00000137207.12	protein_coding	Up
KLF5	1764.07	1.04386	2.53179e-09	5.90686e-08	ENSG00000102554.14	protein_coding	Up
GRB7	427.907	1.04327	7.92798e-06	0.000105171	ENSG00000141738.14	protein_coding	Up
RNF19A	1640.79	1.04076	7.43165e-06	9.90646e-05	ENSG00000034677.13	protein_coding	Up
ZNF688	141.306	1.04003	6.16366e-05	0.000665396	ENSG00000229809.9	protein_coding	Up
PNPLA4	256.052	1.03898	3.03558e-05	0.000351627	ENSG00000006757.12	protein_coding	Up
PDE1C	223.67	1.03859	1.7285e-05	0.000211553	ENSG00000154678.18	protein_coding	Up
EFNA1	982.586	1.03852	3.64237e-06	5.1818e-05	ENSG00000169242.12	protein_coding	Up
ARRB2	1129.76	1.03823	7.4189e-05	0.000784482	ENSG00000141480.18	protein_coding	Up
TRAM1	10747.1	1.0382	1.76516e-06	2.68561e-05	ENSG00000067167.8	protein_coding	Up
PAOX	124.759	1.03815	0.000159434	0.00153088	ENSG00000148832.16	protein_coding	Up
SEMA6B	344.285	1.03775	2.8925e-05	0.000336629	ENSG00000167680.17	protein_coding	Up
GRTP1	99.7866	1.03747	0.000167641	0.00159607	ENSG00000139835.14	protein_coding	Up
BSCL2	1803.36	1.03734	2.12529e-06	3.18074e-05	ENSG00000168000.16	protein_coding	Up
BCAM	1539.91	1.0366	1.3165e-05	0.000165257	ENSG00000187244.12	protein_coding	Up
RPS6KB2	1121.35	1.03626	6.60961e-06	8.90175e-05	ENSG00000175634.15	protein_coding	Up
ITGA7	71.2995	1.03594	0.000357504	0.00309536	ENSG00000135424.18	protein_coding	Up
NR2F2	1070.47	1.03527	1.6718e-07	3.00972e-06	ENSG00000185551.15	protein_coding	Up
LRP10	6104.89	1.0349	3.8323e-07	6.54692e-06	ENSG00000197324.9	protein_coding	Up
MISP3	65.9155	1.03258	0.000599661	0.00484149	ENSG00000141854.9	protein_coding	Up
RAB36	271.334	1.03211	3.68103e-05	0.000418751	ENSG00000100228.14	protein_coding	Up
INPP4B	727.428	1.03181	0.000246956	0.002245	ENSG00000109452.12	protein_coding	Up
MKNK2	1341.62	1.03123	1.69513e-06	2.58541e-05	ENSG00000099875.16	protein_coding	Up
SYK	53.3533	1.03101	0.00107599	0.00788017	ENSG00000165025.15	protein_coding	Up
RP11-507K12.1	1068.43	1.03044	2.3077e-07	4.08619e-06	ENSG00000283321.1	protein_coding	Up
PTGR1	5366.18	1.02923	2.37955e-11	6.96258e-10	ENSG00000106853.20	protein_coding	Up
PLCXD3	433.217	1.02567	0.000383867	0.00329939	ENSG00000182836.10	protein_coding	Up
ZFYVE28	96.869	1.02541	0.000176813	0.00167374	ENSG00000159733.14	protein_coding	Up
NPAS1	56.2053	1.02531	0.00304449	0.0187318	ENSG00000130751.10	protein_coding	Up
RP11-511P7.5	114.088	1.02339	0.000899292	0.00677452	ENSG00000284691.1	protein_coding	Up
CLEC11A	99.2849	1.02207	0.000230772	0.00211575	ENSG00000105472.13	protein_coding	Up
PDCD4	1110.1	1.02114	9.96199e-06	0.000129177	ENSG00000150593.18	protein_coding	Up
CHGB	1794.83	1.02072	5.60264e-09	1.2517e-07	ENSG00000089199.10	protein_coding	Up
PIK3C2B	888.112	1.01909	1.72163e-06	2.6226e-05	ENSG00000133056.14	protein_coding	Up
MTSS2	1101.17	1.01874	6.35261e-06	8.58366e-05	ENSG00000132613.15	protein_coding	Up
CTD-2616J11.11	1598.87	1.01854	3.20691e-06	4.62072e-05	ENSG00000269403.1	protein_coding	Up
ARHGAP1	1878.59	1.01747	1.14471e-05	0.000145763	ENSG00000175220.12	protein_coding	Up
HMGCS1	2280.01	1.01568	1.49787e-05	0.000186136	ENSG00000112972.15	protein_coding	Up
EPHB2	1650.48	1.01494	6.62355e-07	1.07797e-05	ENSG00000133216.17	protein_coding	Up
HSBP1L1	185.823	1.01482	2.76886e-06	4.05565e-05	ENSG00000226742.4	protein_coding	Up
NEK6	982.425	1.01441	3.32617e-08	6.69398e-07	ENSG00000119408.17	protein_coding	Up
SLC29A3	330.841	1.01438	4.78857e-05	0.000527531	ENSG00000198246.9	protein_coding	Up
DENND11	186.596	1.01127	7.61545e-05	0.000802866	ENSG00000257093.7	protein_coding	Up
MSI2	1390.44	1.01127	8.84318e-08	1.65962e-06	ENSG00000153944.12	protein_coding	Up
OSCP1	103.64	1.00976	9.87472e-05	0.00100675	ENSG00000116885.18	protein_coding	Up
FBXW9	173.65	1.00952	7.32552e-05	0.000775603	ENSG00000132004.13	protein_coding	Up
CKMT1B	51.9764	1.0085	0.00285475	0.0177462	ENSG00000237289.10	protein_coding	Up
MAPKAPK2	1089.93	1.0081	1.64005e-05	0.00020228	ENSG00000162889.11	protein_coding	Up
TNFAIP2	7777.65	1.00774	8.25602e-08	1.55414e-06	ENSG00000185215.11	protein_coding	Up
NINJ1	938.521	1.0072	3.39476e-05	0.000389226	ENSG00000131669.10	protein_coding	Up
HK2	79.2683	1.00568	0.00023384	0.00214071	ENSG00000159399.10	protein_coding	Up
ABHD4	1774.3	1.00516	2.56659e-06	3.7795e-05	ENSG00000100439.10	protein_coding	Up
SLC35F6	1904.67	1.00457	1.97297e-05	0.000238704	ENSG00000213699.9	protein_coding	Up
HOXB6	477.619	1.00446	1.25012e-07	2.28022e-06	ENSG00000108511.10	protein_coding	Up
RARA	589.033	1.00345	0.000102205	0.00103795	ENSG00000131759.18	protein_coding	Up
PNKD	1145.76	1.00173	3.85452e-05	0.000437081	ENSG00000127838.14	protein_coding	Up
SH2D3A	195.222	0.997259	7.45159e-05	0.000787267	ENSG00000125731.13	protein_coding	Up
GBP3	435.665	0.996808	0.000264079	0.00238056	ENSG00000117226.12	protein_coding	Up
ARHGEF40	682.878	0.995995	5.84043e-07	9.58714e-06	ENSG00000165801.10	protein_coding	Up
SIDT1	170.531	0.995117	4.04281e-06	5.67323e-05	ENSG00000072858.11	protein_coding	Up
PRXL2B	196.438	0.99431	4.48075e-05	0.000498053	ENSG00000157870.17	protein_coding	Up
EXOC3L1	46.3596	0.994274	0.00476256	0.0269962	ENSG00000179044.16	protein_coding	Up
SMIM14	1405.58	0.993537	1.25093e-07	2.28022e-06	ENSG00000163683.12	protein_coding	Up
SLC27A2	1107.08	0.993484	1.20978e-08	2.57718e-07	ENSG00000140284.11	protein_coding	Up
RNF157	553.848	0.990434	8.62562e-06	0.000113574	ENSG00000141576.16	protein_coding	Up
RP11-229P13.27	337.768	0.990421	2.82803e-06	4.13009e-05	ENSG00000279073.3	protein_coding	Up
LRRC45	642.704	0.990179	5.1873e-07	8.61789e-06	ENSG00000169683.8	protein_coding	Up
TRIM68	672.484	0.989961	5.53405e-06	7.5685e-05	ENSG00000167333.13	protein_coding	Up
CARD6	312.613	0.988588	7.98664e-07	1.28192e-05	ENSG00000132357.14	protein_coding	Up
NKAIN4	35.6478	0.987782	0.00974363	0.0472754	ENSG00000101198.15	protein_coding	Up
TCIRG1	1623.31	0.985673	3.21938e-06	4.63264e-05	ENSG00000110719.10	protein_coding	Up
ZHX3	418.048	0.985537	5.41717e-07	8.97568e-06	ENSG00000174306.22	protein_coding	Up
SLC16A4	1714.11	0.983487	2.10096e-07	3.74152e-06	ENSG00000168679.18	protein_coding	Up
SFXN2	182.381	0.982658	1.06727e-05	0.000137314	ENSG00000156398.13	protein_coding	Up
SOX9	465.298	0.981745	6.56363e-06	8.84946e-05	ENSG00000125398.8	protein_coding	Up
LETM2	117.944	0.981024	0.000140026	0.00136841	ENSG00000165046.13	protein_coding	Up
CRTAP	7717.39	0.98049	1.95673e-06	2.94807e-05	ENSG00000170275.15	protein_coding	Up
TMEM205	1738.54	0.979454	7.93382e-05	0.000831121	ENSG00000105518.14	protein_coding	Up
AC104532.2	49.1868	0.979123	0.0037519	0.0222667	ENSG00000267314.1	protein_coding	Up
GPR162	104.469	0.978943	0.000133035	0.0013094	ENSG00000250510.8	protein_coding	Up
ADAM15	1952.11	0.978756	1.0421e-06	1.64202e-05	ENSG00000143537.14	protein_coding	Up
MGST1	7919.21	0.978682	1.09098e-08	2.33214e-07	ENSG00000008394.13	protein_coding	Up
SHMT2	2293.93	0.978268	5.44369e-06	7.45316e-05	ENSG00000182199.11	protein_coding	Up
CERK	888.008	0.976056	5.2042e-07	8.64015e-06	ENSG00000100422.14	protein_coding	Up
TMEM200B	33.2458	0.975237	0.0100477	0.048447	ENSG00000253304.2	protein_coding	Up
IQCJ-SCHIP1	489.768	0.975045	3.44623e-07	5.93654e-06	ENSG00000283154.2	protein_coding	Up
TNFRSF10D	836.168	0.974171	3.25229e-08	6.55596e-07	ENSG00000173530.6	protein_coding	Up
CCDC159	1764.84	0.974039	5.98092e-05	0.000647928	ENSG00000183401.12	protein_coding	Up
NOL4L	747.426	0.97291	1.30786e-06	2.02976e-05	ENSG00000197183.14	protein_coding	Up
DNAH11	209.334	0.972674	1.65241e-05	0.000203603	ENSG00000105877.18	protein_coding	Up
P3H3	561.08	0.971426	3.52984e-06	5.02748e-05	ENSG00000110811.20	protein_coding	Up
MAP3K1	349.213	0.971222	3.91628e-06	5.51756e-05	ENSG00000095015.6	protein_coding	Up
LIMK1	987.18	0.970919	2.31318e-05	0.000275555	ENSG00000106683.15	protein_coding	Up
TTC39B	362.9	0.970725	4.52285e-05	0.000502057	ENSG00000155158.20	protein_coding	Up
MAST4	781.122	0.969953	5.75506e-08	1.11742e-06	ENSG00000069020.18	protein_coding	Up
FHDC1	87.4485	0.969554	0.00047847	0.00399867	ENSG00000137460.10	protein_coding	Up
PEX11G	61.3498	0.969234	0.00419013	0.0242663	ENSG00000104883.8	protein_coding	Up
APOE	56.2156	0.9688	0.00382013	0.0225904	ENSG00000130203.10	protein_coding	Up
TTYH3	2893.34	0.968453	2.85598e-05	0.000333496	ENSG00000136295.15	protein_coding	Up
ETFB	1723.84	0.967692	9.26674e-06	0.000120986	ENSG00000105379.10	protein_coding	Up
KHK	288.585	0.967361	1.41765e-05	0.000176699	ENSG00000138030.13	protein_coding	Up
PIGS	2314.06	0.966857	9.75259e-07	1.54555e-05	ENSG00000087111.21	protein_coding	Up
ODAD4	59.9876	0.964377	0.00127536	0.00908588	ENSG00000204815.10	protein_coding	Up
DDX49	775.467	0.964202	3.49628e-05	0.000399386	ENSG00000105671.12	protein_coding	Up
PLPPR2	554.457	0.963575	0.000119816	0.00119594	ENSG00000105520.10	protein_coding	Up
CREG1	2794.28	0.963462	7.36661e-07	1.19107e-05	ENSG00000143162.9	protein_coding	Up
COL4A3	195.905	0.963431	0.000154498	0.00148811	ENSG00000169031.21	protein_coding	Up
NOSTRIN	161.488	0.962853	0.00110039	0.00803511	ENSG00000163072.16	protein_coding	Up
DPP7	1066.39	0.961363	1.69239e-05	0.000207908	ENSG00000176978.14	protein_coding	Up
TSPAN33	231.022	0.960896	2.77771e-05	0.000325257	ENSG00000158457.6	protein_coding	Up
RHOV	456.366	0.960892	0.000162568	0.00155796	ENSG00000104140.7	protein_coding	Up
PIGQ	1022.87	0.960886	2.75665e-06	4.04494e-05	ENSG00000007541.17	protein_coding	Up
C15orf65	74.872	0.960676	0.000937236	0.00701128	ENSG00000261652.3	protein_coding	Up
AC068533.7	603.601	0.960597	1.00604e-05	0.000130317	ENSG00000249319.2	protein_coding	Up
SCMH1	478.761	0.960556	2.37398e-06	3.52311e-05	ENSG00000010803.16	protein_coding	Up
TMEM97	2718.47	0.959726	2.87274e-09	6.65841e-08	ENSG00000109084.14	protein_coding	Up
BMP1	2165.42	0.958628	2.39025e-07	4.2263e-06	ENSG00000168487.20	protein_coding	Up
NRL	173.928	0.958393	0.000165514	0.00158068	ENSG00000129535.13	protein_coding	Up
MAP6	65.2335	0.957406	0.0011664	0.00843252	ENSG00000171533.12	protein_coding	Up
SHROOM3	926.011	0.957155	3.17786e-07	5.51646e-06	ENSG00000138771.16	protein_coding	Up
GAA	3360.72	0.955559	3.06377e-05	0.000354395	ENSG00000171298.13	protein_coding	Up
ATP6AP1	3035.07	0.955353	1.12e-05	0.000143131	ENSG00000071553.18	protein_coding	Up
LMAN2	4680.46	0.954667	2.72888e-05	0.000320601	ENSG00000169223.15	protein_coding	Up
FLYWCH2	659.216	0.953994	1.18557e-05	0.000150347	ENSG00000162076.13	protein_coding	Up
PRSS54	76.8319	0.953563	0.00125078	0.00893817	ENSG00000103023.12	protein_coding	Up
PPP2R5B	247.663	0.95177	4.40998e-05	0.000490848	ENSG00000068971.14	protein_coding	Up
UBA7	68.6839	0.951363	0.00122225	0.00876507	ENSG00000182179.13	protein_coding	Up
NCALD	343.059	0.95061	7.02494e-06	9.39975e-05	ENSG00000104490.18	protein_coding	Up
NAP1L4	1617.54	0.950264	5.30889e-08	1.03641e-06	ENSG00000205531.13	protein_coding	Up
FAAH2	95.2816	0.949004	0.00127979	0.00910602	ENSG00000165591.7	protein_coding	Up
COQ9	1598.71	0.948074	8.04225e-07	1.28843e-05	ENSG00000088682.14	protein_coding	Up
CEACAM1	1649.63	0.947318	1.45237e-05	0.000180664	ENSG00000079385.23	protein_coding	Up
SSR2	3986.81	0.94587	1.00228e-05	0.000129898	ENSG00000163479.14	protein_coding	Up
BZW2	1037.09	0.945721	1.41739e-08	2.98605e-07	ENSG00000136261.15	protein_coding	Up
MMP2	131.291	0.943859	0.00124576	0.00890743	ENSG00000087245.13	protein_coding	Up
NXPH4	74.1531	0.942284	0.00612131	0.0329055	ENSG00000182379.10	protein_coding	Up
MALL	956.709	0.940228	7.76701e-05	0.000816064	ENSG00000144063.4	protein_coding	Up
PTGFRN	1501.93	0.939908	7.02906e-08	1.34154e-06	ENSG00000134247.10	protein_coding	Up
TNFRSF11A	167.559	0.939693	2.41119e-05	0.000286267	ENSG00000141655.17	protein_coding	Up
KLRG2	39.2731	0.93872	0.00892792	0.0442092	ENSG00000188883.5	protein_coding	Up
DXO	133.635	0.938453	0.000607672	0.00489659	ENSG00000204348.10	protein_coding	Up
ATP6V0E2	1227.41	0.938213	0.000240669	0.00219672	ENSG00000171130.19	protein_coding	Up
ABHD14A-ACY1	591.687	0.937267	0.000130741	0.00129041	ENSG00000114786.16	protein_coding	Up
SIGMAR1	2934.6	0.936902	1.68926e-05	0.000207627	ENSG00000147955.18	protein_coding	Up
SEPTIN9	9246.77	0.936234	2.00729e-05	0.000242146	ENSG00000184640.20	protein_coding	Up
CCDC183	68.0005	0.936096	0.00165434	0.0112484	ENSG00000213213.14	protein_coding	Up
FIBCD1	143.099	0.934863	0.000322536	0.00283323	ENSG00000130720.13	protein_coding	Up
VAV3	284.365	0.934779	2.92385e-05	0.000339987	ENSG00000134215.16	protein_coding	Up
NOL3	772.004	0.934764	7.13814e-08	1.36131e-06	ENSG00000140939.14	protein_coding	Up
P4HTM	480.811	0.93457	6.1486e-07	1.00464e-05	ENSG00000178467.18	protein_coding	Up
CERS4	84.8785	0.934356	0.000551318	0.00450853	ENSG00000090661.12	protein_coding	Up
RP11-330H6.5	769.487	0.934316	0.000138171	0.00135349	ENSG00000173366.11	protein_coding	Up
PLD1	518.244	0.93386	2.32747e-05	0.000276858	ENSG00000075651.16	protein_coding	Up
C1orf115	510.162	0.932404	3.08599e-07	5.36829e-06	ENSG00000162817.7	protein_coding	Up
GABARAP	3888.2	0.931695	0.000141792	0.00138169	ENSG00000170296.10	protein_coding	Up
DYRK1B	806.216	0.931693	0.000100829	0.00102681	ENSG00000105204.14	protein_coding	Up
INSIG1	1113.19	0.930786	8.23111e-08	1.55063e-06	ENSG00000186480.13	protein_coding	Up
HS3ST3B1	79.5976	0.930218	0.000787733	0.00606329	ENSG00000125430.9	protein_coding	Up
TTC38	378.574	0.928929	0.000158258	0.00152078	ENSG00000075234.17	protein_coding	Up
SAMD5	84.9237	0.92826	0.0039048	0.0229649	ENSG00000203727.4	protein_coding	Up
EGFL7	632.07	0.928064	4.29642e-05	0.000479286	ENSG00000172889.16	protein_coding	Up
OSBPL5	335.086	0.927366	3.44361e-05	0.000394256	ENSG00000021762.20	protein_coding	Up
CCDC57	788.273	0.927098	8.09921e-08	1.53044e-06	ENSG00000176155.19	protein_coding	Up
SHMT1	1937.22	0.926269	6.50505e-06	8.78004e-05	ENSG00000176974.20	protein_coding	Up
ANKRD22	115.97	0.925433	0.000483105	0.00402924	ENSG00000152766.6	protein_coding	Up
SHISA5	3561.7	0.924749	0.000233723	0.00214043	ENSG00000164054.16	protein_coding	Up
TIAF1	577.912	0.924728	1.80577e-05	0.000220197	ENSG00000221995.5	protein_coding	Up
CYB5R3	1832.02	0.924447	0.000604272	0.00487554	ENSG00000100243.21	protein_coding	Up
ATPAF2	510.263	0.924426	0.000168812	0.00160537	ENSG00000171953.16	protein_coding	Up
ZSWIM5	279.312	0.923974	1.89106e-05	0.000229805	ENSG00000162415.7	protein_coding	Up
RDH5	104.123	0.923667	0.00021239	0.00197058	ENSG00000135437.10	protein_coding	Up
GABRE	592.354	0.922516	3.84488e-05	0.000436187	ENSG00000102287.19	protein_coding	Up
RP5-1171I10.8	3483.72	0.921382	2.79933e-06	4.09786e-05	ENSG00000285897.1	protein_coding	Up
PPARG	721.617	0.921258	1.18838e-07	2.17744e-06	ENSG00000132170.24	protein_coding	Up
AHR	1679.57	0.921253	2.26321e-06	3.37491e-05	ENSG00000106546.14	protein_coding	Up
FOXH1	108.918	0.921015	0.000687603	0.00542759	ENSG00000160973.8	protein_coding	Up
BAMBI	1208.3	0.920076	1.57811e-06	2.41886e-05	ENSG00000095739.11	protein_coding	Up
VGLL4	1148.79	0.919976	4.81288e-07	8.05531e-06	ENSG00000144560.15	protein_coding	Up
RP11-79P21.2	302.363	0.919312	5.96851e-05	0.000646867	ENSG00000285708.1	protein_coding	Up
ZHX2	324.011	0.918295	4.67742e-05	0.000517358	ENSG00000178764.8	protein_coding	Up
P4HB	25401.2	0.918124	7.74205e-06	0.000102925	ENSG00000185624.16	protein_coding	Up
TM4SF18	1212.98	0.9181	2.6371e-05	0.000311	ENSG00000163762.7	protein_coding	Up
TST	848.325	0.917486	6.79942e-05	0.000725799	ENSG00000128311.14	protein_coding	Up
BCAT2	1272.09	0.916344	4.97152e-05	0.000545743	ENSG00000105552.15	protein_coding	Up
SRC	5516.82	0.916294	1.41091e-05	0.000176036	ENSG00000197122.12	protein_coding	Up
CIC	3406.53	0.914939	0.000117878	0.0011804	ENSG00000079432.9	protein_coding	Up
C12orf75	1756.88	0.914187	2.46828e-07	4.35805e-06	ENSG00000235162.9	protein_coding	Up
TLE3	384.525	0.913916	5.58175e-05	0.000607611	ENSG00000140332.17	protein_coding	Up
CASP4	291.404	0.913529	1.7289e-05	0.000211553	ENSG00000196954.14	protein_coding	Up
PYCR3	234.792	0.912609	8.55936e-05	0.000888379	ENSG00000104524.14	protein_coding	Up
CAST	9141.68	0.911722	1.29857e-07	2.36533e-06	ENSG00000153113.24	protein_coding	Up
PLPP2	1228.31	0.911533	1.02674e-05	0.00013259	ENSG00000141934.10	protein_coding	Up
CYB5R2	46.9344	0.910843	0.00882953	0.0438624	ENSG00000166394.15	protein_coding	Up
PAX9	129.975	0.909765	0.000176562	0.00167248	ENSG00000198807.13	protein_coding	Up
MVK	674.256	0.909133	2.61934e-05	0.000309347	ENSG00000110921.14	protein_coding	Up
PLEKHA6	1691.27	0.908005	1.9605e-05	0.000237544	ENSG00000143850.16	protein_coding	Up
RIMKLA	207.648	0.907266	1.27029e-05	0.000160106	ENSG00000177181.15	protein_coding	Up
PEX11A	223.151	0.906838	2.02474e-05	0.000244014	ENSG00000166821.9	protein_coding	Up
LARGE2	59.8932	0.906684	0.00757087	0.0389382	ENSG00000165905.18	protein_coding	Up
PLSCR4	460.688	0.906519	8.69054e-06	0.000114307	ENSG00000114698.15	protein_coding	Up
SLC19A2	358.205	0.905954	7.05341e-06	9.43275e-05	ENSG00000117479.15	protein_coding	Up
TJP2	371.108	0.904868	1.84049e-05	0.00022421	ENSG00000119139.21	protein_coding	Up
CORO1B	1593.3	0.904788	6.23852e-05	0.000672305	ENSG00000172725.14	protein_coding	Up
FASN	9407.42	0.904653	0.000102051	0.00103702	ENSG00000169710.9	protein_coding	Up
P3H4	1826.46	0.904575	0.000128552	0.00127135	ENSG00000141696.13	protein_coding	Up
PLLP	1448.38	0.904366	6.81771e-08	1.30522e-06	ENSG00000102934.10	protein_coding	Up
PARP3	344.867	0.90388	5.94273e-06	8.08148e-05	ENSG00000041880.15	protein_coding	Up
GFOD1	113.163	0.90387	0.000242629	0.00221054	ENSG00000145990.11	protein_coding	Up
HOXB5	111.013	0.90283	0.000599325	0.00484035	ENSG00000120075.6	protein_coding	Up
TGM2	21367.2	0.902777	5.11223e-05	0.000560444	ENSG00000198959.12	protein_coding	Up
ZNRF3	930.413	0.901608	1.18826e-06	1.85812e-05	ENSG00000183579.16	protein_coding	Up
EFCAB14	1790.9	0.901405	3.06062e-07	5.32789e-06	ENSG00000159658.15	protein_coding	Up
TNFSF13	118.392	0.900944	0.00111775	0.00815223	ENSG00000161955.17	protein_coding	Up
RTN4R	106.991	0.900454	0.00492078	0.0277533	ENSG00000040608.14	protein_coding	Up
ARL2BP	1349.5	0.899748	6.50522e-08	1.25121e-06	ENSG00000102931.8	protein_coding	Up
PARD3	4369.22	0.899685	1.21839e-07	2.22747e-06	ENSG00000148498.16	protein_coding	Up
RABL6	2578.63	0.899475	0.000126175	0.00125034	ENSG00000196642.19	protein_coding	Up
TRAF3IP2	360.464	0.897676	0.000477447	0.00399146	ENSG00000056972.20	protein_coding	Up
PLS1	1092.82	0.897293	0.00154338	0.0106195	ENSG00000120756.13	protein_coding	Up
KLF13	171.219	0.897266	0.000714145	0.00559941	ENSG00000169926.11	protein_coding	Up
TRIB3	2024.08	0.896312	3.60666e-05	0.000410858	ENSG00000101255.12	protein_coding	Up
FUCA1	456.769	0.894925	8.2056e-06	0.000108505	ENSG00000179163.12	protein_coding	Up
PDGFB	72.3312	0.894703	0.00222461	0.014412	ENSG00000100311.17	protein_coding	Up
RSC1A1	188.959	0.894136	0.00101461	0.00749188	ENSG00000215695.1	protein_coding	Up
IL17RC	495.88	0.892201	4.11206e-05	0.000461953	ENSG00000163702.20	protein_coding	Up
ADGRB2	401.511	0.891249	5.83466e-05	0.000633193	ENSG00000121753.13	protein_coding	Up
STAG3	622.772	0.890636	1.33137e-06	2.06153e-05	ENSG00000066923.18	protein_coding	Up
ENO2	1060.77	0.889774	1.89284e-07	3.39041e-06	ENSG00000111674.9	protein_coding	Up
ABCA7	452.699	0.889544	8.69795e-05	0.000901252	ENSG00000064687.13	protein_coding	Up
IDE	1562.05	0.889252	4.27334e-05	0.000477141	ENSG00000119912.18	protein_coding	Up
MAP7D2	625.05	0.888914	3.84465e-06	5.429e-05	ENSG00000184368.16	protein_coding	Up
CIRBP	1511.55	0.888814	7.4325e-07	1.20094e-05	ENSG00000099622.14	protein_coding	Up
GCDH	238.251	0.888813	1.0268e-05	0.00013259	ENSG00000105607.13	protein_coding	Up
FCSK	330.984	0.888524	4.40908e-06	6.13849e-05	ENSG00000157353.17	protein_coding	Up
SLC45A4	1563.12	0.887871	3.8929e-05	0.000440828	ENSG00000022567.10	protein_coding	Up
CRELD2	1396.47	0.886011	1.40602e-05	0.000175515	ENSG00000184164.15	protein_coding	Up
IFI16	329.482	0.885804	6.24908e-05	0.000672856	ENSG00000163565.19	protein_coding	Up
ZBED3	472.103	0.884837	2.87964e-05	0.000335448	ENSG00000132846.6	protein_coding	Up
STRIP2	743.485	0.884671	2.17072e-07	3.86019e-06	ENSG00000128578.10	protein_coding	Up
INPP5K	899.172	0.8842	3.55677e-05	0.000405361	ENSG00000132376.20	protein_coding	Up
DEPTOR	184.773	0.884026	8.76934e-05	0.00090751	ENSG00000155792.10	protein_coding	Up
MAGED1	3099.87	0.883424	0.000190075	0.00178157	ENSG00000179222.18	protein_coding	Up
AMIGO3	120.484	0.882278	0.000645112	0.00514296	ENSG00000176020.9	protein_coding	Up
SLC39A8	1424.24	0.881936	9.6839e-06	0.000125967	ENSG00000138821.14	protein_coding	Up
TRIQK	377.136	0.881746	0.00194684	0.0128684	ENSG00000205133.12	protein_coding	Up
PCDH1	339.069	0.88125	0.000349611	0.00303552	ENSG00000156453.14	protein_coding	Up
AC104534.3	6243.45	0.87987	1.43204e-05	0.000178314	ENSG00000268083.5	protein_coding	Up
WNT5A	112.364	0.879596	0.000257465	0.00232857	ENSG00000114251.15	protein_coding	Up
JMJD7	94.7951	0.878118	0.00525566	0.0292028	ENSG00000243789.11	protein_coding	Up
HERC3	232.452	0.877913	7.49999e-05	0.000791704	ENSG00000138641.18	protein_coding	Up
G6PC3	2119.54	0.877561	7.62911e-05	0.000803964	ENSG00000141349.9	protein_coding	Up
APBB1	595.933	0.877334	0.000234545	0.00214637	ENSG00000166313.19	protein_coding	Up
MPI	1620.31	0.875854	1.10144e-05	0.000141184	ENSG00000178802.18	protein_coding	Up
PEBP1	3833.62	0.875525	1.50006e-05	0.000186314	ENSG00000089220.5	protein_coding	Up
ACSS2	742.01	0.875482	0.000101319	0.00103042	ENSG00000131069.20	protein_coding	Up
HADH	658.394	0.874053	1.8749e-06	2.83861e-05	ENSG00000138796.18	protein_coding	Up
LGR4	5890.25	0.87377	0.000220102	0.00202831	ENSG00000205213.14	protein_coding	Up
IL18	1064.63	0.873719	7.62862e-07	1.22942e-05	ENSG00000150782.12	protein_coding	Up
RP11-2I7.1	232.009	0.873598	7.48992e-05	0.000790979	ENSG00000287542.1	protein_coding	Up
SORL1	444.24	0.873219	6.99624e-06	9.37185e-05	ENSG00000137642.13	protein_coding	Up
HOXA7	156.41	0.873139	0.00500156	0.0280872	ENSG00000122592.8	protein_coding	Up
DOLPP1	684.263	0.872252	5.45168e-05	0.000593974	ENSG00000167130.18	protein_coding	Up
TBC1D14	1772.52	0.871758	5.75549e-08	1.11742e-06	ENSG00000132405.19	protein_coding	Up
SLC4A3	50.7409	0.871529	0.00568463	0.0310977	ENSG00000114923.17	protein_coding	Up
AC010646.3	459.304	0.87101	2.22123e-05	0.000265112	ENSG00000269095.1	protein_coding	Up
CTC-337B15.3	469.224	0.870647	2.3788e-06	3.52816e-05	ENSG00000284762.1	protein_coding	Up
WNK4	80.9801	0.869838	0.00291287	0.0180534	ENSG00000126562.17	protein_coding	Up
GRINA	2834.48	0.869649	0.00118741	0.00856943	ENSG00000178719.17	protein_coding	Up
COL18A1	2798.97	0.868504	1.13372e-05	0.000144586	ENSG00000182871.16	protein_coding	Up
ATP2A2	17200.8	0.868302	1.97956e-07	3.53805e-06	ENSG00000174437.18	protein_coding	Up
GMCL1	852.604	0.867924	3.17582e-05	0.000366438	ENSG00000087338.5	protein_coding	Up
ROM1	83.8357	0.867732	0.00181598	0.0121724	ENSG00000149489.9	protein_coding	Up
ARHGEF37	205.589	0.867633	2.78248e-05	0.000325662	ENSG00000183111.12	protein_coding	Up
AP1B1	1710.34	0.867413	0.000183128	0.00172494	ENSG00000100280.17	protein_coding	Up
VAX2	102.183	0.867093	0.00426161	0.0246074	ENSG00000116035.4	protein_coding	Up
GJA1	4790.85	0.867026	3.445e-05	0.000394256	ENSG00000152661.9	protein_coding	Up
GATA6	92.981	0.865578	0.00193861	0.0128448	ENSG00000141448.11	protein_coding	Up
ABCG2	280.263	0.865112	0.000133378	0.00131226	ENSG00000118777.12	protein_coding	Up
CYB561	1311.63	0.864683	1.03605e-06	1.63352e-05	ENSG00000008283.16	protein_coding	Up
MMUT	425.6	0.86437	0.000729662	0.00569961	ENSG00000146085.8	protein_coding	Up
WDR18	795.927	0.863066	5.30879e-05	0.000579681	ENSG00000065268.11	protein_coding	Up
SCHIP1	309.106	0.862947	1.72445e-05	0.000211217	ENSG00000151967.18	protein_coding	Up
RASGRF2	56.5277	0.862469	0.00750861	0.0387468	ENSG00000113319.13	protein_coding	Up
ZBTB7B	1773.38	0.862386	0.000164226	0.0015709	ENSG00000160685.13	protein_coding	Up
TMEM223	833.478	0.862123	0.000483391	0.00403026	ENSG00000168569.8	protein_coding	Up
WIPF1	602.455	0.861392	1.63209e-06	2.50005e-05	ENSG00000115935.18	protein_coding	Up
HDAC11	238.498	0.861377	0.000445781	0.00376231	ENSG00000163517.15	protein_coding	Up
PIK3R2	1045.86	0.861176	0.000688135	0.00543006	ENSG00000105647.19	protein_coding	Up
FBXO36	101.057	0.860855	0.000683457	0.00539831	ENSG00000153832.12	protein_coding	Up
COQ4	871.063	0.860701	6.08484e-05	0.000657461	ENSG00000167113.11	protein_coding	Up
GPT2	570.968	0.860011	2.82655e-06	4.13009e-05	ENSG00000166123.14	protein_coding	Up
MMAB	570.241	0.859998	4.24082e-05	0.000474152	ENSG00000139428.12	protein_coding	Up
CYB5A	692.689	0.859641	6.04113e-05	0.000653593	ENSG00000166347.19	protein_coding	Up
FGF12	66.8795	0.859089	0.00560201	0.0307204	ENSG00000114279.15	protein_coding	Up
DPM3	249.565	0.858463	0.00423018	0.0244602	ENSG00000179085.8	protein_coding	Up
CCDC184	78.6195	0.857784	0.00404803	0.0236485	ENSG00000177875.5	protein_coding	Up
GSDMD	493.088	0.857618	6.60999e-05	0.000707408	ENSG00000104518.11	protein_coding	Up
MNX1	197.299	0.856936	0.000654144	0.00519996	ENSG00000130675.15	protein_coding	Up
NR2F1	254.25	0.856281	2.18071e-05	0.000260653	ENSG00000175745.14	protein_coding	Up
ARL4D	387.873	0.855718	0.000740214	0.00576203	ENSG00000175906.5	protein_coding	Up
KIAA0930	2429.67	0.855173	5.63984e-05	0.000613247	ENSG00000100364.19	protein_coding	Up
DNAJB9	948.252	0.852012	0.000154584	0.00148836	ENSG00000128590.5	protein_coding	Up
CCPG1	2722.19	0.851683	0.00763668	0.0391952	ENSG00000260916.8	protein_coding	Up
TOLLIP	1306.16	0.851574	0.000232023	0.00212643	ENSG00000078902.16	protein_coding	Up
COMTD1	283.572	0.851397	0.000734117	0.00572718	ENSG00000165644.11	protein_coding	Up
EPAS1	7767.52	0.849879	1.0137e-05	0.000131145	ENSG00000116016.14	protein_coding	Up
TIGD2	213.654	0.849844	0.000120919	0.00120597	ENSG00000180346.4	protein_coding	Up
TBC1D22A	517.862	0.849709	0.000229877	0.00210833	ENSG00000054611.14	protein_coding	Up
LPCAT3	1793.63	0.849235	0.000110464	0.00111246	ENSG00000111684.11	protein_coding	Up
ARFGEF3	561.848	0.84894	1.71708e-05	0.000210522	ENSG00000112379.9	protein_coding	Up
RP11-296A16.1	118.631	0.848743	0.000995317	0.00738109	ENSG00000262560.1	protein_coding	Up
BIN1	618.046	0.848168	7.26067e-05	0.000770384	ENSG00000136717.15	protein_coding	Up
CADM4	414.529	0.848042	7.65607e-05	0.000806284	ENSG00000105767.3	protein_coding	Up
TRAK1	1173.55	0.846529	4.87823e-07	8.14815e-06	ENSG00000182606.17	protein_coding	Up
GLIS2	246.37	0.846486	0.00164467	0.0112093	ENSG00000126603.9	protein_coding	Up
CHPF	1147.81	0.846066	0.000305635	0.00270784	ENSG00000123989.14	protein_coding	Up
BRD3	1060.35	0.845865	3.19098e-05	0.000367906	ENSG00000169925.17	protein_coding	Up
AC007326.13	228.678	0.845111	0.000700135	0.00550894	ENSG00000283809.1	protein_coding	Up
GULP1	753.271	0.844551	0.00115481	0.00837177	ENSG00000144366.16	protein_coding	Up
TENM3	927.434	0.844361	1.38189e-06	2.13396e-05	ENSG00000218336.9	protein_coding	Up
ELL2	1583.24	0.84342	4.72394e-06	6.52547e-05	ENSG00000118985.16	protein_coding	Up
DKK3	691.349	0.843295	2.56365e-05	0.00030364	ENSG00000050165.19	protein_coding	Up
ALDH1A1	126202	0.843207	1.38164e-05	0.00017282	ENSG00000165092.13	protein_coding	Up
DIAPH2	463.711	0.842919	0.000914668	0.00687476	ENSG00000147202.18	protein_coding	Up
TBC1D16	2217.4	0.842478	8.89669e-06	0.000116647	ENSG00000167291.16	protein_coding	Up
SPATA20	2256.14	0.841345	0.000101048	0.00102851	ENSG00000006282.21	protein_coding	Up
CCDC88B	92.3674	0.840418	0.00752924	0.0388046	ENSG00000168071.22	protein_coding	Up
PLPP5	714.97	0.839647	8.35544e-07	1.33525e-05	ENSG00000147535.17	protein_coding	Up
ALDH4A1	509.369	0.839479	0.000296017	0.00263015	ENSG00000159423.17	protein_coding	Up
IGFBP1	529.294	0.837604	9.73974e-05	0.000995037	ENSG00000146678.10	protein_coding	Up
ACSM3	278.277	0.836762	0.0026779	0.0168288	ENSG00000005187.12	protein_coding	Up
COL1A1	158.829	0.836303	0.00583773	0.0317948	ENSG00000108821.14	protein_coding	Up
RHBDD2	1806.09	0.835756	0.0012946	0.00917402	ENSG00000005486.17	protein_coding	Up
BICDL1	577.899	0.835529	2.8768e-05	0.000335432	ENSG00000135127.11	protein_coding	Up
SLC37A1	191.591	0.835409	0.000342962	0.00298617	ENSG00000160190.14	protein_coding	Up
KB-218C10.1	79.2551	0.83473	0.00235639	0.0151389	ENSG00000288593.1	protein_coding	Up
SRRM5	821.269	0.834434	2.65253e-05	0.000312521	ENSG00000226763.5	protein_coding	Up
FAM131C	185.879	0.834306	0.00388435	0.0228884	ENSG00000185519.9	protein_coding	Up
ATP6V0C	2284.18	0.833377	0.00529338	0.0293597	ENSG00000185883.12	protein_coding	Up
RIMKLB	1064.43	0.831197	0.000466805	0.0039197	ENSG00000166532.16	protein_coding	Up
PDGFC	126.325	0.830853	0.00226599	0.0146532	ENSG00000145431.11	protein_coding	Up
STOM	2211.64	0.830619	1.63964e-06	2.50896e-05	ENSG00000148175.13	protein_coding	Up
IMPDH1	1356.62	0.830086	9.37682e-05	0.000962729	ENSG00000106348.18	protein_coding	Up
CTSB	9534.19	0.829654	1.75388e-05	0.000214292	ENSG00000164733.22	protein_coding	Up
ACY1	420.382	0.828664	0.000494885	0.00410948	ENSG00000243989.9	protein_coding	Up
SPAG1	823.855	0.827959	8.34474e-05	0.000869742	ENSG00000104450.13	protein_coding	Up
HYOU1	4722.84	0.827893	4.85069e-05	0.000533662	ENSG00000149428.19	protein_coding	Up
PDE8B	543.365	0.82767	3.71101e-06	5.26432e-05	ENSG00000113231.14	protein_coding	Up
CA11	435.457	0.827468	0.000589471	0.00477636	ENSG00000063180.9	protein_coding	Up
CTNNBIP1	245.148	0.827412	0.00135963	0.00953976	ENSG00000178585.15	protein_coding	Up
LSAMP	103.156	0.827334	0.00746865	0.0385969	ENSG00000185565.12	protein_coding	Up
STAU1	3636.12	0.825692	9.15212e-06	0.000119552	ENSG00000124214.21	protein_coding	Up
MEIS2	211.443	0.825605	0.000219361	0.00202539	ENSG00000134138.20	protein_coding	Up
CGREF1	243.454	0.825295	0.000792452	0.00609582	ENSG00000138028.16	protein_coding	Up
BCKDHB	264.949	0.824816	8.6232e-05	0.000894256	ENSG00000083123.15	protein_coding	Up
HK1	2492.45	0.824379	2.92548e-05	0.000339987	ENSG00000156515.24	protein_coding	Up
NUDT16L1	316.003	0.82342	0.000818802	0.00627189	ENSG00000168101.14	protein_coding	Up
ALDH3B1	5940.85	0.822197	0.000132304	0.00130376	ENSG00000006534.16	protein_coding	Up
CPT2	457.622	0.821743	9.83155e-05	0.00100276	ENSG00000157184.7	protein_coding	Up
DGCR6	228.478	0.821159	0.00101554	0.00749512	ENSG00000183628.14	protein_coding	Up
AHCYL1	2241.14	0.820626	7.99063e-07	1.28192e-05	ENSG00000168710.18	protein_coding	Up
ABCA2	1375.09	0.820414	0.000183879	0.00173135	ENSG00000107331.17	protein_coding	Up
FLOT2	3174.77	0.820206	0.00031994	0.00281343	ENSG00000132589.16	protein_coding	Up
GDPD5	150.468	0.820164	0.000731521	0.00571052	ENSG00000158555.15	protein_coding	Up
ACOX1	1206.64	0.819844	2.75119e-06	4.03932e-05	ENSG00000161533.12	protein_coding	Up
HLX	106.344	0.819493	0.00804351	0.0407426	ENSG00000136630.13	protein_coding	Up
SSH3	608.39	0.819185	0.000593551	0.00480156	ENSG00000172830.13	protein_coding	Up
GALNT10	8107.92	0.818836	4.28569e-07	7.27127e-06	ENSG00000164574.16	protein_coding	Up
CYB5D2	627.294	0.818353	2.11987e-05	0.000254241	ENSG00000167740.10	protein_coding	Up
TMEM134	321.259	0.817967	0.00105181	0.00773058	ENSG00000172663.9	protein_coding	Up
CCT6B	80.1848	0.817963	0.0097828	0.0474087	ENSG00000132141.14	protein_coding	Up
KLF9	290.734	0.817636	0.000967114	0.00720648	ENSG00000119138.5	protein_coding	Up
TRIM34	178.072	0.817309	0.000165041	0.00157779	ENSG00000258659.7	protein_coding	Up
RGS2	462.942	0.816807	0.00115237	0.00836042	ENSG00000116741.8	protein_coding	Up
MAML2	182.8	0.816132	0.00126173	0.00900339	ENSG00000184384.14	protein_coding	Up
RBPMS	720.133	0.816082	0.000922778	0.00692405	ENSG00000157110.16	protein_coding	Up
PAFAH2	483.722	0.815252	1.24393e-05	0.000157184	ENSG00000158006.14	protein_coding	Up
PECR	398.735	0.815235	5.14231e-05	0.00056312	ENSG00000115425.14	protein_coding	Up
MAP7	1996.86	0.814603	3.29592e-06	4.72426e-05	ENSG00000135525.19	protein_coding	Up
FICD	604.693	0.814309	1.93347e-05	0.000234613	ENSG00000198855.7	protein_coding	Up
EHBP1	2647.11	0.814225	0.000729159	0.00569747	ENSG00000115504.15	protein_coding	Up
ANKRD54	485.969	0.813626	0.000215683	0.00199664	ENSG00000100124.15	protein_coding	Up
MXRA7	1336.56	0.812913	0.000443669	0.00374576	ENSG00000182534.14	protein_coding	Up
SIPA1L3	3253.04	0.81263	0.000303383	0.00269077	ENSG00000105738.11	protein_coding	Up
CDK2AP2	1125.6	0.812575	0.000985947	0.00732477	ENSG00000167797.8	protein_coding	Up
PLD3	5221.39	0.812459	0.000663379	0.00526492	ENSG00000105223.20	protein_coding	Up
CHID1	1154.11	0.812163	2.39028e-05	0.000284056	ENSG00000177830.18	protein_coding	Up
BAHCC1	1205.43	0.811549	9.08409e-05	0.000936168	ENSG00000266074.10	protein_coding	Up
ATPAF1	974.224	0.810719	2.46523e-06	3.64587e-05	ENSG00000123472.12	protein_coding	Up
RP11-20I23.1	2347.12	0.810568	0.00601773	0.0324798	ENSG00000260272.1	protein_coding	Up
DKK1	6062.06	0.810567	4.55379e-07	7.67356e-06	ENSG00000107984.10	protein_coding	Up
CTSZ	3856.32	0.810185	1.41701e-05	0.000176699	ENSG00000101160.15	protein_coding	Up
NDUFV1	2249.92	0.809783	1.66375e-05	0.000204897	ENSG00000167792.13	protein_coding	Up
CCDC157	376.499	0.809613	0.00193493	0.0128239	ENSG00000187860.11	protein_coding	Up
B4GALT1	10936.1	0.809418	2.23234e-05	0.000266182	ENSG00000086062.13	protein_coding	Up
NAGLU	1941.79	0.808304	0.000150473	0.00145614	ENSG00000108784.10	protein_coding	Up
FKBP5	1247.62	0.807792	1.9664e-06	2.96085e-05	ENSG00000096060.15	protein_coding	Up
ATP6V0D1	1700.06	0.807733	0.00100433	0.00743237	ENSG00000159720.12	protein_coding	Up
SOX6	124.506	0.807683	0.00156991	0.0107859	ENSG00000110693.19	protein_coding	Up
DNAJC4	297.094	0.806865	0.000633831	0.00507598	ENSG00000110011.13	protein_coding	Up
HERPUD1	2365.18	0.80657	4.47161e-06	6.20809e-05	ENSG00000051108.15	protein_coding	Up
COL4A4	346.117	0.806001	2.18601e-05	0.000261161	ENSG00000081052.14	protein_coding	Up
PANK1	247.16	0.805876	0.000116536	0.00116902	ENSG00000152782.17	protein_coding	Up
PABPC1	12025.2	0.805471	1.73724e-05	0.000212469	ENSG00000070756.17	protein_coding	Up
LPAR1	1025.1	0.805173	1.16722e-05	0.000148323	ENSG00000198121.14	protein_coding	Up
RP1-37E16.13	432.21	0.804551	0.000400056	0.00342072	ENSG00000285304.1	protein_coding	Up
METRN	994.164	0.802194	0.00024861	0.00225755	ENSG00000103260.9	protein_coding	Up
IQSEC2	883.243	0.801518	0.000341946	0.00297946	ENSG00000124313.18	protein_coding	Up
PARP16	327.566	0.800529	0.000331571	0.00290008	ENSG00000138617.16	protein_coding	Up
TMEM238	93.8373	0.799173	0.00633867	0.0338381	ENSG00000233493.4	protein_coding	Up
NEDD9	2103.32	0.798494	2.29775e-06	3.42024e-05	ENSG00000111859.17	protein_coding	Up
PSKH1	1157.9	0.798418	0.000510497	0.00422072	ENSG00000159792.10	protein_coding	Up
AC015688.3	181.456	0.798217	0.00177973	0.0119716	ENSG00000266728.5	protein_coding	Up
PAQR6	185.078	0.797679	0.000885755	0.00670315	ENSG00000160781.17	protein_coding	Up
FZD1	273.265	0.797661	6.79794e-05	0.000725799	ENSG00000157240.4	protein_coding	Up
GHDC	893.949	0.797325	1.69532e-05	0.000208165	ENSG00000167925.16	protein_coding	Up
ATG4A	262.961	0.797111	0.00127047	0.00905535	ENSG00000101844.18	protein_coding	Up
ADPRHL1	368.076	0.79407	0.000439338	0.00371046	ENSG00000153531.14	protein_coding	Up
RP13-314C10.6	3116.07	0.794063	3.90285e-06	5.50177e-05	ENSG00000288706.1	protein_coding	Up
POR	2620.07	0.794038	0.00025343	0.00229711	ENSG00000127948.16	protein_coding	Up
EVL	338.951	0.793941	7.82346e-05	0.000821646	ENSG00000196405.13	protein_coding	Up
WWTR1	4033.51	0.793914	4.47602e-07	7.55552e-06	ENSG00000018408.15	protein_coding	Up
XPR1	2550.62	0.793506	3.19598e-06	4.60765e-05	ENSG00000143324.14	protein_coding	Up
SLC25A44	1556.73	0.792323	4.61134e-05	0.000510963	ENSG00000160785.14	protein_coding	Up
MAX	1151	0.791603	0.000215033	0.00199212	ENSG00000125952.20	protein_coding	Up
FES	80.7365	0.790936	0.0091017	0.0448544	ENSG00000182511.12	protein_coding	Up
FRK	681.127	0.790739	0.000930106	0.00696636	ENSG00000111816.8	protein_coding	Up
RHOU	231.676	0.790521	0.000423476	0.00359367	ENSG00000116574.6	protein_coding	Up
GRB14	218.836	0.790487	0.000603134	0.00486794	ENSG00000115290.10	protein_coding	Up
TWF2	1140.38	0.790359	0.000891484	0.00673212	ENSG00000247596.10	protein_coding	Up
TUFM	5564.76	0.789689	0.000628297	0.00503491	ENSG00000178952.11	protein_coding	Up
RP11-1099M24.7	705.957	0.789414	0.0025774	0.0163192	ENSG00000262730.1	protein_coding	Up
ZC3H12A	705.804	0.788669	6.15037e-05	0.000664251	ENSG00000163874.11	protein_coding	Up
MPST	1110.56	0.788335	0.000524339	0.00432073	ENSG00000128309.17	protein_coding	Up
RAB3D	1504.93	0.787731	0.000471776	0.00395084	ENSG00000105514.8	protein_coding	Up
CPT1A	2678.77	0.787407	5.22073e-05	0.000571074	ENSG00000110090.13	protein_coding	Up
PEX6	504.272	0.787172	7.88418e-05	0.00082627	ENSG00000124587.14	protein_coding	Up
TNFRSF1A	8438.01	0.785284	0.000617155	0.00496169	ENSG00000067182.8	protein_coding	Up
MYDGF	1566.68	0.784188	0.000745996	0.00579661	ENSG00000074842.8	protein_coding	Up
ASIC1	308.651	0.784111	0.00300537	0.0185385	ENSG00000110881.12	protein_coding	Up
GPR108	912.858	0.783544	0.0011609	0.00840749	ENSG00000125734.15	protein_coding	Up
CHAF1A	931.064	0.783152	0.000165084	0.00157779	ENSG00000167670.16	protein_coding	Up
RMDN3	459.627	0.782583	1.85603e-05	0.000225881	ENSG00000137824.16	protein_coding	Up
SPPL2B	626.223	0.782069	4.10419e-05	0.000461796	ENSG00000005206.17	protein_coding	Up
CTD-2545G14.7	5241.24	0.781757	0.000566276	0.00461713	ENSG00000262526.2	protein_coding	Up
JAG2	442.366	0.781739	3.98632e-05	0.00044976	ENSG00000184916.9	protein_coding	Up
MTFP1	522.422	0.780814	0.00115638	0.00837967	ENSG00000242114.6	protein_coding	Up
AGPAT3	1877.43	0.77976	4.19648e-05	0.000469831	ENSG00000160216.21	protein_coding	Up
PICK1	305.983	0.779126	0.000706347	0.00554725	ENSG00000100151.16	protein_coding	Up
MDH2	6423.12	0.778792	0.00097871	0.00727537	ENSG00000146701.12	protein_coding	Up
TSKU	6367.9	0.778467	0.00109298	0.00798336	ENSG00000182704.8	protein_coding	Up
TSPAN15	1682.74	0.77789	6.39514e-05	0.000686196	ENSG00000099282.10	protein_coding	Up
RP11-426L16.10	2582.09	0.776961	0.000553045	0.00451967	ENSG00000271810.5	protein_coding	Up
HS6ST1	817.272	0.776151	0.000306779	0.00271311	ENSG00000136720.7	protein_coding	Up
TTC9	197.205	0.775585	0.00128784	0.00913757	ENSG00000133985.3	protein_coding	Up
PARVA	1614.83	0.775408	3.68086e-06	5.23053e-05	ENSG00000197702.14	protein_coding	Up
GATD3B	344.187	0.775058	0.00077241	0.00595275	ENSG00000280071.4	protein_coding	Up
PHLPP2	960.211	0.773743	2.85615e-05	0.000333496	ENSG00000040199.18	protein_coding	Up
OSGIN2	1557.02	0.77324	0.000498182	0.00413271	ENSG00000164823.11	protein_coding	Up
LIMA1	397.324	0.773105	0.00119844	0.00863143	ENSG00000050405.13	protein_coding	Up
ASB13	721.363	0.773077	0.000105703	0.00106843	ENSG00000196372.13	protein_coding	Up
SPACA9	165.953	0.772629	0.00294012	0.0181949	ENSG00000165698.16	protein_coding	Up
ABCC4	2027.13	0.772606	0.0001719	0.00163098	ENSG00000125257.16	protein_coding	Up
DDI2	614.749	0.77258	0.00116263	0.00841512	ENSG00000197312.12	protein_coding	Up
PLEKHA7	555.012	0.772236	6.24691e-05	0.000672856	ENSG00000166689.16	protein_coding	Up
GGT7	277.975	0.772175	0.000376983	0.00324698	ENSG00000131067.17	protein_coding	Up
TGFB2	847.61	0.770837	0.000173859	0.00164893	ENSG00000092969.12	protein_coding	Up
SLC19A1	1480.12	0.770727	0.000109125	0.00109942	ENSG00000173638.19	protein_coding	Up
KIAA0319	324.441	0.770186	8.50173e-05	0.000883139	ENSG00000137261.15	protein_coding	Up
SLC29A2	228.2	0.770151	0.00183776	0.0122918	ENSG00000174669.12	protein_coding	Up
TMEM30A	4861.05	0.770108	0.0022763	0.0146891	ENSG00000112697.17	protein_coding	Up
NCR3LG1	405.02	0.769261	2.48592e-05	0.000294715	ENSG00000188211.9	protein_coding	Up
RNF187	2783.41	0.769055	0.000311391	0.00274801	ENSG00000168159.14	protein_coding	Up
MACROD1	179.247	0.768811	0.00206632	0.0134959	ENSG00000133315.12	protein_coding	Up
KMT5C	205.133	0.768759	0.000868887	0.00659363	ENSG00000133247.14	protein_coding	Up
SLC51A	290.662	0.768586	0.000203034	0.00189585	ENSG00000163959.10	protein_coding	Up
IGFBP7	1802.92	0.765906	0.00016267	0.00155834	ENSG00000163453.11	protein_coding	Up
RILPL2	219.253	0.765685	0.00037719	0.00324742	ENSG00000150977.11	protein_coding	Up
LRPAP1	1821.06	0.765595	5.40449e-05	0.000589611	ENSG00000163956.13	protein_coding	Up
STX3	636.286	0.765512	1.33821e-05	0.000167727	ENSG00000166900.17	protein_coding	Up
BRCC3	720.687	0.765294	0.00416455	0.0241427	ENSG00000185515.15	protein_coding	Up
ATPSCKMT	183.389	0.765093	0.00752569	0.0388042	ENSG00000150756.14	protein_coding	Up
C9orf43	712.236	0.76447	0.00134984	0.00949531	ENSG00000157653.12	protein_coding	Up
CTD-3074O7.11	544.851	0.7641	0.000855728	0.00651775	ENSG00000256349.1	protein_coding	Up
SYNJ2BP	812.372	0.762478	0.000403432	0.00344482	ENSG00000213463.5	protein_coding	Up
NCKIPSD	496.434	0.761075	0.000820577	0.006279	ENSG00000213672.8	protein_coding	Up
GRK6	782.651	0.759354	0.000292145	0.00260099	ENSG00000198055.11	protein_coding	Up
CS	4914.83	0.75915	0.000192545	0.00180267	ENSG00000062485.19	protein_coding	Up
NPEPL1	955.078	0.758755	0.000259153	0.00234212	ENSG00000215440.12	protein_coding	Up
LHPP	285.354	0.758551	0.00415003	0.0240774	ENSG00000107902.14	protein_coding	Up
TCTN1	662.63	0.758401	2.04996e-05	0.000246693	ENSG00000204852.17	protein_coding	Up
SLC25A16	225.095	0.757591	0.000996998	0.00738912	ENSG00000122912.15	protein_coding	Up
BCAN	317.694	0.757155	0.0002651	0.00238715	ENSG00000132692.19	protein_coding	Up
SAMD15	74.0464	0.756186	0.00989571	0.0478341	ENSG00000100583.4	protein_coding	Up
KIAA0232	869.528	0.755822	0.000843762	0.00644049	ENSG00000170871.12	protein_coding	Up
NDUFS7	709.605	0.755331	0.00142784	0.00994787	ENSG00000115286.20	protein_coding	Up
TTLL11	89.9134	0.753793	0.00852868	0.0426844	ENSG00000175764.16	protein_coding	Up
APEH	1723.46	0.753573	0.00028306	0.00252956	ENSG00000164062.13	protein_coding	Up
NPRL2	317.296	0.752987	0.00101039	0.00747047	ENSG00000114388.14	protein_coding	Up
HM13	3919.81	0.752819	0.00182446	0.0122193	ENSG00000101294.18	protein_coding	Up
CAPS	70.6247	0.752313	0.00864231	0.0431227	ENSG00000105519.18	protein_coding	Up
CPE	288.018	0.752167	0.000506893	0.00419513	ENSG00000109472.14	protein_coding	Up
LRRC8E	184.916	0.752151	0.00219448	0.0142428	ENSG00000171017.11	protein_coding	Up
BFAR	614.712	0.751388	0.000162537	0.00155796	ENSG00000103429.11	protein_coding	Up
ORAI3	424.551	0.75065	0.00317967	0.0194236	ENSG00000175938.7	protein_coding	Up
MED19	441.593	0.749815	0.00307313	0.0188718	ENSG00000156603.19	protein_coding	Up
ACLY	14333.6	0.749783	1.06952e-05	0.00013746	ENSG00000131473.17	protein_coding	Up
ALS2CL	182.087	0.74972	0.000695648	0.00547886	ENSG00000178038.17	protein_coding	Up
RP11-344B5.6	1018.56	0.749227	0.00126735	0.00904093	ENSG00000235007.3	protein_coding	Up
NPDC1	897.935	0.749158	3.93727e-05	0.000445394	ENSG00000107281.10	protein_coding	Up
FOXP1	403.36	0.748971	0.000681803	0.00538868	ENSG00000114861.23	protein_coding	Up
TMEM258	574.465	0.748451	0.00106674	0.00782402	ENSG00000134825.16	protein_coding	Up
TCAF1	1200.32	0.748375	0.000237354	0.00216887	ENSG00000198420.10	protein_coding	Up
ACP2	894.271	0.747491	0.000975453	0.00725552	ENSG00000134575.13	protein_coding	Up
RP11-343C2.7	280.187	0.74725	0.00393717	0.0231169	ENSG00000259900.5	protein_coding	Up
BMPR1B	485.673	0.746585	0.00151764	0.0104704	ENSG00000138696.11	protein_coding	Up
CHAF1B	629.232	0.746137	0.00118129	0.00852777	ENSG00000159259.8	protein_coding	Up
TTLL12	984.345	0.745833	0.0043977	0.0252577	ENSG00000100304.13	protein_coding	Up
SPECC1	2119.22	0.74522	1.44904e-05	0.000180339	ENSG00000128487.18	protein_coding	Up
SDF4	3025.82	0.745122	0.000362181	0.00313148	ENSG00000078808.19	protein_coding	Up
ADAP1	165.596	0.745026	0.00375537	0.022282	ENSG00000105963.15	protein_coding	Up
ZNF862	386.478	0.744853	6.54838e-05	0.000701725	ENSG00000106479.11	protein_coding	Up
RP11-20I23.3	1401.94	0.743914	0.00747269	0.0386097	ENSG00000259784.1	protein_coding	Up
TRPM2	192.751	0.742724	0.00279488	0.0174224	ENSG00000142185.17	protein_coding	Up
FAM171A1	755.294	0.741934	0.000177772	0.00167896	ENSG00000148468.17	protein_coding	Up
LMF1	339.975	0.741791	0.00338473	0.0203957	ENSG00000103227.19	protein_coding	Up
GALC	1233.38	0.741399	4.09023e-05	0.000460435	ENSG00000054983.17	protein_coding	Up
ERRFI1	2751.91	0.740859	2.83988e-06	4.14251e-05	ENSG00000116285.13	protein_coding	Up
SYT17	317.315	0.740665	0.00287847	0.017867	ENSG00000103528.17	protein_coding	Up
PNPO	1509.19	0.74002	8.85476e-05	0.000915202	ENSG00000108439.11	protein_coding	Up
LIMCH1	2354.07	0.739501	0.000127958	0.00126598	ENSG00000064042.18	protein_coding	Up
TMEM106B	2410.33	0.73907	0.0062609	0.0335315	ENSG00000106460.19	protein_coding	Up
ACACA	2716.92	0.738814	6.39902e-06	8.64165e-05	ENSG00000278540.5	protein_coding	Up
FAM210B	503.114	0.73874	2.77307e-05	0.000324868	ENSG00000124098.10	protein_coding	Up
STX5	775.294	0.738313	0.00423452	0.0244738	ENSG00000162236.13	protein_coding	Up
RP3-341E18.3	162.542	0.738127	0.00105464	0.00774676	ENSG00000288646.1	protein_coding	Up
CPM	1244.01	0.737199	2.92501e-05	0.000339987	ENSG00000135678.12	protein_coding	Up
CH507-9B2.4	320.544	0.736772	0.00143187	0.00996749	ENSG00000276612.3	protein_coding	Up
MIDN	2029.36	0.736422	0.00205911	0.013456	ENSG00000167470.13	protein_coding	Up
PPARD	466.503	0.735515	0.00134054	0.00944378	ENSG00000112033.14	protein_coding	Up
EMC8	945.986	0.735169	0.000482485	0.00402545	ENSG00000131148.9	protein_coding	Up
RASEF	792.201	0.735149	0.000269047	0.00241785	ENSG00000165105.10	protein_coding	Up
ST3GAL6	1514.58	0.735135	0.000521237	0.0042966	ENSG00000064225.12	protein_coding	Up
MRPL4	1003.41	0.734424	0.00387027	0.022827	ENSG00000105364.14	protein_coding	Up
TMEM198	82.1265	0.734201	0.00567039	0.0310473	ENSG00000188760.11	protein_coding	Up
EPS8L2	2075.2	0.73407	0.000636874	0.00509268	ENSG00000177106.16	protein_coding	Up
PTPRF	6284.1	0.733302	0.000139061	0.00136145	ENSG00000142949.17	protein_coding	Up
KSR1	1038.8	0.733275	0.000171797	0.00163063	ENSG00000141068.14	protein_coding	Up
AP2A1	3125.38	0.732752	0.000736009	0.00573624	ENSG00000196961.13	protein_coding	Up
ZNF576	362.781	0.732625	0.00403894	0.023608	ENSG00000124444.16	protein_coding	Up
BAG1	1691.7	0.732352	4.10831e-05	0.00046184	ENSG00000107262.26	protein_coding	Up
MLLT11	934.554	0.732169	1.16909e-05	0.000148485	ENSG00000213190.4	protein_coding	Up
RAB27A	518.47	0.732153	0.000293914	0.00261334	ENSG00000069974.16	protein_coding	Up
ENKD1	124.226	0.732064	0.00669734	0.0353262	ENSG00000124074.12	protein_coding	Up
ZDHHC24	834.204	0.731957	0.000544052	0.00446386	ENSG00000174165.8	protein_coding	Up
FBXO6	149.423	0.731696	0.00296657	0.0183311	ENSG00000116663.11	protein_coding	Up
DDAH1	478.12	0.731613	8.27773e-05	0.000863858	ENSG00000153904.21	protein_coding	Up
FAM8A1	379.536	0.730586	0.0042867	0.0247177	ENSG00000137414.6	protein_coding	Up
CES3	139.412	0.73034	0.00642143	0.0341768	ENSG00000172828.13	protein_coding	Up
DHCR7	2320.45	0.730273	0.00123389	0.00883276	ENSG00000172893.17	protein_coding	Up
AJM1	321.455	0.729946	0.00171285	0.0115974	ENSG00000232434.2	protein_coding	Up
PIK3AP1	341.958	0.72963	0.00015569	0.00149668	ENSG00000155629.15	protein_coding	Up
SARM1	2093.39	0.729629	3.35325e-05	0.000384823	ENSG00000004139.14	protein_coding	Up
NICN1	250.732	0.728956	0.00292144	0.0180974	ENSG00000145029.14	protein_coding	Up
ZEB2	165.261	0.728736	0.00361886	0.0216119	ENSG00000169554.22	protein_coding	Up
NAMPT	8908.95	0.728194	0.00260215	0.0164455	ENSG00000105835.13	protein_coding	Up
LSS	619.117	0.727903	0.00113251	0.0082405	ENSG00000160285.15	protein_coding	Up
WDR13	1057.48	0.727573	0.000746061	0.00579661	ENSG00000101940.18	protein_coding	Up
VPS26B	870.883	0.727124	3.0968e-05	0.000357882	ENSG00000151502.11	protein_coding	Up
MLLT3	751.097	0.726671	0.00327592	0.0198852	ENSG00000171843.17	protein_coding	Up
ZNF425	72.7949	0.726314	0.0101412	0.0487449	ENSG00000204947.9	protein_coding	Up
DNAL4	205.049	0.726137	0.000891488	0.00673212	ENSG00000100246.13	protein_coding	Up
IVD	598.953	0.72585	0.00026535	0.00238853	ENSG00000128928.10	protein_coding	Up
ARAF	1676.13	0.72535	0.0022822	0.0147196	ENSG00000078061.14	protein_coding	Up
RP11-1020A11.3	904.367	0.72497	0.000208181	0.00193442	ENSG00000288550.2	protein_coding	Up
SLC35A4	2582.7	0.724717	0.000643924	0.00513521	ENSG00000176087.16	protein_coding	Up
VAV1	165.15	0.724465	0.00284774	0.0177074	ENSG00000141968.8	protein_coding	Up
GPSM1	316.103	0.724002	0.000750179	0.00581765	ENSG00000160360.13	protein_coding	Up
MID1IP1	1649.29	0.72372	7.86634e-05	0.000825099	ENSG00000165175.16	protein_coding	Up
NTHL1	494.324	0.722464	0.00137568	0.00963871	ENSG00000065057.9	protein_coding	Up
ABHD14A	477.921	0.721317	0.00271977	0.0170444	ENSG00000248487.9	protein_coding	Up
DCBLD1	1321.46	0.721171	4.67685e-05	0.000517358	ENSG00000164465.19	protein_coding	Up
PTHLH	141.61	0.720567	0.00187066	0.0124622	ENSG00000087494.16	protein_coding	Up
TPPP	139.241	0.720386	0.00797815	0.040511	ENSG00000171368.12	protein_coding	Up
FAM229A	109.17	0.719879	0.00383643	0.0226652	ENSG00000225828.1	protein_coding	Up
LMLN	156.3	0.719451	0.00913295	0.0449856	ENSG00000185621.11	protein_coding	Up
HOXC9	125.132	0.718585	0.00566485	0.0310307	ENSG00000180806.5	protein_coding	Up
RNF167	2323.57	0.718502	0.000428304	0.003628	ENSG00000108523.16	protein_coding	Up
ARL6IP5	1477.39	0.718285	0.000208708	0.00193787	ENSG00000144746.7	protein_coding	Up
CDR2L	1762.08	0.718247	0.000753848	0.00583513	ENSG00000109089.7	protein_coding	Up
FRAT2	176.43	0.717144	0.00634597	0.0338612	ENSG00000181274.7	protein_coding	Up
HCN2	650.539	0.717066	0.00796197	0.0404538	ENSG00000099822.3	protein_coding	Up
E2F8	281.729	0.716601	0.00125562	0.00896786	ENSG00000129173.13	protein_coding	Up
COQ8B	1206.06	0.71639	0.000501007	0.00415197	ENSG00000123815.13	protein_coding	Up
PHKB	1541.04	0.715642	0.00157266	0.0108018	ENSG00000102893.16	protein_coding	Up
ZNF428	696.546	0.715578	0.000103731	0.00105107	ENSG00000131116.12	protein_coding	Up
TRAPPC9	805.039	0.714638	0.00199312	0.0131147	ENSG00000167632.18	protein_coding	Up
SUOX	459.138	0.714089	0.00224472	0.014527	ENSG00000139531.13	protein_coding	Up
RHOC	3369.04	0.713689	0.00114169	0.00829508	ENSG00000155366.17	protein_coding	Up
ACVR1B	1074.1	0.713527	0.000216801	0.00200474	ENSG00000135503.13	protein_coding	Up
MAP3K3	876.398	0.713318	0.000387768	0.00333177	ENSG00000198909.8	protein_coding	Up
ACSF3	611.649	0.712959	0.000425719	0.00361022	ENSG00000176715.17	protein_coding	Up
PRR7	235.74	0.712803	0.0100762	0.0485453	ENSG00000131188.12	protein_coding	Up
SH3PXD2B	1029.8	0.712673	0.000634633	0.00507748	ENSG00000174705.13	protein_coding	Up
COQ6	551.218	0.712499	7.85879e-05	0.000824708	ENSG00000119723.17	protein_coding	Up
PFKFB3	6959.09	0.712187	1.19261e-05	0.000151161	ENSG00000170525.21	protein_coding	Up
PGD	27530.3	0.711715	0.00056419	0.00460163	ENSG00000142657.21	protein_coding	Up
RNLS	165.9	0.711403	0.00238549	0.0152941	ENSG00000184719.12	protein_coding	Up
SEC24D	776.805	0.711332	0.0001551	0.00149217	ENSG00000150961.15	protein_coding	Up
QPCTL	408.069	0.711276	0.00215663	0.0140229	ENSG00000011478.13	protein_coding	Up
KANK1	958.433	0.710812	1.59417e-05	0.000196917	ENSG00000107104.20	protein_coding	Up
GPHN	403.589	0.710785	0.000137279	0.00134582	ENSG00000171723.16	protein_coding	Up
RAI1	2667.51	0.710662	0.000439302	0.00371046	ENSG00000108557.19	protein_coding	Up
MPP6	613.866	0.709329	0.00567464	0.0310618	ENSG00000105926.16	protein_coding	Up
CYBA	2384.21	0.708869	0.000723255	0.0056567	ENSG00000051523.11	protein_coding	Up
TMED3	3510.64	0.708834	0.000125256	0.00124222	ENSG00000166557.14	protein_coding	Up
SH2B2	106.631	0.708087	0.00595451	0.0322393	ENSG00000160999.10	protein_coding	Up
TNFSF12	208.334	0.707737	0.00439611	0.0252544	ENSG00000239697.11	protein_coding	Up
FBN2	3479.27	0.707538	1.70998e-05	0.000209756	ENSG00000138829.12	protein_coding	Up
AIFM1	2353.46	0.706756	1.12436e-05	0.000143614	ENSG00000156709.15	protein_coding	Up
SLC6A16	95.8584	0.706478	0.00792768	0.0403157	ENSG00000063127.16	protein_coding	Up
NBR1	3111.52	0.706278	1.26538e-05	0.000159568	ENSG00000188554.15	protein_coding	Up
KLC4	451.355	0.705389	0.00145506	0.0100977	ENSG00000137171.15	protein_coding	Up
PTK2B	936.717	0.705388	0.000324406	0.00284663	ENSG00000120899.18	protein_coding	Up
SYNPO2	263.725	0.705092	0.00061008	0.00491279	ENSG00000172403.11	protein_coding	Up
RP4-539M6.19	573.398	0.704943	0.00319061	0.0194773	ENSG00000249590.7	protein_coding	Up
ATP6V0A1	1566.84	0.70481	0.000610945	0.00491816	ENSG00000033627.17	protein_coding	Up
GALNT18	360.725	0.703746	0.000301489	0.00267493	ENSG00000110328.6	protein_coding	Up
ABCC11	232.597	0.703698	0.0027298	0.0170899	ENSG00000121270.16	protein_coding	Up
MLXIP	1461.43	0.703126	0.000497687	0.00412998	ENSG00000175727.14	protein_coding	Up
TRIM14	1781.64	0.702861	0.00057291	0.00465894	ENSG00000106785.15	protein_coding	Up
RNASEL	191.053	0.702789	0.00137158	0.00961995	ENSG00000135828.11	protein_coding	Up
ALDOA	21604.2	0.702651	0.00195272	0.0129038	ENSG00000149925.22	protein_coding	Up
CTD-2515O10.6	21619.4	0.70264	0.00195708	0.0129257	ENSG00000285043.3	protein_coding	Up
CACNA1G	677.854	0.702267	0.000748129	0.00580931	ENSG00000006283.18	protein_coding	Up
MLYCD	382.571	0.702241	0.000829217	0.00634119	ENSG00000103150.7	protein_coding	Up
EXOC6	736.77	0.702227	0.0104573	0.0499362	ENSG00000138190.17	protein_coding	Up
PDK2	680.95	0.701025	0.00803221	0.0406966	ENSG00000005882.12	protein_coding	Up
GGA1	601.06	0.700666	0.00126011	0.00899708	ENSG00000100083.19	protein_coding	Up
MORN1	175.931	0.70051	0.00320732	0.0195552	ENSG00000116151.14	protein_coding	Up
PNPLA2	1412.78	0.699547	0.00548008	0.0301722	ENSG00000177666.17	protein_coding	Up
WBP1	1321.43	0.698999	0.00131356	0.00928853	ENSG00000239779.7	protein_coding	Up
AKT1	3426.22	0.698875	0.000850671	0.00648322	ENSG00000142208.18	protein_coding	Up
MCCC2	2473.13	0.698369	1.06694e-05	0.000137314	ENSG00000131844.17	protein_coding	Up
COX18	353.746	0.698272	0.000393408	0.0033732	ENSG00000163626.17	protein_coding	Up
CASKIN2	685.23	0.697521	0.00389511	0.0229243	ENSG00000177303.10	protein_coding	Up
NME7	783.442	0.697481	0.00818514	0.0413163	ENSG00000143156.14	protein_coding	Up
SAT2	549.477	0.697272	0.000516447	0.0042628	ENSG00000141504.12	protein_coding	Up
STIM1	1653.78	0.696673	0.00102562	0.00756053	ENSG00000167323.12	protein_coding	Up
ENTPD5	1101.85	0.696661	3.50082e-05	0.00039972	ENSG00000187097.13	protein_coding	Up
BET1L	1363.71	0.696568	0.00031533	0.00277782	ENSG00000177951.17	protein_coding	Up
INTS11	1208.64	0.695508	0.00205079	0.0134122	ENSG00000127054.21	protein_coding	Up
TOM1L2	1028.06	0.695145	0.000718845	0.00562933	ENSG00000175662.18	protein_coding	Up
CFAP92	160.567	0.694995	0.0102942	0.049346	ENSG00000114656.12	protein_coding	Up
NIBAN2	7185.8	0.694841	0.000471789	0.00395084	ENSG00000136830.12	protein_coding	Up
CAMK1	266.683	0.694718	0.00183857	0.0122939	ENSG00000134072.11	protein_coding	Up
TAF3	452.703	0.69465	0.000757148	0.00585518	ENSG00000165632.8	protein_coding	Up
TNFSF12-TNFSF13	215.22	0.694163	0.00622304	0.0333431	ENSG00000248871.1	protein_coding	Up
RHOBTB2	1271.59	0.693805	0.00115147	0.00835634	ENSG00000008853.17	protein_coding	Up
OSBPL7	188.187	0.693661	0.00268306	0.0168484	ENSG00000006025.12	protein_coding	Up
SIL1	952.564	0.693592	0.00017698	0.00167404	ENSG00000120725.13	protein_coding	Up
HPS3	1623.05	0.693451	0.00108136	0.0079098	ENSG00000163755.9	protein_coding	Up
GPI	10843.4	0.693042	0.00075155	0.00582396	ENSG00000105220.17	protein_coding	Up
XXbac-B562F10.12	136.506	0.692759	0.00590625	0.0320621	ENSG00000277971.1	protein_coding	Up
PITPNA	3093.34	0.692565	0.000177492	0.0016776	ENSG00000174238.15	protein_coding	Up
MCRIP2	421.044	0.692017	0.00218394	0.0141818	ENSG00000172366.20	protein_coding	Up
RP11-618P17.4	5621.88	0.691968	0.000288374	0.0025724	ENSG00000266953.6	protein_coding	Up
FAM3A	773.808	0.691632	0.00200453	0.0131653	ENSG00000071889.17	protein_coding	Up
MIA2	1315.48	0.691494	0.00138201	0.00967488	ENSG00000150527.17	protein_coding	Up
NPB	104.469	0.691358	0.00653642	0.0346695	ENSG00000183979.8	protein_coding	Up
MAN1B1	1894.7	0.690753	0.000642772	0.00512794	ENSG00000177239.16	protein_coding	Up
EIF2AK3	618.631	0.689677	0.000834825	0.00637817	ENSG00000172071.15	protein_coding	Up
RND1	1367.62	0.689646	0.000737432	0.00574218	ENSG00000172602.11	protein_coding	Up
AC008079.12	230.275	0.689577	0.00174826	0.0118076	ENSG00000288683.1	protein_coding	Up
FAM162A	475.474	0.689144	0.000331957	0.00290055	ENSG00000114023.15	protein_coding	Up
IPMK	416.609	0.688535	0.00797278	0.0405004	ENSG00000151151.6	protein_coding	Up
AK4	555.128	0.688233	0.000120156	0.00119885	ENSG00000162433.15	protein_coding	Up
FAM107B	5052.74	0.687973	0.000293416	0.00260985	ENSG00000065809.14	protein_coding	Up
SPATA21	1268.37	0.687519	0.000908745	0.00683741	ENSG00000187144.11	protein_coding	Up
RP11-503P21.4	639.012	0.687102	0.000691839	0.00545754	ENSG00000285382.1	protein_coding	Up
GOLPH3L	822.182	0.686552	0.000266386	0.00239525	ENSG00000143457.11	protein_coding	Up
ANKRD9	640.497	0.686416	0.00110274	0.0080475	ENSG00000156381.9	protein_coding	Up
TTC19	1373.26	0.68614	0.000119661	0.00119487	ENSG00000011295.16	protein_coding	Up
NARF	941.843	0.685738	8.40898e-05	0.000875341	ENSG00000141562.18	protein_coding	Up
TM9SF1	2702.59	0.685718	0.000390178	0.0033505	ENSG00000100926.15	protein_coding	Up
PPP1R37	798.897	0.685557	0.00250499	0.0159487	ENSG00000104866.11	protein_coding	Up
NR2F6	1287.4	0.68536	0.00114022	0.00828684	ENSG00000160113.6	protein_coding	Up
BTBD2	1320.66	0.685081	0.00339604	0.0204489	ENSG00000133243.10	protein_coding	Up
SLC7A5	14638.8	0.68317	0.00239589	0.0153528	ENSG00000103257.9	protein_coding	Up
AP2A2	1107.8	0.682999	0.00371354	0.0220708	ENSG00000183020.14	protein_coding	Up
RDH11	2607.36	0.682881	0.000141085	0.00137605	ENSG00000072042.13	protein_coding	Up
MGRN1	1578.18	0.682535	0.001859	0.0124003	ENSG00000102858.13	protein_coding	Up
SCPEP1	782.174	0.682338	4.9896e-05	0.000547484	ENSG00000121064.13	protein_coding	Up
BLVRB	2136.14	0.682128	0.00306345	0.0188264	ENSG00000090013.11	protein_coding	Up
MLPH	2699.57	0.681976	8.73342e-05	0.000904549	ENSG00000115648.14	protein_coding	Up
FARSA	1786.7	0.681476	0.0062837	0.0336027	ENSG00000179115.11	protein_coding	Up
NTNG2	180.201	0.680926	0.0056267	0.030849	ENSG00000196358.11	protein_coding	Up
CTRL	232.089	0.680609	0.00196768	0.0129818	ENSG00000141086.18	protein_coding	Up
DNAJC30	373.139	0.680249	0.00846496	0.0424002	ENSG00000176410.8	protein_coding	Up
PFKFB4	221.729	0.680229	0.00153255	0.0105585	ENSG00000114268.12	protein_coding	Up
NR1D1	390.639	0.680071	0.00260229	0.0164455	ENSG00000126368.6	protein_coding	Up
SUSD6	528.173	0.679667	0.000509782	0.00421763	ENSG00000100647.8	protein_coding	Up
TXN2	1110.48	0.678893	0.00266533	0.0167626	ENSG00000100348.10	protein_coding	Up
EXT1	1465.92	0.678301	0.000151207	0.00146137	ENSG00000182197.13	protein_coding	Up
WDR31	184.726	0.677366	0.00389077	0.0229097	ENSG00000148225.16	protein_coding	Up
AMDHD2	321.265	0.677305	0.0012378	0.00885567	ENSG00000162066.16	protein_coding	Up
PRKAR1B	951.871	0.677109	0.00133951	0.00944144	ENSG00000188191.15	protein_coding	Up
SLC12A7	739.129	0.676892	0.00144736	0.0100584	ENSG00000113504.21	protein_coding	Up
GGACT	159.899	0.676847	0.00784342	0.039991	ENSG00000134864.11	protein_coding	Up
CD63	4795.64	0.67624	0.00146188	0.0101365	ENSG00000135404.12	protein_coding	Up
RP11-949J7.8	266.427	0.676203	0.00346523	0.0208149	ENSG00000283189.2	protein_coding	Up
HOXB9	208.936	0.675697	0.00394938	0.0231721	ENSG00000170689.10	protein_coding	Up
TBC1D31	801.453	0.675006	0.000214972	0.00199212	ENSG00000156787.17	protein_coding	Up
GATA2	143.823	0.674774	0.00907115	0.0447573	ENSG00000179348.12	protein_coding	Up
CLPTM1	5498.23	0.674728	0.00617558	0.0331318	ENSG00000104853.16	protein_coding	Up
POLDIP2	4548.99	0.674684	0.000353154	0.00306413	ENSG00000004142.12	protein_coding	Up
CEP170B	1593.44	0.673397	0.00119334	0.00860218	ENSG00000099814.16	protein_coding	Up
CYB5R1	333.999	0.673201	0.00105068	0.00772453	ENSG00000159348.13	protein_coding	Up
TSPYL4	183.915	0.672527	0.00484786	0.0273919	ENSG00000187189.11	protein_coding	Up
DDX23	4375.78	0.672496	0.000276175	0.00247496	ENSG00000174243.10	protein_coding	Up
ADD3	636.132	0.672331	0.00434919	0.0250139	ENSG00000148700.15	protein_coding	Up
CCDC117	718.025	0.671709	0.000250055	0.00226735	ENSG00000159873.10	protein_coding	Up
DDIT4	2262.43	0.671188	0.00031177	0.00275037	ENSG00000168209.6	protein_coding	Up
SLC46A1	2163.86	0.670878	0.000135886	0.00133322	ENSG00000076351.13	protein_coding	Up
LACTB2	1159.64	0.67054	0.00404871	0.0236485	ENSG00000147592.9	protein_coding	Up
PDXP	421.598	0.670305	0.00373281	0.0221641	ENSG00000241360.2	protein_coding	Up
RP11-16N10.2	500.141	0.669872	0.000412354	0.0035065	ENSG00000285130.2	protein_coding	Up
CLIC1	4461.94	0.668774	0.000880396	0.0066687	ENSG00000213719.8	protein_coding	Up
SELENOK	396.534	0.668365	0.000624815	0.00501351	ENSG00000113811.11	protein_coding	Up
ALDH5A1	683.458	0.668346	0.000123668	0.00122992	ENSG00000112294.14	protein_coding	Up
BPNT1	492.208	0.668248	0.00101377	0.00748877	ENSG00000162813.18	protein_coding	Up
MAP3K13	264.503	0.667853	0.00306523	0.0188326	ENSG00000073803.14	protein_coding	Up
EMD	1053.46	0.667181	0.00295113	0.018254	ENSG00000102119.12	protein_coding	Up
DAGLA	217.166	0.666543	0.00875668	0.0435967	ENSG00000134780.10	protein_coding	Up
TRUB1	1051.58	0.666147	0.00505434	0.0282935	ENSG00000165832.6	protein_coding	Up
POLD2	2297.54	0.665946	0.00595767	0.0322493	ENSG00000106628.12	protein_coding	Up
KCTD15	1603.52	0.665637	9.43559e-05	0.000967558	ENSG00000153885.15	protein_coding	Up
TRMT2A	459.919	0.665251	0.00262886	0.0165796	ENSG00000099899.15	protein_coding	Up
RP11-326L24.9	456.591	0.665086	0.00238941	0.0153153	ENSG00000285245.1	protein_coding	Up
TALDO1	4517.7	0.664246	0.00131101	0.00927487	ENSG00000177156.11	protein_coding	Up
TPM2	4527.21	0.664159	0.0023115	0.0148814	ENSG00000198467.16	protein_coding	Up
HOXA10	132.766	0.663301	0.00510104	0.0285036	ENSG00000253293.5	protein_coding	Up
SRD5A3	283.769	0.662627	0.00228899	0.0147557	ENSG00000128039.13	protein_coding	Up
TMEM222	659.967	0.66246	0.00311075	0.0190792	ENSG00000186501.15	protein_coding	Up
DHDDS	471.883	0.662451	0.00123076	0.00881288	ENSG00000117682.17	protein_coding	Up
ERBB2	2516.61	0.662224	0.00217959	0.0141573	ENSG00000141736.14	protein_coding	Up
CTSF	1206.57	0.661945	0.000604821	0.00487838	ENSG00000174080.12	protein_coding	Up
UNC93B1	968.017	0.661846	0.00580841	0.031656	ENSG00000110057.8	protein_coding	Up
STK19	176.682	0.66154	0.00341266	0.0205353	ENSG00000204344.15	protein_coding	Up
CASP9	287.855	0.661527	0.00592544	0.0321314	ENSG00000132906.18	protein_coding	Up
MTMR4	1353.79	0.661235	5.13654e-05	0.00056286	ENSG00000108389.10	protein_coding	Up
FUZ	397.978	0.659857	0.00233661	0.0150196	ENSG00000010361.14	protein_coding	Up
AC006538.4	341.572	0.659752	0.00254834	0.0161665	ENSG00000267001.1	protein_coding	Up
FRAT1	103.451	0.659555	0.00904333	0.0446891	ENSG00000165879.9	protein_coding	Up
SPRED1	763.47	0.65893	0.0054324	0.0299763	ENSG00000166068.13	protein_coding	Up
ACADVL	5197.6	0.658689	0.000299646	0.00265953	ENSG00000072778.20	protein_coding	Up
ASAH1	2302.71	0.658578	0.00285614	0.0177462	ENSG00000104763.20	protein_coding	Up
ANKH	685.442	0.658204	0.000397838	0.00340646	ENSG00000154122.14	protein_coding	Up
ALG2	972.214	0.657731	8.19055e-05	0.000855481	ENSG00000119523.10	protein_coding	Up
C1QTNF3-AMACR	617.935	0.657119	0.000178805	0.00168808	ENSG00000273294.1	protein_coding	Up
TNFAIP1	3112.98	0.657013	0.00149558	0.0103239	ENSG00000109079.10	protein_coding	Up
FSTL4	835.308	0.655761	0.00189182	0.0125719	ENSG00000053108.17	protein_coding	Up
LPIN2	1061.57	0.655634	7.76326e-05	0.000816064	ENSG00000101577.10	protein_coding	Up
TM7SF2	340.946	0.655126	0.00658106	0.0348497	ENSG00000149809.17	protein_coding	Up
PIGT	2890.85	0.65405	0.00832571	0.0418721	ENSG00000124155.18	protein_coding	Up
ZNF275	477.838	0.654039	0.000320255	0.00281519	ENSG00000063587.15	protein_coding	Up
PARM1	439.687	0.65392	0.00274032	0.0171384	ENSG00000169116.11	protein_coding	Up
CBR1	2216.57	0.653531	0.000153269	0.00147743	ENSG00000159228.13	protein_coding	Up
KCTD17	434.859	0.653198	0.00465924	0.0265259	ENSG00000100379.17	protein_coding	Up
CEMP1	97.1908	0.653062	0.0102627	0.0492428	ENSG00000205923.3	protein_coding	Up
HTRA1	1319.96	0.652659	0.000872525	0.00661719	ENSG00000166033.13	protein_coding	Up
MIGA2	463.76	0.652552	0.00138959	0.00971966	ENSG00000148343.19	protein_coding	Up
BABAM2	1263.34	0.651244	0.0024954	0.0158917	ENSG00000158019.21	protein_coding	Up
CELSR2	1378.03	0.651128	0.00174244	0.0117752	ENSG00000143126.8	protein_coding	Up
TMEM192	629.317	0.650205	0.000228424	0.00209733	ENSG00000170088.14	protein_coding	Up
SLC39A7	1475.01	0.650187	0.000104091	0.00105343	ENSG00000112473.18	protein_coding	Up
NUCB1	4943.64	0.650185	0.00327848	0.0198959	ENSG00000104805.16	protein_coding	Up
MCCC1	351.088	0.649671	0.00120051	0.00863683	ENSG00000078070.13	protein_coding	Up
AMACR	624.159	0.649307	0.000206596	0.00192331	ENSG00000242110.8	protein_coding	Up
ARFIP2	1635.75	0.648784	0.00272971	0.0170899	ENSG00000132254.13	protein_coding	Up
MOCOS	328.318	0.648322	0.000878704	0.00665792	ENSG00000075643.6	protein_coding	Up
GOLGA2	1667.56	0.648111	0.000867854	0.00658984	ENSG00000167110.18	protein_coding	Up
TP53	3650	0.64793	0.0040101	0.0234838	ENSG00000141510.18	protein_coding	Up
MEGF9	2544.27	0.647782	0.000132718	0.0013068	ENSG00000106780.9	protein_coding	Up
GPRC5C	948.43	0.64774	0.00216746	0.0140823	ENSG00000170412.18	protein_coding	Up
CERS2	6234.55	0.646775	0.000912769	0.00686351	ENSG00000143418.20	protein_coding	Up
MRPS18B	847.782	0.646618	0.000545667	0.00447118	ENSG00000204568.12	protein_coding	Up
SPTY2D1	923.983	0.646575	0.00132069	0.00933181	ENSG00000179119.15	protein_coding	Up
SLC1A1	177.411	0.646533	0.00511702	0.0285607	ENSG00000106688.12	protein_coding	Up
IL15	327.225	0.645937	0.00507504	0.0283776	ENSG00000164136.17	protein_coding	Up
PDIA3	8520.27	0.645545	4.21738e-05	0.000471958	ENSG00000167004.13	protein_coding	Up
TEAD3	197.79	0.645362	0.00700541	0.0366776	ENSG00000007866.22	protein_coding	Up
RCN2	1837.86	0.645191	0.000703056	0.00552666	ENSG00000117906.14	protein_coding	Up
MED29	3643.73	0.644629	0.00101246	0.00748132	ENSG00000063322.15	protein_coding	Up
CNTNAP1	389.96	0.644235	0.00117988	0.00852008	ENSG00000108797.12	protein_coding	Up
TONSL	726.422	0.644028	0.0014607	0.0101312	ENSG00000160949.17	protein_coding	Up
ERP29	1839.06	0.644013	0.000407815	0.00347506	ENSG00000089248.7	protein_coding	Up
SHC1	9164.43	0.643381	0.00224116	0.0145154	ENSG00000160691.19	protein_coding	Up
APBA2	602.517	0.643015	0.00608961	0.0327701	ENSG00000034053.15	protein_coding	Up
STRA6	1773.94	0.641647	0.00298182	0.0184162	ENSG00000137868.19	protein_coding	Up
PDHA1	2896.07	0.641505	0.000105911	0.00106965	ENSG00000131828.14	protein_coding	Up
TYRO3	311.863	0.641475	0.00472797	0.0268247	ENSG00000092445.12	protein_coding	Up
PPP1R13B	469.463	0.641424	0.00128418	0.0091242	ENSG00000088808.18	protein_coding	Up
AGPAT1	543.812	0.639854	0.00247268	0.0157714	ENSG00000204310.13	protein_coding	Up
AKR1A1	1242.35	0.639813	0.00146504	0.0101499	ENSG00000117448.14	protein_coding	Up
DTX4	438.196	0.639713	0.00224414	0.014527	ENSG00000110042.8	protein_coding	Up
CFAP410	306.159	0.639711	0.00299528	0.0184855	ENSG00000160226.16	protein_coding	Up
CSNK1G2	1256.03	0.639682	0.00545115	0.0300552	ENSG00000133275.16	protein_coding	Up
CHMP4B	2274.15	0.639394	0.00181149	0.0121456	ENSG00000101421.4	protein_coding	Up
GMPPB	885.484	0.639328	0.00127678	0.00909248	ENSG00000173540.14	protein_coding	Up
FCHSD2	649.621	0.639313	0.000218009	0.00201441	ENSG00000137478.15	protein_coding	Up
CCDC71L	296.101	0.638715	0.00267642	0.0168238	ENSG00000253276.4	protein_coding	Up
SURF4	7687.17	0.638592	0.00209654	0.0136753	ENSG00000148248.14	protein_coding	Up
ACAP3	389.386	0.63818	0.00120889	0.00868646	ENSG00000131584.19	protein_coding	Up
HEXIM2	389.175	0.63775	0.00592356	0.0321314	ENSG00000168517.11	protein_coding	Up
ARMCX3	556.566	0.637149	0.00738882	0.0382722	ENSG00000102401.20	protein_coding	Up
SLC25A19	400.213	0.636519	0.00543983	0.0300039	ENSG00000125454.12	protein_coding	Up
SEZ6L2	1068.77	0.63648	0.00752602	0.0388042	ENSG00000174938.15	protein_coding	Up
SZRD1	3029.98	0.636395	0.00346853	0.0208297	ENSG00000055070.17	protein_coding	Up
SLC44A2	383.808	0.636172	0.00506964	0.0283538	ENSG00000129353.15	protein_coding	Up
SHFL	324.024	0.636166	0.00433746	0.0249697	ENSG00000130813.18	protein_coding	Up
COA4	1887.15	0.635658	0.00252728	0.0160534	ENSG00000181924.7	protein_coding	Up
KIF13B	1190.4	0.635468	0.000475965	0.00398177	ENSG00000197892.13	protein_coding	Up
YIF1A	1069.52	0.634442	0.00710503	0.0370581	ENSG00000174851.16	protein_coding	Up
TCF4	445.418	0.634303	0.00571174	0.0312059	ENSG00000196628.20	protein_coding	Up
CACNB3	331.443	0.633522	0.00159604	0.010929	ENSG00000167535.8	protein_coding	Up
CYB5D1	879.376	0.633451	0.000282526	0.0025257	ENSG00000182224.12	protein_coding	Up
ANKEF1	1124.34	0.633415	0.000407393	0.00347266	ENSG00000132623.16	protein_coding	Up
RAB1B	3680.01	0.633386	0.00746467	0.0385844	ENSG00000174903.16	protein_coding	Up
AC006486.14	1357.66	0.63265	0.00859276	0.04291	ENSG00000288671.1	protein_coding	Up
DNAJB1	3578.43	0.632067	0.000889814	0.00672693	ENSG00000132002.9	protein_coding	Up
POLR3GL	203.593	0.631098	0.00369834	0.0220016	ENSG00000121851.13	protein_coding	Up
AKAP1	2303.31	0.629843	0.00086679	0.00658377	ENSG00000121057.13	protein_coding	Up
ALG12	602.532	0.628779	0.00445754	0.0255599	ENSG00000182858.14	protein_coding	Up
ABHD12	1655.53	0.628776	0.00270746	0.0169715	ENSG00000100997.20	protein_coding	Up
GABRB3	6812.6	0.628064	0.00127549	0.00908588	ENSG00000166206.15	protein_coding	Up
RHPN2	3744.36	0.628027	0.000467238	0.00392201	ENSG00000131941.8	protein_coding	Up
MMP24OS	847.093	0.627996	0.00222463	0.014412	ENSG00000126005.17	protein_coding	Up
CARS2	521.676	0.62794	0.00185246	0.0123601	ENSG00000134905.17	protein_coding	Up
CIDEB	1084.65	0.627882	0.000312486	0.00275571	ENSG00000136305.11	protein_coding	Up
ACTR3B	214.33	0.627393	0.00303495	0.0186883	ENSG00000133627.18	protein_coding	Up
BORCS6	251.9	0.626633	0.00806193	0.0407775	ENSG00000196544.8	protein_coding	Up
GSR	5830.27	0.626457	0.00121438	0.00872086	ENSG00000104687.14	protein_coding	Up
CCDC137	1228.56	0.62607	0.00079528	0.00611378	ENSG00000185298.13	protein_coding	Up
BACE1	765.231	0.625663	0.000407392	0.00347266	ENSG00000186318.18	protein_coding	Up
WWOX	350.829	0.625536	0.0046841	0.026643	ENSG00000186153.18	protein_coding	Up
PCYT1A	1387.6	0.625257	0.000147744	0.0014331	ENSG00000161217.12	protein_coding	Up
MRPS11	1629.26	0.624459	0.00820373	0.0413932	ENSG00000181991.16	protein_coding	Up
CRLS1	1177.07	0.623678	0.000171043	0.00162409	ENSG00000088766.12	protein_coding	Up
HAVCR1	1782.59	0.623417	0.0014523	0.0100842	ENSG00000113249.13	protein_coding	Up
ATF7-NPFF	329.227	0.623405	0.00466213	0.0265363	ENSG00000267281.3	protein_coding	Up
SAPCD2	799.421	0.623278	0.000645542	0.00514315	ENSG00000186193.9	protein_coding	Up
[truncated: 2,546 more rows]

## Sheet: DEGs-CHEK1
GeneSymbol	Mean Expression	log2FoldChange	pvalue	padj	gene_id	GeneType	Up/Down
NMUR2	24.9751	7.11306	9.05681e-09	1.89276e-07	ENSG00000132911.5	protein_coding	Up
TSPAN8	375.968	5.82651	1.57457e-95	8.99235e-92	ENSG00000127324.9	protein_coding	Up
CCDC187	3.62409	5.29549	0.000409057	0.00288496	ENSG00000260220.7	protein_coding	Up
KRT32	3.50753	5.25658	0.000866302	0.00543975	ENSG00000108759.4	protein_coding	Up
CYP2C8	3.21659	5.1303	0.000872529	0.00547433	ENSG00000138115.15	protein_coding	Up
SLC17A4	77.8503	4.81721	6.70765e-28	1.29856e-25	ENSG00000146039.11	protein_coding	Up
CDH5	4.28831	4.51466	0.00169191	0.00947301	ENSG00000179776.19	protein_coding	Up
LYPD6	7.38362	4.37814	0.000270279	0.00201115	ENSG00000187123.15	protein_coding	Up
VIPR1	53.6373	4.26368	1.23896e-19	1.13212e-17	ENSG00000114812.13	protein_coding	Up
INSYN2B	29.382	4.23257	1.78476e-12	6.8179e-11	ENSG00000204767.4	protein_coding	Up
SLIT2	29.1491	4.21469	9.79957e-13	3.85968e-11	ENSG00000145147.20	protein_coding	Up
IL2RG	9.91223	4.21458	2.46964e-05	0.000245716	ENSG00000147168.13	protein_coding	Up
RP5-1091N2.12	9.73425	4.18724	2.90486e-05	0.000283705	ENSG00000285171.1	protein_coding	Up
PNLDC1	3.43365	4.18131	0.00515683	0.0235605	ENSG00000146453.13	protein_coding	Up
CD247	6.34655	4.13887	0.000806815	0.00513538	ENSG00000198821.11	protein_coding	Up
FLRT2	143.121	4.01725	4.66682e-41	1.97424e-38	ENSG00000185070.12	protein_coding	Up
CLRN3	44.1338	3.96436	8.81099e-18	6.53501e-16	ENSG00000180745.5	protein_coding	Up
LHX1	5.51823	3.94692	0.00196659	0.0106786	ENSG00000273706.5	protein_coding	Up
SCGN	26.7535	3.92079	1.21313e-11	4.09951e-10	ENSG00000079689.14	protein_coding	Up
C1QTNF2	5.1199	3.85582	0.00277295	0.0142189	ENSG00000145861.9	protein_coding	Up
C4BPB	15.441	3.85404	1.86231e-07	3.02579e-06	ENSG00000123843.13	protein_coding	Up
ADGRG5	70.8033	3.77784	3.96703e-25	5.96203e-23	ENSG00000159618.16	protein_coding	Up
KRT4	101.87	3.74699	5.9383e-30	1.35655e-27	ENSG00000170477.13	protein_coding	Up
NPNT	76.6327	3.73915	6.72238e-26	1.10217e-23	ENSG00000168743.13	protein_coding	Up
CERKL	16.0955	3.64086	5.75197e-07	8.41216e-06	ENSG00000188452.15	protein_coding	Up
AFF2	8.68241	3.5593	0.000147409	0.00118321	ENSG00000155966.14	protein_coding	Up
ITGA4	10.6606	3.5272	3.38953e-05	0.000324248	ENSG00000115232.14	protein_coding	Up
F5	1168.6	3.45808	3.84805e-75	1.25578e-71	ENSG00000198734.12	protein_coding	Up
HSD3B1	3.8808	3.43416	0.0108061	0.0431963	ENSG00000203857.10	protein_coding	Up
B3GALNT1	3.715	3.36595	0.0128439	0.0496753	ENSG00000169255.15	protein_coding	Up
KLHL4	26.3554	3.35841	2.08295e-10	5.7049e-09	ENSG00000102271.14	protein_coding	Up
PLAAT2	20.334	3.35803	2.39727e-08	4.58654e-07	ENSG00000133328.4	protein_coding	Up
CPB2	7.30485	3.34649	0.000607766	0.00403951	ENSG00000080618.17	protein_coding	Up
EDN3	12.6988	3.30837	7.84912e-06	8.79379e-05	ENSG00000124205.18	protein_coding	Up
SNCA	84.9578	3.29824	3.71281e-25	5.61691e-23	ENSG00000145335.17	protein_coding	Up
ARHGDIB	10.5967	3.24562	6.52918e-05	0.000579683	ENSG00000111348.9	protein_coding	Up
KCNU1	12.0505	3.24315	2.21201e-05	0.000223117	ENSG00000215262.8	protein_coding	Up
SELL	16.9338	3.19261	9.74292e-07	1.36377e-05	ENSG00000188404.10	protein_coding	Up
DCDC1	43.6391	3.19086	1.81441e-13	7.89493e-12	ENSG00000170959.15	protein_coding	Up
VEPH1	27.4044	3.11213	5.79364e-09	1.24156e-07	ENSG00000197415.12	protein_coding	Up
MGAM	423.583	3.09412	1.11881e-67	2.55581e-64	ENSG00000257335.8	protein_coding	Up
TINAG	12.6307	3.08154	1.50211e-05	0.000157417	ENSG00000137251.16	protein_coding	Up
GDA	1039.64	3.07077	7.00196e-57	7.6168e-54	ENSG00000119125.17	protein_coding	Up
C1orf116	906.522	3.04618	2.20214e-65	3.59327e-62	ENSG00000182795.13	protein_coding	Up
SLC22A2	5.87243	3.01138	0.00414891	0.019726	ENSG00000112499.13	protein_coding	Up
SLC38A11	11.8566	3.00926	0.000127973	0.00104147	ENSG00000169507.9	protein_coding	Up
ZCCHC12	6.04758	2.9999	0.00281546	0.0144013	ENSG00000174460.4	protein_coding	Up
C6	5.90098	2.99474	0.00313766	0.015722	ENSG00000039537.14	protein_coding	Up
ADAM28	110.006	2.98599	1.47031e-21	1.63047e-19	ENSG00000042980.13	protein_coding	Up
BCO2	53.3945	2.98478	2.1474e-16	1.33302e-14	ENSG00000197580.13	protein_coding	Up
ANKS4B	373.096	2.95695	1.86674e-56	1.93836e-53	ENSG00000175311.7	protein_coding	Up
PSAPL1	8.5429	2.86666	0.00110017	0.00664173	ENSG00000178597.7	protein_coding	Up
CHEK1	417.639	2.85981	1.52027e-42	7.38915e-40	ENSG00000149554.14	protein_coding	Up
KRT17	30.5936	2.85467	1.07303e-09	2.63856e-08	ENSG00000128422.17	protein_coding	Up
BPIFA1	48.7289	2.83882	1.6763e-14	8.18236e-13	ENSG00000198183.12	protein_coding	Up
ZNF256	6.6656	2.82411	0.00433465	0.0204842	ENSG00000152454.4	protein_coding	Up
PLCXD3	442.997	2.79218	2.82434e-26	4.81487e-24	ENSG00000182836.10	protein_coding	Up
GNG2	25.3295	2.76854	1.58362e-07	2.60261e-06	ENSG00000186469.8	protein_coding	Up
ASRGL1	841.792	2.76522	3.36233e-62	4.51817e-59	ENSG00000162174.12	protein_coding	Up
ACTL8	9.25636	2.74366	0.00104833	0.00637596	ENSG00000117148.8	protein_coding	Up
CGN	150.017	2.7433	9.75538e-29	2.04451e-26	ENSG00000143375.15	protein_coding	Up
RAPGEF5	8.9783	2.74073	0.000763842	0.00490422	ENSG00000136237.19	protein_coding	Up
ANO1	6.44542	2.73245	0.00457315	0.0213908	ENSG00000131620.17	protein_coding	Up
CCDC181	15.1122	2.70547	1.44626e-05	0.000152251	ENSG00000117477.12	protein_coding	Up
TOX	42.9161	2.67833	1.68985e-11	5.62725e-10	ENSG00000198846.6	protein_coding	Up
HYDIN	9.94587	2.67101	0.000706724	0.00460348	ENSG00000157423.18	protein_coding	Up
KBTBD8	12.2404	2.66461	0.000166307	0.00131185	ENSG00000163376.11	protein_coding	Up
RADX	4.73502	2.6212	0.0128812	0.0497729	ENSG00000147231.14	protein_coding	Up
DDC	189.435	2.59694	3.00347e-30	7.07332e-28	ENSG00000132437.18	protein_coding	Up
KRT20	40.0862	2.55565	1.19405e-10	3.43539e-09	ENSG00000171431.4	protein_coding	Up
MECOM	8.09862	2.55345	0.00236311	0.012427	ENSG00000085276.19	protein_coding	Up
ARL14	23.667	2.54514	1.52015e-06	2.0284e-05	ENSG00000179674.4	protein_coding	Up
KCNS3	71.7066	2.54349	1.07498e-17	7.87079e-16	ENSG00000170745.12	protein_coding	Up
ZNF488	212.463	2.50074	1.05266e-24	1.52195e-22	ENSG00000265763.4	protein_coding	Up
VWDE	52.4481	2.49544	2.08527e-10	5.7049e-09	ENSG00000146530.14	protein_coding	Up
LRRIQ1	31.0472	2.48823	1.66674e-07	2.72548e-06	ENSG00000133640.20	protein_coding	Up
CCSER1	8.66819	2.47832	0.0016033	0.00906128	ENSG00000184305.15	protein_coding	Up
CCDC85A	51.1602	2.47588	1.19401e-12	4.6309e-11	ENSG00000055813.6	protein_coding	Up
IQSEC3	7.73482	2.47356	0.00266643	0.0137561	ENSG00000120645.12	protein_coding	Up
MYB	16.2583	2.44774	7.93882e-05	0.000686689	ENSG00000118513.19	protein_coding	Up
ZNF135	5.39122	2.43965	0.0122645	0.0479251	ENSG00000176293.20	protein_coding	Up
C10orf67	8.5362	2.43582	0.00246518	0.0128748	ENSG00000179133.15	protein_coding	Up
CDK14	29.8213	2.43558	3.55098e-08	6.56959e-07	ENSG00000058091.17	protein_coding	Up
ZNF850	15.7542	2.40957	6.97387e-05	0.000612264	ENSG00000267041.6	protein_coding	Up
PRSS3	406.865	2.4031	1.33702e-42	6.63978e-40	ENSG00000010438.17	protein_coding	Up
NPY1R	90.314	2.3897	5.03838e-16	3.02091e-14	ENSG00000164128.7	protein_coding	Up
NPY5R	17.669	2.38788	2.13503e-05	0.000216671	ENSG00000164129.12	protein_coding	Up
PDZK1	57.1652	2.37063	3.72966e-13	1.55475e-11	ENSG00000174827.14	protein_coding	Up
ZNF304	63.5522	2.34939	3.8707e-12	1.39688e-10	ENSG00000131845.15	protein_coding	Up
AC004076.9	8.04459	2.33967	0.00590409	0.026425	ENSG00000268163.1	protein_coding	Up
PCSK5	197.12	2.32611	7.67574e-30	1.71907e-27	ENSG00000099139.14	protein_coding	Up
APOD	13.0196	2.31471	0.00019358	0.00150259	ENSG00000189058.9	protein_coding	Up
SLC44A5	19.9537	2.28202	6.16935e-05	0.000552461	ENSG00000137968.16	protein_coding	Up
ADAMTS6	6.63576	2.28054	0.0128781	0.0497729	ENSG00000049192.15	protein_coding	Up
ONECUT3	8.07097	2.27996	0.00620031	0.0275296	ENSG00000205922.5	protein_coding	Up
RRM2	2738.52	2.27555	1.90087e-36	6.03103e-34	ENSG00000171848.16	protein_coding	Up
CREB3L1	58.8186	2.25389	2.2386e-11	7.264e-10	ENSG00000157613.11	protein_coding	Up
SH3BGRL2	471.632	2.24967	1.7003e-31	4.36423e-29	ENSG00000198478.8	protein_coding	Up
SCNN1B	32.4735	2.23523	3.30218e-07	5.09008e-06	ENSG00000168447.11	protein_coding	Up
LHX8	74.5732	2.23339	1.17145e-14	5.85571e-13	ENSG00000162624.15	protein_coding	Up
MCM10	617.744	2.22678	2.20432e-41	9.68375e-39	ENSG00000065328.17	protein_coding	Up
NR3C2	54.6654	2.22402	5.95565e-11	1.80678e-09	ENSG00000151623.15	protein_coding	Up
CBLN2	12.0637	2.22245	0.00141102	0.00813154	ENSG00000141668.10	protein_coding	Up
BRINP1	18.0522	2.21644	4.81053e-05	0.000443112	ENSG00000078725.13	protein_coding	Up
FBN2	3235	2.21515	2.45751e-65	3.74263e-62	ENSG00000138829.12	protein_coding	Up
IGFBP5	148.329	2.19605	6.81954e-23	8.42085e-21	ENSG00000115461.5	protein_coding	Up
GLDN	27.2612	2.18883	2.97305e-06	3.66917e-05	ENSG00000186417.14	protein_coding	Up
IL7R	15.6807	2.18562	0.000563087	0.00379556	ENSG00000168685.15	protein_coding	Up
OXTR	70.8101	2.17367	9.69489e-10	2.40467e-08	ENSG00000180914.11	protein_coding	Up
ST6GALNAC1	73.0795	2.16275	8.46125e-12	2.90223e-10	ENSG00000070526.15	protein_coding	Up
RTKN2	66.3584	2.15916	3.59924e-11	1.13096e-09	ENSG00000182010.11	protein_coding	Up
UGT2B15	23.8626	2.15409	1.95515e-05	0.000199658	ENSG00000196620.10	protein_coding	Up
SP8	10.8582	2.14936	0.00145247	0.00833253	ENSG00000164651.17	protein_coding	Up
NRGN	51.708	2.14789	1.71217e-08	3.38146e-07	ENSG00000154146.13	protein_coding	Up
P2RY1	17.5587	2.141	0.000690081	0.00450277	ENSG00000169860.7	protein_coding	Up
CTNNAL1	492.487	2.13356	1.02411e-29	2.24951e-27	ENSG00000119326.15	protein_coding	Up
CPVL	225.773	2.12551	4.10875e-28	8.14101e-26	ENSG00000106066.15	protein_coding	Up
MEIS2	260.335	2.1184	7.12195e-26	1.15386e-23	ENSG00000134138.20	protein_coding	Up
ALX1	396.119	2.1134	8.30882e-37	2.71152e-34	ENSG00000180318.4	protein_coding	Up
MUC17	8.83792	2.11186	0.00432592	0.0204557	ENSG00000169876.14	protein_coding	Up
PLXNA2	778.378	2.10742	7.75943e-39	3.00435e-36	ENSG00000076356.7	protein_coding	Up
FRAS1	1131.89	2.09694	3.45102e-49	2.4636e-46	ENSG00000138759.20	protein_coding	Up
LHFPL4	30.6306	2.08592	1.19451e-06	1.64283e-05	ENSG00000156959.9	protein_coding	Up
SBSPON	16.3513	2.08454	0.000248949	0.00187628	ENSG00000164764.11	protein_coding	Up
ERVMER34-1	16.8732	2.08369	0.000350236	0.00251993	ENSG00000226887.8	protein_coding	Up
RDM1	56.4401	2.07651	7.3784e-11	2.20618e-09	ENSG00000278023.7	protein_coding	Up
UNC13D	196.352	2.07606	6.13734e-18	4.64243e-16	ENSG00000092929.12	protein_coding	Up
ZSCAN18	9.69078	2.06956	0.00388019	0.0186726	ENSG00000121413.13	protein_coding	Up
SLC16A7	138.262	2.05522	1.64733e-14	8.05815e-13	ENSG00000118596.12	protein_coding	Up
IGSF9	22.4722	2.05467	3.76519e-05	0.000356158	ENSG00000085552.17	protein_coding	Up
LMO3	8.48995	2.0534	0.00682942	0.0297448	ENSG00000048540.15	protein_coding	Up
FAM111B	205.53	2.03068	1.74742e-15	9.71243e-14	ENSG00000189057.11	protein_coding	Up
FANCB	51.2459	2.02978	8.40977e-09	1.76574e-07	ENSG00000181544.15	protein_coding	Up
SESN3	32.6563	2.0285	1.45171e-06	1.95075e-05	ENSG00000149212.12	protein_coding	Up
MYO1A	98.1971	2.02403	4.35214e-14	2.0373e-12	ENSG00000166866.13	protein_coding	Up
BPIFB1	130.455	2.00671	4.38276e-18	3.35972e-16	ENSG00000125999.11	protein_coding	Up
SPTLC3	46.0621	2.00218	4.46326e-08	8.11128e-07	ENSG00000172296.13	protein_coding	Up
E2F8	186.788	1.99955	2.2097e-21	2.36988e-19	ENSG00000129173.13	protein_coding	Up
SFXN2	171.681	1.99888	8.07355e-19	6.70662e-17	ENSG00000156398.13	protein_coding	Up
SLC13A2	10.162	1.99631	0.00477355	0.0221056	ENSG00000007216.15	protein_coding	Up
MUC13	5625.16	1.99421	3.81683e-50	2.90639e-47	ENSG00000173702.7	protein_coding	Up
TTC6	12.3039	1.9938	0.00164793	0.00927466	ENSG00000139865.16	protein_coding	Up
CXCL10	17.3886	1.9854	0.000146294	0.00117509	ENSG00000169245.6	protein_coding	Up
CFAP57	23.7099	1.97819	1.68219e-05	0.000174514	ENSG00000243710.8	protein_coding	Up
GUCA2B	8.20586	1.9756	0.00791584	0.0334993	ENSG00000044012.4	protein_coding	Up
DUSP8	24.0547	1.97266	1.61414e-05	0.000168448	ENSG00000184545.11	protein_coding	Up
RGS2	320.539	1.96883	9.62337e-25	1.40023e-22	ENSG00000116741.8	protein_coding	Up
HGF	32.8947	1.96714	2.04674e-06	2.65098e-05	ENSG00000019991.18	protein_coding	Up
H3C15	8.92335	1.96571	0.00760442	0.0324763	ENSG00000203852.3	protein_coding	Up
LGALS2	41.68	1.96341	1.51565e-07	2.5035e-06	ENSG00000100079.7	protein_coding	Up
ZNF583	21.076	1.96217	4.67987e-05	0.000432997	ENSG00000198440.9	protein_coding	Up
CLSPN	402.393	1.95929	2.22448e-20	2.18095e-18	ENSG00000092853.14	protein_coding	Up
SUCNR1	84.4785	1.95502	3.06937e-09	6.93539e-08	ENSG00000198829.6	protein_coding	Up
ESCO2	343.616	1.95263	1.50226e-20	1.48561e-18	ENSG00000171320.15	protein_coding	Up
DTL	730.038	1.95243	3.48348e-30	8.12007e-28	ENSG00000143476.18	protein_coding	Up
KRT15	52.1205	1.94622	1.17452e-07	1.98893e-06	ENSG00000171346.16	protein_coding	Up
SLC27A6	19.6595	1.94235	0.00012427	0.00101459	ENSG00000113396.13	protein_coding	Up
FAAH	63.5725	1.94033	7.23944e-10	1.82536e-08	ENSG00000117480.16	protein_coding	Up
FAM222A	95.5152	1.9337	4.75582e-10	1.23879e-08	ENSG00000139438.6	protein_coding	Up
ESRRB	11.1885	1.93336	0.00402873	0.0192778	ENSG00000119715.15	protein_coding	Up
HCAR3	14.5286	1.92922	0.000756823	0.00486462	ENSG00000255398.3	protein_coding	Up
DEPDC1B	269.57	1.92348	3.64824e-24	4.99045e-22	ENSG00000035499.13	protein_coding	Up
HMGCLL1	10.5585	1.92208	0.00579902	0.0260001	ENSG00000146151.14	protein_coding	Up
NFATC2	31.2288	1.91945	1.1629e-05	0.000125131	ENSG00000101096.20	protein_coding	Up
CDH6	357.697	1.91916	7.63414e-22	8.71972e-20	ENSG00000113361.13	protein_coding	Up
SAMD5	109.11	1.91424	1.08533e-12	4.23095e-11	ENSG00000203727.4	protein_coding	Up
GRAMD1C	12.5325	1.91045	0.00423533	0.0200689	ENSG00000178075.20	protein_coding	Up
ZNF229	53.3122	1.89707	8.65067e-07	1.21985e-05	ENSG00000278318.5	protein_coding	Up
E2F2	343.097	1.88346	9.11419e-15	4.62677e-13	ENSG00000007968.7	protein_coding	Up
CDC6	1544.94	1.87868	2.66099e-31	6.67996e-29	ENSG00000094804.12	protein_coding	Up
LRRC36	10.1471	1.87762	0.00547835	0.0248013	ENSG00000159708.18	protein_coding	Up
NTS	3285.15	1.8763	6.12862e-30	1.38616e-27	ENSG00000133636.11	protein_coding	Up
RAET1L	100.333	1.87274	2.1194e-13	9.08361e-12	ENSG00000155918.8	protein_coding	Up
SLFN13	242.662	1.87119	5.0256e-19	4.26783e-17	ENSG00000154760.14	protein_coding	Up
CFHR3	32.5744	1.86753	0.000513419	0.00350734	ENSG00000116785.14	protein_coding	Up
ABCB5	8.49799	1.86206	0.0119497	0.0469922	ENSG00000004846.17	protein_coding	Up
NRN1	58.2504	1.86139	1.51816e-09	3.6277e-08	ENSG00000124785.9	protein_coding	Up
AFAP1L2	432.9	1.85335	2.0631e-26	3.59767e-24	ENSG00000169129.15	protein_coding	Up
FANCD2OS	156.03	1.84625	1.35064e-18	1.08641e-16	ENSG00000163705.13	protein_coding	Up
ZNF185	660.862	1.846	1.08253e-24	1.5553e-22	ENSG00000147394.18	protein_coding	Up
ITGB1BP2	12.0752	1.83407	0.00327559	0.0162846	ENSG00000147166.11	protein_coding	Up
SHCBP1	939.97	1.83179	2.57882e-30	6.13653e-28	ENSG00000171241.9	protein_coding	Up
TRPC6	73.5535	1.82452	3.07933e-09	6.95101e-08	ENSG00000137672.13	protein_coding	Up
DDIAS	196.72	1.81945	1.08874e-15	6.2777e-14	ENSG00000165490.13	protein_coding	Up
VTCN1	97.9908	1.8169	2.01413e-10	5.53679e-09	ENSG00000134258.17	protein_coding	Up
MPZL3	44.4299	1.8161	9.84987e-08	1.68295e-06	ENSG00000160588.10	protein_coding	Up
EPB41L4A	907.228	1.80882	4.13394e-28	8.14101e-26	ENSG00000129595.14	protein_coding	Up
CDC25A	391.677	1.80826	3.39488e-18	2.6289e-16	ENSG00000164045.12	protein_coding	Up
NEK10	33.6798	1.80638	1.90571e-05	0.000195133	ENSG00000163491.16	protein_coding	Up
POLQ	292.643	1.80542	5.55036e-12	1.95065e-10	ENSG00000051341.15	protein_coding	Up
TJP2	263.468	1.80376	2.14647e-21	2.32389e-19	ENSG00000119139.21	protein_coding	Up
ABCA10	24.5575	1.80216	4.16266e-05	0.000389881	ENSG00000154263.17	protein_coding	Up
TCHH	18.6997	1.79981	0.000592048	0.00395345	ENSG00000159450.12	protein_coding	Up
NCAPG	517.604	1.79186	1.40679e-15	7.95463e-14	ENSG00000109805.10	protein_coding	Up
TMEM47	407.486	1.7909	2.33139e-16	1.44332e-14	ENSG00000147027.4	protein_coding	Up
MYBL2	1571.98	1.78978	1.85413e-15	1.02309e-13	ENSG00000101057.16	protein_coding	Up
UBA7	62.4662	1.78968	6.11949e-09	1.30893e-07	ENSG00000182179.13	protein_coding	Up
TK1	2444.89	1.78948	1.13724e-18	9.26718e-17	ENSG00000167900.12	protein_coding	Up
RAB40A	14.8327	1.78198	0.00125931	0.00742215	ENSG00000172476.4	protein_coding	Up
FANCD2	616.114	1.772	2.36514e-31	6.00326e-29	ENSG00000144554.13	protein_coding	Up
BRIP1	204.953	1.7659	8.76522e-10	2.18518e-08	ENSG00000136492.10	protein_coding	Up
S1PR1	17.4507	1.76194	0.000654493	0.00430252	ENSG00000170989.10	protein_coding	Up
E2F7	204.897	1.75187	1.8491e-19	1.63724e-17	ENSG00000165891.16	protein_coding	Up
IGSF11	117.098	1.75079	4.03609e-14	1.90104e-12	ENSG00000144847.13	protein_coding	Up
ZNF585A	50.9814	1.74965	4.82913e-08	8.6932e-07	ENSG00000196967.11	protein_coding	Up
TNC	438.537	1.74742	2.27099e-22	2.71615e-20	ENSG00000041982.16	protein_coding	Up
H2BC11	75.7726	1.74619	2.35506e-10	6.38943e-09	ENSG00000124635.9	protein_coding	Up
SYK	52.3174	1.74192	2.8664e-08	5.38929e-07	ENSG00000165025.15	protein_coding	Up
CHN2	124.387	1.74077	8.92142e-15	4.539e-13	ENSG00000106069.23	protein_coding	Up
ORC6	470.922	1.73966	1.63576e-18	1.302e-16	ENSG00000091651.9	protein_coding	Up
CCN2	497.704	1.73718	1.79422e-23	2.32881e-21	ENSG00000118523.6	protein_coding	Up
CDK1	1360.68	1.73453	5.42002e-25	8.09248e-23	ENSG00000170312.16	protein_coding	Up
ERCC6L	206.649	1.73242	1.9323e-13	8.39193e-12	ENSG00000186871.7	protein_coding	Up
VNN1	11.9689	1.7252	0.0123152	0.0480903	ENSG00000112299.8	protein_coding	Up
ZNF154	11.2814	1.72517	0.00913485	0.0376197	ENSG00000179909.16	protein_coding	Up
EFNB2	231.683	1.72379	2.15606e-19	1.88709e-17	ENSG00000125266.8	protein_coding	Up
CRACR2A	25.1709	1.72322	7.09099e-05	0.000621353	ENSG00000130038.10	protein_coding	Up
AHSG	15.8682	1.71769	0.00269023	0.0138632	ENSG00000145192.13	protein_coding	Up
FANCI	2152.71	1.71752	7.74548e-29	1.63831e-26	ENSG00000140525.19	protein_coding	Up
GINS2	624.385	1.709	8.00675e-18	5.97733e-16	ENSG00000131153.9	protein_coding	Up
OLR1	12.9601	1.70476	0.00652407	0.0286497	ENSG00000173391.9	protein_coding	Up
ZWINT	1603.96	1.70308	1.24265e-23	1.64087e-21	ENSG00000122952.17	protein_coding	Up
DPYSL5	277.896	1.70205	9.93993e-15	5.01253e-13	ENSG00000157851.17	protein_coding	Up
CFI	213.973	1.69965	8.7848e-15	4.47947e-13	ENSG00000205403.14	protein_coding	Up
PLCE1	480.387	1.6979	6.63457e-17	4.4708e-15	ENSG00000138193.16	protein_coding	Up
EXO1	378.939	1.6971	2.82433e-20	2.75722e-18	ENSG00000174371.17	protein_coding	Up
KCNK5	966.794	1.69607	2.58283e-28	5.26806e-26	ENSG00000164626.9	protein_coding	Up
PRELID2	206.641	1.69544	9.6312e-18	7.09726e-16	ENSG00000186314.12	protein_coding	Up
CFTR	189.932	1.69519	7.89107e-11	2.34718e-09	ENSG00000001626.16	protein_coding	Up
ORC1	403.993	1.69437	2.78616e-12	1.02656e-10	ENSG00000085840.13	protein_coding	Up
HASPIN	337.658	1.69249	1.62143e-14	7.9485e-13	ENSG00000177602.5	protein_coding	Up
GJB3	16.5016	1.69157	0.0030357	0.0153119	ENSG00000188910.8	protein_coding	Up
POLA2	778.448	1.68504	2.32459e-14	1.12032e-12	ENSG00000014138.9	protein_coding	Up
RAD51AP1	276.275	1.68343	2.63436e-15	1.42944e-13	ENSG00000111247.15	protein_coding	Up
CFAP43	11.1237	1.68268	0.00869305	0.0361852	ENSG00000197748.13	protein_coding	Up
CENPK	286.019	1.68179	4.68966e-14	2.18189e-12	ENSG00000123219.13	protein_coding	Up
FER1L6	64.1181	1.67901	5.8875e-07	8.5829e-06	ENSG00000214814.7	protein_coding	Up
TUBA1B	24701.7	1.67845	1.17536e-18	9.52126e-17	ENSG00000123416.15	protein_coding	Up
PLCL2	147.972	1.67839	4.37624e-12	1.56449e-10	ENSG00000154822.18	protein_coding	Up
POLE2	137.835	1.67656	7.01755e-13	2.80751e-11	ENSG00000100479.13	protein_coding	Up
THBS1	1640.99	1.66904	2.29836e-33	6.40288e-31	ENSG00000137801.11	protein_coding	Up
PBK	1268.02	1.66717	1.32394e-21	1.47532e-19	ENSG00000168078.10	protein_coding	Up
GABRQ	30.5321	1.66692	0.000153135	0.00122102	ENSG00000268089.3	protein_coding	Up
CORO1A	12.7186	1.66406	0.00968478	0.0394786	ENSG00000102879.16	protein_coding	Up
EXPH5	60.9684	1.66371	4.44576e-07	6.69031e-06	ENSG00000110723.12	protein_coding	Up
ARPP21	18.6107	1.6624	0.000900891	0.00561833	ENSG00000172995.17	protein_coding	Up
ZNF772	55.9331	1.66063	1.06444e-07	1.81192e-06	ENSG00000197128.12	protein_coding	Up
MAP7D2	346.176	1.65763	2.20818e-21	2.36988e-19	ENSG00000184368.16	protein_coding	Up
UHRF1	1271.75	1.65712	4.34368e-22	5.08856e-20	ENSG00000276043.5	protein_coding	Up
MND1	97.7595	1.65421	1.21291e-10	3.48087e-09	ENSG00000121211.8	protein_coding	Up
RP5-1189D6.2	158.945	1.65345	1.09825e-15	6.30361e-14	ENSG00000285162.1	protein_coding	Up
CD82	202.236	1.65327	1.60596e-15	9.00077e-14	ENSG00000085117.12	protein_coding	Up
SYT1	475.06	1.65161	1.47e-13	6.43309e-12	ENSG00000067715.14	protein_coding	Up
ARAP2	63.9825	1.65121	1.65565e-06	2.19002e-05	ENSG00000047365.12	protein_coding	Up
AHRR	33.3888	1.64965	3.61137e-05	0.000343313	ENSG00000063438.20	protein_coding	Up
NID1	305.752	1.64949	8.84077e-16	5.152e-14	ENSG00000116962.15	protein_coding	Up
CACNA2D3	22.9264	1.64737	0.000295296	0.00216689	ENSG00000157445.15	protein_coding	Up
CENPI	403.97	1.64582	8.97821e-20	8.33733e-18	ENSG00000102384.14	protein_coding	Up
GAL	16.6503	1.64325	0.00222696	0.0118419	ENSG00000069482.7	protein_coding	Up
GINS4	599.233	1.64305	1.68371e-22	2.04588e-20	ENSG00000147536.12	protein_coding	Up
STIL	386.703	1.64186	3.14342e-16	1.91489e-14	ENSG00000123473.17	protein_coding	Up
PPM1L	151.944	1.64085	2.75312e-13	1.15824e-11	ENSG00000163590.14	protein_coding	Up
KRT80	1655.54	1.63655	8.84107e-20	8.24349e-18	ENSG00000167767.14	protein_coding	Up
XRCC2	204.986	1.6334	2.99797e-13	1.25662e-11	ENSG00000196584.3	protein_coding	Up
CACNA1G	639.625	1.62865	6.81557e-22	7.86338e-20	ENSG00000006283.18	protein_coding	Up
SHH	212.524	1.62535	3.46484e-16	2.10507e-14	ENSG00000164690.8	protein_coding	Up
RFC3	637.542	1.62492	1.21423e-26	2.18408e-24	ENSG00000133119.13	protein_coding	Up
MTFR2	133.156	1.62418	1.40478e-13	6.15946e-12	ENSG00000146410.12	protein_coding	Up
FAM83D	995.766	1.62402	1.60756e-15	9.00077e-14	ENSG00000101447.15	protein_coding	Up
DSCC1	213.716	1.62131	1.34524e-13	5.92111e-12	ENSG00000136982.6	protein_coding	Up
CENPU	271.178	1.61646	8.62024e-14	3.89171e-12	ENSG00000151725.12	protein_coding	Up
REXO5	109.488	1.61277	7.78915e-10	1.95104e-08	ENSG00000005189.20	protein_coding	Up
BRCA1	781.246	1.61248	1.80565e-13	7.8718e-12	ENSG00000012048.23	protein_coding	Up
HHLA2	26.098	1.61221	0.000183452	0.00143275	ENSG00000114455.13	protein_coding	Up
TPPP3	141.348	1.6105	1.14761e-10	3.31009e-09	ENSG00000159713.11	protein_coding	Up
SLC4A4	542.989	1.60651	1.39652e-13	6.135e-12	ENSG00000080493.18	protein_coding	Up
EPHA4	49.2497	1.60291	1.04606e-06	1.45177e-05	ENSG00000116106.12	protein_coding	Up
ARHGAP11B	66.0218	1.60226	1.21689e-07	2.04853e-06	ENSG00000285077.2	protein_coding	Up
DOCK2	26.1854	1.60152	0.000163932	0.00129535	ENSG00000134516.18	protein_coding	Up
TMEM45B	14.5948	1.59973	0.00428393	0.0202776	ENSG00000151715.8	protein_coding	Up
SLC25A10	811.222	1.59614	1.26144e-18	1.01824e-16	ENSG00000183048.12	protein_coding	Up
FSIP1	254.778	1.59419	2.20941e-18	1.72849e-16	ENSG00000150667.8	protein_coding	Up
SKA2	980.04	1.59272	6.17346e-23	7.70637e-21	ENSG00000182628.13	protein_coding	Up
GBP4	43.0028	1.59053	6.70107e-06	7.64249e-05	ENSG00000162654.9	protein_coding	Up
MAD2L1	833.843	1.5853	1.53436e-26	2.69622e-24	ENSG00000164109.14	protein_coding	Up
SPATA17	42.5303	1.5836	9.45508e-06	0.000104211	ENSG00000162814.11	protein_coding	Up
SAMD12	15.2684	1.58005	0.00321659	0.0160507	ENSG00000177570.15	protein_coding	Up
NES	88.7263	1.57827	3.11887e-09	7.01407e-08	ENSG00000132688.11	protein_coding	Up
BARD1	137.404	1.57679	6.44311e-13	2.59588e-11	ENSG00000138376.11	protein_coding	Up
ATRNL1	123.698	1.57622	2.54009e-09	5.87901e-08	ENSG00000107518.18	protein_coding	Up
DPYSL3	608.482	1.5738	1.27778e-19	1.15374e-17	ENSG00000113657.13	protein_coding	Up
ZNF530	87.3325	1.56772	1.96575e-09	4.62917e-08	ENSG00000183647.11	protein_coding	Up
TRIM36	16.472	1.56694	0.00237531	0.0124768	ENSG00000152503.10	protein_coding	Up
IRF6	58.3183	1.56425	2.65586e-07	4.18107e-06	ENSG00000117595.12	protein_coding	Up
CDC45	453.493	1.56233	2.10852e-17	1.51566e-15	ENSG00000093009.11	protein_coding	Up
EGLN3	548.003	1.55865	6.1643e-19	5.19621e-17	ENSG00000129521.15	protein_coding	Up
LYZ	16.9714	1.55611	0.00550765	0.0249094	ENSG00000090382.7	protein_coding	Up
P2RY2	401.704	1.55584	3.24288e-17	2.30063e-15	ENSG00000175591.12	protein_coding	Up
HMGN5	84.2989	1.55536	1.25496e-08	2.55284e-07	ENSG00000198157.11	protein_coding	Up
RP11-736I24.5	63.0179	1.55372	4.28242e-07	6.47436e-06	ENSG00000284906.2	protein_coding	Up
RP5-864K19.6	232.396	1.55049	1.00085e-16	6.51381e-15	ENSG00000274944.4	protein_coding	Up
TIPIN	311.279	1.55046	9.453e-17	6.16984e-15	ENSG00000075131.10	protein_coding	Up
TRIP13	745.101	1.54684	4.90961e-17	3.38837e-15	ENSG00000071539.14	protein_coding	Up
ZNF718	25.8622	1.54631	0.000387853	0.00275159	ENSG00000250312.8	protein_coding	Up
COL12A1	1595.79	1.5452	1.02146e-16	6.61023e-15	ENSG00000111799.22	protein_coding	Up
MYCBP	488.979	1.54226	8.21055e-21	8.29919e-19	ENSG00000214114.9	protein_coding	Up
TNIK	126.039	1.54032	1.33482e-10	3.77383e-09	ENSG00000154310.17	protein_coding	Up
ANLN	1333.15	1.53639	4.65295e-14	2.16922e-12	ENSG00000011426.11	protein_coding	Up
PKP2	248.993	1.53564	9.2189e-17	6.05163e-15	ENSG00000057294.16	protein_coding	Up
APLN	29.242	1.52297	0.000174639	0.00137189	ENSG00000171388.12	protein_coding	Up
CCNB1	3142.57	1.52222	4.38125e-16	2.63382e-14	ENSG00000134057.15	protein_coding	Up
CES1	847.737	1.52145	1.50809e-17	1.09716e-15	ENSG00000198848.13	protein_coding	Up
TUBB4B	7276.68	1.52064	1.80445e-14	8.77039e-13	ENSG00000188229.6	protein_coding	Up
DSN1	486.519	1.52023	7.58272e-22	8.70451e-20	ENSG00000149636.16	protein_coding	Up
PADI1	65.7086	1.52017	1.9008e-07	3.08394e-06	ENSG00000142623.11	protein_coding	Up
SLAMF7	13.5688	1.51789	0.00827895	0.0347526	ENSG00000026751.17	protein_coding	Up
CTTNBP2	233.052	1.51685	5.02311e-12	1.77904e-10	ENSG00000077063.11	protein_coding	Up
THY1	34.8822	1.51522	4.82723e-05	0.000444216	ENSG00000154096.14	protein_coding	Up
CCNA2	853.855	1.51229	6.75469e-26	1.10217e-23	ENSG00000145386.11	protein_coding	Up
RAD51	220.824	1.50896	6.64119e-11	2.00147e-09	ENSG00000051180.17	protein_coding	Up
ASF1B	606.472	1.50783	7.23016e-15	3.71995e-13	ENSG00000105011.9	protein_coding	Up
ATAD2	939.231	1.50541	5.18877e-13	2.12043e-11	ENSG00000156802.13	protein_coding	Up
PAK6	87.0173	1.50539	1.48862e-08	2.96736e-07	ENSG00000137843.12	protein_coding	Up
ZNF551	117.795	1.50363	7.48261e-10	1.87873e-08	ENSG00000204519.11	protein_coding	Up
PCDH10	1476.05	1.50103	1.02744e-28	2.13372e-26	ENSG00000138650.9	protein_coding	Up
HCAR2	33.2935	1.50099	8.35511e-05	0.000716188	ENSG00000182782.8	protein_coding	Up
UGT2B7	43.948	1.49755	1.52927e-05	0.000159957	ENSG00000171234.14	protein_coding	Up
CDKN3	486.062	1.49663	3.3368e-19	2.88734e-17	ENSG00000100526.20	protein_coding	Up
SKA1	91.6542	1.49591	4.35348e-08	7.93069e-07	ENSG00000154839.10	protein_coding	Up
PLK4	187.977	1.49563	2.31547e-09	5.38093e-08	ENSG00000142731.11	protein_coding	Up
TUBB	5999.32	1.49506	4.72442e-15	2.50405e-13	ENSG00000196230.14	protein_coding	Up
C9orf152	136.458	1.49302	9.45777e-11	2.77711e-09	ENSG00000188959.10	protein_coding	Up
SKA3	209.61	1.49171	3.90351e-11	1.21541e-09	ENSG00000165480.16	protein_coding	Up
TCN1	861.174	1.4895	1.46142e-20	1.45151e-18	ENSG00000134827.8	protein_coding	Up
RASGRP1	32.6755	1.48666	0.000254957	0.00191209	ENSG00000172575.12	protein_coding	Up
GATA3	89.0962	1.48637	2.02159e-08	3.92696e-07	ENSG00000107485.18	protein_coding	Up
OTULINL	16.6708	1.47659	0.00519606	0.0236924	ENSG00000145569.6	protein_coding	Up
TLR3	26.3537	1.47611	0.00177414	0.00983101	ENSG00000164342.13	protein_coding	Up
FOXA1	406.844	1.47604	6.13613e-18	4.64243e-16	ENSG00000129514.8	protein_coding	Up
NUDT4	1050.32	1.47602	6.42706e-21	6.58385e-19	ENSG00000173598.14	protein_coding	Up
CDS1	46.873	1.47436	6.76749e-06	7.70287e-05	ENSG00000163624.6	protein_coding	Up
GATM	400.821	1.47188	4.71071e-20	4.50257e-18	ENSG00000171766.17	protein_coding	Up
IL31RA	23.9231	1.47062	0.000708583	0.00461088	ENSG00000164509.16	protein_coding	Up
ZNF548	105.546	1.46674	2.73755e-08	5.16831e-07	ENSG00000188785.12	protein_coding	Up
CCNE2	175.968	1.46613	3.24509e-09	7.26773e-08	ENSG00000175305.18	protein_coding	Up
FIGNL1	336.844	1.4661	8.7311e-11	2.57027e-09	ENSG00000132436.12	protein_coding	Up
CENPM	270.741	1.46562	5.73227e-11	1.74133e-09	ENSG00000100162.15	protein_coding	Up
DHX58	108.673	1.46469	6.31934e-10	1.61295e-08	ENSG00000108771.13	protein_coding	Up
NEFL	142.154	1.4629	1.66462e-11	5.55943e-10	ENSG00000277586.4	protein_coding	Up
KIF20A	1154.58	1.46203	2.14661e-16	1.33302e-14	ENSG00000112984.12	protein_coding	Up
PCLAF	1660.26	1.46135	1.25832e-24	1.79657e-22	ENSG00000166803.14	protein_coding	Up
NCAPG2	1159.72	1.45943	6.76798e-22	7.84811e-20	ENSG00000146918.20	protein_coding	Up
PADI2	24.5917	1.45094	0.00104351	0.00635016	ENSG00000117115.13	protein_coding	Up
KLF2	66.4689	1.45062	1.54564e-06	2.05881e-05	ENSG00000127528.6	protein_coding	Up
CDH17	1544.21	1.44496	1.8061e-19	1.60539e-17	ENSG00000079112.10	protein_coding	Up
NEIL3	303.814	1.44473	4.02511e-16	2.43253e-14	ENSG00000109674.4	protein_coding	Up
KIAA1671	1599.34	1.43988	1.67223e-25	2.59867e-23	ENSG00000197077.14	protein_coding	Up
PLAT	63.0366	1.43568	1.37947e-06	1.86686e-05	ENSG00000104368.19	protein_coding	Up
FAM166A	562.676	1.43544	1.11905e-13	4.97346e-12	ENSG00000188163.8	protein_coding	Up
FAM110C	49.8362	1.43489	2.65976e-05	0.000262801	ENSG00000184731.6	protein_coding	Up
TIAM1	37.2029	1.43404	0.000168616	0.00132869	ENSG00000156299.13	protein_coding	Up
IL1RAP	181.042	1.43386	6.29656e-11	1.90011e-09	ENSG00000196083.10	protein_coding	Up
CCK	18.7087	1.43369	0.00350143	0.017194	ENSG00000187094.12	protein_coding	Up
FFAR4	56.2349	1.43335	5.24883e-06	6.12382e-05	ENSG00000186188.11	protein_coding	Up
C12orf75	2954.48	1.43083	2.36813e-24	3.27864e-22	ENSG00000235162.9	protein_coding	Up
CEP55	967.736	1.43007	5.52465e-14	2.5496e-12	ENSG00000138180.16	protein_coding	Up
CENPW	189.871	1.42948	8.97013e-12	3.07217e-10	ENSG00000203760.9	protein_coding	Up
HELLS	846.138	1.42875	1.06176e-12	4.14614e-11	ENSG00000119969.15	protein_coding	Up
H2AX	1050.97	1.42671	5.11447e-12	1.80859e-10	ENSG00000188486.3	protein_coding	Up
PELI1	200.178	1.42649	5.6052e-13	2.28245e-11	ENSG00000197329.12	protein_coding	Up
IQGAP3	1268.72	1.42606	2.70533e-21	2.86114e-19	ENSG00000183856.11	protein_coding	Up
VRK1	340.407	1.42293	1.85516e-11	6.09773e-10	ENSG00000100749.9	protein_coding	Up
PDSS1	204.19	1.42154	4.4846e-13	1.84921e-11	ENSG00000148459.16	protein_coding	Up
ANXA10	149.135	1.42051	5.01832e-10	1.30271e-08	ENSG00000109511.12	protein_coding	Up
ZWILCH	791.654	1.41865	1.61249e-12	6.20129e-11	ENSG00000174442.12	protein_coding	Up
TPX2	2657.91	1.41848	1.09077e-18	8.99554e-17	ENSG00000088325.16	protein_coding	Up
CHAF1A	877.881	1.4159	3.58816e-16	2.17422e-14	ENSG00000167670.16	protein_coding	Up
GPR1	17.8302	1.41576	0.00461473	0.0215272	ENSG00000183671.12	protein_coding	Up
HCN4	35.9848	1.41555	0.000129515	0.00105252	ENSG00000138622.4	protein_coding	Up
HTR1B	30.6256	1.41473	0.000346298	0.00249396	ENSG00000135312.7	protein_coding	Up
ZNF529	48.4238	1.4147	4.55488e-05	0.000422974	ENSG00000186020.13	protein_coding	Up
DCLK1	112.813	1.41442	1.45433e-08	2.90408e-07	ENSG00000133083.15	protein_coding	Up
DNA2	290.927	1.41268	1.23792e-10	3.53487e-09	ENSG00000138346.15	protein_coding	Up
APOBEC3B	321.056	1.41244	1.25427e-10	3.57264e-09	ENSG00000179750.16	protein_coding	Up
PTGER4	76.5901	1.40956	9.24725e-08	1.5943e-06	ENSG00000171522.6	protein_coding	Up
TICRR	567.503	1.40692	2.94728e-16	1.80021e-14	ENSG00000140534.14	protein_coding	Up
ZNF670	49.1834	1.40592	1.16257e-05	0.000125131	ENSG00000277462.2	protein_coding	Up
TCF19	51.0838	1.40554	0.00011549	0.000951066	ENSG00000137310.12	protein_coding	Up
MB21D2	70.1132	1.40498	5.33908e-07	7.8637e-06	ENSG00000180611.7	protein_coding	Up
HOXA2	28.6359	1.40073	0.00123978	0.0073239	ENSG00000105996.7	protein_coding	Up
MYBL1	154.613	1.3979	7.75929e-07	1.10438e-05	ENSG00000185697.17	protein_coding	Up
PID1	59.4149	1.3966	2.8105e-06	3.495e-05	ENSG00000153823.19	protein_coding	Up
CDCA2	413.79	1.39594	2.72552e-11	8.78165e-10	ENSG00000184661.14	protein_coding	Up
KIF14	284.258	1.39564	7.42231e-08	1.29629e-06	ENSG00000118193.12	protein_coding	Up
CIP2A	338.753	1.39305	1.89663e-08	3.69996e-07	ENSG00000163507.14	protein_coding	Up
RFC5	786.107	1.38842	8.05348e-12	2.77906e-10	ENSG00000111445.14	protein_coding	Up
RP11-16N10.2	369.978	1.38831	1.52952e-16	9.70563e-15	ENSG00000285130.2	protein_coding	Up
NEK2	519.908	1.38739	8.02147e-16	4.68651e-14	ENSG00000117650.13	protein_coding	Up
CSE1L	2453.48	1.38647	1.2378e-15	7.08677e-14	ENSG00000124207.17	protein_coding	Up
ARHGEF26	28.1297	1.38638	0.00101567	0.00621039	ENSG00000114790.13	protein_coding	Up
KRT222	118.035	1.38606	2.34346e-08	4.50244e-07	ENSG00000213424.9	protein_coding	Up
APOBEC3A	45.1392	1.38415	0.00011159	0.000921943	ENSG00000128383.13	protein_coding	Up
LMNB1	1749.58	1.37943	1.97629e-19	1.7431e-17	ENSG00000113368.12	protein_coding	Up
SDC4	1429.21	1.37937	1.13994e-18	9.26718e-17	ENSG00000124145.6	protein_coding	Up
TOP2A	4689.98	1.37936	9.88749e-11	2.89949e-09	ENSG00000131747.15	protein_coding	Up
DRP2	39.0918	1.37572	0.00018674	0.00145643	ENSG00000102385.13	protein_coding	Up
APOH	567.562	1.37434	4.39479e-19	3.78847e-17	ENSG00000091583.11	protein_coding	Up
WDR62	885.95	1.37338	1.14124e-12	4.44131e-11	ENSG00000075702.19	protein_coding	Up
FBXO5	252.856	1.37214	3.51454e-11	1.112e-09	ENSG00000112029.10	protein_coding	Up
ZNF714	85.5985	1.36841	2.98034e-07	4.62834e-06	ENSG00000160352.16	protein_coding	Up
PRC1	3972.85	1.3677	1.48753e-24	2.0976e-22	ENSG00000198901.14	protein_coding	Up
CCDC80	1023.33	1.36685	1.40475e-20	1.40276e-18	ENSG00000091986.16	protein_coding	Up
BANK1	78.7911	1.36567	6.1056e-06	7.01944e-05	ENSG00000153064.12	protein_coding	Up
MPP6	706.207	1.36462	6.02357e-12	2.10401e-10	ENSG00000105926.16	protein_coding	Up
ACBD7	30.4576	1.36351	0.00063964	0.00422597	ENSG00000176244.7	protein_coding	Up
MELK	1092.62	1.36315	2.38662e-18	1.85442e-16	ENSG00000165304.8	protein_coding	Up
EFEMP1	754.14	1.36308	1.11011e-18	9.08938e-17	ENSG00000115380.20	protein_coding	Up
KIF11	788.872	1.36219	6.11971e-10	1.56677e-08	ENSG00000138160.7	protein_coding	Up
RHBDL2	85.2433	1.3615	8.1045e-07	1.14993e-05	ENSG00000158315.11	protein_coding	Up
FAM83B	36.233	1.36137	0.000637687	0.00421772	ENSG00000168143.9	protein_coding	Up
SSC5D	40.3059	1.36102	7.16377e-05	0.000626288	ENSG00000179954.16	protein_coding	Up
CDC20	1228.55	1.3594	1.731e-11	5.74751e-10	ENSG00000117399.14	protein_coding	Up
CSRP2	96.7704	1.35869	2.25328e-07	3.60967e-06	ENSG00000175183.10	protein_coding	Up
KRT19	2247.65	1.35827	5.01596e-17	3.45134e-15	ENSG00000171345.13	protein_coding	Up
PHEX	178.774	1.35729	2.21092e-10	6.02699e-09	ENSG00000102174.10	protein_coding	Up
RBL1	365.35	1.35342	4.10434e-09	9.04143e-08	ENSG00000080839.12	protein_coding	Up
HIVEP3	75.6159	1.35244	9.80541e-07	1.37084e-05	ENSG00000127124.16	protein_coding	Up
SPTBN5	16.2021	1.34872	0.0111971	0.0444693	ENSG00000137877.10	protein_coding	Up
CEACAM6	5100.72	1.34736	7.44562e-25	1.10447e-22	ENSG00000086548.9	protein_coding	Up
TUBB2A	213.334	1.34678	2.25143e-08	4.34022e-07	ENSG00000137267.7	protein_coding	Up
SRGAP3	214.008	1.34592	3.59182e-13	1.50003e-11	ENSG00000196220.16	protein_coding	Up
MCM4	3136.7	1.3458	2.04412e-14	9.87226e-13	ENSG00000104738.18	protein_coding	Up
C4orf46	313.635	1.34552	2.59285e-14	1.24435e-12	ENSG00000205208.5	protein_coding	Up
KIF23	1339.15	1.34536	5.63195e-13	2.28926e-11	ENSG00000137807.16	protein_coding	Up
WDHD1	353.869	1.34439	7.48393e-09	1.5757e-07	ENSG00000198554.12	protein_coding	Up
CHAF1B	545.918	1.34426	1.19839e-11	4.05571e-10	ENSG00000159259.8	protein_coding	Up
SPC25	202.048	1.34161	4.37538e-11	1.34705e-09	ENSG00000152253.9	protein_coding	Up
FGD4	179.517	1.33803	2.21093e-06	2.83267e-05	ENSG00000139132.16	protein_coding	Up
STK32B	547.195	1.33689	5.49668e-13	2.24225e-11	ENSG00000152953.13	protein_coding	Up
ZNF43	62.4097	1.33567	1.62648e-05	0.000169582	ENSG00000198521.12	protein_coding	Up
FAM111A	526.135	1.33563	1.24193e-09	3.02137e-08	ENSG00000166801.17	protein_coding	Up
TEX30	105.951	1.33432	6.2291e-08	1.10223e-06	ENSG00000151287.17	protein_coding	Up
DHRS9	17.7993	1.33134	0.00818911	0.0344659	ENSG00000073737.17	protein_coding	Up
GBP3	344.826	1.32946	1.4809e-07	2.45142e-06	ENSG00000117226.12	protein_coding	Up
TNFAIP8	510.286	1.32912	2.49274e-13	1.05257e-11	ENSG00000145779.8	protein_coding	Up
BUB1B-PAK6	114.243	1.32801	1.7895e-08	3.51197e-07	ENSG00000259288.7	protein_coding	Up
DHFR	1324.88	1.32592	4.37527e-17	3.05654e-15	ENSG00000228716.7	protein_coding	Up
BUB1B	671.082	1.32488	9.48722e-14	4.24953e-12	ENSG00000156970.13	protein_coding	Up
SPAG5	2162.94	1.32484	2.49325e-16	1.5352e-14	ENSG00000076382.17	protein_coding	Up
SPDL1	757.074	1.3248	1.38628e-09	3.34052e-08	ENSG00000040275.17	protein_coding	Up
GMNN	529.365	1.32458	1.06188e-16	6.81394e-15	ENSG00000112312.10	protein_coding	Up
UBE2C	939.768	1.32281	1.05442e-10	3.06843e-09	ENSG00000175063.17	protein_coding	Up
VIL1	257.46	1.31937	1.92038e-10	5.2982e-09	ENSG00000127831.11	protein_coding	Up
NOCT	102.748	1.31805	3.99019e-07	6.08084e-06	ENSG00000151014.6	protein_coding	Up
JUN	749.042	1.31736	1.08134e-16	6.91936e-15	ENSG00000177606.8	protein_coding	Up
CYTH4	28.3183	1.3143	0.00123268	0.00729137	ENSG00000100055.21	protein_coding	Up
HMGN2	5499.04	1.31387	1.09099e-15	6.2777e-14	ENSG00000198830.11	protein_coding	Up
FOXM1	1993.5	1.31366	2.76309e-12	1.02136e-10	ENSG00000111206.13	protein_coding	Up
SH3RF2	354.45	1.31364	1.60458e-15	9.00077e-14	ENSG00000156463.18	protein_coding	Up
CDC7	185.281	1.31242	9.55837e-09	1.98501e-07	ENSG00000097046.13	protein_coding	Up
GTSE1	723.319	1.30999	5.45369e-14	2.52851e-12	ENSG00000075218.19	protein_coding	Up
LGALS4	56.9267	1.30907	1.02514e-05	0.000112049	ENSG00000171747.9	protein_coding	Up
MCM8	857.644	1.30715	3.97189e-09	8.78354e-08	ENSG00000125885.13	protein_coding	Up
DPF1	79.5304	1.30365	2.36208e-06	2.99941e-05	ENSG00000011332.21	protein_coding	Up
RMI2	536.218	1.302	1.85098e-12	7.05906e-11	ENSG00000175643.10	protein_coding	Up
PRIM2	268.739	1.30068	4.62098e-09	1.01113e-07	ENSG00000146143.19	protein_coding	Up
PLAAT4	401.962	1.2988	3.70381e-15	1.99551e-13	ENSG00000133321.11	protein_coding	Up
DIAPH3	207.596	1.29755	2.53313e-07	4.00463e-06	ENSG00000139734.19	protein_coding	Up
KIF4A	1099.81	1.29582	2.68371e-16	1.64803e-14	ENSG00000090889.12	protein_coding	Up
WDR76	393.144	1.29563	6.13701e-14	2.8095e-12	ENSG00000092470.12	protein_coding	Up
NCALD	590.331	1.29467	7.93401e-17	5.26874e-15	ENSG00000104490.18	protein_coding	Up
P3R3URF-PIK3R3	54.4824	1.29428	2.56853e-05	0.000255111	ENSG00000278139.1	protein_coding	Up
RMI1	244.548	1.29107	3.43256e-09	7.65008e-08	ENSG00000178966.17	protein_coding	Up
CTD-2116N17.1	1634.56	1.29009	8.12899e-20	7.6106e-18	ENSG00000259316.12	protein_coding	Up
PMCH	168.359	1.28872	3.8242e-09	8.46511e-08	ENSG00000183395.5	protein_coding	Up
ACY3	53.2659	1.28614	3.65533e-05	0.000347059	ENSG00000132744.8	protein_coding	Up
STMN1	3121.57	1.28582	7.37967e-13	2.93695e-11	ENSG00000117632.23	protein_coding	Up
RRM1	2364.9	1.2834	4.00533e-21	4.17798e-19	ENSG00000167325.15	protein_coding	Up
BLM	252.065	1.28124	4.79424e-08	8.6372e-07	ENSG00000197299.13	protein_coding	Up
KNTC1	514.8	1.2798	1.71264e-08	3.38146e-07	ENSG00000184445.12	protein_coding	Up
STON2	104.106	1.27975	4.01383e-07	6.1128e-06	ENSG00000140022.13	protein_coding	Up
TYMS	1680.19	1.27854	1.30425e-13	5.76292e-12	ENSG00000176890.16	protein_coding	Up
GINS1	1288.28	1.27794	1.48093e-13	6.46851e-12	ENSG00000101003.10	protein_coding	Up
ESAM	17.6301	1.2764	0.0099301	0.0402347	ENSG00000149564.12	protein_coding	Up
TTK	239.357	1.27137	4.13521e-07	6.2809e-06	ENSG00000112742.10	protein_coding	Up
GALNT5	412.41	1.26819	1.07772e-07	1.8318e-06	ENSG00000136542.9	protein_coding	Up
ZMAT4	58.2734	1.26533	2.92594e-05	0.000285642	ENSG00000165061.15	protein_coding	Up
AC004067.6	307.046	1.26347	2.32018e-12	8.70316e-11	ENSG00000285330.1	protein_coding	Up
LRR1	483.651	1.26018	6.6522e-15	3.43807e-13	ENSG00000165501.17	protein_coding	Up
ZGRF1	51.3395	1.25767	0.000148813	0.00119322	ENSG00000138658.16	protein_coding	Up
ADCY1	178.28	1.25763	1.68339e-09	4.01832e-08	ENSG00000164742.16	protein_coding	Up
KRT18	60058	1.25527	2.74531e-16	1.68134e-14	ENSG00000111057.11	protein_coding	Up
CLDN7	29.0086	1.25492	0.00340611	0.0168454	ENSG00000181885.18	protein_coding	Up
FGFBP1	103.739	1.25338	6.8827e-07	9.92604e-06	ENSG00000137440.5	protein_coding	Up
CCNE1	848.697	1.25224	2.22685e-12	8.3806e-11	ENSG00000105173.14	protein_coding	Up
CORO2A	1034.89	1.25211	3.85921e-17	2.72098e-15	ENSG00000106789.13	protein_coding	Up
TRPA1	262.996	1.25156	1.71502e-09	4.08955e-08	ENSG00000104321.11	protein_coding	Up
C1orf112	410.875	1.25155	8.92001e-14	4.01119e-12	ENSG00000000460.17	protein_coding	Up
MLXIPL	159.016	1.25116	5.10676e-09	1.10472e-07	ENSG00000009950.16	protein_coding	Up
SORL1	599.362	1.25076	4.01997e-17	2.81694e-15	ENSG00000137642.13	protein_coding	Up
PTTG1	1266.88	1.25048	5.4789e-12	1.93148e-10	ENSG00000164611.13	protein_coding	Up
PLCB4	328.39	1.25046	1.99095e-06	2.59597e-05	ENSG00000101333.18	protein_coding	Up
GJB1	219.519	1.25004	1.20547e-08	2.45873e-07	ENSG00000169562.13	protein_coding	Up
DCHS1	21.6031	1.24974	0.00834146	0.0349702	ENSG00000166341.9	protein_coding	Up
UCN2	36.3065	1.24955	0.000549045	0.00371077	ENSG00000145040.4	protein_coding	Up
MUC5AC	10996	1.24903	1.3331e-15	7.59433e-14	ENSG00000215182.8	protein_coding	Up
TMEM62	470.626	1.24877	1.14661e-10	3.31009e-09	ENSG00000137842.7	protein_coding	Up
LYPD1	614.565	1.2484	1.91853e-12	7.30448e-11	ENSG00000150551.11	protein_coding	Up
TM4SF5	19.4562	1.24777	0.00870902	0.0362252	ENSG00000142484.7	protein_coding	Up
CENPH	327.173	1.24769	2.2189e-13	9.49224e-12	ENSG00000153044.10	protein_coding	Up
CCDC198	291.616	1.24614	1.22629e-06	1.6835e-05	ENSG00000100557.10	protein_coding	Up
OIP5	194.951	1.246	9.63029e-09	1.99813e-07	ENSG00000104147.9	protein_coding	Up
SAPCD2	915.981	1.24484	2.17215e-10	5.9284e-09	ENSG00000186193.9	protein_coding	Up
ADD3	507.648	1.24339	3.83247e-08	7.0377e-07	ENSG00000148700.15	protein_coding	Up
CDCA3	520.324	1.24312	3.24924e-12	1.18382e-10	ENSG00000111665.12	protein_coding	Up
PLK1	2172.38	1.24226	1.51386e-09	3.62121e-08	ENSG00000166851.15	protein_coding	Up
MKI67	4880.97	1.23756	1.58959e-12	6.12353e-11	ENSG00000148773.14	protein_coding	Up
POF1B	456.748	1.23735	7.56038e-07	1.07876e-05	ENSG00000124429.18	protein_coding	Up
C18orf54	74.9457	1.23712	6.69622e-05	0.000591784	ENSG00000166845.15	protein_coding	Up
KPNA2	7779.29	1.23597	2.54461e-15	1.38402e-13	ENSG00000182481.10	protein_coding	Up
NAT1	93.8078	1.23348	2.69098e-07	4.23074e-06	ENSG00000171428.15	protein_coding	Up
CDCA5	1194.4	1.23322	3.99614e-11	1.24032e-09	ENSG00000146670.10	protein_coding	Up
DLGAP5	613.833	1.23278	5.56338e-08	9.96002e-07	ENSG00000126787.13	protein_coding	Up
SGO1	254.037	1.2291	6.12471e-10	1.56677e-08	ENSG00000129810.15	protein_coding	Up
TIMELESS	2134.4	1.22909	6.17208e-13	2.49549e-11	ENSG00000111602.12	protein_coding	Up
GAL3ST1	522.494	1.22893	2.42741e-10	6.57792e-09	ENSG00000128242.13	protein_coding	Up
LAT2	72.6965	1.22849	1.31709e-05	0.000140465	ENSG00000086730.17	protein_coding	Up
CAV1	3532.87	1.22739	1.79655e-21	1.96366e-19	ENSG00000105974.13	protein_coding	Up
FANCM	109.423	1.22674	6.81038e-06	7.74782e-05	ENSG00000187790.11	protein_coding	Up
APPL2	853.559	1.22287	9.395e-17	6.14955e-15	ENSG00000136044.12	protein_coding	Up
PLEKHH2	374.211	1.22256	7.21454e-07	1.03458e-05	ENSG00000152527.14	protein_coding	Up
ALB	197.727	1.22092	2.57086e-09	5.93818e-08	ENSG00000163631.17	protein_coding	Up
C5orf34	87.5064	1.22082	1.13088e-05	0.000122146	ENSG00000172244.9	protein_coding	Up
ZNF367	184.824	1.22056	5.82428e-08	1.03621e-06	ENSG00000165244.7	protein_coding	Up
GINS3	377.283	1.21989	1.7327e-09	4.12741e-08	ENSG00000181938.14	protein_coding	Up
VPS36	451.754	1.21972	6.33147e-09	1.34922e-07	ENSG00000136100.14	protein_coding	Up
COBL	583.177	1.21818	1.19586e-14	5.96466e-13	ENSG00000106078.19	protein_coding	Up
S100A10	6790.24	1.21723	8.55908e-15	4.38037e-13	ENSG00000197747.9	protein_coding	Up
PDGFB	67.0004	1.21553	4.0474e-05	0.000380176	ENSG00000100311.17	protein_coding	Up
EZH2	736.033	1.21544	1.92997e-12	7.33581e-11	ENSG00000106462.12	protein_coding	Up
CA13	64.5909	1.21532	1.80082e-05	0.000184972	ENSG00000185015.8	protein_coding	Up
MMS22L	260.238	1.21391	1.37806e-06	1.86605e-05	ENSG00000146263.12	protein_coding	Up
AOX1	363.1	1.21353	6.07295e-11	1.83993e-09	ENSG00000138356.14	protein_coding	Up
WEE1	728.475	1.2121	5.98413e-15	3.12104e-13	ENSG00000166483.12	protein_coding	Up
HYLS1	287.189	1.21184	8.98887e-12	3.07398e-10	ENSG00000198331.11	protein_coding	Up
DLX1	26.2397	1.21183	0.00910993	0.0375713	ENSG00000144355.15	protein_coding	Up
PRIM1	359.85	1.20979	5.77307e-12	2.0227e-10	ENSG00000198056.15	protein_coding	Up
MPHOSPH6	343.271	1.20966	1.42231e-11	4.76411e-10	ENSG00000135698.10	protein_coding	Up
HROB	177.821	1.20708	7.4795e-08	1.30529e-06	ENSG00000125319.15	protein_coding	Up
CCNF	692.529	1.20389	3.8592e-10	1.01566e-08	ENSG00000162063.13	protein_coding	Up
ADGRD1	53.1985	1.19941	6.85053e-05	0.00060329	ENSG00000111452.13	protein_coding	Up
EPB41L2	1028.17	1.19694	1.29443e-14	6.41429e-13	ENSG00000079819.19	protein_coding	Up
THSD1	102.201	1.19679	4.47909e-07	6.7316e-06	ENSG00000136114.17	protein_coding	Up
ALG10	89.8581	1.19665	1.61374e-06	2.14155e-05	ENSG00000139133.7	protein_coding	Up
MUC1	427.272	1.19643	3.99118e-13	1.65471e-11	ENSG00000185499.16	protein_coding	Up
ASPM	933.605	1.1963	7.05053e-07	1.01297e-05	ENSG00000066279.19	protein_coding	Up
CCNB2	1243.73	1.19604	7.5566e-16	4.42623e-14	ENSG00000157456.8	protein_coding	Up
KIF18A	295.249	1.18885	2.19654e-06	2.81897e-05	ENSG00000121621.7	protein_coding	Up
KIF2C	835.292	1.1879	9.24641e-09	1.92724e-07	ENSG00000142945.13	protein_coding	Up
LCTL	205.403	1.18542	6.09662e-07	8.85386e-06	ENSG00000188501.11	protein_coding	Up
EED	408.63	1.18532	2.44132e-13	1.03277e-11	ENSG00000074266.22	protein_coding	Up
TRAIP	170.401	1.18518	4.33098e-07	6.53049e-06	ENSG00000183763.9	protein_coding	Up
IGFBPL1	484.044	1.18335	2.82084e-09	6.45038e-08	ENSG00000137142.5	protein_coding	Up
DNAH11	239.868	1.18289	8.60333e-11	2.54249e-09	ENSG00000105877.18	protein_coding	Up
CFAP251	22.2731	1.18075	0.0091793	0.0377687	ENSG00000158023.10	protein_coding	Up
HAUS1	344.352	1.1796	6.74107e-10	1.70535e-08	ENSG00000152240.13	protein_coding	Up
CDRT1	151.755	1.17955	1.36476e-07	2.27565e-06	ENSG00000241322.11	protein_coding	Up
H4C8	92.2151	1.178	3.71711e-06	4.50232e-05	ENSG00000158406.6	protein_coding	Up
GREM1	24.0492	1.17694	0.0125895	0.0489523	ENSG00000166923.12	protein_coding	Up
ADM	688.098	1.17436	3.11091e-11	9.95316e-10	ENSG00000148926.10	protein_coding	Up
RAD51C	613.312	1.174	5.10743e-15	2.69455e-13	ENSG00000108384.15	protein_coding	Up
PKIB	175.305	1.17078	4.53678e-09	9.94608e-08	ENSG00000135549.15	protein_coding	Up
SLC26A9	84.5492	1.17037	4.89019e-06	5.7524e-05	ENSG00000174502.19	protein_coding	Up
RACGAP1	1998.21	1.17002	7.87215e-14	3.57518e-12	ENSG00000161800.13	protein_coding	Up
PARPBP	373.148	1.16742	1.3626e-09	3.28694e-08	ENSG00000185480.12	protein_coding	Up
RAD54L	271.062	1.16657	2.45111e-10	6.63427e-09	ENSG00000085999.13	protein_coding	Up
PLCB1	121.958	1.16641	3.58225e-05	0.000341113	ENSG00000182621.18	protein_coding	Up
RAD54B	207.515	1.16586	4.59817e-07	6.87439e-06	ENSG00000197275.14	protein_coding	Up
PKMYT1	843.779	1.16579	1.31987e-08	2.66353e-07	ENSG00000127564.17	protein_coding	Up
CDCA8	630.944	1.16552	7.23993e-08	1.26541e-06	ENSG00000134690.11	protein_coding	Up
THAP10	146.538	1.16523	2.88457e-07	4.49796e-06	ENSG00000129028.9	protein_coding	Up
TMA16	292.556	1.16478	1.27842e-08	2.59363e-07	ENSG00000198498.10	protein_coding	Up
RGS9	158.762	1.1639	1.21858e-07	2.04987e-06	ENSG00000108370.17	protein_coding	Up
CHCHD10	39.8999	1.16343	0.012601	0.0489802	ENSG00000250479.9	protein_coding	Up
BRCA2	140.544	1.16322	3.99839e-05	0.000376501	ENSG00000139618.17	protein_coding	Up
RFC4	419.762	1.16168	3.09536e-12	1.135e-10	ENSG00000163918.12	protein_coding	Up
ONECUT1	46.3097	1.16061	0.00102653	0.00626507	ENSG00000169856.9	protein_coding	Up
PLAGL1	165.899	1.15975	6.08705e-08	1.08044e-06	ENSG00000118495.20	protein_coding	Up
LIMK2	178.844	1.15728	4.79327e-09	1.04582e-07	ENSG00000182541.18	protein_coding	Up
ATAD5	155.95	1.15606	6.08613e-06	7.00411e-05	ENSG00000176208.9	protein_coding	Up
FEN1	2191.98	1.15541	4.5585e-12	1.62203e-10	ENSG00000168496.4	protein_coding	Up
RNF144B	49.0456	1.15345	0.000394594	0.00278988	ENSG00000137393.10	protein_coding	Up
EFCAB11	172.638	1.15342	1.66482e-07	2.7243e-06	ENSG00000140025.16	protein_coding	Up
NPL	82.0623	1.15225	2.55978e-05	0.000254353	ENSG00000135838.14	protein_coding	Up
GATA6	93.8152	1.15142	9.73489e-06	0.000106864	ENSG00000141448.11	protein_coding	Up
NUSAP1	1072.89	1.15115	9.76937e-15	4.94837e-13	ENSG00000137804.14	protein_coding	Up
TOX3	140.086	1.14831	7.79092e-08	1.35652e-06	ENSG00000103460.17	protein_coding	Up
TUBB4A	321.931	1.14826	4.10111e-09	9.04143e-08	ENSG00000104833.12	protein_coding	Up
HMGCS1	3255.48	1.14768	9.28956e-13	3.66512e-11	ENSG00000112972.15	protein_coding	Up
E2F1	896.044	1.14242	1.15089e-09	2.81187e-08	ENSG00000101412.13	protein_coding	Up
MTBP	147.614	1.14196	1.08058e-05	0.000117384	ENSG00000172167.8	protein_coding	Up
HPSE	35.803	1.14136	0.00173253	0.00964609	ENSG00000173083.16	protein_coding	Up
TUBA1C	11153.1	1.14083	2.91997e-11	9.35536e-10	ENSG00000167553.16	protein_coding	Up
RADIL	43.5218	1.13857	0.00191811	0.0104551	ENSG00000157927.17	protein_coding	Up
RAD18	416.462	1.13837	3.52891e-08	6.53807e-07	ENSG00000070950.10	protein_coding	Up
POLD3	655.394	1.13774	6.12201e-14	2.80826e-12	ENSG00000077514.9	protein_coding	Up
HERC6	407.394	1.13758	1.11891e-11	3.80361e-10	ENSG00000138642.15	protein_coding	Up
PRR15	1446.32	1.13736	3.91498e-14	1.84781e-12	ENSG00000176532.4	protein_coding	Up
SFT2D2	4317.03	1.13723	1.49258e-17	1.08935e-15	ENSG00000213064.10	protein_coding	Up
DDAH1	501.337	1.13683	1.01449e-12	3.97513e-11	ENSG00000153904.21	protein_coding	Up
ENOX2	372.465	1.1354	4.27944e-10	1.12238e-08	ENSG00000165675.18	protein_coding	Up
PIWIL4	65.4598	1.13379	6.79153e-05	0.000599018	ENSG00000134627.12	protein_coding	Up
DNAJC9	1233.38	1.13251	5.97935e-17	4.06525e-15	ENSG00000213551.7	protein_coding	Up
FUT4	213.314	1.13214	4.0713e-09	8.98596e-08	ENSG00000196371.4	protein_coding	Up
CTC-454I21.3	38.1585	1.13083	0.00101295	0.00619873	ENSG00000267360.6	protein_coding	Up
LRRC40	176.063	1.13018	8.35755e-07	1.1807e-05	ENSG00000066557.6	protein_coding	Up
AQP11	51.2217	1.12896	0.000236632	0.00179529	ENSG00000178301.4	protein_coding	Up
AGMO	61.3947	1.12793	7.48111e-05	0.000650051	ENSG00000187546.14	protein_coding	Up
ATP10A	552.614	1.12697	1.72259e-10	4.79305e-09	ENSG00000206190.12	protein_coding	Up
NCKAP5	336.077	1.12615	6.76236e-09	1.43568e-07	ENSG00000176771.17	protein_coding	Up
CIT	1014.83	1.12174	2.02694e-14	9.81003e-13	ENSG00000122966.17	protein_coding	Up
SFMBT1	284.623	1.12172	3.61448e-10	9.54558e-09	ENSG00000163935.14	protein_coding	Up
H4C14	34.6409	1.12043	0.00426953	0.0202156	ENSG00000270882.2	protein_coding	Up
FBXW10	69.6969	1.12038	7.32569e-05	0.000637517	ENSG00000171931.13	protein_coding	Up
TSPAN13	1382.5	1.12013	1.90212e-15	1.04704e-13	ENSG00000106537.8	protein_coding	Up
MPP2	161.04	1.11927	2.36386e-06	3e-05	ENSG00000108852.15	protein_coding	Up
CDC42EP3	1160.11	1.11853	1.0293e-14	5.17914e-13	ENSG00000163171.8	protein_coding	Up
KIF20B	288.518	1.11839	2.36013e-08	4.53065e-07	ENSG00000138182.15	protein_coding	Up
AC068831.18	4764.11	1.11717	3.9676e-17	2.7888e-15	ENSG00000284946.1	protein_coding	Up
BIRC5	3438.61	1.11692	3.86383e-10	1.01571e-08	ENSG00000089685.15	protein_coding	Up
MBOAT1	98.9609	1.11346	4.32235e-06	5.15343e-05	ENSG00000172197.11	protein_coding	Up
ZNF329	65.8648	1.11178	6.46224e-05	0.000575529	ENSG00000181894.15	protein_coding	Up
RASSF5	102.385	1.11169	2.21492e-06	2.83619e-05	ENSG00000266094.8	protein_coding	Up
KCNAB3	35.8302	1.11078	0.00177112	0.00982428	ENSG00000170049.10	protein_coding	Up
ZNF17	76.9454	1.11077	7.57936e-05	0.000658088	ENSG00000186272.13	protein_coding	Up
HABP2	287.17	1.11014	1.49992e-06	2.00398e-05	ENSG00000148702.15	protein_coding	Up
F7	53.2587	1.10997	0.000384444	0.0027339	ENSG00000057593.14	protein_coding	Up
GPRC5B	196.662	1.10433	9.76674e-09	2.0246e-07	ENSG00000167191.12	protein_coding	Up
FOXD2	52.6477	1.10412	0.00051187	0.0034978	ENSG00000186564.6	protein_coding	Up
ADGRE5	1135.83	1.10373	2.42681e-11	7.8524e-10	ENSG00000123146.20	protein_coding	Up
ARL6IP1	7819.69	1.10144	2.1061e-18	1.65902e-16	ENSG00000170540.15	protein_coding	Up
NDC80	152.52	1.10048	1.17687e-05	0.000126515	ENSG00000080986.13	protein_coding	Up
KIF15	124.914	1.09636	5.97072e-05	0.0005372	ENSG00000163808.17	protein_coding	Up
NUP107	1022.26	1.09581	9.45803e-11	2.77711e-09	ENSG00000111581.10	protein_coding	Up
CDCA7L	769.06	1.09541	3.8788e-11	1.21048e-09	ENSG00000164649.20	protein_coding	Up
PCGF6	187.857	1.09407	1.34115e-07	2.24121e-06	ENSG00000156374.16	protein_coding	Up
TMEM106A	31.5844	1.09367	0.00627488	0.0277849	ENSG00000184988.8	protein_coding	Up
HSDL2	1107.08	1.0932	6.61648e-09	1.40602e-07	ENSG00000119471.15	protein_coding	Up
NCAPH	678.133	1.09224	2.52843e-10	6.81784e-09	ENSG00000121152.10	protein_coding	Up
PLS1	1266.55	1.08976	9.18028e-08	1.58395e-06	ENSG00000120756.13	protein_coding	Up
KIF24	294.73	1.0896	9.15847e-09	1.91065e-07	ENSG00000186638.17	protein_coding	Up
SAMD15	41.0981	1.0873	0.00767209	0.0326919	ENSG00000100583.4	protein_coding	Up
RP11-2I7.1	224.567	1.08583	2.59999e-07	4.1018e-06	ENSG00000287542.1	protein_coding	Up
CLDN4	201.533	1.08559	2.34307e-08	4.50244e-07	ENSG00000189143.10	protein_coding	Up
FBXL7	50.1592	1.08506	0.000787751	0.00503367	ENSG00000183580.10	protein_coding	Up
SDR42E1	90.5684	1.08497	2.28333e-05	0.000229984	ENSG00000184860.10	protein_coding	Up
AURKB	815.924	1.08424	2.80925e-08	5.29057e-07	ENSG00000178999.13	protein_coding	Up
LINC00672	27.7792	1.0838	0.00712816	0.0308051	ENSG00000263874.2	protein_coding	Up
MCM2	1780.73	1.08352	2.59179e-07	4.0917e-06	ENSG00000073111.14	protein_coding	Up
MOB3B	133.803	1.08109	9.40698e-07	1.31755e-05	ENSG00000120162.10	protein_coding	Up
SGK2	396.185	1.08025	5.86169e-10	1.50624e-08	ENSG00000101049.17	protein_coding	Up
APOL3	38.6359	1.07966	0.00188339	0.0103151	ENSG00000128284.19	protein_coding	Up
RPL22L1	781.086	1.07948	6.55715e-14	2.98389e-12	ENSG00000163584.18	protein_coding	Up
COL4A6	1622.7	1.07915	1.14469e-14	5.73448e-13	ENSG00000197565.16	protein_coding	Up
UBR7	373.584	1.07912	2.28749e-11	7.41211e-10	ENSG00000012963.15	protein_coding	Up
KCTD12	35.8523	1.07879	0.00561078	0.0253106	ENSG00000178695.6	protein_coding	Up
ZNF107	127.129	1.07758	1.48252e-06	1.9841e-05	ENSG00000196247.12	protein_coding	Up
AC011513.3	1007.43	1.07717	1.43907e-14	7.08496e-13	ENSG00000267881.2	protein_coding	Up
STK33	41.0747	1.07669	0.0083111	0.0348749	ENSG00000130413.15	protein_coding	Up
HERC3	225.536	1.07633	3.66447e-07	5.6069e-06	ENSG00000138641.18	protein_coding	Up
EXOSC9	568.994	1.07597	1.22468e-12	4.73378e-11	ENSG00000123737.13	protein_coding	Up
PLCH1	495.814	1.07571	2.76186e-09	6.33454e-08	ENSG00000114805.18	protein_coding	Up
SUV39H2	239.897	1.07432	3.83449e-07	5.85921e-06	ENSG00000152455.16	protein_coding	Up
EID3	122.599	1.07429	1.30659e-06	1.77666e-05	ENSG00000255150.2	protein_coding	Up
TNFRSF12A	1413.95	1.07388	1.83709e-11	6.05575e-10	ENSG00000006327.14	protein_coding	Up
KNL1	254.832	1.07378	2.14968e-06	2.77014e-05	ENSG00000137812.20	protein_coding	Up
ZNF841	37.2893	1.073	0.0032271	0.016096	ENSG00000197608.12	protein_coding	Up
POC1A	318.998	1.07296	6.93901e-08	1.21654e-06	ENSG00000164087.8	protein_coding	Up
PHF19	1425.34	1.0726	7.72438e-10	1.93694e-08	ENSG00000119403.15	protein_coding	Up
RAB36	262.834	1.07097	1.94035e-06	2.54014e-05	ENSG00000100228.14	protein_coding	Up
CCDC96	36.3168	1.07046	0.00412728	0.0196547	ENSG00000173013.6	protein_coding	Up
GPR39	624.977	1.06796	1.36049e-09	3.28531e-08	ENSG00000183840.7	protein_coding	Up
ZNF223	49.6008	1.06773	0.00105203	0.00639507	ENSG00000178386.13	protein_coding	Up
NEURL1B	226.943	1.06761	2.79182e-07	4.37423e-06	ENSG00000214357.9	protein_coding	Up
KIF18B	898.162	1.06685	2.19235e-08	4.23706e-07	ENSG00000186185.14	protein_coding	Up
GLRB	36.1419	1.06641	0.00224662	0.011927	ENSG00000109738.11	protein_coding	Up
KNSTRN	486.888	1.06578	1.18298e-09	2.8841e-08	ENSG00000128944.13	protein_coding	Up
DPH3	378.615	1.06446	3.68462e-08	6.78802e-07	ENSG00000154813.10	protein_coding	Up
CEP135	106.25	1.0632	0.000172974	0.00136068	ENSG00000174799.11	protein_coding	Up
RECQL4	797.038	1.06199	3.5751e-09	7.95225e-08	ENSG00000160957.14	protein_coding	Up
MYLK	1718.14	1.06079	5.9264e-16	3.52559e-14	ENSG00000065534.19	protein_coding	Up
RFC2	760.234	1.06059	4.28024e-08	7.8035e-07	ENSG00000049541.11	protein_coding	Up
ANXA3	742.04	1.05994	2.4835e-11	8.02449e-10	ENSG00000138772.13	protein_coding	Up
TBXAS1	600.741	1.05991	1.17349e-10	3.38048e-09	ENSG00000059377.18	protein_coding	Up
RP1-138B7.6	112.148	1.05989	1.02206e-05	0.000111766	ENSG00000277611.1	protein_coding	Up
LNP1	35.5437	1.05857	0.00372791	0.0180463	ENSG00000206535.8	protein_coding	Up
ANGPT1	98.409	1.0585	0.000914516	0.00569398	ENSG00000154188.10	protein_coding	Up
ARHGAP18	813.859	1.05561	2.38185e-07	3.797e-06	ENSG00000146376.11	protein_coding	Up
HIPK2	4868.21	1.05446	5.55119e-17	3.78541e-15	ENSG00000064393.16	protein_coding	Up
TSPAN1	56.5142	1.05259	0.000304603	0.00222525	ENSG00000117472.10	protein_coding	Up
SLC17A3	240.595	1.05045	2.8812e-09	6.55559e-08	ENSG00000124564.17	protein_coding	Up
KRT8	137647	1.05013	5.67794e-10	1.46066e-08	ENSG00000170421.12	protein_coding	Up
DHRS2	51.7429	1.0495	0.00252773	0.0131464	ENSG00000100867.15	protein_coding	Up
FRY	62.1125	1.04724	0.00117927	0.00703193	ENSG00000073910.23	protein_coding	Up
ADGRL3	49.3819	1.04699	0.00144068	0.00827321	ENSG00000150471.17	protein_coding	Up
TLDC2	65.4941	1.04686	0.000151644	0.00121125	ENSG00000101342.10	protein_coding	Up
CRYM	71.3781	1.04657	0.000125748	0.00102446	ENSG00000103316.12	protein_coding	Up
PAQR9	79.1682	1.04518	4.3111e-05	0.000402135	ENSG00000188582.10	protein_coding	Up
BCL2L15	138.951	1.04448	2.98266e-06	3.67706e-05	ENSG00000188761.13	protein_coding	Up
LIN9	151.204	1.04433	1.75555e-05	0.000181301	ENSG00000183814.16	protein_coding	Up
FKBP5	966.356	1.04403	1.33596e-13	5.89163e-12	ENSG00000096060.15	protein_coding	Up
DOK3	93.2985	1.04369	2.42398e-05	0.000241805	ENSG00000146094.16	protein_coding	Up
TRIB2	162.004	1.04272	3.63078e-07	5.56281e-06	ENSG00000071575.12	protein_coding	Up
ITFG2	886.455	1.04106	1.39852e-08	2.80244e-07	ENSG00000111203.13	protein_coding	Up
BCAS1	146.516	1.04092	2.66094e-06	3.33626e-05	ENSG00000064787.13	protein_coding	Up
SASS6	89.5573	1.04004	0.000143152	0.00115147	ENSG00000156876.10	protein_coding	Up
ARL4A	707.966	1.03551	7.59749e-11	2.26872e-09	ENSG00000122644.13	protein_coding	Up
SPIN4	232.244	1.0352	1.86936e-08	3.64989e-07	ENSG00000186767.7	protein_coding	Up
DCLRE1B	229.554	1.03434	1.17846e-07	1.99414e-06	ENSG00000118655.7	protein_coding	Up
PARP2	593.909	1.034	4.39369e-12	1.56827e-10	ENSG00000129484.14	protein_coding	Up
CHAC2	175.193	1.03351	6.91623e-07	9.94927e-06	ENSG00000143942.5	protein_coding	Up
IQCN	43.3842	1.03206	0.00460143	0.0214783	ENSG00000130518.17	protein_coding	Up
ETS2	1554.94	1.03061	4.74753e-10	1.23804e-08	ENSG00000157557.13	protein_coding	Up
CEP128	101.48	1.02883	0.000205854	0.00158494	ENSG00000100629.17	protein_coding	Up
PRR11	1571.2	1.02832	2.77216e-11	8.91931e-10	ENSG00000068489.13	protein_coding	Up
ST8SIA4	771.187	1.02581	1.5919e-06	2.1155e-05	ENSG00000113532.13	protein_coding	Up
SLC25A24	789.255	1.02401	8.5237e-10	2.12804e-08	ENSG00000085491.17	protein_coding	Up
BST1	278.945	1.0238	1.76774e-08	3.47824e-07	ENSG00000109743.11	protein_coding	Up
ITGA1	148.261	1.02364	0.00028919	0.00213174	ENSG00000213949.10	protein_coding	Up
GSTCD	389.521	1.02359	1.60325e-08	3.17922e-07	ENSG00000138780.15	protein_coding	Up
ZNF549	72.099	1.0204	0.000117207	0.000963121	ENSG00000121406.9	protein_coding	Up
ARSJ	315.664	1.01878	2.35208e-09	5.46046e-08	ENSG00000180801.14	protein_coding	Up
ENC1	1765.06	1.01766	5.02814e-15	2.65886e-13	ENSG00000171617.15	protein_coding	Up
MIX23	230.511	1.01761	4.39682e-08	7.99689e-07	ENSG00000160124.9	protein_coding	Up
SPA17	329.988	1.01741	3.37067e-08	6.28055e-07	ENSG00000064199.7	protein_coding	Up
AURKA	1941.12	1.01732	5.39534e-10	1.3911e-08	ENSG00000087586.18	protein_coding	Up
RP11-559F19.4	120.068	1.01599	1.17535e-05	0.000126411	ENSG00000288637.1	protein_coding	Up
CALM1	5870.76	1.01534	8.23253e-14	3.73143e-12	ENSG00000198668.13	protein_coding	Up
ZNF274	318.91	1.01412	7.08655e-10	1.79076e-08	ENSG00000171606.18	protein_coding	Up
HMGB1	4407.08	1.0127	8.97722e-13	3.54802e-11	ENSG00000189403.15	protein_coding	Up
NAA16	222.576	1.01222	5.82692e-05	0.00052509	ENSG00000172766.19	protein_coding	Up
VSIR	164.516	1.01061	4.44363e-06	5.27326e-05	ENSG00000107738.20	protein_coding	Up
ZNF711	34.178	1.00978	0.00710873	0.0307385	ENSG00000147180.17	protein_coding	Up
CEACAM5	153.097	1.00954	5.69063e-06	6.58879e-05	ENSG00000105388.16	protein_coding	Up
ELMO1	348.272	1.00655	8.52768e-09	1.78885e-07	ENSG00000155849.16	protein_coding	Up
METTL25	69.0855	1.00633	0.000176835	0.00138628	ENSG00000127720.8	protein_coding	Up
CBX5	6767.21	1.00611	7.64064e-12	2.64459e-10	ENSG00000094916.16	protein_coding	Up
ZNF585B	80.5503	1.00292	0.00139083	0.00803745	ENSG00000245680.11	protein_coding	Up
ZNF35	79.2772	0.999853	0.00019138	0.00148653	ENSG00000169981.11	protein_coding	Up
TUBA4A	2168.9	0.999647	2.5354e-08	4.83461e-07	ENSG00000127824.15	protein_coding	Up
YWHAH	2068.51	0.998176	1.92406e-09	4.54564e-08	ENSG00000128245.15	protein_coding	Up
HJURP	1858.99	0.9972	4.97542e-09	1.08143e-07	ENSG00000123485.12	protein_coding	Up
SLC41A2	507.059	0.996494	1.31728e-08	2.66064e-07	ENSG00000136052.10	protein_coding	Up
CEP78	414.226	0.996049	1.53947e-06	2.05179e-05	ENSG00000148019.14	protein_coding	Up
HMMR	550.205	0.9947	9.45668e-06	0.000104211	ENSG00000072571.20	protein_coding	Up
ABCA8	64.1688	0.994135	0.000678045	0.00443691	ENSG00000141338.14	protein_coding	Up
HK2	50.0535	0.992655	0.00255794	0.0132713	ENSG00000159399.10	protein_coding	Up
MCM6	1529.09	0.992171	2.58736e-10	6.95359e-09	ENSG00000076003.5	protein_coding	Up
CDC42SE2	1713.24	0.99217	3.23394e-11	1.02892e-09	ENSG00000158985.14	protein_coding	Up
CA9	454.61	0.991213	5.32632e-06	6.20788e-05	ENSG00000107159.13	protein_coding	Up
PELI2	443.478	0.990763	2.71949e-07	4.26676e-06	ENSG00000139946.10	protein_coding	Up
FAT3	96.3143	0.99067	0.000393635	0.00278655	ENSG00000165323.16	protein_coding	Up
ZNHIT3	269.662	0.989862	7.7208e-07	1.09959e-05	ENSG00000273611.5	protein_coding	Up
NRAP	61.0921	0.988579	0.0011613	0.00694833	ENSG00000197893.14	protein_coding	Up
ESPL1	868.653	0.987089	1.55484e-07	2.56084e-06	ENSG00000135476.12	protein_coding	Up
C4orf33	111.198	0.98673	0.000921561	0.00573003	ENSG00000151470.13	protein_coding	Up
MRPL1	194.133	0.98663	2.49669e-06	3.15107e-05	ENSG00000169288.18	protein_coding	Up
SGK3	104.699	0.984784	0.000452694	0.00315093	ENSG00000104205.16	protein_coding	Up
IVNS1ABP	1268.74	0.984689	6.11323e-11	1.84968e-09	ENSG00000116679.16	protein_coding	Up
SLC25A14	279.078	0.981976	1.72584e-08	3.40459e-07	ENSG00000102078.16	protein_coding	Up
CTD-2140B24.4	43.1089	0.981084	0.00284639	0.0145302	ENSG00000256825.4	protein_coding	Up
IPO11	475.682	0.980718	1.07385e-08	2.212e-07	ENSG00000086200.17	protein_coding	Up
CEP43	238.524	0.978389	7.18725e-07	1.03196e-05	ENSG00000213066.13	protein_coding	Up
TMTC2	650.29	0.977292	8.7984e-09	1.84057e-07	ENSG00000179104.9	protein_coding	Up
CCDC189	72.8063	0.976999	0.000693891	0.00452634	ENSG00000196118.12	protein_coding	Up
CENPS	385.046	0.975697	7.26129e-10	1.82885e-08	ENSG00000175279.22	protein_coding	Up
HNF4G	148.767	0.975495	0.000107305	0.000889113	ENSG00000164749.13	protein_coding	Up
ULBP2	76.8765	0.973747	0.000478431	0.00330889	ENSG00000131015.5	protein_coding	Up
SYTL4	201.524	0.973667	8.23125e-07	1.16575e-05	ENSG00000102362.15	protein_coding	Up
CCDC150	46.0604	0.973194	0.010372	0.0417733	ENSG00000144395.18	protein_coding	Up
PRODH	91.7686	0.972718	0.000189465	0.00147567	ENSG00000100033.17	protein_coding	Up
SNTB1	255.587	0.972527	8.49419e-06	9.447e-05	ENSG00000172164.15	protein_coding	Up
DPY19L2	31.3814	0.972081	0.0125516	0.0488299	ENSG00000177990.12	protein_coding	Up
SLC2A1	2790.95	0.97109	2.81406e-09	6.44132e-08	ENSG00000117394.24	protein_coding	Up
FAM149B1	1132.3	0.970651	2.48975e-12	9.30866e-11	ENSG00000138286.15	protein_coding	Up
AC003002.6	43.1168	0.969967	0.00571321	0.025704	ENSG00000269533.5	protein_coding	Up
TCN2	367.819	0.969258	1.7398e-08	3.42917e-07	ENSG00000185339.9	protein_coding	Up
PRTFDC1	296.912	0.967552	9.48058e-09	1.97065e-07	ENSG00000099256.19	protein_coding	Up
FAM72C	42.8222	0.966559	0.00273698	0.0140602	ENSG00000263513.6	protein_coding	Up
LRRCC1	71.1055	0.964774	0.00187751	0.0102927	ENSG00000133739.16	protein_coding	Up
ZCWPW1	140.144	0.962584	4.49501e-06	5.32593e-05	ENSG00000078487.18	protein_coding	Up
POLN	74.0436	0.962364	0.00164795	0.00927466	ENSG00000130997.16	protein_coding	Up
TTF2	494.087	0.962358	3.0556e-09	6.91109e-08	ENSG00000116830.12	protein_coding	Up
ING3	89.2063	0.96172	0.00039915	0.00281947	ENSG00000071243.16	protein_coding	Up
MAP2K6	1554.59	0.959939	4.02779e-07	6.12998e-06	ENSG00000108984.15	protein_coding	Up
SLC22A4	104.538	0.959792	3.08901e-05	0.000298879	ENSG00000197208.6	protein_coding	Up
HSPG2	5026.77	0.958593	6.42892e-09	1.36743e-07	ENSG00000142798.20	protein_coding	Up
NUTM2D	50.8406	0.958389	0.00324608	0.0161555	ENSG00000214562.15	protein_coding	Up
RNASEH2A	532.968	0.957429	2.94794e-06	3.64606e-05	ENSG00000104889.7	protein_coding	Up
TMPO	3570.81	0.957427	1.27237e-12	4.9098e-11	ENSG00000120802.14	protein_coding	Up
TRDMT1	81.5405	0.956885	0.000437307	0.00305593	ENSG00000107614.22	protein_coding	Up
THSD8	532.612	0.955974	3.05542e-06	3.75865e-05	ENSG00000284491.3	protein_coding	Up
HDHD2	344.626	0.95373	9.859e-08	1.68325e-06	ENSG00000167220.12	protein_coding	Up
AKAP7	69.2109	0.953603	0.00049997	0.00343188	ENSG00000118507.18	protein_coding	Up
ZNF669	46.8377	0.953285	0.00231621	0.0122197	ENSG00000188295.15	protein_coding	Up
COTL1	4329.28	0.952641	2.05318e-07	3.31469e-06	ENSG00000103187.8	protein_coding	Up
CSPG5	33.7519	0.951907	0.0108436	0.0433213	ENSG00000114646.10	protein_coding	Up
ONECUT2	187.736	0.951068	0.000599668	0.00399383	ENSG00000119547.6	protein_coding	Up
POC5	158.989	0.950603	2.61016e-05	0.000258598	ENSG00000152359.15	protein_coding	Up
DEPDC1	385.512	0.94928	1.76505e-05	0.000181871	ENSG00000024526.17	protein_coding	Up
ZNF266	119.421	0.947802	2.94203e-05	0.000286845	ENSG00000174652.20	protein_coding	Up
NUP62CL	309.221	0.947689	3.55614e-08	6.57253e-07	ENSG00000198088.10	protein_coding	Up
SOX6	85.422	0.945676	0.000182955	0.00142984	ENSG00000110693.19	protein_coding	Up
SSBP2	192.185	0.945276	1.30249e-06	1.7728e-05	ENSG00000145687.16	protein_coding	Up
COL17A1	60.7429	0.94517	0.000955259	0.00590101	ENSG00000065618.21	protein_coding	Up
MAPRE1	4021.17	0.944288	5.67175e-13	2.30134e-11	ENSG00000101367.9	protein_coding	Up
HAUS3	176.826	0.944186	0.000273452	0.0020308	ENSG00000214367.9	protein_coding	Up
MASTL	490.974	0.943827	2.82748e-06	3.5142e-05	ENSG00000120539.15	protein_coding	Up
CCDC136	99.4153	0.943666	8.4573e-05	0.000722238	ENSG00000128596.17	protein_coding	Up
COPZ2	91.7685	0.943405	0.000238416	0.00180703	ENSG00000005243.10	protein_coding	Up
ATP2C2	36.6031	0.941876	0.00849426	0.0355	ENSG00000064270.13	protein_coding	Up
BUB1	650.542	0.941436	7.25675e-09	1.5321e-07	ENSG00000169679.15	protein_coding	Up
MXRA8	87.4866	0.9398	0.000174002	0.0013675	ENSG00000162576.17	protein_coding	Up
ZNF324B	155.455	0.939408	4.40254e-06	5.23265e-05	ENSG00000249471.8	protein_coding	Up
AR	1142.72	0.939123	2.46979e-10	6.66903e-09	ENSG00000169083.18	protein_coding	Up
TAF11	395.842	0.93902	2.63453e-09	6.06685e-08	ENSG00000064995.18	protein_coding	Up
IQCK	235.615	0.938834	2.72767e-07	4.27665e-06	ENSG00000174628.16	protein_coding	Up
GREB1L	115.766	0.9383	8.58965e-05	0.000731625	ENSG00000141449.15	protein_coding	Up
ZNF222	53.0899	0.937511	0.00277886	0.014246	ENSG00000159885.14	protein_coding	Up
LIG1	1223.69	0.93732	9.62203e-08	1.65019e-06	ENSG00000105486.14	protein_coding	Up
POLA1	681.044	0.936974	1.38555e-06	1.87325e-05	ENSG00000101868.13	protein_coding	Up
TIMM22	200.168	0.936762	0.00103871	0.00632583	ENSG00000177370.5	protein_coding	Up
HOOK1	91.3949	0.935308	0.00322916	0.0161	ENSG00000134709.12	protein_coding	Up
CCDC68	613.146	0.935235	0.000104626	0.000871018	ENSG00000166510.14	protein_coding	Up
PBDC1	360.912	0.935186	4.74157e-07	7.06565e-06	ENSG00000102390.11	protein_coding	Up
ALG10B	185.378	0.93505	6.47982e-05	0.000576646	ENSG00000175548.9	protein_coding	Up
RP11-16O9.3	1336.47	0.934591	7.0235e-11	2.1076e-09	ENSG00000285920.2	protein_coding	Up
DNAJB7	48.5108	0.934198	0.00485658	0.0224084	ENSG00000172404.5	protein_coding	Up
CNKSR3	278.207	0.934066	2.15613e-07	3.4662e-06	ENSG00000153721.19	protein_coding	Up
CENPS-CORT	392.073	0.932627	4.35544e-09	9.5761e-08	ENSG00000251503.8	protein_coding	Up
PIMREG	745.277	0.93187	1.97922e-07	3.20207e-06	ENSG00000129195.16	protein_coding	Up
SPATA5	276.926	0.931206	5.63672e-05	0.000509356	ENSG00000145375.9	protein_coding	Up
LDLRAD2	870.315	0.930738	9.39422e-08	1.61476e-06	ENSG00000187942.12	protein_coding	Up
NOTCH1	720.32	0.930263	1.05398e-07	1.79681e-06	ENSG00000148400.13	protein_coding	Up
PAQR4	605.032	0.92972	2.80258e-05	0.000274774	ENSG00000162073.14	protein_coding	Up
LSR	783.366	0.925994	1.81659e-09	4.3048e-08	ENSG00000105699.17	protein_coding	Up
IFI44	196.5	0.925319	0.000171099	0.00134686	ENSG00000137965.11	protein_coding	Up
MTSS2	1530.11	0.924948	1.29349e-08	2.61954e-07	ENSG00000132613.15	protein_coding	Up
EPS8L3	273.493	0.924345	1.08472e-07	1.84232e-06	ENSG00000198758.11	protein_coding	Up
SAMD9L	55.1448	0.923807	0.0110058	0.0438695	ENSG00000177409.12	protein_coding	Up
H2AZ1	5502.06	0.923184	5.10517e-11	1.5633e-09	ENSG00000164032.12	protein_coding	Up
SMPDL3B	76.4422	0.922986	0.00111816	0.00673257	ENSG00000130768.15	protein_coding	Up
RTN4RL1	130.804	0.921879	6.44843e-05	0.000574634	ENSG00000185924.7	protein_coding	Up
ADGRV1	292.539	0.921795	2.42277e-07	3.85148e-06	ENSG00000164199.18	protein_coding	Up
MUC12	42.8426	0.921283	0.00630533	0.0278821	ENSG00000205277.10	protein_coding	Up
HMGB2	1203.3	0.921018	6.84279e-12	2.37563e-10	ENSG00000164104.12	protein_coding	Up
FSBP	222.792	0.920295	8.23231e-05	0.000707254	ENSG00000265817.4	protein_coding	Up
ARHGAP11A	469.19	0.919318	0.000121134	0.000991824	ENSG00000198826.11	protein_coding	Up
LSM3	822.774	0.918682	1.59997e-10	4.47343e-09	ENSG00000170860.4	protein_coding	Up
ZNF132	70.8444	0.9186	0.000906482	0.00565012	ENSG00000131849.12	protein_coding	Up
RIC3	97.6532	0.91795	0.00373116	0.0180582	ENSG00000166405.15	protein_coding	Up
DEPDC7	139.18	0.917854	6.34846e-05	0.000567165	ENSG00000121690.11	protein_coding	Up
OBI1	207.029	0.917432	0.000364339	0.00260744	ENSG00000152193.8	protein_coding	Up
RP11-398C13.8	572.941	0.917369	1.81882e-09	4.3056e-08	ENSG00000284024.4	protein_coding	Up
FBXO43	58.7489	0.917022	0.00517582	0.0236048	ENSG00000156509.14	protein_coding	Up
TRA2A	996.167	0.916328	1.11675e-09	2.74017e-08	ENSG00000164548.11	protein_coding	Up
NUP205	1817.94	0.916208	4.47698e-12	1.59551e-10	ENSG00000155561.15	protein_coding	Up
TUBA1A	4310.9	0.915715	3.00282e-06	3.69992e-05	ENSG00000167552.15	protein_coding	Up
ADRA1B	108.559	0.914333	0.000225164	0.00171626	ENSG00000170214.5	protein_coding	Up
PGGT1B	369.63	0.914293	2.70003e-05	0.000266204	ENSG00000164219.10	protein_coding	Up
MMP7	2466.76	0.91231	6.02179e-12	2.10401e-10	ENSG00000137673.9	protein_coding	Up
PRIMPOL	201.315	0.912274	1.93912e-06	2.53998e-05	ENSG00000164306.11	protein_coding	Up
ABCB10	453.64	0.911643	1.42875e-07	2.37026e-06	ENSG00000135776.5	protein_coding	Up
BORA	150.471	0.910806	4.64346e-05	0.000430325	ENSG00000136122.18	protein_coding	Up
GNB3	68.4027	0.91011	0.00163263	0.00920658	ENSG00000111664.11	protein_coding	Up
FRMD4A	167.954	0.909638	7.31239e-06	8.25726e-05	ENSG00000151474.23	protein_coding	Up
CENPN	1648.94	0.909221	2.02029e-09	4.7435e-08	ENSG00000166451.14	protein_coding	Up
SOX2	179.56	0.908208	4.23354e-06	5.06606e-05	ENSG00000181449.4	protein_coding	Up
TRIM31	55.8785	0.908185	0.00516152	0.0235773	ENSG00000204616.11	protein_coding	Up
FGF2	1506.4	0.908152	9.53102e-06	0.000104928	ENSG00000138685.17	protein_coding	Up
ENOSF1	2043.8	0.907883	5.25092e-11	1.60364e-09	ENSG00000132199.20	protein_coding	Up
EPHB3	66.9384	0.907865	0.0018024	0.00995745	ENSG00000182580.3	protein_coding	Up
B3GNT7	59.5744	0.905684	0.00210455	0.0113094	ENSG00000156966.7	protein_coding	Up
NOP56	4377.02	0.905249	1.06771e-09	2.62831e-08	ENSG00000101361.17	protein_coding	Up
PI4K2B	374.516	0.904425	1.41632e-06	1.90881e-05	ENSG00000038210.14	protein_coding	Up
FGL1	2345.89	0.904262	1.90829e-07	3.0939e-06	ENSG00000104760.17	protein_coding	Up
TNFSF10	228.986	0.902362	6.39572e-05	0.000570718	ENSG00000121858.11	protein_coding	Up
HAUS8	249.977	0.901158	5.30804e-05	0.000483673	ENSG00000131351.15	protein_coding	Up
TIPARP	701.621	0.901139	1.21895e-08	2.484e-07	ENSG00000163659.13	protein_coding	Up
ZNF420	57.3439	0.898941	0.00510307	0.0233616	ENSG00000197050.11	protein_coding	Up
STAC	151.055	0.898792	3.4493e-05	0.000329552	ENSG00000144681.11	protein_coding	Up
ATPSCKMT	271.441	0.897503	6.28018e-06	7.20927e-05	ENSG00000150756.14	protein_coding	Up
PUS7	441.087	0.896117	2.07731e-07	3.35128e-06	ENSG00000091127.14	protein_coding	Up
DHX9	4445.3	0.896038	9.71604e-10	2.4073e-08	ENSG00000135829.17	protein_coding	Up
ZNF547	74.5772	0.8955	0.000848111	0.00534757	ENSG00000152433.15	protein_coding	Up
ABCG2	530.475	0.895387	2.83908e-09	6.47911e-08	ENSG00000118777.12	protein_coding	Up
IGFBP6	774.192	0.894003	3.95126e-08	7.24419e-07	ENSG00000167779.9	protein_coding	Up
EXO5	68.8506	0.893903	0.00348321	0.017134	ENSG00000164002.12	protein_coding	Up
ABHD10	503.714	0.893614	1.52294e-08	3.03049e-07	ENSG00000144827.9	protein_coding	Up
C2orf72	891.65	0.893012	2.17739e-08	4.21171e-07	ENSG00000204128.6	protein_coding	Up
SOX9	684.745	0.892087	1.40439e-06	1.89609e-05	ENSG00000125398.8	protein_coding	Up
G2E3	281.134	0.892082	0.000164004	0.00129548	ENSG00000092140.16	protein_coding	Up
MYH3	46.3887	0.892034	0.00869695	0.0361948	ENSG00000109063.15	protein_coding	Up
CDK2	801.871	0.891889	2.54419e-08	4.84732e-07	ENSG00000123374.11	protein_coding	Up
KCTD1	719.578	0.891396	1.69638e-08	3.35807e-07	ENSG00000134504.14	protein_coding	Up
CENPQ	134.591	0.88936	0.0003518	0.0025288	ENSG00000031691.7	protein_coding	Up
HSPB11	302.285	0.888746	6.52511e-07	9.43415e-06	ENSG00000081870.12	protein_coding	Up
C9orf40	231.991	0.888639	8.59395e-07	1.2126e-05	ENSG00000135045.7	protein_coding	Up
SAMHD1	506.945	0.888036	1.20856e-07	2.03601e-06	ENSG00000101347.11	protein_coding	Up
AGR2	14357.8	0.887981	2.05208e-12	7.73561e-11	ENSG00000106541.12	protein_coding	Up
OSR2	52.7788	0.887818	0.00336632	0.0166775	ENSG00000164920.9	protein_coding	Up
SLC7A2	1966.12	0.886426	2.66968e-06	3.34538e-05	ENSG00000003989.18	protein_coding	Up
NUF2	277.519	0.884411	0.00116724	0.00697658	ENSG00000143228.13	protein_coding	Up
SNX7	546.418	0.884344	3.11191e-09	7.01069e-08	ENSG00000162627.17	protein_coding	Up
TACC3	1622.03	0.883896	3.02192e-06	3.72144e-05	ENSG00000013810.21	protein_coding	Up
SVIP	342.022	0.883735	5.1689e-06	6.03673e-05	ENSG00000198168.9	protein_coding	Up
SKP2	494.723	0.883594	3.56041e-08	6.5751e-07	ENSG00000145604.17	protein_coding	Up
HAUS5	429.133	0.883124	4.14154e-07	6.28634e-06	ENSG00000249115.9	protein_coding	Up
MCM3	2278.37	0.88302	3.98206e-08	7.28896e-07	ENSG00000112118.20	protein_coding	Up
PCLO	144.953	0.880801	0.000197842	0.00153008	ENSG00000186472.20	protein_coding	Up
ZNF180	164.043	0.880375	0.000367666	0.00262643	ENSG00000167384.11	protein_coding	Up
MARCKS	2911.44	0.879314	3.53323e-11	1.11482e-09	ENSG00000277443.3	protein_coding	Up
DCK	459.64	0.877998	1.06501e-08	2.19577e-07	ENSG00000156136.10	protein_coding	Up
FRK	821.44	0.877534	2.71298e-05	0.00026725	ENSG00000111816.8	protein_coding	Up
PRPS1	2714.22	0.877375	4.70677e-09	1.02891e-07	ENSG00000147224.13	protein_coding	Up
MIS18A	187.428	0.875435	1.71933e-05	0.000177963	ENSG00000159055.4	protein_coding	Up
TTC12	174.341	0.875412	7.71511e-06	8.67769e-05	ENSG00000149292.17	protein_coding	Up
SPATS2L	1445.62	0.874942	3.15782e-10	8.42724e-09	ENSG00000196141.14	protein_coding	Up
ARHGAP19-SLIT1	58.0934	0.874736	0.00647651	0.0284792	ENSG00000269891.2	protein_coding	Up
MRPL47	394.782	0.874665	6.59027e-08	1.16074e-06	ENSG00000136522.14	protein_coding	Up
FAM72A	82.521	0.874468	0.000930847	0.00578148	ENSG00000196550.11	protein_coding	Up
PKD2	902.273	0.87431	5.61784e-06	6.51329e-05	ENSG00000118762.8	protein_coding	Up
CMSS1	507.477	0.87409	1.11236e-08	2.28514e-07	ENSG00000184220.12	protein_coding	Up
IGFLR1	144.256	0.873759	0.00015082	0.00120593	ENSG00000126246.10	protein_coding	Up
CKS2	1581.6	0.87374	2.53116e-09	5.86428e-08	ENSG00000123975.5	protein_coding	Up
UBE2T	866.832	0.873462	3.8704e-08	7.10164e-07	ENSG00000077152.11	protein_coding	Up
TMEM139	82.0193	0.872935	0.00148901	0.00851438	ENSG00000178826.11	protein_coding	Up
CDC25C	281.755	0.872326	1.04263e-05	0.000113635	ENSG00000158402.21	protein_coding	Up
NCBP1	1298.17	0.871936	3.21647e-09	7.21778e-08	ENSG00000136937.13	protein_coding	Up
FANCL	423.607	0.871615	2.14652e-06	2.76893e-05	ENSG00000115392.12	protein_coding	Up
RAB30	230.46	0.871396	2.06335e-05	0.000210144	ENSG00000137502.10	protein_coding	Up
HGH1	757.831	0.871194	2.29788e-06	2.92765e-05	ENSG00000235173.7	protein_coding	Up
INCENP	1449.49	0.868994	1.18485e-07	2.00198e-06	ENSG00000149503.13	protein_coding	Up
RP11-192H23.4	649.808	0.868981	3.40657e-09	7.59958e-08	ENSG00000258472.9	protein_coding	Up
RP2	315.946	0.868473	8.48249e-06	9.43858e-05	ENSG00000102218.6	protein_coding	Up
SFMBT2	531.31	0.868155	1.7822e-08	3.50066e-07	ENSG00000198879.13	protein_coding	Up
TROAP	397.454	0.86751	1.91808e-06	2.51386e-05	ENSG00000135451.13	protein_coding	Up
LXN	926.641	0.867453	5.37534e-07	7.89734e-06	ENSG00000079257.8	protein_coding	Up
ZNF124	87.969	0.866013	0.000795176	0.00507686	ENSG00000196418.13	protein_coding	Up
NUP93	1428.67	0.865447	4.4556e-06	5.28472e-05	ENSG00000102900.13	protein_coding	Up
GMCL1	721.864	0.864376	1.74878e-06	2.3052e-05	ENSG00000087338.5	protein_coding	Up
NOL11	1195.45	0.864184	7.13338e-09	1.50884e-07	ENSG00000130935.10	protein_coding	Up
RPA2	874.191	0.863992	3.86951e-07	5.90876e-06	ENSG00000117748.10	protein_coding	Up
RAVER1	815.948	0.863494	9.87907e-06	0.000108343	ENSG00000161847.14	protein_coding	Up
TEDC2	247.103	0.863211	0.000173036	0.0013607	ENSG00000162062.15	protein_coding	Up
FANCA	959.397	0.86268	1.172e-08	2.39689e-07	ENSG00000187741.15	protein_coding	Up
EDIL3	90.4119	0.862302	0.00101562	0.00621039	ENSG00000164176.13	protein_coding	Up
EMP1	306.226	0.858706	8.41833e-07	1.18856e-05	ENSG00000134531.10	protein_coding	Up
LFNG	184.388	0.857916	7.12818e-05	0.000623654	ENSG00000106003.13	protein_coding	Up
ZNF155	92.4342	0.857864	0.00037955	0.00270444	ENSG00000204920.11	protein_coding	Up
KIFC1	307.166	0.857722	9.14663e-06	0.000100989	ENSG00000237649.8	protein_coding	Up
AMMECR1	611.469	0.85604	8.1028e-06	9.0558e-05	ENSG00000101935.11	protein_coding	Up
TUBG1	2056.47	0.855962	1.787e-06	2.35287e-05	ENSG00000131462.9	protein_coding	Up
EXOC3L4	40.1677	0.855692	0.012129	0.0475422	ENSG00000205436.7	protein_coding	Up
SELENOT	2421.07	0.851309	8.33455e-11	2.47266e-09	ENSG00000198843.13	protein_coding	Up
HMGN3	716.668	0.850403	2.43511e-08	4.65114e-07	ENSG00000118418.14	protein_coding	Up
PYCR3	197.266	0.849424	0.000689454	0.00449997	ENSG00000104524.14	protein_coding	Up
ODC1	4674.59	0.848728	1.47967e-06	1.98366e-05	ENSG00000115758.13	protein_coding	Up
MDK	113.597	0.848226	0.000622258	0.00413103	ENSG00000110492.16	protein_coding	Up
PRPS2	1050.97	0.847417	1.04964e-09	2.58941e-08	ENSG00000101911.13	protein_coding	Up
SLC35D1	637.441	0.847183	5.40901e-09	1.16459e-07	ENSG00000116704.8	protein_coding	Up
DNM3	49.6015	0.847126	0.00734955	0.0315648	ENSG00000197959.14	protein_coding	Up
RDH5	116.241	0.846915	0.000244889	0.00185117	ENSG00000135437.10	protein_coding	Up
SETBP1	415.3	0.846836	2.783e-06	3.46456e-05	ENSG00000152217.20	protein_coding	Up
IMPA1	626.288	0.84665	1.28391e-06	1.75103e-05	ENSG00000133731.10	protein_coding	Up
PMEL	276.875	0.846539	4.05167e-05	0.000380421	ENSG00000185664.15	protein_coding	Up
TRIM14	2003.84	0.846403	9.37552e-09	1.95059e-07	ENSG00000106785.15	protein_coding	Up
ZNF431	95.8039	0.844279	0.00554568	0.0250518	ENSG00000196705.8	protein_coding	Up
PRICKLE1	141.516	0.844128	0.000411132	0.00289784	ENSG00000139174.12	protein_coding	Up
USP1	600.24	0.844098	6.27729e-05	0.000561466	ENSG00000162607.13	protein_coding	Up
PRRT1B	81.4696	0.843929	0.000727169	0.00470313	ENSG00000283526.1	protein_coding	Up
AREG	463.873	0.84373	4.91935e-07	7.30199e-06	ENSG00000109321.11	protein_coding	Up
RNF141	686.723	0.84373	7.80228e-06	8.75849e-05	ENSG00000110315.7	protein_coding	Up
IQCH	54.1714	0.843644	0.00396227	0.019001	ENSG00000103599.20	protein_coding	Up
LIN28B	78.9868	0.842833	0.00412247	0.0196359	ENSG00000187772.8	protein_coding	Up
CALB2	98.313	0.842249	0.00077336	0.0049569	ENSG00000172137.19	protein_coding	Up
SGCD	660.296	0.842237	4.0062e-05	0.000377081	ENSG00000170624.14	protein_coding	Up
CAPZA1	2145.7	0.842084	1.28198e-10	3.63343e-09	ENSG00000116489.13	protein_coding	Up
TRAPPC2B	85.5559	0.841835	0.00109112	0.00659754	ENSG00000256060.3	protein_coding	Up
FBXO45	316.793	0.841596	1.17947e-05	0.000126734	ENSG00000174013.8	protein_coding	Up
SLF1	178.435	0.840528	0.000255433	0.00191504	ENSG00000133302.13	protein_coding	Up
TACC1	2451.93	0.840516	1.30298e-06	1.7728e-05	ENSG00000147526.20	protein_coding	Up
DNMT1	2390.69	0.84045	1.18842e-07	2.00652e-06	ENSG00000130816.17	protein_coding	Up
MTCL1	1996.6	0.839143	1.88115e-10	5.20884e-09	ENSG00000168502.17	protein_coding	Up
RP11-101E3.5	160.551	0.838784	0.0001221	0.000997947	ENSG00000251184.1	protein_coding	Up
PIGA	245.705	0.838758	7.09512e-05	0.000621476	ENSG00000165195.16	protein_coding	Up
CACNA1D	423.399	0.838749	1.23133e-06	1.68939e-05	ENSG00000157388.20	protein_coding	Up
EIF2B3	407.594	0.83873	2.76439e-06	3.44332e-05	ENSG00000070785.17	protein_coding	Up
MAMLD1	213.172	0.83854	1.68972e-05	0.000175136	ENSG00000013619.15	protein_coding	Up
MTMR9	360.543	0.838466	0.000599231	0.00399208	ENSG00000104643.10	protein_coding	Up
PABIR2	1009.8	0.837932	1.80926e-09	4.29187e-08	ENSG00000156504.17	protein_coding	Up
SUV39H1	604.37	0.837454	9.7837e-06	0.000107348	ENSG00000101945.17	protein_coding	Up
RFWD3	1658.37	0.837317	2.16214e-08	4.18575e-07	ENSG00000168411.14	protein_coding	Up
NUP37	678.939	0.837297	9.69046e-08	1.65944e-06	ENSG00000075188.9	protein_coding	Up
MCM7	5315.65	0.836568	3.97233e-06	4.78103e-05	ENSG00000166508.18	protein_coding	Up
TTC26	267.678	0.836561	3.87713e-06	4.6763e-05	ENSG00000105948.13	protein_coding	Up
PIK3R3	159.731	0.836268	5.43185e-05	0.00049338	ENSG00000117461.15	protein_coding	Up
ALDH3A1	77673.6	0.835274	6.8217e-09	1.44694e-07	ENSG00000108602.18	protein_coding	Up
YEATS4	362.756	0.834625	3.27507e-06	3.99871e-05	ENSG00000127337.7	protein_coding	Up
SLC3A1	394.094	0.833997	4.76414e-06	5.61858e-05	ENSG00000138079.14	protein_coding	Up
CLASP2	872.36	0.833766	1.11654e-05	0.000120711	ENSG00000163539.18	protein_coding	Up
NAV2	180.583	0.833739	1.91283e-05	0.000195774	ENSG00000166833.22	protein_coding	Up
AC003002.4	80.021	0.833693	0.00152622	0.00867717	ENSG00000268133.1	protein_coding	Up
EXOG	303.834	0.832215	2.30968e-06	2.93946e-05	ENSG00000157036.13	protein_coding	Up
BCO1	213.404	0.831998	9.66798e-06	0.000106232	ENSG00000135697.10	protein_coding	Up
MCM5	1825.85	0.831809	2.76603e-05	0.000271773	ENSG00000100297.16	protein_coding	Up
CTSS	1188.96	0.831671	1.10324e-08	2.26845e-07	ENSG00000163131.12	protein_coding	Up
PINX1	181.454	0.83046	0.000419475	0.00294664	ENSG00000258724.1	protein_coding	Up
TEX9	99.603	0.830184	0.00112906	0.00678745	ENSG00000151575.14	protein_coding	Up
SGMS2	332.388	0.830051	0.000458287	0.003185	ENSG00000164023.14	protein_coding	Up
AGPAT5	1084.91	0.830036	6.62869e-07	9.57785e-06	ENSG00000155189.12	protein_coding	Up
TGFA	887.059	0.828129	4.60396e-08	8.34043e-07	ENSG00000163235.16	protein_coding	Up
UBE2N	1741.94	0.828012	1.85856e-07	3.02184e-06	ENSG00000177889.10	protein_coding	Up
POLK	222.598	0.827616	0.00318918	0.0159235	ENSG00000122008.15	protein_coding	Up
SETD9	85.4439	0.825197	0.00104219	0.00634535	ENSG00000155542.12	protein_coding	Up
TCF4	279.968	0.8241	0.000560913	0.00378361	ENSG00000196628.20	protein_coding	Up
HSPA14	510.032	0.822882	1.69955e-06	2.24415e-05	ENSG00000187522.16	protein_coding	Up
ZNF226	229.534	0.822784	5.53411e-06	6.43038e-05	ENSG00000167380.17	protein_coding	Up
TRPM6	105.823	0.822285	0.000682717	0.00446237	ENSG00000119121.22	protein_coding	Up
DBR1	305.11	0.821128	9.56752e-06	0.00010528	ENSG00000138231.13	protein_coding	Up
PRKACB	546.41	0.819953	6.44639e-05	0.000574634	ENSG00000142875.19	protein_coding	Up
HNRNPAB	5022.22	0.817143	3.01577e-07	4.67099e-06	ENSG00000197451.12	protein_coding	Up
SLC30A7	620.369	0.817011	6.97376e-06	7.91792e-05	ENSG00000162695.12	protein_coding	Up
FES	105.677	0.816464	0.000856791	0.00539188	ENSG00000182511.12	protein_coding	Up
CHAMP1	611.528	0.816285	1.92956e-07	3.12617e-06	ENSG00000198824.7	protein_coding	Up
EHD4	567.398	0.815002	2.18419e-06	2.80469e-05	ENSG00000103966.11	protein_coding	Up
SIPA1L3	3505.07	0.813939	2.49748e-07	3.95373e-06	ENSG00000105738.11	protein_coding	Up
CBX3	3178.21	0.813085	3.39859e-05	0.000324843	ENSG00000122565.19	protein_coding	Up
SENP1	534.206	0.812192	5.7205e-07	8.3715e-06	ENSG00000079387.14	protein_coding	Up
CTDSPL	983.812	0.811825	1.5377e-08	3.05719e-07	ENSG00000144677.15	protein_coding	Up
CASP4	396.863	0.809946	3.65878e-07	5.60195e-06	ENSG00000196954.14	protein_coding	Up
CENPE	203.108	0.809489	0.000450095	0.00313379	ENSG00000138778.13	protein_coding	Up
TOPBP1	754.198	0.809353	0.000155634	0.00123922	ENSG00000163781.14	protein_coding	Up
LYAR	255.778	0.809099	0.000190025	0.00147851	ENSG00000145220.14	protein_coding	Up
ZNF45	350.872	0.808286	2.7496e-06	3.43047e-05	ENSG00000124459.12	protein_coding	Up
STK17B	140.001	0.808179	0.000243152	0.00183926	ENSG00000081320.11	protein_coding	Up
UNG	1606.66	0.807695	3.15401e-05	0.000304266	ENSG00000076248.11	protein_coding	Up
BMP2K	292.194	0.807628	0.000339683	0.00245173	ENSG00000138756.19	protein_coding	Up
MTF2	246.572	0.807279	0.000584756	0.00391276	ENSG00000143033.18	protein_coding	Up
RP11-49K24.6	628.206	0.806921	2.02817e-07	3.27664e-06	ENSG00000267228.7	protein_coding	Up
HSD17B6	94.1989	0.806647	0.000919413	0.00571979	ENSG00000025423.11	protein_coding	Up
HOOK3	751.298	0.80507	0.000154041	0.00122738	ENSG00000168172.9	protein_coding	Up
PSMB8	571.711	0.803508	1.17296e-06	1.61611e-05	ENSG00000204264.12	protein_coding	Up
CEP192	318.039	0.802902	0.00053102	0.00361093	ENSG00000101639.18	protein_coding	Up
PUS7L	401.268	0.802716	0.000493137	0.00339416	ENSG00000129317.15	protein_coding	Up
C11orf98	1095.25	0.801217	2.30972e-06	2.93946e-05	ENSG00000278615.5	protein_coding	Up
RBBP8	433.509	0.800722	0.000301435	0.00220422	ENSG00000101773.19	protein_coding	Up
LCORL	271.013	0.799376	0.000747754	0.0048131	ENSG00000178177.16	protein_coding	Up
DPM1	725.118	0.799037	7.58075e-08	1.32194e-06	ENSG00000000419.14	protein_coding	Up
PXMP2	247.666	0.798801	3.49234e-05	0.000333304	ENSG00000176894.10	protein_coding	Up
NSF	395.461	0.797885	3.86002e-06	4.66305e-05	ENSG00000073969.18	protein_coding	Up
ZFX	586.527	0.797693	0.000521468	0.00355171	ENSG00000005889.16	protein_coding	Up
DENND6A	569.351	0.7976	6.1396e-08	1.08808e-06	ENSG00000174839.13	protein_coding	Up
CKAP2	510.592	0.79699	0.000316261	0.00230011	ENSG00000136108.15	protein_coding	Up
CTD-2369P2.12	519.349	0.796725	8.1802e-05	0.000703306	ENSG00000267303.1	protein_coding	Up
VDAC3	2818.25	0.796419	1.14069e-08	2.33914e-07	ENSG00000078668.14	protein_coding	Up
CDT1	515.835	0.794558	0.000140436	0.00113161	ENSG00000167513.9	protein_coding	Up
GK5	345.76	0.794451	0.00034608	0.00249317	ENSG00000175066.16	protein_coding	Up
ACTL6A	1308.76	0.794119	6.14717e-09	1.31362e-07	ENSG00000136518.17	protein_coding	Up
PDE3A	1545.06	0.794114	4.22149e-05	0.000394743	ENSG00000172572.7	protein_coding	Up
BRI3BP	2806.94	0.793262	6.8469e-08	1.20223e-06	ENSG00000184992.13	protein_coding	Up
GEN1	367.845	0.793044	0.00089203	0.00557525	ENSG00000178295.15	protein_coding	Up
POMZP3	132.199	0.793007	0.00233213	0.0122867	ENSG00000146707.15	protein_coding	Up
CAPS2	74.6426	0.79242	0.0046301	0.0215769	ENSG00000180881.19	protein_coding	Up
WDR90	354.496	0.791272	4.01483e-05	0.00037754	ENSG00000161996.19	protein_coding	Up
RTTN	407.562	0.789936	5.22642e-07	7.71269e-06	ENSG00000176225.15	protein_coding	Up
ZNF559	68.0961	0.78853	0.0109123	0.0435654	ENSG00000188321.14	protein_coding	Up
NET1	2354.76	0.788475	7.04632e-08	1.23251e-06	ENSG00000173848.19	protein_coding	Up
HSP90AA1	20558.6	0.788397	6.98535e-05	0.000613036	ENSG00000080824.19	protein_coding	Up
DIO2	85.1369	0.788327	0.00985161	0.0399876	ENSG00000211448.13	protein_coding	Up
SNX5	3271.75	0.787277	2.24475e-09	5.23255e-08	ENSG00000089006.17	protein_coding	Up
AGMAT	281.632	0.786904	4.69719e-05	0.000434247	ENSG00000116771.6	protein_coding	Up
CHST3	1418.87	0.785966	5.87571e-06	6.78932e-05	ENSG00000122863.6	protein_coding	Up
NECAP1	577.321	0.785477	2.28847e-06	2.91729e-05	ENSG00000089818.18	protein_coding	Up
SEPTIN6	132.093	0.784565	0.000389336	0.00275868	ENSG00000125354.24	protein_coding	Up
TMEM64	1155.29	0.78444	3.06072e-08	5.73107e-07	ENSG00000180694.14	protein_coding	Up
CCDC74A	71.3833	0.783571	0.00508986	0.0233152	ENSG00000163040.15	protein_coding	Up
TMEM106C	1559.36	0.783175	7.00508e-06	7.94953e-05	ENSG00000134291.12	protein_coding	Up
SLC4A11	334.375	0.782834	2.07013e-05	0.00021074	ENSG00000088836.14	protein_coding	Up
CDCA7	711.439	0.78276	4.20109e-07	6.36403e-06	ENSG00000144354.14	protein_coding	Up
NEK11	85.5448	0.782717	0.00170878	0.0095459	ENSG00000114670.14	protein_coding	Up
CCND1	5945.51	0.782345	1.62821e-08	3.22592e-07	ENSG00000110092.4	protein_coding	Up
NDFIP2	588.211	0.781871	1.15918e-06	1.60002e-05	ENSG00000102471.14	protein_coding	Up
NAE1	896.301	0.781484	2.93315e-05	0.000286223	ENSG00000159593.15	protein_coding	Up
TCAF1	1205.45	0.781275	0.000264914	0.0019775	ENSG00000198420.10	protein_coding	Up
PARP9	696.987	0.780516	2.03634e-06	2.64008e-05	ENSG00000138496.17	protein_coding	Up
SLC4A8	52.9876	0.78015	0.00982646	0.0398926	ENSG00000050438.17	protein_coding	Up
LIN54	189.166	0.779743	0.00240021	0.0125816	ENSG00000189308.11	protein_coding	Up
HORMAD1	139.94	0.779121	0.000501902	0.00343998	ENSG00000143452.16	protein_coding	Up
PSMA4	4051.09	0.778946	6.80088e-08	1.19507e-06	ENSG00000041357.16	protein_coding	Up
CCSAP	250.663	0.778705	0.000372631	0.00265763	ENSG00000154429.11	protein_coding	Up
ANXA4	15756.7	0.776856	1.96766e-09	4.62917e-08	ENSG00000196975.16	protein_coding	Up
WIPF3	63.8158	0.776393	0.0057607	0.0258643	ENSG00000122574.11	protein_coding	Up
IL17RB	133.884	0.775547	0.000474836	0.00328801	ENSG00000056736.10	protein_coding	Up
GNB4	342.13	0.775248	5.92806e-05	0.000533783	ENSG00000114450.11	protein_coding	Up
MALL	1158.19	0.774712	5.50626e-06	6.40453e-05	ENSG00000144063.4	protein_coding	Up
TUFT1	433.081	0.774096	2.45478e-06	3.10332e-05	ENSG00000143367.16	protein_coding	Up
ZNF567	99.3093	0.774058	0.00562298	0.0253506	ENSG00000189042.14	protein_coding	Up
ZNF134	240.37	0.773351	0.000288279	0.00212571	ENSG00000213762.12	protein_coding	Up
ITGAE	745.901	0.772964	5.37049e-07	7.89734e-06	ENSG00000083457.12	protein_coding	Up
PPP2R1B	736.335	0.77247	4.89778e-07	7.27471e-06	ENSG00000137713.16	protein_coding	Up
IFNL1	155.419	0.772154	0.000194176	0.00150569	ENSG00000182393.3	protein_coding	Up
PIGK	633.506	0.771277	4.32746e-06	5.15683e-05	ENSG00000142892.15	protein_coding	Up
TIMP4	478.797	0.771193	2.51627e-06	3.17053e-05	ENSG00000157150.5	protein_coding	Up
FAM91A1	1455.67	0.770389	0.000178504	0.00139841	ENSG00000176853.16	protein_coding	Up
LYN	901.845	0.770057	4.08102e-08	7.45219e-07	ENSG00000254087.8	protein_coding	Up
STARD8	86.0605	0.770038	0.00380108	0.0183383	ENSG00000130052.14	protein_coding	Up
ZBTB2	238.519	0.768448	5.34914e-05	0.000486836	ENSG00000181472.5	protein_coding	Up
C3orf38	342.296	0.768218	6.436e-06	7.36593e-05	ENSG00000179021.10	protein_coding	Up
CDKN2C	1009.91	0.768114	7.45086e-07	1.06513e-05	ENSG00000123080.12	protein_coding	Up
TFF1	71.1628	0.767482	0.00373967	0.018084	ENSG00000160182.3	protein_coding	Up
RP3-402L9.3	118.58	0.766258	0.000576402	0.0038716	ENSG00000288520.1	protein_coding	Up
CASP7	671.957	0.766165	2.19064e-07	3.5192e-06	ENSG00000165806.21	protein_coding	Up
BLOC1S2	704.034	0.766013	1.75907e-07	2.8703e-06	ENSG00000196072.12	protein_coding	Up
ME3	254.08	0.765915	2.62791e-05	0.000259992	ENSG00000151376.18	protein_coding	Up
MRPL39	297.575	0.765717	2.24752e-05	0.000226477	ENSG00000154719.14	protein_coding	Up
RP4-777O23.3	723.227	0.765302	3.15726e-07	4.87657e-06	ENSG00000281039.1	protein_coding	Up
EPB41L1	3096.15	0.763477	2.23039e-07	3.57551e-06	ENSG00000088367.23	protein_coding	Up
NSUN6	117.016	0.763352	0.000804073	0.00512364	ENSG00000241058.4	protein_coding	Up
PHTF2	343.285	0.763116	0.000127126	0.00103495	ENSG00000006576.16	protein_coding	Up
DYNC2I2	2024.87	0.762282	7.78794e-06	8.7553e-05	ENSG00000119333.12	protein_coding	Up
CARMIL1	805.702	0.76214	2.38968e-07	3.80518e-06	ENSG00000079691.18	protein_coding	Up
ATP9B	873.127	0.761945	1.25976e-06	1.72331e-05	ENSG00000166377.20	protein_coding	Up
SPTAN1	6036.65	0.761811	3.01598e-07	4.67099e-06	ENSG00000197694.18	protein_coding	Up
LMNB2	3745.83	0.761652	5.07412e-06	5.93818e-05	ENSG00000176619.13	protein_coding	Up
BRCC3	577.645	0.761633	0.00232464	0.0122586	ENSG00000185515.15	protein_coding	Up
RAB27B	2530.9	0.761515	0.000580171	0.00389005	ENSG00000041353.10	protein_coding	Up
LBR	1517.83	0.761413	1.93135e-07	3.12684e-06	ENSG00000143815.15	protein_coding	Up
TNFRSF21	3657.64	0.760058	6.3043e-08	1.11381e-06	ENSG00000146072.6	protein_coding	Up
POLD1	1229.08	0.760011	7.35204e-06	8.29792e-05	ENSG00000062822.15	protein_coding	Up
PNPO	1444.81	0.759932	1.97884e-05	0.000201807	ENSG00000108439.11	protein_coding	Up
GPAT3	286.561	0.75954	4.63179e-05	0.000429418	ENSG00000138678.11	protein_coding	Up
BICD1	395.323	0.759364	3.63356e-05	0.000345136	ENSG00000151746.15	protein_coding	Up
CCP110	257.675	0.75921	0.000421639	0.00296003	ENSG00000103540.16	protein_coding	Up
OSBPL3	727.709	0.75904	2.44335e-06	3.09059e-05	ENSG00000070882.13	protein_coding	Up
NASP	1848.33	0.758931	3.0716e-08	5.74204e-07	ENSG00000132780.17	protein_coding	Up
NGLY1	526.039	0.758443	4.01603e-05	0.00037754	ENSG00000151092.18	protein_coding	Up
SYBU	681.653	0.75815	4.82737e-07	7.17479e-06	ENSG00000147642.17	protein_coding	Up
POLE3	2403.2	0.757616	1.3505e-05	0.000143492	ENSG00000148229.13	protein_coding	Up
HMGA2	327.157	0.757579	3.35475e-05	0.000321594	ENSG00000149948.14	protein_coding	Up
GGCT	829.965	0.757332	2.82803e-07	4.41885e-06	ENSG00000006625.18	protein_coding	Up
SMARCA2	1377	0.756549	5.0383e-07	7.46884e-06	ENSG00000080503.24	protein_coding	Up
LL22NC03-44A4.3	641.174	0.755386	2.18517e-05	0.000220908	ENSG00000285404.1	protein_coding	Up
ZNF230	74.0823	0.754907	0.00626139	0.0277307	ENSG00000159882.13	protein_coding	Up
ARFGEF3	500.802	0.754899	0.000575776	0.00386967	ENSG00000112379.9	protein_coding	Up
CCZ1B	356.195	0.754755	2.62483e-05	0.000259799	ENSG00000146574.16	protein_coding	Up
SPAG17	111.103	0.754714	0.000921885	0.00573049	ENSG00000155761.14	protein_coding	Up
ZNF141	72.3066	0.754714	0.00932037	0.0382252	ENSG00000131127.14	protein_coding	Up
SPRED1	705.525	0.754526	7.80008e-06	8.75849e-05	ENSG00000166068.13	protein_coding	Up
ABHD5	259.96	0.754347	2.246e-05	0.000226424	ENSG00000011198.10	protein_coding	Up
ENTPD2	90.0394	0.753803	0.00250026	0.0130283	ENSG00000054179.12	protein_coding	Up
C4BPA	665.071	0.753678	5.5641e-06	6.46194e-05	ENSG00000123838.11	protein_coding	Up
COPS3	2012.78	0.753392	2.80122e-08	5.27979e-07	ENSG00000141030.13	protein_coding	Up
SFR1	175.202	0.752763	0.00044458	0.00310012	ENSG00000156384.15	protein_coding	Up
PGM2	295.533	0.75267	9.31034e-05	0.000784527	ENSG00000169299.14	protein_coding	Up
DCP2	530.133	0.752644	0.000292718	0.00215185	ENSG00000172795.17	protein_coding	Up
GBP1	82.4884	0.751912	0.00903643	0.0373355	ENSG00000117228.11	protein_coding	Up
BUB3	2803.64	0.751904	1.74698e-08	3.44035e-07	ENSG00000154473.18	protein_coding	Up
CDC42	4396.91	0.751843	1.24686e-07	2.09435e-06	ENSG00000070831.17	protein_coding	Up
ZNF268	160.836	0.751535	0.00240191	0.0125876	ENSG00000090612.22	protein_coding	Up
TPM3	9900.43	0.751235	5.36724e-06	6.25238e-05	ENSG00000143549.21	protein_coding	Up
UCHL3	232.765	0.751049	6.69656e-05	0.000591784	ENSG00000118939.18	protein_coding	Up
BRIX1	597.729	0.750659	3.04841e-05	0.000295702	ENSG00000113460.13	protein_coding	Up
DBF4B	513.049	0.750468	1.89476e-05	0.000194099	ENSG00000161692.18	protein_coding	Up
TLE4	217.094	0.749974	8.62476e-05	0.000734069	ENSG00000106829.20	protein_coding	Up
CORO1C	4045.24	0.749578	1.49601e-08	2.97951e-07	ENSG00000110880.11	protein_coding	Up
SP140L	53.3155	0.74926	0.012018	0.047204	ENSG00000185404.17	protein_coding	Up
BDKRB1	70.8499	0.748964	0.00514689	0.0235198	ENSG00000100739.11	protein_coding	Up
LETM2	141.357	0.748869	0.000385385	0.00273833	ENSG00000165046.13	protein_coding	Up
TMBIM4	616.637	0.748654	4.57757e-07	6.84806e-06	ENSG00000155957.18	protein_coding	Up
CDKAL1	171.367	0.747797	0.000228843	0.00173967	ENSG00000145996.11	protein_coding	Up
INAVA	1428.31	0.747042	7.82856e-06	8.77936e-05	ENSG00000163362.11	protein_coding	Up
EXOSC8	389.549	0.745768	2.9947e-05	0.000291234	ENSG00000120699.13	protein_coding	Up
SLC18B1	226.52	0.744833	3.02544e-05	0.000293848	ENSG00000146409.12	protein_coding	Up
CKAP2L	212.431	0.744748	0.00158074	0.00894928	ENSG00000169607.13	protein_coding	Up
CCDC138	86.2819	0.743998	0.00499755	0.0229521	ENSG00000163006.12	protein_coding	Up
TESMIN	113.092	0.743983	0.00261839	0.0135486	ENSG00000132749.11	protein_coding	Up
SLC9A3R1	1828.78	0.743892	5.99817e-06	6.92381e-05	ENSG00000109062.12	protein_coding	Up
DPYD	444.162	0.743881	0.000477446	0.00330485	ENSG00000188641.14	protein_coding	Up
BTF3L4	708.935	0.742921	2.15121e-06	2.77014e-05	ENSG00000134717.18	protein_coding	Up
TFDP1	2018.3	0.742721	1.36236e-06	1.84808e-05	ENSG00000198176.13	protein_coding	Up
ENTPD7	550.652	0.742688	1.10258e-06	1.5265e-05	ENSG00000198018.7	protein_coding	Up
TONSL	529.804	0.741387	3.34005e-05	0.000320589	ENSG00000160949.17	protein_coding	Up
GNL3	1254.51	0.741054	1.66479e-06	2.20084e-05	ENSG00000163938.17	protein_coding	Up
TRAM2	1793.48	0.740079	8.16998e-08	1.41928e-06	ENSG00000065308.5	protein_coding	Up
C5orf22	425.943	0.739543	3.39202e-06	4.13486e-05	ENSG00000082213.18	protein_coding	Up
AP000326.5	97.3784	0.739121	0.00164884	0.00927738	ENSG00000288711.1	protein_coding	Up
ALG8	1349.37	0.738967	1.84532e-07	3.0046e-06	ENSG00000159063.14	protein_coding	Up
MST1R	562.714	0.738456	2.40304e-05	0.000240169	ENSG00000164078.13	protein_coding	Up
CHCHD7	212.069	0.738227	0.000180557	0.00141303	ENSG00000170791.18	protein_coding	Up
CNOT6	1466.59	0.736783	1.39747e-05	0.000147795	ENSG00000113300.13	protein_coding	Up
UBE2D4	244.093	0.736296	8.99214e-05	0.000761084	ENSG00000078967.13	protein_coding	Up
OTUD1	405.338	0.735571	3.87433e-06	4.6754e-05	ENSG00000165312.7	protein_coding	Up
PTGES3	8591.2	0.735155	2.13078e-08	4.12855e-07	ENSG00000110958.16	protein_coding	Up
B4GALT4	1601.78	0.734482	6.52163e-08	1.15068e-06	ENSG00000121578.13	protein_coding	Up
DHX15	3117.43	0.733972	7.30606e-07	1.04508e-05	ENSG00000109606.13	protein_coding	Up
TM4SF18	1394.31	0.73302	2.78533e-05	0.000273434	ENSG00000163762.7	protein_coding	Up
CYRIB	1723.05	0.732636	2.30611e-07	3.68912e-06	ENSG00000153310.19	protein_coding	Up
RELCH	402.752	0.7324	7.24511e-05	0.000631225	ENSG00000134444.15	protein_coding	Up
CBFB	834.178	0.73223	6.75413e-07	9.74677e-06	ENSG00000067955.15	protein_coding	Up
SLBP	973.356	0.731402	2.01752e-06	2.62068e-05	ENSG00000163950.13	protein_coding	Up
TM4SF4	6229.66	0.731369	3.82823e-06	4.62954e-05	ENSG00000169903.7	protein_coding	Up
MOCS3	316.214	0.731315	2.69954e-05	0.000266204	ENSG00000124217.5	protein_coding	Up
SERTAD4	146.222	0.730759	0.0015554	0.00882774	ENSG00000082497.12	protein_coding	Up
BST2	87.7579	0.730365	0.00342754	0.0169295	ENSG00000130303.14	protein_coding	Up
EXOC6	657.507	0.730269	2.57007e-05	0.000255153	ENSG00000138190.17	protein_coding	Up
ICMT	3788.92	0.730194	1.9208e-05	0.000196501	ENSG00000116237.16	protein_coding	Up
ZNF776	200.813	0.730181	0.000504893	0.0034584	ENSG00000152443.13	protein_coding	Up
PDE5A	86.1879	0.729896	0.00775522	0.032978	ENSG00000138735.16	protein_coding	Up
PINX1	290.492	0.729824	0.000496475	0.00341303	ENSG00000254093.9	protein_coding	Up
C3orf14	146.514	0.729152	0.000412166	0.00290334	ENSG00000114405.11	protein_coding	Up
GCLC	3121.42	0.728921	5.79099e-07	8.45753e-06	ENSG00000001084.13	protein_coding	Up
CCDC43	708.894	0.728901	2.46154e-05	0.000245124	ENSG00000180329.14	protein_coding	Up
CKS1B	2606.11	0.728853	3.21568e-06	3.9325e-05	ENSG00000173207.13	protein_coding	Up
LSM5	806.74	0.728695	1.48082e-06	1.98404e-05	ENSG00000106355.10	protein_coding	Up
NUP155	1125.85	0.728613	2.45602e-07	3.8962e-06	ENSG00000113569.16	protein_coding	Up
RPF1	608.424	0.728436	3.19914e-06	3.91856e-05	ENSG00000117133.11	protein_coding	Up
CASZ1	114.017	0.72842	0.00190636	0.0104109	ENSG00000130940.15	protein_coding	Up
PTBP2	180.457	0.727928	0.00413935	0.0196917	ENSG00000117569.19	protein_coding	Up
ROR1	178.535	0.727421	0.00182411	0.0100603	ENSG00000185483.12	protein_coding	Up
FAM43A	59.5819	0.727137	0.0127237	0.0493313	ENSG00000185112.6	protein_coding	Up
TUBB2B	88.1714	0.726946	0.00672152	0.029342	ENSG00000137285.11	protein_coding	Up
PAX7	829.585	0.726208	5.65318e-06	6.54875e-05	ENSG00000009709.12	protein_coding	Up
KLHDC7A	345.371	0.726168	6.04146e-05	0.000542145	ENSG00000179023.9	protein_coding	Up
GPR89A	101.895	0.725987	0.00159026	0.00899871	ENSG00000117262.19	protein_coding	Up
NUDT15	718.154	0.725828	2.00571e-06	2.61345e-05	ENSG00000136159.4	protein_coding	Up
LMO4	855.741	0.72548	2.69911e-07	4.24062e-06	ENSG00000143013.13	protein_coding	Up
SOCS4	562.499	0.725442	0.00354892	0.0173552	ENSG00000180008.9	protein_coding	Up
PDCD4	1640.32	0.724932	0.000147085	0.00118103	ENSG00000150593.18	protein_coding	Up
AC025263.3	58.5586	0.724011	0.0127707	0.0494634	ENSG00000258052.1	protein_coding	Up
REEP3	1054.27	0.723839	0.000156005	0.00124174	ENSG00000165476.14	protein_coding	Up
CACYBP	2435.59	0.723641	1.29395e-07	2.16709e-06	ENSG00000116161.18	protein_coding	Up
CDC23	961.627	0.723425	2.13568e-07	3.43574e-06	ENSG00000094880.11	protein_coding	Up
C17orf97	125.013	0.722852	0.00177435	0.00983101	ENSG00000187624.9	protein_coding	Up
ULBP3	69.422	0.722101	0.00937339	0.0384082	ENSG00000131019.11	protein_coding	Up
UBE2V2	1115.9	0.722013	4.22052e-05	0.000394743	ENSG00000169139.12	protein_coding	Up
SLC22A18AS	253.624	0.721912	8.89794e-05	0.000753669	ENSG00000254827.6	protein_coding	Up
MOK	273.869	0.721514	9.8176e-05	0.000823323	ENSG00000080823.23	protein_coding	Up
PPDPF	897.468	0.720756	0.000132042	0.00106888	ENSG00000125534.10	protein_coding	Up
RBM25	1449.24	0.720006	0.00086994	0.00546109	ENSG00000119707.14	protein_coding	Up
PHTF1	359.36	0.719983	1.6924e-05	0.000175255	ENSG00000116793.16	protein_coding	Up
RP11-831H9.11	1137.84	0.719981	1.78246e-05	0.000183325	ENSG00000255432.1	protein_coding	Up
PIK3R1	354.143	0.719836	0.00236929	0.0124509	ENSG00000145675.15	protein_coding	Up
MRAP2	137.476	0.719472	0.0012291	0.00727397	ENSG00000135324.6	protein_coding	Up
FABP5	390.832	0.719227	5.18449e-05	0.000473549	ENSG00000164687.11	protein_coding	Up
DNAL1	504.955	0.718858	2.61043e-05	0.000258598	ENSG00000119661.15	protein_coding	Up
TEFM	270.006	0.718772	0.000140016	0.00112902	ENSG00000172171.11	protein_coding	Up
H2BC5	232.666	0.71877	0.000100257	0.000838622	ENSG00000158373.8	protein_coding	Up
AK7	156.101	0.718549	0.0022562	0.0119695	ENSG00000140057.9	protein_coding	Up
SYN2	199.112	0.718542	0.000230512	0.00175177	ENSG00000157152.17	protein_coding	Up
C9orf43	458.989	0.718229	0.000260707	0.00195138	ENSG00000157653.12	protein_coding	Up
ARHGAP33	95.4513	0.71798	0.00363093	0.0176667	ENSG00000004777.18	protein_coding	Up
NDC1	1265.08	0.717942	2.61902e-07	4.12898e-06	ENSG00000058804.12	protein_coding	Up
ZNF619	124.75	0.71757	0.0014219	0.00818392	ENSG00000177873.14	protein_coding	Up
EFCAB10	153.517	0.71717	0.00116453	0.00696476	ENSG00000185055.11	protein_coding	Up
ZNF383	141.368	0.71711	0.00211957	0.0113768	ENSG00000188283.12	protein_coding	Up
RIMKLA	285.698	0.716382	6.51584e-05	0.000578949	ENSG00000177181.15	protein_coding	Up
IER3IP1	621.208	0.715852	3.38638e-05	0.000324082	ENSG00000134049.6	protein_coding	Up
PLK2	3482.1	0.714277	2.1211e-07	3.41469e-06	ENSG00000145632.15	protein_coding	Up
USP37	272.792	0.714153	0.0021092	0.0113291	ENSG00000135913.11	protein_coding	Up
CCDC14	562.192	0.713968	0.00527673	0.0240027	ENSG00000175455.16	protein_coding	Up
GPATCH4	1075.47	0.712824	2.73553e-06	3.41852e-05	ENSG00000160818.17	protein_coding	Up
DDX3X	9001.95	0.712509	0.000151301	0.00120935	ENSG00000215301.11	protein_coding	Up
SRBD1	172.236	0.712291	0.0024055	0.0126035	ENSG00000068784.13	protein_coding	Up
RP11-371E8.4	291.25	0.710834	2.29601e-05	0.000230622	ENSG00000259066.5	protein_coding	Up
LRRC37A3	94.874	0.710178	0.00912708	0.0376012	ENSG00000176809.11	protein_coding	Up
RAB20	90.9751	0.710048	0.00466129	0.0216957	ENSG00000139832.5	protein_coding	Up
RP11-894J14.5	257.306	0.709137	8.51481e-05	0.000726877	ENSG00000272305.5	protein_coding	Up
PPP1R42	471.926	0.708735	1.37564e-05	0.000145892	ENSG00000178125.14	protein_coding	Up
MYO5C	972.406	0.707949	0.000199116	0.00153877	ENSG00000128833.13	protein_coding	Up
CFD	161.924	0.707863	0.0064263	0.0283277	ENSG00000197766.8	protein_coding	Up
PSMG1	583.381	0.707861	4.72106e-06	5.57066e-05	ENSG00000183527.12	protein_coding	Up
PRR5L	238.372	0.707478	0.000617405	0.00410119	ENSG00000135362.14	protein_coding	Up
NAA50	3204.53	0.707052	0.000101132	0.0008447	ENSG00000121579.13	protein_coding	Up
ZCCHC10	220.097	0.706984	0.00180649	0.00997765	ENSG00000155329.12	protein_coding	Up
ZNF195	349.682	0.70676	0.00327421	0.0162812	ENSG00000005801.18	protein_coding	Up
FAM13B	321.94	0.706479	0.00161139	0.009098	ENSG00000031003.10	protein_coding	Up
CENPJ	204.725	0.706196	0.00976334	0.0397069	ENSG00000151849.16	protein_coding	Up
BFSP1	257.831	0.706024	0.000292766	0.00215185	ENSG00000125864.14	protein_coding	Up
TICAM2	162.023	0.705649	0.00114705	0.00687748	ENSG00000243414.6	protein_coding	Up
AC084219.2	87.7791	0.70553	0.00910063	0.0375397	ENSG00000267022.1	protein_coding	Up
MAP1A	130.27	0.705472	0.00231492	0.0122158	ENSG00000166963.13	protein_coding	Up
NUP188	1928.72	0.704346	2.67766e-05	0.000264341	ENSG00000095319.14	protein_coding	Up
ARRDC3	1466.34	0.704277	2.87007e-05	0.000280787	ENSG00000113369.9	protein_coding	Up
NAPB	217.766	0.703818	0.00152095	0.00865156	ENSG00000125814.17	protein_coding	Up
THEM4	529.503	0.703498	4.78248e-06	5.63731e-05	ENSG00000159445.13	protein_coding	Up
CASP2	909.206	0.703388	6.70043e-06	7.64249e-05	ENSG00000106144.20	protein_coding	Up
P2RY6	323.898	0.702774	3.71288e-05	0.000351938	ENSG00000171631.16	protein_coding	Up
CBWD1	192.603	0.702027	0.000743536	0.00479135	ENSG00000172785.18	protein_coding	Up
IDNK	113.292	0.701622	0.00167594	0.00939977	ENSG00000148057.16	protein_coding	Up
FAM72B	122.51	0.701326	0.00135373	0.00786288	ENSG00000188610.12	protein_coding	Up
RPA3	690.139	0.700715	1.36454e-05	0.000144782	ENSG00000106399.11	protein_coding	Up
CTD-2545M3.6	162.939	0.699244	0.00103161	0.00628931	ENSG00000142539.9	protein_coding	Up
IFNL2	78.5415	0.699147	0.0112101	0.044513	ENSG00000183709.8	protein_coding	Up
GXYLT1	318.136	0.699092	0.00114957	0.00689078	ENSG00000151233.11	protein_coding	Up
TAF15	766.302	0.698984	0.00107239	0.0064929	ENSG00000270647.6	protein_coding	Up
IFIT3	1618.62	0.69848	0.00114279	0.00686273	ENSG00000119917.15	protein_coding	Up
WDR72	1233.75	0.698308	0.00126606	0.00745026	ENSG00000166415.15	protein_coding	Up
ZNF260	251.524	0.698308	0.00293252	0.0148802	ENSG00000254004.7	protein_coding	Up
GNPNAT1	1522.75	0.697862	1.08757e-06	1.50755e-05	ENSG00000100522.10	protein_coding	Up
CHIC1	350.219	0.69781	0.0017285	0.00962836	ENSG00000204116.11	protein_coding	Up
GOLPH3L	781.34	0.697697	1.09891e-06	1.52235e-05	ENSG00000143457.11	protein_coding	Up
C8orf44-SGK3	100.858	0.696963	0.00760591	0.0324765	ENSG00000288602.1	protein_coding	Up
LCOR	705.782	0.696748	0.00165723	0.00931537	ENSG00000196233.14	protein_coding	Up
NFIX	400.352	0.696568	0.000138828	0.00111984	ENSG00000008441.18	protein_coding	Up
FAM72D	87.0391	0.695654	0.00463607	0.0215955	ENSG00000215784.6	protein_coding	Up
MPHOSPH9	527.955	0.695391	0.00110725	0.00667915	ENSG00000051825.15	protein_coding	Up
C12orf4	215.679	0.695236	0.00133653	0.0077867	ENSG00000047621.12	protein_coding	Up
KATNAL1	339.274	0.694703	0.0013412	0.00780796	ENSG00000102781.14	protein_coding	Up
EME1	947.108	0.694699	1.97421e-05	0.000201424	ENSG00000154920.15	protein_coding	Up
SCN9A	320.989	0.694693	0.00656581	0.0288053	ENSG00000169432.18	protein_coding	Up
INTU	97.5024	0.694539	0.00885693	0.0367334	ENSG00000164066.13	protein_coding	Up
RWDD4	284.648	0.694129	0.000352368	0.00253208	ENSG00000182552.15	protein_coding	Up
ZFHX4	103.574	0.693982	0.00407735	0.0194577	ENSG00000091656.19	protein_coding	Up
CEP44	204.065	0.69388	0.00575176	0.0258343	ENSG00000164118.13	protein_coding	Up
POLE	1526.1	0.693685	0.000188294	0.00146705	ENSG00000177084.18	protein_coding	Up
CASP3	359.154	0.693467	0.000330098	0.00239465	ENSG00000164305.19	protein_coding	Up
YOD1	340.838	0.693394	0.00403399	0.019299	ENSG00000180667.11	protein_coding	Up
RP11-603J24.9	3069.49	0.693178	0.000252034	0.00189452	ENSG00000257411.2	protein_coding	Up
MFAP3	696.103	0.693071	4.28539e-05	0.0003999	ENSG00000037749.13	protein_coding	Up
C11orf24	890.349	0.692833	0.000271371	0.00201797	ENSG00000171067.11	protein_coding	Up
B3GLCT	246.854	0.692788	0.000328471	0.00238436	ENSG00000187676.8	protein_coding	Up
PPA1	2729.3	0.692738	9.2943e-08	1.59879e-06	ENSG00000180817.12	protein_coding	Up
FRS2	333.78	0.692524	0.00193654	0.010543	ENSG00000166225.9	protein_coding	Up
ECT2	2283.92	0.692454	0.00160371	0.0090614	ENSG00000114346.14	protein_coding	Up
HSPB8	424.24	0.692242	2.64098e-05	0.000261172	ENSG00000152137.8	protein_coding	Up
HMGN1	2863.65	0.691898	5.74698e-08	1.02486e-06	ENSG00000205581.11	protein_coding	Up
TFCP2L1	328.935	0.691833	6.8875e-05	0.000605845	ENSG00000115112.8	protein_coding	Up
API5	2432.24	0.691704	0.000199672	0.00154254	ENSG00000166181.13	protein_coding	Up
DTX3L	1136.77	0.691574	6.73143e-06	7.66947e-05	ENSG00000163840.10	protein_coding	Up
TDG	663.127	0.69134	2.32031e-05	0.000232682	ENSG00000139372.15	protein_coding	Up
AATF	466.037	0.691307	0.00778021	0.0330311	ENSG00000275700.6	protein_coding	Up
TIMM21	480.453	0.691237	6.36282e-06	7.29679e-05	ENSG00000075336.12	protein_coding	Up
CSTF3	812.665	0.691229	1.43674e-05	0.000151318	ENSG00000176102.13	protein_coding	Up
ELAC1	105.023	0.69115	0.00354191	0.0173329	ENSG00000141642.9	protein_coding	Up
TIGD2	238.43	0.690944	0.0010003	0.0061295	ENSG00000180346.4	protein_coding	Up
H2AZ2	4297.64	0.690562	5.0829e-08	9.13563e-07	ENSG00000105968.19	protein_coding	Up
NCAPD2	4103.03	0.690472	2.08308e-05	0.000211964	ENSG00000010292.13	protein_coding	Up
SEPHS1	1660.61	0.689745	9.43736e-06	0.000104098	ENSG00000086475.15	protein_coding	Up
RNF138	229.411	0.689736	0.000287133	0.00211862	ENSG00000134758.14	protein_coding	Up
BMPR1B	569.016	0.689602	0.00101853	0.00622454	ENSG00000138696.11	protein_coding	Up
PAX9	162.868	0.689458	0.00137334	0.00795449	ENSG00000198807.13	protein_coding	Up
HAT1	607.539	0.689453	0.00108246	0.00655213	ENSG00000128708.13	protein_coding	Up
CDNF	134.772	0.688416	0.00223605	0.0118819	ENSG00000185267.10	protein_coding	Up
SLITRK5	84.2803	0.687869	0.00716163	0.0309263	ENSG00000165300.8	protein_coding	Up
ABHD11	238.347	0.687813	0.000586798	0.00392409	ENSG00000106077.19	protein_coding	Up
DDX58	777.732	0.687676	0.000967098	0.00596125	ENSG00000107201.11	protein_coding	Up
MEIOC	493.684	0.68766	0.000371203	0.00264827	ENSG00000180336.18	protein_coding	Up
PA2G4	5516.61	0.687564	0.000107012	0.000887325	ENSG00000170515.14	protein_coding	Up
ZNF101	132.014	0.687383	0.00245842	0.0128484	ENSG00000181896.12	protein_coding	Up
TNFRSF11A	204.918	0.687369	0.0004125	0.00290479	ENSG00000141655.17	protein_coding	Up
BRMS1L	296.044	0.687315	0.000412708	0.00290536	ENSG00000100916.14	protein_coding	Up
ANAPC4	233.083	0.687017	0.00578226	0.0259458	ENSG00000053900.11	protein_coding	Up
PANK3	1597.02	0.686803	0.00273707	0.0140602	ENSG00000120137.7	protein_coding	Up
LRRC8C	196.948	0.686112	0.000449965	0.00313379	ENSG00000171488.15	protein_coding	Up
SYNPO2	294.243	0.685608	0.000394205	0.00278972	ENSG00000172403.11	protein_coding	Up
SRSF2	4967	0.685188	9.2819e-08	1.59786e-06	ENSG00000161547.17	protein_coding	Up
CTD-2510F5.6	325.363	0.684741	8.14769e-05	0.000701832	ENSG00000265303.1	protein_coding	Up
ALG6	180.407	0.684463	0.0011235	0.00675934	ENSG00000088035.18	protein_coding	Up
ZNF416	102.489	0.684219	0.00491899	0.0226551	ENSG00000083817.9	protein_coding	Up
TADA2A	276.948	0.684134	0.000291502	0.00214467	ENSG00000276234.5	protein_coding	Up
MEGF6	192.855	0.683484	0.00033373	0.00241793	ENSG00000162591.16	protein_coding	Up
YWHAZ	17048.8	0.682702	2.60341e-08	4.93955e-07	ENSG00000164924.18	protein_coding	Up
RWDD2B	353.296	0.682173	3.37167e-05	0.000322822	ENSG00000156253.7	protein_coding	Up
RP5-967N21.13	1552.22	0.682152	3.58079e-06	4.34642e-05	ENSG00000286235.1	protein_coding	Up
KIAA0895	399.366	0.682042	0.000679348	0.00444289	ENSG00000164542.13	protein_coding	Up
PSMC1	3311.53	0.681988	6.12558e-08	1.08644e-06	ENSG00000100764.14	protein_coding	Up
EIF4E	929.369	0.681387	1.10501e-05	0.000119691	ENSG00000151247.13	protein_coding	Up
NEMP1	790.118	0.680977	4.05158e-06	4.8636e-05	ENSG00000166881.10	protein_coding	Up
SMC2	726.68	0.680697	0.00131534	0.00769662	ENSG00000136824.19	protein_coding	Up
ANKMY2	308.133	0.68049	0.00181582	0.0100243	ENSG00000106524.9	protein_coding	Up
MGME1	840.995	0.679648	9.64942e-06	0.00010613	ENSG00000125871.14	protein_coding	Up
EXOSC3	684.106	0.679335	2.43321e-06	3.07945e-05	ENSG00000107371.14	protein_coding	Up
MRPL42	826.22	0.678479	4.82835e-05	0.000444216	ENSG00000198015.14	protein_coding	Up
AHNAK	8891.02	0.678458	3.40591e-08	6.34104e-07	ENSG00000124942.14	protein_coding	Up
VRK2	425.195	0.678424	0.000289751	0.00213383	ENSG00000028116.18	protein_coding	Up
SLC35G1	314.85	0.67802	6.03778e-05	0.000542145	ENSG00000176273.15	protein_coding	Up
ING2	143.794	0.676301	0.00217545	0.0116194	ENSG00000168556.7	protein_coding	Up
CFHR1	90.0322	0.676082	0.00763273	0.0325667	ENSG00000244414.7	protein_coding	Up
TRIM59	867.204	0.675243	0.000310208	0.00226185	ENSG00000213186.8	protein_coding	Up
FGFR4	1003.14	0.675175	3.09381e-05	0.000299216	ENSG00000160867.15	protein_coding	Up
C21orf58	177.962	0.674905	0.000862383	0.0054211	ENSG00000160298.18	protein_coding	Up
PIF1	203.957	0.674625	0.000545097	0.0036892	ENSG00000140451.13	protein_coding	Up
PHLPP2	938.815	0.674606	6.77539e-05	0.000597825	ENSG00000040199.18	protein_coding	Up
RGS3	629.053	0.674519	0.000420724	0.00295451	ENSG00000138835.22	protein_coding	Up
VBP1	969.536	0.674464	7.06473e-05	0.000619765	ENSG00000155959.12	protein_coding	Up
ZC4H2	152.997	0.674247	0.00370396	0.0179494	ENSG00000126970.16	protein_coding	Up
FAM217B	266.008	0.67419	0.00450014	0.0211004	ENSG00000196227.11	protein_coding	Up
MIGA1	328.446	0.674001	0.00171416	0.0095647	ENSG00000180488.15	protein_coding	Up
HOMER1	182.992	0.673596	0.00907443	0.0374519	ENSG00000152413.15	protein_coding	Up
HPRT1	1042.41	0.673188	6.49671e-06	7.42425e-05	ENSG00000165704.15	protein_coding	Up
HOXB13	342.464	0.67283	0.000712481	0.00463042	ENSG00000159184.8	protein_coding	Up
MLH1	1237.69	0.671864	7.15298e-06	8.09726e-05	ENSG00000076242.16	protein_coding	Up
METTL4	139.869	0.671717	0.00949132	0.0388218	ENSG00000101574.15	protein_coding	Up
EREG	630.732	0.671639	0.000465267	0.00322664	ENSG00000124882.4	protein_coding	Up
RSRC1	390.106	0.671344	0.00142427	0.00819546	ENSG00000174891.14	protein_coding	Up
HACD2	1966.94	0.671074	1.0594e-05	0.000115188	ENSG00000206527.10	protein_coding	Up
EFR3A	1650.59	0.670754	0.000270536	0.00201241	ENSG00000132294.15	protein_coding	Up
SRSF10	1724.76	0.670652	9.36976e-05	0.000788952	ENSG00000188529.15	protein_coding	Up
FAAP24	190.966	0.669983	0.000992057	0.00608828	ENSG00000131944.10	protein_coding	Up
ORC3	333.497	0.669547	0.00407995	0.0194658	ENSG00000135336.16	protein_coding	Up
SNRNP25	825.283	0.669262	4.7093e-05	0.000434839	ENSG00000161981.11	protein_coding	Up
RND3	400.299	0.668845	0.00446183	0.0209509	ENSG00000115963.14	protein_coding	Up
CD47	1040.95	0.668554	4.60757e-06	5.44771e-05	ENSG00000196776.17	protein_coding	Up
TRIML2	249.06	0.668397	0.000152442	0.00121676	ENSG00000179046.9	protein_coding	Up
NUDT6	584.935	0.667622	0.000584971	0.00391306	ENSG00000170917.14	protein_coding	Up
CAPZA2	2677.21	0.667583	7.10989e-05	0.000622531	ENSG00000198898.14	protein_coding	Up
ZNF326	499.345	0.667262	0.00176378	0.00979384	ENSG00000162664.17	protein_coding	Up
SELENOH	740.106	0.667137	7.22886e-05	0.00063005	ENSG00000211450.10	protein_coding	Up
RAB18	1540.47	0.666956	0.00062329	0.00413654	ENSG00000099246.18	protein_coding	Up
SPATA33	172.54	0.666945	0.00143877	0.00826641	ENSG00000167523.15	protein_coding	Up
PLAGL2	612.559	0.66681	1.50223e-05	0.000157417	ENSG00000126003.7	protein_coding	Up
RSPH10B	209.218	0.666761	0.000572171	0.00384771	ENSG00000155026.16	protein_coding	Up
PCNA	6312.41	0.666467	1.95369e-06	2.55613e-05	ENSG00000132646.11	protein_coding	Up
RHNO1	797.267	0.666393	2.65373e-05	0.000262319	ENSG00000171792.11	protein_coding	Up
RP11-745O10.4	1027.36	0.666178	8.84423e-05	0.000749676	ENSG00000228144.2	protein_coding	Up
H4C9	686.484	0.666165	9.62862e-05	0.000808765	ENSG00000276180.1	protein_coding	Up
BDH1	73.9536	0.666131	0.0121767	0.0476797	ENSG00000161267.12	protein_coding	Up
RARA	556.803	0.665716	6.89692e-05	0.000606207	ENSG00000131759.18	protein_coding	Up
CDH24	147.296	0.665135	0.00192757	0.0105016	ENSG00000139880.20	protein_coding	Up
CEP131	339.137	0.66505	0.000131712	0.00106659	ENSG00000141577.14	protein_coding	Up
SLC7A6	1613.82	0.664241	4.425e-07	6.66786e-06	ENSG00000103064.15	protein_coding	Up
RNFT1	295.993	0.663985	0.000307985	0.0022478	ENSG00000189050.16	protein_coding	Up
ANTXR2	133.384	0.663686	0.0053292	0.0242028	ENSG00000163297.18	protein_coding	Up
TSEN2	385.399	0.662777	4.48427e-05	0.000416925	ENSG00000154743.19	protein_coding	Up
RCAN1	320.732	0.662636	0.000187898	0.00146446	ENSG00000159200.18	protein_coding	Up
INTS12	259.024	0.661487	0.000206401	0.00158808	ENSG00000138785.15	protein_coding	Up
XRCC4	146.794	0.660688	0.00886515	0.0367608	ENSG00000152422.16	protein_coding	Up
AQP3	1874.39	0.660517	6.63463e-05	0.000587675	ENSG00000165272.16	protein_coding	Up
PROSER3	681.793	0.659694	0.000134849	0.00109005	ENSG00000167595.15	protein_coding	Up
SLC30A6	920.705	0.659358	9.65487e-05	0.000810569	ENSG00000152683.14	protein_coding	Up
ME2	906.161	0.659162	5.5215e-06	6.41899e-05	ENSG00000082212.13	protein_coding	Up
UCHL5	765.247	0.658744	0.00122869	0.00727344	ENSG00000116750.14	protein_coding	Up
SMC4	1781.23	0.658322	0.00159466	0.00901469	ENSG00000113810.16	protein_coding	Up
CDIN1	186.812	0.65828	0.00176844	0.00981566	ENSG00000186073.14	protein_coding	Up
C1orf131	346.516	0.657573	0.000196161	0.00152005	ENSG00000143633.13	protein_coding	Up
HLA-DMB	532.863	0.656885	0.000972645	0.00598736	ENSG00000242574.9	protein_coding	Up
SORD	934.927	0.656295	9.09232e-05	0.000768424	ENSG00000140263.15	protein_coding	Up
ETV1	226.087	0.656052	0.00371742	0.0180031	ENSG00000006468.14	protein_coding	Up
ZFYVE16	550.23	0.655655	0.00291168	0.0148007	ENSG00000039319.17	protein_coding	Up
FARSB	1040.65	0.655257	2.85188e-06	3.53874e-05	ENSG00000116120.11	protein_coding	Up
SERPINE1	1800.23	0.654456	6.67213e-05	0.000590082	ENSG00000106366.9	protein_coding	Up
STX12	529.04	0.653411	2.4123e-05	0.000240936	ENSG00000117758.14	protein_coding	Up
MTHFD1	4240.5	0.653401	6.07879e-06	7.00272e-05	ENSG00000100714.17	protein_coding	Up
STK38	1226.32	0.653188	1.46543e-06	1.96803e-05	ENSG00000112079.9	protein_coding	Up
ARHGEF38	160.727	0.653131	0.00130165	0.00763018	ENSG00000236699.9	protein_coding	Up
ANP32E	1904.23	0.652933	0.00116909	0.0069858	ENSG00000143401.15	protein_coding	Up
ITGA6	1614.14	0.652804	0.000149689	0.00119856	ENSG00000091409.16	protein_coding	Up
RAB3IP	428.733	0.652573	0.00349608	0.0171788	ENSG00000127328.22	protein_coding	Up
SACM1L	549.952	0.651982	0.0013403	0.00780467	ENSG00000211456.13	protein_coding	Up
ATPAF1	964.979	0.650933	7.56019e-06	8.51183e-05	ENSG00000123472.12	protein_coding	Up
CRYBG1	280.065	0.650888	0.000295382	0.00216689	ENSG00000112297.18	protein_coding	Up
FANCG	740.249	0.650791	0.000565011	0.00380741	ENSG00000221829.10	protein_coding	Up
PPHLN1	936.397	0.650483	8.11328e-05	0.000699395	ENSG00000134283.18	protein_coding	Up
TUBB3	4224.54	0.650301	0.000156566	0.00124533	ENSG00000258947.8	protein_coding	Up
ZSCAN5A	113.671	0.649322	0.00499966	0.0229526	ENSG00000131848.10	protein_coding	Up
RBAK-RBAKDN	139.148	0.648841	0.00158861	0.00899161	ENSG00000272968.5	protein_coding	Up
MDM1	201.592	0.647953	0.0032953	0.0163719	ENSG00000111554.15	protein_coding	Up
PRKAA1	1335.84	0.647652	0.00135573	0.00786849	ENSG00000132356.11	protein_coding	Up
OAS2	347.506	0.646655	0.000128592	0.00104614	ENSG00000111335.14	protein_coding	Up
MTARC1	227.615	0.646346	0.00138131	0.00799016	ENSG00000186205.13	protein_coding	Up
SSX2IP	368.288	0.646171	0.00492415	0.0226743	ENSG00000117155.17	protein_coding	Up
ANAPC13	907.566	0.645683	6.4403e-06	7.36717e-05	ENSG00000129055.13	protein_coding	Up
CCZ1	624.812	0.645574	1.19396e-05	0.000128171	ENSG00000122674.12	protein_coding	Up
SAAL1	474.28	0.645204	3.85614e-05	0.000364007	ENSG00000166788.10	protein_coding	Up
HNF4A	880.007	0.64487	0.000140698	0.00113332	ENSG00000101076.18	protein_coding	Up
LYRM1	479.438	0.644672	2.98086e-05	0.000290012	ENSG00000102897.10	protein_coding	Up
NUP54	335.085	0.644585	0.00109297	0.00660698	ENSG00000138750.15	protein_coding	Up
KIF22	1364.31	0.644195	0.000642536	0.00423855	ENSG00000079616.13	protein_coding	Up
BORCS7	461.2	0.643984	0.000217864	0.00166395	ENSG00000166275.16	protein_coding	Up
ATP13A3	2046.67	0.643156	0.0019133	0.0104339	ENSG00000133657.16	protein_coding	Up
JPT1	5466.23	0.642284	1.52006e-05	0.000159139	ENSG00000189159.16	protein_coding	Up
B3GNT3	1182.72	0.642237	8.71159e-05	0.00073953	ENSG00000179913.11	protein_coding	Up
MYZAP	183.405	0.642175	0.00126495	0.00744755	ENSG00000263155.6	protein_coding	Up
PPP2CA	3430.69	0.64206	2.88062e-07	4.49487e-06	ENSG00000113575.10	protein_coding	Up
PBX3	274.626	0.642028	0.000184542	0.00144027	ENSG00000167081.18	protein_coding	Up
COQ2	425.451	0.641958	0.000821413	0.00521087	ENSG00000173085.15	protein_coding	Up
SLC7A6OS	1191.16	0.641674	1.89893e-06	2.49019e-05	ENSG00000103061.13	protein_coding	Up
GDF11	362.388	0.641541	9.26333e-05	0.000781431	ENSG00000135414.10	protein_coding	Up
TMEM14A	650.266	0.641508	7.21412e-05	0.000629245	ENSG00000096092.6	protein_coding	Up
CFH	4187.15	0.641505	0.00574145	0.0258032	ENSG00000000971.16	protein_coding	Up
ZNF620	80.8299	0.641131	0.0120948	0.0474568	ENSG00000177842.12	protein_coding	Up
HNRNPR	3805.45	0.641075	2.4534e-05	0.000244526	ENSG00000125944.21	protein_coding	Up
THAP5	280.879	0.640966	0.0126379	0.049082	ENSG00000177683.14	protein_coding	Up
PPIL1	953.35	0.64082	0.000106628	0.000885115	ENSG00000137168.8	protein_coding	Up
CCDC113	292.446	0.640758	0.000182358	0.00142566	ENSG00000103021.9	protein_coding	Up
BTN3A3	127.707	0.640159	0.00371402	0.0179943	ENSG00000111801.16	protein_coding	Up
SLC25A19	368.802	0.640111	0.00295225	0.0149593	ENSG00000125454.12	protein_coding	Up
PSMB9	185.836	0.639497	0.00302263	0.0152628	ENSG00000240065.8	protein_coding	Up
TRA2B	2712.17	0.639246	6.9059e-07	9.94066e-06	ENSG00000136527.18	protein_coding	Up
CCDC175	104.853	0.639235	0.00811157	0.0342072	ENSG00000151838.12	protein_coding	Up
TMX4	1305.83	0.63845	1.004e-05	0.000109949	ENSG00000125827.9	protein_coding	Up
SERBP1	4466.35	0.63825	2.92847e-06	3.62394e-05	ENSG00000142864.15	protein_coding	Up
GAS2L3	251.538	0.63705	0.0023788	0.0124922	ENSG00000139354.11	protein_coding	Up
AJUBA	2436.92	0.636999	3.51987e-06	4.28157e-05	ENSG00000129474.16	protein_coding	Up
CAMK2D	953.224	0.636799	7.96425e-05	0.000688628	ENSG00000145349.18	protein_coding	Up
KLF4	394.045	0.63675	0.000245132	0.00185231	ENSG00000136826.15	protein_coding	Up
BTAF1	589.367	0.636576	0.0049971	0.0229521	ENSG00000095564.14	protein_coding	Up
HAUS2	469.702	0.636545	3.88126e-05	0.000366226	ENSG00000137814.12	protein_coding	Up
KATNBL1	521.809	0.636444	0.000534092	0.00363011	ENSG00000134152.11	protein_coding	Up
TASP1	244.756	0.636018	0.000282557	0.00208891	ENSG00000089123.16	protein_coding	Up
EIF4EBP2	2890.46	0.635933	1.44574e-06	1.94503e-05	ENSG00000148730.7	protein_coding	Up
RERG	310.537	0.635888	0.000158488	0.0012593	ENSG00000134533.6	protein_coding	Up
AP1S2	281.157	0.635525	0.000909206	0.005664	ENSG00000182287.15	protein_coding	Up
ZNF480	279.959	0.635363	0.00280698	0.0143644	ENSG00000198464.14	protein_coding	Up
MINDY3	251.758	0.635338	0.00163611	0.00922164	ENSG00000148481.14	protein_coding	Up
ZRANB2	530.31	0.633634	0.00322931	0.0161	ENSG00000132485.14	protein_coding	Up
MYEOV	1431.66	0.633459	1.08365e-05	0.000117657	ENSG00000172927.8	protein_coding	Up
METTL7B	252.681	0.63339	0.00117466	0.00700994	ENSG00000170439.7	protein_coding	Up
DPY19L3	580.024	0.633028	0.00442723	0.020827	ENSG00000178904.19	protein_coding	Up
LLPH	785.639	0.63256	0.00140565	0.00810465	ENSG00000139233.7	protein_coding	Up
DBF4	325.169	0.631373	0.00201293	0.0108785	ENSG00000006634.8	protein_coding	Up
CMC2	1045.82	0.63136	6.06155e-06	6.98991e-05	ENSG00000103121.9	protein_coding	Up
LSM11	207.951	0.630992	0.000947304	0.00586297	ENSG00000155858.6	protein_coding	Up
MYH10	1609.1	0.630965	3.32626e-05	0.000319803	ENSG00000133026.13	protein_coding	Up
ARHGAP19	253.388	0.630146	0.000731218	0.0047253	ENSG00000213390.11	protein_coding	Up
ARHGEF39	814.882	0.629471	0.000501594	0.0034389	ENSG00000137135.18	protein_coding	Up
CASP6	306.765	0.629368	0.000358347	0.00256778	ENSG00000138794.10	protein_coding	Up
TGS1	381.062	0.629182	0.00200389	0.0108424	ENSG00000137574.11	protein_coding	Up
GPN3	538.737	0.628863	3.09847e-05	0.00029954	ENSG00000111231.9	protein_coding	Up
VMA21	1451.13	0.628725	3.23771e-05	0.000311683	ENSG00000160131.14	protein_coding	Up
VAV3	299.026	0.628437	0.0016049	0.00906584	ENSG00000134215.16	protein_coding	Up
CHD1L	1260.64	0.62841	3.77859e-06	4.57194e-05	ENSG00000131778.19	protein_coding	Up
FZD3	311.464	0.62841	0.00187252	0.0102715	ENSG00000104290.11	protein_coding	Up
SRSF3	6414.27	0.62839	2.51464e-06	3.17022e-05	ENSG00000112081.17	protein_coding	Up
INPP4B	461.72	0.627963	0.00784678	0.0332379	ENSG00000109452.12	protein_coding	Up
ATF5	1114.7	0.627713	0.000226748	0.00172661	ENSG00000169136.12	protein_coding	Up
CUL2	568.213	0.627132	0.00326235	0.0162293	ENSG00000108094.16	protein_coding	Up
PHACTR2	341.245	0.627101	0.0126626	0.0491659	ENSG00000112419.14	protein_coding	Up
XPO4	567.96	0.627045	0.00149688	0.00855082	ENSG00000132953.17	protein_coding	Up
RASSF3	955.593	0.626562	1.13925e-05	0.000122933	ENSG00000153179.13	protein_coding	Up
CROT	274.807	0.626449	0.00528085	0.0240157	ENSG00000005469.12	protein_coding	Up
R3HCC1L	225.552	0.626287	0.0125726	0.0488947	ENSG00000166024.14	protein_coding	Up
SMCHD1	448.096	0.626081	0.0128378	0.0496641	ENSG00000101596.16	protein_coding	Up
RTN4IP1	264.549	0.625393	0.000524063	0.00356619	ENSG00000130347.13	protein_coding	Up
MSH6	2149.17	0.624357	0.000409143	0.00288496	ENSG00000116062.17	protein_coding	Up
TARDBP	3509.72	0.624164	1.8406e-05	0.000188804	ENSG00000120948.19	protein_coding	Up
CLMN	1531.21	0.62398	4.97152e-06	5.83905e-05	ENSG00000165959.12	protein_coding	Up
CPM	1089.67	0.623886	4.56079e-05	0.000423189	ENSG00000135678.12	protein_coding	Up
HSPA4L	331.779	0.623832	0.00635929	0.0280773	ENSG00000164070.12	protein_coding	Up
UBA3	722.156	0.623783	0.000121253	0.000992443	ENSG00000144744.17	protein_coding	Up
SLC35B3	295.754	0.622993	0.000979918	0.00602402	ENSG00000124786.12	protein_coding	Up
PRRG1	263.228	0.622722	0.00195461	0.0106262	ENSG00000130962.18	protein_coding	Up
HAUS7	441.589	0.622605	0.000461834	0.00320575	ENSG00000213397.12	protein_coding	Up
PPA2	1072.57	0.622401	8.0399e-05	0.000694118	ENSG00000138777.20	protein_coding	Up
CACNG4	145.05	0.622159	0.00994373	0.0402828	ENSG00000075461.6	protein_coding	Up
MCL1	4945.16	0.622153	3.30607e-06	4.03224e-05	ENSG00000143384.14	protein_coding	Up
ITGB3BP	493.339	0.622142	7.89566e-05	0.000683473	ENSG00000142856.17	protein_coding	Up
TUBGCP5	541.843	0.621989	0.00119564	0.00710472	ENSG00000275835.5	protein_coding	Up
CCN1	502.865	0.621408	0.000601934	0.00400541	ENSG00000142871.18	protein_coding	Up
OVOL2	489	0.621404	5.24906e-05	0.000479063	ENSG00000125850.11	protein_coding	Up
RHOB	1621.78	0.620829	8.70371e-05	0.000739501	ENSG00000143878.10	protein_coding	Up
BDNF	752.021	0.619846	0.000216179	0.00165329	ENSG00000176697.20	protein_coding	Up
LIN7C	549.737	0.619296	0.00230949	0.0121926	ENSG00000148943.12	protein_coding	Up
SLC29A1	958.487	0.618699	0.000541848	0.00367081	ENSG00000112759.19	protein_coding	Up
TREX2	446.831	0.61867	0.000597233	0.00398341	ENSG00000183479.13	protein_coding	Up
ZNF827	179.447	0.618611	0.0029421	0.0149188	ENSG00000151612.18	protein_coding	Up
SMIM13	394.836	0.618377	0.000694842	0.00452996	ENSG00000224531.6	protein_coding	Up
CHTF18	390.654	0.618079	0.000342957	0.00247301	ENSG00000127586.17	protein_coding	Up
SFXN1	2490.36	0.618041	4.90675e-06	5.76891e-05	ENSG00000164466.13	protein_coding	Up
ZNF462	176.682	0.617429	0.0050058	0.0229716	ENSG00000148143.13	protein_coding	Up
SRSF7	2644.38	0.617235	2.57838e-06	3.24164e-05	ENSG00000115875.19	protein_coding	Up
MSH3	396.331	0.616944	0.0030874	0.0155315	ENSG00000113318.11	protein_coding	Up
PDE12	623.556	0.616886	9.70209e-05	0.000814234	ENSG00000174840.9	protein_coding	Up
EBNA1BP2	1899.05	0.616366	1.68918e-05	0.000175136	ENSG00000117395.13	protein_coding	Up
MRPL19	1319.86	0.616174	0.000119456	0.000980544	ENSG00000115364.14	protein_coding	Up
TCOF1	2310.14	0.616126	0.00023788	0.00180416	ENSG00000070814.22	protein_coding	Up
BAG2	583.247	0.61571	0.000357922	0.00256561	ENSG00000112208.11	protein_coding	Up
C6orf141	318.87	0.614829	0.00102375	0.00625311	ENSG00000197261.11	protein_coding	Up
RNF43	1950.81	0.614432	4.04106e-06	4.85608e-05	ENSG00000108375.13	protein_coding	Up
SCARA3	1397.57	0.614246	0.000808883	0.00514281	ENSG00000168077.14	protein_coding	Up
URB2	757.945	0.613662	0.000572028	0.00384771	ENSG00000135763.10	protein_coding	Up
HLA-F	90.3475	0.613618	0.0124557	0.0485064	ENSG00000204642.14	protein_coding	Up
PTBP3	4429.91	0.6136	0.0019814	0.0107513	ENSG00000119314.16	protein_coding	Up
KCNH3	121.546	0.613114	0.00739118	0.0317138	ENSG00000135519.8	protein_coding	Up
POP1	452.991	0.612083	0.000167804	0.0013232	ENSG00000104356.11	protein_coding	Up
RNLS	166.305	0.612002	0.00440588	0.0207606	ENSG00000184719.12	protein_coding	Up
CLN6	1633.96	0.610907	8.70901e-05	0.00073953	ENSG00000128973.13	protein_coding	Up
SCYL3	326.865	0.610605	0.00140554	0.00810465	ENSG00000000457.14	protein_coding	Up
PSME2	1857.23	0.610056	1.76341e-05	0.000181871	ENSG00000100911.16	protein_coding	Up
BTBD10	584.644	0.609945	0.000148241	0.00118947	ENSG00000148925.11	protein_coding	Up
CMPK1	2359.92	0.609719	0.000101435	0.000846615	ENSG00000162368.14	protein_coding	Up
TRUB1	884.237	0.609237	0.000120297	0.000986381	ENSG00000165832.6	protein_coding	Up
GPATCH2	259.777	0.608943	0.00780555	0.0331247	ENSG00000092978.11	protein_coding	Up
GLA	2114.05	0.608854	0.000162913	0.00128864	ENSG00000102393.14	protein_coding	Up
RPAP3	505.181	0.608552	0.00750228	0.032112	ENSG00000005175.10	protein_coding	Up
SS18L2	250.511	0.608169	0.000799929	0.0051015	ENSG00000008324.12	protein_coding	Up
MFSD8	220.06	0.607642	0.011176	0.0443929	ENSG00000164073.11	protein_coding	Up
ALG5	401.381	0.607198	0.000390312	0.00276474	ENSG00000120697.10	protein_coding	Up
ISOC1	377.132	0.607174	0.000296141	0.00217176	ENSG00000066583.12	protein_coding	Up
TRAPPC6B	315.903	0.606908	0.0112773	0.0447365	ENSG00000182400.15	protein_coding	Up
TMED8	769.701	0.60674	0.000339087	0.0024482	ENSG00000100580.8	protein_coding	Up
USP6NL	487.76	0.60658	0.000298119	0.00218346	ENSG00000148429.14	protein_coding	Up
PSMD5	1351.96	0.606332	8.34299e-06	9.30147e-05	ENSG00000095261.14	protein_coding	Up
ZNF75A	191.582	0.606264	0.0034984	0.0171829	ENSG00000162086.16	protein_coding	Up
SNRK	229.664	0.606247	0.00576578	0.025882	ENSG00000163788.14	protein_coding	Up
PNRC2	738.157	0.606111	0.00269369	0.0138779	ENSG00000189266.13	protein_coding	Up
BOLA3	365.209	0.606082	0.00127022	0.00747086	ENSG00000163170.12	protein_coding	Up
WDR44	403.495	0.605449	0.000762233	0.00489526	ENSG00000131725.14	protein_coding	Up
BMT2	167.135	0.604639	0.012051	0.0473092	ENSG00000164603.12	protein_coding	Up
PITRM1	2539.59	0.604604	7.42647e-05	0.000645795	ENSG00000107959.17	protein_coding	Up
SPRY1	227.584	0.603485	0.00115426	0.00691345	ENSG00000164056.11	protein_coding	Up
MRE11	459.094	0.60339	0.00484278	0.0223628	ENSG00000020922.13	protein_coding	Up
SAR1A	2791.07	0.602647	5.03762e-06	5.89965e-05	ENSG00000079332.15	protein_coding	Up
TMX1	1230.89	0.601509	0.000117025	0.00096197	ENSG00000139921.13	protein_coding	Up
CDCA4	840.258	0.601175	0.0010854	0.00656644	ENSG00000170779.11	protein_coding	Up
SLF2	554.36	0.600727	0.00528688	0.0240345	ENSG00000119906.13	protein_coding	Up
HNRNPDL	3390.77	0.599861	0.000151933	0.00121313	ENSG00000152795.18	protein_coding	Up
TCTN1	652.786	0.599372	4.48825e-05	0.000417126	ENSG00000204852.17	protein_coding	Up
CALM3	8403.94	0.599279	0.000138368	0.00111692	ENSG00000160014.17	protein_coding	Up
CCDC34	488.231	0.599034	0.00479157	0.0221666	ENSG00000109881.17	protein_coding	Up
RP11-205M20.8	836.828	0.598857	0.00314107	0.0157322	ENSG00000288684.1	protein_coding	Up
CCT5	7759.09	0.598529	4.3106e-06	5.14211e-05	ENSG00000150753.12	protein_coding	Up
UBTD2	543.894	0.598456	0.000177804	0.0013934	ENSG00000168246.6	protein_coding	Up
CABLES1	470.444	0.598288	0.00266219	0.0137393	ENSG00000134508.13	protein_coding	Up
IPO9	2663.54	0.598139	3.86369e-06	4.66502e-05	ENSG00000198700.10	protein_coding	Up
KCTD9	1192.19	0.598023	0.000265989	0.00198376	ENSG00000104756.16	protein_coding	Up
UTP6	1182.5	0.598014	3.57613e-05	0.000340672	ENSG00000108651.10	protein_coding	Up
CFL2	1799.19	0.597938	1.11229e-05	0.000120366	ENSG00000165410.15	protein_coding	Up
RB1	546.552	0.597802	0.00181944	0.0100419	ENSG00000139687.16	protein_coding	Up
CMTR2	471.844	0.597372	0.00657417	0.0288262	ENSG00000180917.18	protein_coding	Up
DNAJA1	6815.34	0.597031	3.74852e-05	0.000354728	ENSG00000086061.16	protein_coding	Up
ADAM15	2497.54	0.596708	0.000285361	0.00210896	ENSG00000143537.14	protein_coding	Up
MTMR2	1065.69	0.596694	0.000921341	0.00573003	ENSG00000087053.20	protein_coding	Up
ARHGEF37	205.312	0.596383	0.00175186	0.00974424	ENSG00000183111.12	protein_coding	Up
GEMIN4	1561.14	0.596185	0.000779749	0.00498952	ENSG00000179409.11	protein_coding	Up
NRAS	1065.1	0.595012	0.000715571	0.00464521	ENSG00000213281.5	protein_coding	Up
DCLRE1A	396.686	0.594817	0.00625713	0.0277226	ENSG00000198924.8	protein_coding	Up
DCLRE1C	240.421	0.594683	0.00858066	0.035789	ENSG00000152457.18	protein_coding	Up
GRSF1	1835.31	0.59444	1.69104e-05	0.000175193	ENSG00000132463.14	protein_coding	Up
TRAPPC13	304.347	0.594163	0.0082452	0.0346302	ENSG00000113597.18	protein_coding	Up
SIPA1L2	612.055	0.593704	6.18433e-05	0.000553585	ENSG00000116991.11	protein_coding	Up
TRAM1	8001.63	0.593672	9.36347e-05	0.000788713	ENSG00000067167.8	protein_coding	Up
CAMK1	327.543	0.592999	0.00173776	0.00967286	ENSG00000134072.11	protein_coding	Up
LRRC8B	256.736	0.59298	0.00842542	0.0352639	ENSG00000197147.15	protein_coding	Up
PPP1R3C	429.449	0.592217	0.000197857	0.00153008	ENSG00000119938.9	protein_coding	Up
AARS2	330.939	0.591891	0.00212341	0.0113893	ENSG00000124608.5	protein_coding	Up
CDC42BPG	178.978	0.591815	0.00435838	0.0205708	ENSG00000171219.9	protein_coding	Up
IL4I1	587.342	0.591665	0.000355488	0.00255049	ENSG00000104951.16	protein_coding	Up
SRSF1	6441.38	0.591643	8.52197e-06	9.47328e-05	ENSG00000136450.13	protein_coding	Up
TENT5A	687.645	0.591426	0.000648672	0.00427162	ENSG00000112773.16	protein_coding	Up
ARL2BP	1831.88	0.591001	5.85029e-05	0.000526987	ENSG00000102931.8	protein_coding	Up
TP53I11	2214.91	0.590677	0.00025186	0.00189384	ENSG00000175274.19	protein_coding	Up
SCAMP1	860.813	0.59049	0.00353826	0.0173227	ENSG00000085365.18	protein_coding	Up
CALM2	12848.4	0.590071	2.92185e-06	3.61772e-05	ENSG00000143933.19	protein_coding	Up
NKX3-1	220.721	0.589941	0.00136933	0.00793529	ENSG00000167034.10	protein_coding	Up
ERI1	636.893	0.589662	0.000444092	0.00309766	ENSG00000104626.15	protein_coding	Up
ZNF235	154.061	0.589533	0.01253	0.0487541	ENSG00000159917.17	protein_coding	Up
AAGAB	2041.31	0.588979	2.40337e-05	0.000240169	ENSG00000103591.13	protein_coding	Up
SCFD2	337.195	0.588953	0.00171313	0.0095614	ENSG00000184178.16	protein_coding	Up
TAF9B	526.177	0.588917	0.00288558	0.0146942	ENSG00000187325.5	protein_coding	Up
HAPLN3	119.036	0.588598	0.00664967	0.0290971	ENSG00000140511.12	protein_coding	Up
PPP1CC	3031.88	0.588279	6.10054e-06	7.01716e-05	ENSG00000186298.12	protein_coding	Up
ABCD3	1039.08	0.587965	0.00129919	0.00761968	ENSG00000117528.14	protein_coding	Up
HPF1	237.166	0.587768	0.00554575	0.0250518	ENSG00000056050.7	protein_coding	Up
TAF13	423.315	0.587065	0.000480446	0.00332182	ENSG00000197780.10	protein_coding	Up
TMEM97	3588.04	0.586995	5.98583e-05	0.000538347	ENSG00000109084.14	protein_coding	Up
SNX4	357.894	0.58679	0.00191261	0.0104339	ENSG00000114520.11	protein_coding	Up
CD74	151.631	0.586767	0.00722717	0.0311405	ENSG00000019582.16	protein_coding	Up
PDS5B	354.154	0.586333	0.00747068	0.0319948	ENSG00000083642.19	protein_coding	Up
PAICS	4359.91	0.585646	6.41208e-06	7.3496e-05	ENSG00000128050.9	protein_coding	Up
CASK	863.804	0.585449	0.00157732	0.00893217	ENSG00000147044.23	protein_coding	Up
PNP	2466.84	0.585301	0.000922972	0.00573568	ENSG00000198805.12	protein_coding	Up
MFSD2A	244.806	-0.585915	0.00179109	0.00990452	ENSG00000168389.18	protein_coding	Down
RPS21	2971.79	-0.586002	6.49268e-05	0.000577328	ENSG00000171858.18	protein_coding	Down
CXXC5	943.44	-0.586246	0.000637718	0.00421772	ENSG00000171604.12	protein_coding	Down
POLL	551.041	-0.586389	0.000649703	0.00427636	ENSG00000166169.17	protein_coding	Down
KCP	1183.16	-0.587503	0.000209975	0.00161124	ENSG00000135253.15	protein_coding	Down
OST4	1267.31	-0.587645	0.00021292	0.0016311	ENSG00000228474.6	protein_coding	Down
PPP1R26	1089.29	-0.587674	0.00033438	0.00242095	ENSG00000196422.11	protein_coding	Down
NPEPL1	1108.13	-0.587722	0.000115467	0.000951066	ENSG00000215440.12	protein_coding	Down
CEP295NL	899.726	-0.587982	0.000272889	0.00202727	ENSG00000178404.10	protein_coding	Down
ACVR1	598.676	-0.588069	7.81302e-05	0.000676832	ENSG00000115170.16	protein_coding	Down
PAOX	120.545	-0.588153	0.00740243	0.031745	ENSG00000148832.16	protein_coding	Down
TST	1357.53	-0.588157	0.000341469	0.00246306	ENSG00000128311.14	protein_coding	Down
C22orf23	123.898	-0.588366	0.00634796	0.0280381	ENSG00000128346.11	protein_coding	Down
CYTH2	2438.45	-0.588795	3.95032e-06	4.75955e-05	ENSG00000105443.15	protein_coding	Down
METRN	788.461	-0.589225	0.00126227	0.00743369	ENSG00000103260.9	protein_coding	Down
PINK1	1285.29	-0.58973	0.000347018	0.00249757	ENSG00000158828.8	protein_coding	Down
OSBPL5	325.773	-0.590017	0.00104521	0.00635866	ENSG00000021762.20	protein_coding	Down
JAG2	692.493	-0.590041	0.000176164	0.00138197	ENSG00000184916.9	protein_coding	Down
LRRC37B	154.042	-0.590122	0.00339386	0.0167994	ENSG00000185158.12	protein_coding	Down
GSN	1048.88	-0.590167	0.000278613	0.00206443	ENSG00000148180.21	protein_coding	Down
GRINA	2491.6	-0.590289	0.000592457	0.00395387	ENSG00000178719.17	protein_coding	Down
SH3TC1	372.586	-0.590303	0.000337357	0.00243802	ENSG00000125089.18	protein_coding	Down
SLC46A3	559.993	-0.590487	0.000151366	0.00120944	ENSG00000139508.15	protein_coding	Down
PRPF3	1609.37	-0.591136	1.21804e-05	0.000130572	ENSG00000117360.13	protein_coding	Down
YPEL5	1060.3	-0.591207	3.33277e-05	0.000320113	ENSG00000119801.13	protein_coding	Down
ZNF469	355.126	-0.591307	0.00122238	0.00724169	ENSG00000225614.4	protein_coding	Down
DPP7	1266.13	-0.591593	0.000159404	0.0012642	ENSG00000176978.14	protein_coding	Down
LAMB2	2745.93	-0.591777	2.93784e-05	0.000286559	ENSG00000172037.14	protein_coding	Down
PEX6	738.326	-0.591982	0.000232255	0.00176384	ENSG00000124587.14	protein_coding	Down
PLD6	154.926	-0.592335	0.00671016	0.0293134	ENSG00000179598.6	protein_coding	Down
PPT2	204.396	-0.592342	0.00199148	0.0107958	ENSG00000221988.13	protein_coding	Down
PGAP6	1199.29	-0.592461	0.000388459	0.00275503	ENSG00000129925.11	protein_coding	Down
MYO10	4126.63	-0.592541	1.96786e-06	2.57173e-05	ENSG00000145555.15	protein_coding	Down
TNFRSF10D	928.943	-0.592555	3.03975e-05	0.000294987	ENSG00000173530.6	protein_coding	Down
ZER1	850.257	-0.593819	0.00033991	0.00245259	ENSG00000160445.11	protein_coding	Down
EHD3	396.084	-0.59424	0.000560778	0.00378361	ENSG00000013016.16	protein_coding	Down
PRKCSH	6266.28	-0.594511	1.49318e-05	0.000156613	ENSG00000130175.10	protein_coding	Down
SMYD5	1030.32	-0.595227	0.000662353	0.00434174	ENSG00000135632.12	protein_coding	Down
EIF1	12351.1	-0.595241	3.74655e-05	0.000354688	ENSG00000173812.11	protein_coding	Down
UNC93B1	1217.83	-0.595243	0.000196947	0.00152459	ENSG00000110057.8	protein_coding	Down
ATP6V1F	1593.35	-0.595642	0.000157157	0.0012496	ENSG00000128524.5	protein_coding	Down
ATG9A	1891.66	-0.595667	0.000125554	0.00102325	ENSG00000198925.12	protein_coding	Down
KLF9	360.546	-0.595699	0.0030146	0.015229	ENSG00000119138.5	protein_coding	Down
GPR162	145.686	-0.595715	0.00911825	0.0375988	ENSG00000250510.8	protein_coding	Down
AKT1S1	2809.46	-0.59622	0.000338068	0.00244161	ENSG00000204673.11	protein_coding	Down
MGAT4B	3442.26	-0.597654	0.000264711	0.00197681	ENSG00000161013.17	protein_coding	Down
STOML1	197.531	-0.597907	0.00366666	0.0178139	ENSG00000067221.14	protein_coding	Down
UBXN1	1747.96	-0.598694	7.12344e-05	0.000623478	ENSG00000162191.14	protein_coding	Down
WASHC1	131.725	-0.598781	0.00650784	0.0285983	ENSG00000181404.17	protein_coding	Down
EIF4B	16264.6	-0.599749	8.86442e-07	1.24691e-05	ENSG00000063046.18	protein_coding	Down
ARAP1	1778.68	-0.600123	5.05635e-05	0.000462955	ENSG00000186635.15	protein_coding	Down
UBALD1	724.281	-0.600228	0.000190557	0.00148114	ENSG00000153443.13	protein_coding	Down
IGSF8	573.015	-0.600315	6.60156e-05	0.000585427	ENSG00000162729.14	protein_coding	Down
LPXN	103.339	-0.60059	0.0110539	0.044023	ENSG00000110031.13	protein_coding	Down
IKBKG	8380.49	-0.600652	3.48353e-05	0.000332683	ENSG00000269335.6	protein_coding	Down
BAHCC1	1579.99	-0.600758	6.59152e-05	0.000584764	ENSG00000266074.10	protein_coding	Down
SLC39A13	599.529	-0.600825	0.000314026	0.0022872	ENSG00000165915.14	protein_coding	Down
ABHD4	1957.79	-0.601299	0.000269862	0.00200871	ENSG00000100439.10	protein_coding	Down
ARHGEF19	171.386	-0.601458	0.00344862	0.0170115	ENSG00000142632.17	protein_coding	Down
GRAMD1B	6344.48	-0.601636	2.84323e-06	3.53185e-05	ENSG00000023171.19	protein_coding	Down
SPATA2L	199.806	-0.602085	0.00272756	0.0140271	ENSG00000158792.16	protein_coding	Down
NUCB1	6946.53	-0.602117	7.46663e-05	0.00064904	ENSG00000104805.16	protein_coding	Down
AIFM2	2546.15	-0.602248	7.02373e-06	7.95883e-05	ENSG00000042286.15	protein_coding	Down
CHST7	239.85	-0.602503	0.00224435	0.0119177	ENSG00000147119.4	protein_coding	Down
PALMD	200.567	-0.603017	0.00659355	0.0288937	ENSG00000099260.11	protein_coding	Down
TP53I13	1262.51	-0.60312	0.000108742	0.000899385	ENSG00000167543.16	protein_coding	Down
MR1	382.27	-0.603451	0.000169463	0.0013349	ENSG00000153029.16	protein_coding	Down
P3H3	760.472	-0.603898	0.000448447	0.00312422	ENSG00000110811.20	protein_coding	Down
WDR59	950.125	-0.604045	5.00656e-05	0.000458948	ENSG00000103091.15	protein_coding	Down
CTSH	285.556	-0.604125	0.0015692	0.00889278	ENSG00000103811.18	protein_coding	Down
HLA-DMA	203.93	-0.60454	0.00579526	0.0259939	ENSG00000204257.15	protein_coding	Down
TSPO	860.543	-0.605635	0.000196393	0.00152133	ENSG00000100300.18	protein_coding	Down
PIEZO2	391.473	-0.605769	0.0002992	0.00219068	ENSG00000154864.13	protein_coding	Down
OXLD1	976.72	-0.606024	2.95923e-05	0.000288153	ENSG00000204237.5	protein_coding	Down
ZMAT5	235.383	-0.606436	0.00190141	0.0103963	ENSG00000100319.13	protein_coding	Down
EN2	124.497	-0.607428	0.00545364	0.0247047	ENSG00000164778.4	protein_coding	Down
RAPH1	2472.37	-0.607508	5.11707e-05	0.000468139	ENSG00000173166.18	protein_coding	Down
SRGAP2B	155.313	-0.607655	0.00507989	0.0232788	ENSG00000196369.11	protein_coding	Down
ZP3	277.213	-0.607755	0.00367041	0.0178208	ENSG00000188372.15	protein_coding	Down
PDE4B	1369.75	-0.607901	8.42763e-05	0.000720512	ENSG00000184588.18	protein_coding	Down
MPLKIP	503.225	-0.608011	0.000207305	0.00159397	ENSG00000168303.9	protein_coding	Down
RPS18	6621.26	-0.608437	7.01756e-06	7.95579e-05	ENSG00000231500.7	protein_coding	Down
FOSL2	5745.5	-0.60847	7.12208e-06	8.06628e-05	ENSG00000075426.12	protein_coding	Down
FRAT2	282.377	-0.610403	0.000967719	0.00596347	ENSG00000181274.7	protein_coding	Down
GTF2IRD1	593.462	-0.611481	0.000101325	0.000846006	ENSG00000006704.11	protein_coding	Down
VEGFA	753.977	-0.611512	5.41568e-05	0.000492424	ENSG00000112715.25	protein_coding	Down
RP11-295K3.1	16388.2	-0.61182	0.000184032	0.00143678	ENSG00000250644.3	protein_coding	Down
SERINC4	239.572	-0.61206	0.000909712	0.00566561	ENSG00000184716.14	protein_coding	Down
ASB1	961.064	-0.612206	4.22789e-05	0.00039518	ENSG00000065802.12	protein_coding	Down
MACROD1	177.759	-0.614834	0.00270805	0.0139366	ENSG00000133315.12	protein_coding	Down
GGA1	854.547	-0.615647	9.16944e-05	0.000774368	ENSG00000100083.19	protein_coding	Down
CNNM4	430.683	-0.616455	0.00120024	0.0071272	ENSG00000158158.12	protein_coding	Down
CTSD	19683.6	-0.617396	0.000121335	0.000992755	ENSG00000117984.15	protein_coding	Down
RB1CC1	779.845	-0.617852	0.00777467	0.0330311	ENSG00000023287.13	protein_coding	Down
BCL2L11	687.82	-0.618328	3.39628e-05	0.000324758	ENSG00000153094.24	protein_coding	Down
MAP3K20	2172.39	-0.618809	0.00125199	0.00738647	ENSG00000091436.17	protein_coding	Down
VPS18	1211.44	-0.618863	0.000137064	0.00110757	ENSG00000104142.11	protein_coding	Down
STXBP2	708.388	-0.619005	4.70591e-05	0.000434839	ENSG00000076944.16	protein_coding	Down
C9orf72	167.407	-0.619799	0.0048192	0.0222718	ENSG00000147894.17	protein_coding	Down
MEX3B	112.586	-0.619865	0.00636867	0.0281078	ENSG00000183496.6	protein_coding	Down
SAMD14	285.415	-0.619981	0.000471177	0.00326466	ENSG00000167100.15	protein_coding	Down
IGF1R	5358.25	-0.62009	1.28335e-06	1.75103e-05	ENSG00000140443.15	protein_coding	Down
ANKRD39	196.23	-0.620575	0.00223338	0.0118705	ENSG00000213337.9	protein_coding	Down
DENND3	1168.97	-0.620883	1.99374e-05	0.000203235	ENSG00000105339.11	protein_coding	Down
BCL7A	593.662	-0.620987	0.000106893	0.000886661	ENSG00000110987.9	protein_coding	Down
TGFB1I1	311.923	-0.621573	0.00190733	0.0104137	ENSG00000140682.19	protein_coding	Down
PHF21A	867.346	-0.621614	6.37877e-05	0.00056965	ENSG00000135365.16	protein_coding	Down
ADGRL1	534.204	-0.621816	0.000125035	0.00101938	ENSG00000072071.16	protein_coding	Down
USO1	1179.28	-0.621836	0.003435	0.0169553	ENSG00000138768.15	protein_coding	Down
PACSIN3	433.31	-0.621892	0.00018329	0.00143197	ENSG00000165912.16	protein_coding	Down
ZNF428	686.765	-0.622648	3.71969e-05	0.000352437	ENSG00000131116.12	protein_coding	Down
MARK4	469.134	-0.622687	0.000163758	0.00129442	ENSG00000007047.15	protein_coding	Down
LBX2	136.04	-0.62279	0.00336217	0.0166606	ENSG00000179528.16	protein_coding	Down
SLC22A23	1205.88	-0.623206	9.16217e-06	0.000101111	ENSG00000137266.15	protein_coding	Down
FBXO41	415.506	-0.623342	0.000307853	0.00224756	ENSG00000163013.12	protein_coding	Down
IL4R	1095.13	-0.623676	1.12813e-05	0.000121907	ENSG00000077238.14	protein_coding	Down
FAHD2A	425.169	-0.623677	0.000114763	0.000946099	ENSG00000115042.10	protein_coding	Down
STRIP2	741.047	-0.624121	8.5405e-05	0.000728525	ENSG00000128578.10	protein_coding	Down
RNF145	5888.39	-0.624597	7.86527e-06	8.80756e-05	ENSG00000145860.12	protein_coding	Down
MAST4	974.843	-0.624877	1.76412e-05	0.000181871	ENSG00000069020.18	protein_coding	Down
CLASRP	1081.39	-0.625643	9.1358e-06	0.000100918	ENSG00000104859.15	protein_coding	Down
POLRMT	1611.76	-0.625961	0.000266435	0.00198579	ENSG00000099821.14	protein_coding	Down
CTB-161K23.4	2129.96	-0.62599	8.68003e-06	9.63492e-05	ENSG00000285772.1	protein_coding	Down
SELENOO	735.232	-0.626112	0.000225308	0.00171679	ENSG00000073169.14	protein_coding	Down
BNC2	168.55	-0.626538	0.00728908	0.0313522	ENSG00000173068.18	protein_coding	Down
VPS28	1010.27	-0.626944	1.65967e-05	0.000172569	ENSG00000160948.14	protein_coding	Down
BCAS3	836.514	-0.62718	6.06171e-05	0.000543461	ENSG00000141376.23	protein_coding	Down
RPL18A	7826.5	-0.628123	1.19515e-05	0.000128238	ENSG00000105640.13	protein_coding	Down
SLC26A6	409.483	-0.628188	5.79003e-05	0.000522177	ENSG00000225697.13	protein_coding	Down
LRP10	7912.59	-0.628824	4.26902e-06	5.09783e-05	ENSG00000197324.9	protein_coding	Down
TCIRG1	2148.38	-0.630001	7.80796e-06	8.76056e-05	ENSG00000110719.10	protein_coding	Down
MOAP1	92.7858	-0.630576	0.00989646	0.0401182	ENSG00000165943.5	protein_coding	Down
AAMP	2267.54	-0.630579	5.71299e-05	0.000515637	ENSG00000127837.10	protein_coding	Down
TMEM44	368.977	-0.630615	0.000108401	0.000897541	ENSG00000145014.18	protein_coding	Down
SCAND1	870.135	-0.630869	1.67782e-05	0.00017414	ENSG00000171222.11	protein_coding	Down
EBF4	165.528	-0.631034	0.0030067	0.0151958	ENSG00000088881.21	protein_coding	Down
SCLY	489.3	-0.631061	0.000218262	0.00166643	ENSG00000132330.18	protein_coding	Down
HAS2	112.745	-0.632721	0.0107293	0.0429398	ENSG00000170961.7	protein_coding	Down
JADE1	1145.64	-0.63298	0.00183448	0.0101101	ENSG00000077684.16	protein_coding	Down
CLSTN3	1194.63	-0.633079	1.36243e-05	0.000144625	ENSG00000139182.15	protein_coding	Down
ERO1B	320.628	-0.634248	0.0022809	0.0120669	ENSG00000086619.14	protein_coding	Down
RPS9	9491.95	-0.634365	1.23084e-05	0.000131821	ENSG00000170889.14	protein_coding	Down
PLA2G4A	2342.78	-0.634377	0.000358752	0.00256988	ENSG00000116711.10	protein_coding	Down
TMEM91	262.78	-0.634889	0.000246389	0.00185882	ENSG00000142046.15	protein_coding	Down
HOMER2	162.048	-0.635152	0.00188404	0.0103162	ENSG00000103942.13	protein_coding	Down
SELENOS	1928.89	-0.635707	4.39244e-06	5.22337e-05	ENSG00000131871.15	protein_coding	Down
WDR45	769.425	-0.635817	2.72481e-05	0.000268184	ENSG00000196998.19	protein_coding	Down
CDKN1A	1826.85	-0.635928	0.000138809	0.00111984	ENSG00000124762.14	protein_coding	Down
TENM3	467.547	-0.636147	5.79537e-05	0.000522452	ENSG00000218336.9	protein_coding	Down
FOXD1	119.629	-0.636352	0.00958038	0.039144	ENSG00000251493.5	protein_coding	Down
XYLT2	1085.46	-0.636612	4.56089e-05	0.000423189	ENSG00000015532.10	protein_coding	Down
TECPR1	573.433	-0.636768	1.72947e-05	0.000178769	ENSG00000205356.10	protein_coding	Down
APOL1	1149.52	-0.637223	4.07626e-05	0.000382258	ENSG00000100342.21	protein_coding	Down
RAB3D	2592.55	-0.637701	7.64305e-06	8.60088e-05	ENSG00000105514.8	protein_coding	Down
MZT2B	1236.15	-0.638114	8.54717e-05	0.000728551	ENSG00000152082.15	protein_coding	Down
DHX34	948.512	-0.638205	0.000281597	0.00208248	ENSG00000134815.19	protein_coding	Down
PPP1R3F	169.035	-0.638248	0.00517462	0.0236041	ENSG00000049769.14	protein_coding	Down
AKT3	448.303	-0.6387	0.000659212	0.00432855	ENSG00000117020.19	protein_coding	Down
MROH1	498.144	-0.638865	3.12155e-05	0.00030139	ENSG00000179832.18	protein_coding	Down
DUSP28	125.342	-0.639339	0.00408129	0.019467	ENSG00000188542.10	protein_coding	Down
RNASEK	2018.59	-0.64013	1.38499e-05	0.000146747	ENSG00000219200.12	protein_coding	Down
TP63	402.779	-0.640253	9.91782e-05	0.000830508	ENSG00000073282.14	protein_coding	Down
C4orf48	154.851	-0.641523	0.00465723	0.0216812	ENSG00000243449.7	protein_coding	Down
ENDOV	641.106	-0.642657	2.31765e-05	0.000232518	ENSG00000173818.17	protein_coding	Down
PLPP1	974.754	-0.643957	1.66481e-05	0.000172946	ENSG00000067113.17	protein_coding	Down
OBSL1	809.781	-0.644315	7.96911e-05	0.000688787	ENSG00000124006.15	protein_coding	Down
TMEM9	1920.73	-0.644396	9.70547e-06	0.000106592	ENSG00000116857.17	protein_coding	Down
STAMBPL1	572.166	-0.645042	8.1681e-05	0.000702795	ENSG00000138134.12	protein_coding	Down
TM4SF1	18978.6	-0.645056	4.6937e-07	6.99888e-06	ENSG00000169908.12	protein_coding	Down
FOXQ1	578.926	-0.645464	6.86152e-05	0.000604025	ENSG00000164379.7	protein_coding	Down
CYP51A1	2209.43	-0.645561	4.6866e-06	5.53285e-05	ENSG00000001630.17	protein_coding	Down
ARSL	2227.22	-0.645709	9.138e-05	0.000771998	ENSG00000157399.17	protein_coding	Down
IRS2	2559.14	-0.64584	1.02111e-06	1.42147e-05	ENSG00000185950.9	protein_coding	Down
PLEKHM3	223.85	-0.645897	0.000522902	0.00356041	ENSG00000178385.15	protein_coding	Down
ATP8B4	452.311	-0.646966	4.79982e-05	0.000442304	ENSG00000104043.15	protein_coding	Down
SEMA4B	4064.55	-0.647027	3.8031e-05	0.000359446	ENSG00000185033.14	protein_coding	Down
NAT14	713.424	-0.647378	2.45554e-05	0.000244633	ENSG00000090971.5	protein_coding	Down
ABCD4	583.878	-0.648586	9.65459e-06	0.000106135	ENSG00000119688.21	protein_coding	Down
SVIL	1581.53	-0.649694	4.26772e-06	5.09783e-05	ENSG00000197321.15	protein_coding	Down
EEF1AKMT3	222.225	-0.650374	0.000437794	0.0030584	ENSG00000123427.17	protein_coding	Down
IRF5	247.941	-0.650787	0.000660764	0.00433625	ENSG00000128604.20	protein_coding	Down
CTD-2587H24.4	121.893	-0.651197	0.00486621	0.0224392	ENSG00000267110.1	protein_coding	Down
CARD14	179.623	-0.651203	0.00316573	0.0158314	ENSG00000141527.18	protein_coding	Down
IFT27	516.452	-0.651388	7.16677e-05	0.000626311	ENSG00000100360.15	protein_coding	Down
TMEM134	310.915	-0.652862	0.00062879	0.00416471	ENSG00000172663.9	protein_coding	Down
TYSND1	1380.03	-0.65357	4.27404e-05	0.000399003	ENSG00000156521.14	protein_coding	Down
CLYBL	78.4426	-0.653575	0.0106712	0.0427445	ENSG00000125246.15	protein_coding	Down
KIFC2	547.456	-0.653849	3.97029e-05	0.00037401	ENSG00000167702.13	protein_coding	Down
GPX4	2026.43	-0.654337	4.53208e-05	0.000421028	ENSG00000167468.18	protein_coding	Down
MKNK2	1791.55	-0.654687	5.75069e-06	6.65158e-05	ENSG00000099875.16	protein_coding	Down
SEPTIN4	87.4881	-0.654819	0.0100714	0.0407133	ENSG00000108387.16	protein_coding	Down
NR1H2	2976.13	-0.655881	1.05372e-05	0.000114625	ENSG00000131408.15	protein_coding	Down
SRGN	1200.51	-0.656151	8.9447e-07	1.25511e-05	ENSG00000122862.5	protein_coding	Down
CCDC71L	338.606	-0.656169	0.000106508	0.000884753	ENSG00000253276.4	protein_coding	Down
FCSK	483.072	-0.656351	8.43565e-05	0.000720736	ENSG00000157353.17	protein_coding	Down
TMEM185B	1265.02	-0.656372	4.2576e-06	5.08952e-05	ENSG00000226479.4	protein_coding	Down
GAPDHS	318.625	-0.656932	8.62885e-05	0.000734143	ENSG00000105679.9	protein_coding	Down
P4HTM	732.612	-0.657107	0.000130304	0.00105818	ENSG00000178467.18	protein_coding	Down
NFKBIL1	151.644	-0.657195	0.00113603	0.00682573	ENSG00000204498.11	protein_coding	Down
LRP1	1568.34	-0.657581	1.09985e-05	0.000119246	ENSG00000123384.14	protein_coding	Down
TSC22D4	846.172	-0.657778	1.03322e-05	0.000112824	ENSG00000166925.9	protein_coding	Down
SIRT2	1117.34	-0.658413	8.40584e-05	0.000718919	ENSG00000068903.20	protein_coding	Down
MRNIP	12125.5	-0.658454	1.93427e-05	0.000197791	ENSG00000161010.15	protein_coding	Down
TEAD3	228.864	-0.658918	0.000387222	0.00274882	ENSG00000007866.22	protein_coding	Down
LETMD1	683.251	-0.658985	7.49398e-06	8.44561e-05	ENSG00000050426.16	protein_coding	Down
NAA80	98.4145	-0.659006	0.00798465	0.0337406	ENSG00000243477.6	protein_coding	Down
TRIM7	229.758	-0.659084	0.00177044	0.00982366	ENSG00000146054.18	protein_coding	Down
ALG12	598.84	-0.66004	0.00017402	0.0013675	ENSG00000182858.14	protein_coding	Down
SIGIRR	372.462	-0.660166	0.000159072	0.00126262	ENSG00000185187.13	protein_coding	Down
RILPL1	411.48	-0.660189	3.3718e-05	0.000322822	ENSG00000188026.13	protein_coding	Down
ADSS1	411.11	-0.66024	2.52161e-05	0.000250669	ENSG00000185100.11	protein_coding	Down
TPCN1	2877.35	-0.660265	2.35902e-06	2.99719e-05	ENSG00000186815.13	protein_coding	Down
TEN1	290.783	-0.66051	0.000251832	0.00189384	ENSG00000257949.7	protein_coding	Down
FAM3A	790.839	-0.661075	1.03736e-05	0.000113222	ENSG00000071889.17	protein_coding	Down
TKT	35683.4	-0.661423	2.59111e-05	0.000257019	ENSG00000163931.16	protein_coding	Down
ZNF692	398.604	-0.661805	3.55905e-05	0.000339186	ENSG00000171163.16	protein_coding	Down
ACO1	2715.64	-0.6623	1.28388e-06	1.75103e-05	ENSG00000122729.19	protein_coding	Down
PTOV1	2478.73	-0.662694	1.59583e-06	2.11948e-05	ENSG00000104960.15	protein_coding	Down
RBP5	351.544	-0.663705	0.000299587	0.0021927	ENSG00000139194.8	protein_coding	Down
PLD3	5558.39	-0.664331	4.86541e-06	5.72914e-05	ENSG00000105223.20	protein_coding	Down
HDAC11	325.66	-0.66556	0.000226313	0.00172387	ENSG00000163517.15	protein_coding	Down
SRRM3	149.459	-0.666297	0.00293142	0.0148779	ENSG00000177679.16	protein_coding	Down
EVC2	81.7032	-0.666356	0.00817829	0.0344528	ENSG00000173040.13	protein_coding	Down
PDK2	626.911	-0.666428	0.000158473	0.0012593	ENSG00000005882.12	protein_coding	Down
GPR107	2961.96	-0.666437	1.81333e-07	2.95672e-06	ENSG00000148358.20	protein_coding	Down
YPEL2	375.583	-0.66813	0.000101651	0.0008478	ENSG00000175155.11	protein_coding	Down
YARS1	2499.23	-0.66851	2.89045e-05	0.00028254	ENSG00000134684.12	protein_coding	Down
GGT7	363.998	-0.668604	5.31591e-05	0.000484197	ENSG00000131067.17	protein_coding	Down
LPAR1	1172.68	-0.668707	2.4681e-06	3.11743e-05	ENSG00000198121.14	protein_coding	Down
ACTA2	108.309	-0.668931	0.0036164	0.0176147	ENSG00000107796.13	protein_coding	Down
CSNK1D	7293.32	-0.669016	4.23855e-07	6.41651e-06	ENSG00000141551.14	protein_coding	Down
MFGE8	1581.09	-0.66908	5.10076e-06	5.96324e-05	ENSG00000140545.15	protein_coding	Down
ALDH1L2	226.541	-0.66913	0.00329116	0.0163548	ENSG00000136010.14	protein_coding	Down
SNRNP200	8068.13	-0.670563	1.98459e-06	2.59062e-05	ENSG00000144028.15	protein_coding	Down
SREBF2	4832.8	-0.67076	8.18451e-06	9.1337e-05	ENSG00000198911.12	protein_coding	Down
MB	239.698	-0.670845	0.000425567	0.00298485	ENSG00000198125.13	protein_coding	Down
ATG4B	782.945	-0.670848	6.88809e-06	7.82844e-05	ENSG00000168397.17	protein_coding	Down
RHOQ	2168.5	-0.671162	0.000153767	0.00122563	ENSG00000119729.12	protein_coding	Down
PIK3CD	275.749	-0.671509	0.000294675	0.00216379	ENSG00000171608.16	protein_coding	Down
BACE2	543.417	-0.671531	1.54343e-05	0.000161365	ENSG00000182240.16	protein_coding	Down
CHCHD5	355.637	-0.671711	5.10216e-05	0.000466962	ENSG00000125611.15	protein_coding	Down
SSR2	4301.84	-0.671945	3.3522e-05	0.000321484	ENSG00000163479.14	protein_coding	Down
CYB5D2	780.446	-0.672277	6.08236e-06	7.0033e-05	ENSG00000167740.10	protein_coding	Down
NFATC1	110.288	-0.672624	0.00333757	0.0165567	ENSG00000131196.18	protein_coding	Down
LPGAT1	6803.34	-0.673679	0.00106118	0.00643602	ENSG00000123684.13	protein_coding	Down
BTN2A2	187.435	-0.67384	0.00044115	0.00307902	ENSG00000124508.17	protein_coding	Down
RPS28	978.918	-0.673968	8.58617e-05	0.000731602	ENSG00000233927.5	protein_coding	Down
ST3GAL1	1521.39	-0.674581	5.16794e-06	6.03673e-05	ENSG00000008513.16	protein_coding	Down
SRC	10157.2	-0.674676	1.19221e-06	1.64065e-05	ENSG00000197122.12	protein_coding	Down
PLPP2	1772.49	-0.67493	8.63526e-06	9.58989e-05	ENSG00000141934.10	protein_coding	Down
HOMER3	508.83	-0.675074	2.37467e-05	0.000237821	ENSG00000051128.19	protein_coding	Down
PYCARD	147.89	-0.675647	0.00310702	0.0155993	ENSG00000103490.14	protein_coding	Down
MIA3	1000.01	-0.675775	0.00139948	0.0080752	ENSG00000154305.18	protein_coding	Down
FNDC3A	1127.06	-0.676039	0.00257428	0.0133349	ENSG00000102531.16	protein_coding	Down
CAMLG	799.11	-0.676212	2.01046e-06	2.61543e-05	ENSG00000164615.6	protein_coding	Down
PNKD	1549.58	-0.676343	2.74921e-06	3.43047e-05	ENSG00000127838.14	protein_coding	Down
C6orf226	89.9976	-0.676819	0.00718912	0.0310157	ENSG00000221821.4	protein_coding	Down
ABHD3	334.388	-0.676835	0.000366549	0.00261998	ENSG00000158201.10	protein_coding	Down
TANK	589.272	-0.676944	0.00188077	0.0103032	ENSG00000136560.14	protein_coding	Down
EXOSC5	1168.59	-0.676986	1.46248e-05	0.000153816	ENSG00000077348.9	protein_coding	Down
TGIF1	2724.05	-0.677683	3.34235e-07	5.14506e-06	ENSG00000177426.22	protein_coding	Down
CTD-2192J16.27	2375.7	-0.677715	1.37154e-06	1.85833e-05	ENSG00000285589.1	protein_coding	Down
PXDN	378.262	-0.677791	2.99914e-05	0.000291418	ENSG00000130508.11	protein_coding	Down
MOB3C	179.797	-0.67845	0.000351517	0.00252756	ENSG00000142961.15	protein_coding	Down
NAGPA	394.091	-0.679175	0.000331119	0.00240053	ENSG00000103174.13	protein_coding	Down
RSL24D1	2069.87	-0.679284	4.41923e-06	5.24977e-05	ENSG00000137876.11	protein_coding	Down
EPAS1	9854.7	-0.681381	3.44595e-06	4.19613e-05	ENSG00000116016.14	protein_coding	Down
ASPSCR1	744.248	-0.681419	1.47011e-05	0.000154405	ENSG00000169696.16	protein_coding	Down
TPGS1	205.259	-0.681513	0.000497366	0.00341709	ENSG00000141933.9	protein_coding	Down
CCN3	102.89	-0.681539	0.00413455	0.019677	ENSG00000136999.5	protein_coding	Down
SPTBN4	141.88	-0.681609	0.00209089	0.0112413	ENSG00000160460.16	protein_coding	Down
BOC	312.532	-0.68214	4.71879e-05	0.000435364	ENSG00000144857.15	protein_coding	Down
STRA6	1979.07	-0.682377	2.42595e-06	3.07367e-05	ENSG00000137868.19	protein_coding	Down
DOCK9	899.679	-0.682628	0.00022825	0.00173631	ENSG00000088387.20	protein_coding	Down
SPNS1	1296.28	-0.683085	1.89057e-05	0.000193756	ENSG00000169682.18	protein_coding	Down
STK32C	507.231	-0.683086	2.11347e-05	0.000214578	ENSG00000165752.17	protein_coding	Down
CPNE7	423.431	-0.684718	6.70714e-05	0.00059249	ENSG00000178773.15	protein_coding	Down
IRX3	212.11	-0.684797	0.0002761	0.00204713	ENSG00000177508.12	protein_coding	Down
SPTBN2	1035.46	-0.684938	1.62413e-05	0.000169413	ENSG00000173898.15	protein_coding	Down
UNC5D	444.501	-0.686065	0.00159201	0.00900193	ENSG00000156687.11	protein_coding	Down
POFUT2	417.231	-0.686121	1.40529e-05	0.000148553	ENSG00000186866.17	protein_coding	Down
KIFC3	5350.85	-0.686434	1.4826e-06	1.9841e-05	ENSG00000140859.16	protein_coding	Down
NPDC1	1085.49	-0.686958	4.837e-06	5.69863e-05	ENSG00000107281.10	protein_coding	Down
CYHR1	1474.43	-0.687016	2.80255e-06	3.48701e-05	ENSG00000187954.13	protein_coding	Down
TDRKH	311.092	-0.687806	4.26297e-05	0.000398133	ENSG00000182134.16	protein_coding	Down
TMEM94	1935.43	-0.687815	2.60517e-06	3.27352e-05	ENSG00000177728.17	protein_coding	Down
PTPN12	2239.28	-0.688013	0.000519135	0.00354003	ENSG00000127947.16	protein_coding	Down
ARL4D	674.103	-0.68827	2.49819e-05	0.000248449	ENSG00000175906.5	protein_coding	Down
ZSCAN2	276.278	-0.688289	0.000457213	0.00317947	ENSG00000176371.14	protein_coding	Down
HES4	182.898	-0.688435	0.000953159	0.00589441	ENSG00000188290.11	protein_coding	Down
DNAJB9	746.856	-0.688477	0.000126245	0.00102814	ENSG00000128590.5	protein_coding	Down
HSF4	190.175	-0.690023	0.00203156	0.0109662	ENSG00000102878.18	protein_coding	Down
GLUL	2920.45	-0.690669	1.27705e-05	0.000136449	ENSG00000135821.19	protein_coding	Down
LSS	677.097	-0.690891	0.000205271	0.00158206	ENSG00000160285.15	protein_coding	Down
SH3PXD2A	994.969	-0.690976	6.03646e-07	8.78325e-06	ENSG00000107957.16	protein_coding	Down
C3	21275.3	-0.692045	1.1208e-06	1.54985e-05	ENSG00000125730.17	protein_coding	Down
PLEKHG2	2302.18	-0.694008	2.00988e-06	2.61543e-05	ENSG00000090924.15	protein_coding	Down
TNNI3	67.9393	-0.694408	0.0100703	0.0407133	ENSG00000129991.13	protein_coding	Down
CRLF1	193.504	-0.69466	0.000662832	0.00434358	ENSG00000006016.12	protein_coding	Down
BAG1	2474.47	-0.694752	2.18078e-06	2.8019e-05	ENSG00000107262.26	protein_coding	Down
HEBP1	789.557	-0.694758	4.91724e-06	5.77826e-05	ENSG00000013583.10	protein_coding	Down
MAP3K10	990.275	-0.694962	4.97477e-06	5.83986e-05	ENSG00000130758.8	protein_coding	Down
CERCAM	718.463	-0.695109	1.64121e-05	0.000171039	ENSG00000167123.19	protein_coding	Down
ABCC6	109.873	-0.695133	0.00212497	0.011395	ENSG00000091262.17	protein_coding	Down
PRRT2	134.529	-0.696778	0.00404045	0.0193177	ENSG00000167371.21	protein_coding	Down
TRPM4	582.962	-0.696928	4.99609e-06	5.85886e-05	ENSG00000130529.16	protein_coding	Down
PLD2	626.826	-0.69721	1.43464e-05	0.000151236	ENSG00000129219.14	protein_coding	Down
NFAT5	2084.13	-0.697211	0.00116688	0.00697624	ENSG00000102908.22	protein_coding	Down
STEAP3	1061.88	-0.697308	5.44233e-05	0.000493939	ENSG00000115107.20	protein_coding	Down
LMF1	337.102	-0.698578	0.000132469	0.00107196	ENSG00000103227.19	protein_coding	Down
VASH1	696.958	-0.698786	3.99788e-06	4.80925e-05	ENSG00000071246.11	protein_coding	Down
COMT	1310.57	-0.698956	7.99839e-07	1.13558e-05	ENSG00000093010.15	protein_coding	Down
GLIPR1	1326.4	-0.699068	0.000105229	0.00087508	ENSG00000139278.10	protein_coding	Down
RPL13	13844.3	-0.699447	4.44335e-06	5.27326e-05	ENSG00000167526.14	protein_coding	Down
ATP6V1B1	88.3958	-0.700777	0.00875752	0.0363872	ENSG00000116039.13	protein_coding	Down
TSC22D3	327.323	-0.700781	0.000275693	0.00204545	ENSG00000157514.17	protein_coding	Down
TMEM101	1092.74	-0.701742	3.09939e-06	3.8025e-05	ENSG00000091947.10	protein_coding	Down
FERMT1	472.284	-0.701903	9.07653e-06	0.000100312	ENSG00000101311.16	protein_coding	Down
HDAC4	563.38	-0.701992	7.27736e-06	8.22176e-05	ENSG00000068024.17	protein_coding	Down
CSAD	293.959	-0.70221	0.00064679	0.00426169	ENSG00000139631.19	protein_coding	Down
RETREG2	1781.45	-0.70245	5.71384e-06	6.61231e-05	ENSG00000144567.11	protein_coding	Down
DNMT3B	103.289	-0.702596	0.00289025	0.0147082	ENSG00000088305.18	protein_coding	Down
ADAP1	115.878	-0.703098	0.00256049	0.0132785	ENSG00000105963.15	protein_coding	Down
FKBP8	2883.86	-0.703593	1.37822e-05	0.000146098	ENSG00000105701.16	protein_coding	Down
ECSIT	554.313	-0.703997	0.000251507	0.00189265	ENSG00000130159.14	protein_coding	Down
ICA1	118.048	-0.704076	0.0016174	0.00912967	ENSG00000003147.19	protein_coding	Down
[truncated: 2,039 more rows]

## Sheet: DEGs-CDC45
GeneSymbol	Mean Expression	log2FoldChange	pvalue	padj	gene_id	GeneType	Up/Down
BPIFB1	101.971	10.0911	2.99208e-17	9.9779e-16	ENSG00000125999.11	protein_coding	Up
BPIFA1	41.8434	8.80698	3.6958e-13	8.44696e-12	ENSG00000198183.12	protein_coding	Up
GJB1	151.338	8.21912	6.33568e-22	2.8671e-20	ENSG00000169562.13	protein_coding	Up
KRT4	92.8521	8.09569	7.87173e-15	2.15143e-13	ENSG00000170477.13	protein_coding	Up
SCGN	24.532	8.03747	6.36139e-11	1.15191e-09	ENSG00000079689.14	protein_coding	Up
CLRN3	40.7078	7.79997	1.1908e-10	2.08339e-09	ENSG00000180745.5	protein_coding	Up
HLA-DMB	320.137	7.55566	3.72066e-55	6.00234e-53	ENSG00000242574.9	protein_coding	Up
TSPAN8	363.29	7.35922	4.12552e-67	9.66929e-65	ENSG00000127324.9	protein_coding	Up
HABP2	192.879	7.33703	1.77308e-37	1.6195e-35	ENSG00000148702.15	protein_coding	Up
IGFBP5	119.679	7.14009	3.56816e-26	2.05678e-24	ENSG00000115461.5	protein_coding	Up
NRAP	40.0087	6.877	1.09795e-10	1.92774e-09	ENSG00000197893.14	protein_coding	Up
MYCN	21.3235	6.86066	2.80667e-08	3.44171e-07	ENSG00000134323.12	protein_coding	Up
PIGR	10.876	6.85852	1.18317e-07	1.30065e-06	ENSG00000162896.6	protein_coding	Up
ALB	136.474	6.83998	2.84144e-32	2.10097e-30	ENSG00000163631.17	protein_coding	Up
ITIH5	302.484	6.79739	1.50196e-66	3.45507e-64	ENSG00000123243.15	protein_coding	Up
SLC17A4	74.2341	6.76883	6.49891e-19	2.43161e-17	ENSG00000146039.11	protein_coding	Up
ITGAL	9.02561	6.59652	6.22093e-07	5.89446e-06	ENSG00000005844.19	protein_coding	Up
SLC13A2	7.91106	6.40071	1.34764e-06	1.19022e-05	ENSG00000007216.15	protein_coding	Up
AFF2	7.78403	6.38236	1.45162e-06	1.27434e-05	ENSG00000155966.14	protein_coding	Up
FRY	41.5748	6.33821	9.42848e-13	2.08214e-11	ENSG00000073910.23	protein_coding	Up
ADGRG5	65.303	6.25647	8.76534e-20	3.5067e-18	ENSG00000159618.16	protein_coding	Up
FAIM2	6.87105	6.19366	4.88941e-06	3.80791e-05	ENSG00000135472.9	protein_coding	Up
KCNE3	6.65234	6.14926	5.75106e-06	4.4194e-05	ENSG00000175538.11	protein_coding	Up
ABCB5	6.52531	6.12721	6.43052e-06	4.89161e-05	ENSG00000004846.17	protein_coding	Up
KRT20	33.9602	6.04372	1.15941e-11	2.28122e-10	ENSG00000171431.4	protein_coding	Up
CLDN2	6821.46	6.00755	0	0	ENSG00000165376.12	protein_coding	Up
NPY1R	75.4033	5.97807	4.24241e-23	2.03865e-21	ENSG00000164128.7	protein_coding	Up
EDN3	11.4263	5.94996	3.42876e-06	2.77111e-05	ENSG00000124205.18	protein_coding	Up
ANKS4B	328.157	5.90363	6.24913e-90	2.42583e-87	ENSG00000175311.7	protein_coding	Up
GSTA2	40.7321	5.89014	3.71138e-14	9.47643e-13	ENSG00000244067.3	protein_coding	Up
KCNU1	10.8929	5.87368	5.33559e-06	4.11797e-05	ENSG00000215262.8	protein_coding	Up
ADH6	99.9826	5.85537	1.02925e-30	6.94853e-29	ENSG00000172955.17	protein_coding	Up
XXbac-BPG181M17.5	298.318	5.84469	3.2335e-79	9.79672e-77	ENSG00000248993.1	protein_coding	Up
SLC38A11	10.5043	5.83408	8.52051e-06	6.31891e-05	ENSG00000169507.9	protein_coding	Up
BPIFA2	5.29938	5.82426	2.65863e-05	0.000176277	ENSG00000131050.11	protein_coding	Up
F13B	38.4655	5.79619	1.20251e-13	2.90897e-12	ENSG00000143278.5	protein_coding	Up
HAO1	5.18344	5.78992	4.08076e-05	0.000259489	ENSG00000101323.5	protein_coding	Up
C6	5.14632	5.78151	3.2473e-05	0.000211359	ENSG00000039537.14	protein_coding	Up
PPBP	5.03465	5.74688	4.09562e-05	0.000260093	ENSG00000163736.4	protein_coding	Up
MGAM	377.524	5.74392	5.23358e-102	2.70881e-99	ENSG00000257335.8	protein_coding	Up
F7	36.1985	5.71175	2.32091e-13	5.44996e-12	ENSG00000057593.14	protein_coding	Up
GSTA1	35.4331	5.69079	4.01178e-13	9.12718e-12	ENSG00000243955.6	protein_coding	Up
AGR3	4.3953	5.55054	0.000127074	0.000712405	ENSG00000173467.9	protein_coding	Up
TSPOAP1	4.35533	5.53984	0.000110289	0.000629024	ENSG00000005379.17	protein_coding	Up
F5	1071.65	5.51713	1.16652e-150	1.81131e-147	ENSG00000198734.12	protein_coding	Up
ASCL1	3.94643	5.40433	0.000203531	0.0010793	ENSG00000139352.4	protein_coding	Up
FER1L6	48.9161	5.33606	3.08674e-18	1.10659e-16	ENSG00000214814.7	protein_coding	Up
SLC1A7	3.676	5.29801	0.000362896	0.00180641	ENSG00000162383.13	protein_coding	Up
PIP	61.0775	5.2849	6.90256e-23	3.2915e-21	ENSG00000159763.4	protein_coding	Up
CDH6	284.125	5.28282	1.86096e-80	5.85237e-78	ENSG00000113361.13	protein_coding	Up
MUC5AC	7746.13	5.2799	1.00016e-290	8.28269e-287	ENSG00000215182.8	protein_coding	Up
ADH4	3.52436	5.23655	0.000419273	0.00204323	ENSG00000198099.9	protein_coding	Up
C9orf152	101.068	5.19175	1.40029e-35	1.16351e-33	ENSG00000188959.10	protein_coding	Up
DPEP1	3.33133	5.1584	0.000558918	0.00263587	ENSG00000015413.9	protein_coding	Up
PPP1R14D	24.6228	5.15582	1.56296e-10	2.6928e-09	ENSG00000166143.10	protein_coding	Up
TM4SF20	1408.76	5.13264	5.15918e-215	1.60218e-211	ENSG00000168955.4	protein_coding	Up
NCBP2L	3.21361	5.09068	0.00154381	0.00637648	ENSG00000170935.8	protein_coding	Up
FCGBP	1486.87	5.08448	1.6095e-193	3.99864e-190	ENSG00000275395.6	protein_coding	Up
PACSIN1	23.6003	5.07427	4.26326e-10	6.88216e-09	ENSG00000124507.11	protein_coding	Up
ITIH2	360.881	5.06939	5.4228e-105	3.28595e-102	ENSG00000151655.19	protein_coding	Up
FFAR2	3.08658	5.04085	0.000913312	0.00404318	ENSG00000126262.5	protein_coding	Up
TRIL	3.06944	5.03462	0.000966367	0.00425983	ENSG00000255690.3	protein_coding	Up
TTR	3.04803	5.02667	0.000950975	0.00419794	ENSG00000118271.12	protein_coding	Up
FGB	5425.09	5.01059	4.43812e-236	1.83768e-232	ENSG00000171564.12	protein_coding	Up
PLPPR1	2.99917	4.99381	0.00183251	0.00737277	ENSG00000148123.15	protein_coding	Up
SCNN1B	26.9355	4.95677	1.79351e-11	3.46215e-10	ENSG00000168447.11	protein_coding	Up
RAB37	364.846	4.95169	5.15333e-96	2.28624e-93	ENSG00000172794.20	protein_coding	Up
HGF	26.4506	4.93274	4.59637e-11	8.47123e-10	ENSG00000019991.18	protein_coding	Up
KNG1	5.68238	4.91219	0.000364387	0.00181274	ENSG00000113889.14	protein_coding	Up
DCDC1	39.8246	4.87817	5.5723e-07	5.3307e-06	ENSG00000170959.15	protein_coding	Up
LBP	35.1356	4.85496	2.38888e-14	6.21459e-13	ENSG00000129988.6	protein_coding	Up
TCN1	642.113	4.84705	9.38481e-140	1.16578e-136	ENSG00000134827.8	protein_coding	Up
ABCA8	43.2945	4.82717	1.87686e-07	1.97161e-06	ENSG00000141338.14	protein_coding	Up
PLAAT5	2.62739	4.80543	0.00245527	0.00951618	ENSG00000168004.10	protein_coding	Up
AZGP1	2.586	4.78716	0.00237169	0.00922969	ENSG00000160862.13	protein_coding	Up
MUC5B	9141.59	4.76727	2.94905e-239	1.46532e-235	ENSG00000117983.17	protein_coding	Up
CRISP3	18.8632	4.74222	3.03749e-08	3.70282e-07	ENSG00000096006.12	protein_coding	Up
SERPINB11	53.8208	4.72485	4.51598e-08	5.34008e-07	ENSG00000206072.13	protein_coding	Up
ADGRA1	2.4515	4.7067	0.00327875	0.0121614	ENSG00000197177.16	protein_coding	Up
AQP2	2.41295	4.68877	0.00353513	0.0129634	ENSG00000167580.8	protein_coding	Up
AQP4	2.41295	4.68877	0.00353513	0.0129634	ENSG00000171885.18	protein_coding	Up
NDNF	2.3473	4.65736	0.00418881	0.0149629	ENSG00000173376.14	protein_coding	Up
GALNTL6	66.616	4.65069	3.18008e-25	1.70639e-23	ENSG00000174473.16	protein_coding	Up
SPDEF	383.399	4.63339	2.63717e-98	1.23619e-95	ENSG00000124664.11	protein_coding	Up
ST6GALNAC1	60.5647	4.62132	2.29936e-23	1.12231e-21	ENSG00000070526.15	protein_coding	Up
APOH	416.839	4.58907	6.61142e-112	4.4393e-109	ENSG00000091583.11	protein_coding	Up
KRT23	8.60571	4.58022	0.000111017	0.000632592	ENSG00000108244.17	protein_coding	Up
TPPP3	108.369	4.56833	9.50427e-39	9.2236e-37	ENSG00000159713.11	protein_coding	Up
AHSG	12.3108	4.56034	3.23104e-06	2.62756e-05	ENSG00000145192.13	protein_coding	Up
MUC2	20.4444	4.55079	1.45423e-09	2.17121e-08	ENSG00000198788.9	protein_coding	Up
CFTR	148.395	4.54423	3.70453e-42	4.01901e-40	ENSG00000001626.16	protein_coding	Up
USH1C	269.399	4.52456	8.7868e-78	2.53836e-75	ENSG00000006611.17	protein_coding	Up
TM4SF4	3961.68	4.52241	3.99992e-252	2.48435e-248	ENSG00000169903.7	protein_coding	Up
RBP4	293.968	4.5157	3.14214e-90	1.25909e-87	ENSG00000138207.14	protein_coding	Up
NTS	2638.47	4.508	5.75427e-170	1.02114e-166	ENSG00000133636.11	protein_coding	Up
CDH17	1153.42	4.49746	3.232e-190	7.29962e-187	ENSG00000079112.10	protein_coding	Up
UGT2B10	7.8999	4.49616	0.00015306	0.00083906	ENSG00000109181.12	protein_coding	Up
C4BPA	425.929	4.48692	1.64548e-101	8.34292e-99	ENSG00000123838.11	protein_coding	Up
SERPINB12	2.09971	4.48688	0.00721208	0.0237761	ENSG00000166634.7	protein_coding	Up
DPPA4	2.08115	4.4768	0.00671216	0.0223415	ENSG00000121570.12	protein_coding	Up
C20orf202	2.07972	4.476	0.00699086	0.0231636	ENSG00000215595.2	protein_coding	Up
NR3C2	46.1546	4.44254	2.0866e-18	7.57889e-17	ENSG00000151623.15	protein_coding	Up
NPY5R	15.1442	4.43616	1.77958e-07	1.87896e-06	ENSG00000164129.12	protein_coding	Up
SMIM31	33.2812	4.38429	6.14591e-14	1.5392e-12	ENSG00000248771.5	protein_coding	Up
CLIC5	1.90383	4.351	0.0112406	0.0345235	ENSG00000112782.19	protein_coding	Up
NLRP6	1.88811	4.34177	0.0110228	0.0339848	ENSG00000174885.13	protein_coding	Up
PRODH2	63.8235	4.30751	2.10924e-24	1.08269e-22	ENSG00000250799.11	protein_coding	Up
PLEKHS1	7.0226	4.27593	0.000373738	0.0018548	ENSG00000148735.15	protein_coding	Up
CATSPERB	40.7285	4.26576	7.12477e-16	2.1352e-14	ENSG00000133962.8	protein_coding	Up
BCAS1	101.496	4.25567	2.17498e-35	1.79519e-33	ENSG00000064787.13	protein_coding	Up
TGM3	40.4898	4.25433	1.12045e-16	3.59181e-15	ENSG00000125780.12	protein_coding	Up
SERPINB4	43.8034	4.23904	2.0909e-18	7.58339e-17	ENSG00000206073.11	protein_coding	Up
C10orf105	1.75503	4.23202	0.0144282	0.0426217	ENSG00000214688.6	protein_coding	Up
FUT6	1.75503	4.23202	0.0144282	0.0426217	ENSG00000156413.15	protein_coding	Up
FGL1	1576.95	4.22532	1.89265e-135	1.88084e-132	ENSG00000104760.17	protein_coding	Up
CRYM	49.4198	4.21583	2.17886e-20	9.09773e-19	ENSG00000103316.12	protein_coding	Up
LYZ	13.1122	4.20055	2.87501e-06	2.36669e-05	ENSG00000090382.7	protein_coding	Up
IRF6	44.9121	4.1628	2.00551e-18	7.3057e-17	ENSG00000117595.12	protein_coding	Up
KCNJ15	3.43245	4.15048	0.00504357	0.0175416	ENSG00000157551.19	protein_coding	Up
LGALS2	34.2446	4.13428	1.44604e-14	3.82184e-13	ENSG00000100079.7	protein_coding	Up
ANKRD40CL	3.27045	4.0878	0.00679264	0.0225882	ENSG00000167117.10	protein_coding	Up
FGG	4981.73	4.07499	3.2036e-150	4.68178e-147	ENSG00000171557.17	protein_coding	Up
ELMO1	240.519	4.07146	9.40356e-74	2.43356e-71	ENSG00000155849.16	protein_coding	Up
FGA	6662.75	4.06858	1.57148e-180	3.00321e-177	ENSG00000171560.16	protein_coding	Up
MZB1	23.3954	4.03196	8.79624e-11	1.56655e-09	ENSG00000170476.16	protein_coding	Up
ANXA13	838.518	4.01981	3.49844e-117	2.55633e-114	ENSG00000104537.17	protein_coding	Up
METTL7A	31.7927	4.01893	7.11189e-14	1.7722e-12	ENSG00000185432.12	protein_coding	Up
ITM2A	3.09948	4.00743	0.0104672	0.0325668	ENSG00000078596.11	protein_coding	Up
GLDN	23.375	4.00682	1.83397e-10	3.14012e-09	ENSG00000186417.14	protein_coding	Up
MAT1A	3.07457	3.99726	0.0081961	0.0264825	ENSG00000151224.13	protein_coding	Up
SLC17A3	168.562	3.97385	6.22211e-56	1.04447e-53	ENSG00000124564.17	protein_coding	Up
KCNJ16	144.754	3.96127	4.2546e-41	4.42264e-39	ENSG00000153822.15	protein_coding	Up
PRR15L	33.8536	3.95567	2.84038e-13	6.59498e-12	ENSG00000167183.3	protein_coding	Up
GPX2	10600.2	3.95002	5.43739e-225	1.92981e-221	ENSG00000176153.12	protein_coding	Up
ERBB3	461.837	3.93379	9.27705e-104	5.12175e-101	ENSG00000065361.17	protein_coding	Up
ELANE	8.13318	3.93155	0.00013871	0.000768708	ENSG00000197561.7	protein_coding	Up
SLC26A9	61.0432	3.92618	1.60185e-22	7.53718e-21	ENSG00000174502.19	protein_coding	Up
MLXIPL	116.325	3.92583	1.28776e-36	1.13451e-34	ENSG00000009950.16	protein_coding	Up
LDLRAD1	2.9358	3.92444	0.011377	0.0348822	ENSG00000203985.11	protein_coding	Up
CTB-96E2.2	323.333	3.91309	3.46617e-77	9.78564e-75	ENSG00000273171.1	protein_coding	Up
KCNJ2	218.506	3.89578	5.54819e-63	1.10271e-60	ENSG00000123700.5	protein_coding	Up
FBLN5	203.369	3.84954	4.04622e-54	6.40282e-52	ENSG00000140092.15	protein_coding	Up
LRG1	15.2595	3.83707	4.77794e-07	4.64409e-06	ENSG00000171236.10	protein_coding	Up
RP11-903H12.5	867.803	3.83551	2.53352e-132	2.42088e-129	ENSG00000259171.1	protein_coding	Up
CCSER1	7.71524	3.8292	0.000194535	0.00103562	ENSG00000184305.15	protein_coding	Up
VTN	1117.18	3.82867	2.03805e-146	2.81297e-143	ENSG00000109072.14	protein_coding	Up
UGT2B15	20.4046	3.82145	4.65265e-09	6.47929e-08	ENSG00000196620.10	protein_coding	Up
MRAP2	89.4506	3.81448	7.49271e-32	5.38003e-30	ENSG00000135324.6	protein_coding	Up
RNASE4	848.053	3.8109	7.85543e-126	6.97002e-123	ENSG00000258818.4	protein_coding	Up
FFAR4	42.9134	3.79865	2.4225e-17	8.17725e-16	ENSG00000186188.11	protein_coding	Up
PRRT1B	54.7207	3.79576	3.474e-21	1.51951e-19	ENSG00000283526.1	protein_coding	Up
CADM3	4.96134	3.79446	0.00273099	0.010411	ENSG00000162706.13	protein_coding	Up
CFHR1	58.1782	3.78813	2.2919e-21	1.00958e-19	ENSG00000244414.7	protein_coding	Up
CYP4F2	2.68891	3.78704	0.0160181	0.0465443	ENSG00000186115.13	protein_coding	Up
MYO1A	82.7587	3.76876	4.78856e-28	2.98163e-26	ENSG00000166866.13	protein_coding	Up
CORO2A	765.009	3.74367	4.36646e-132	4.01779e-129	ENSG00000106789.13	protein_coding	Up
CPLX2	22880.4	3.73684	5.56896e-207	1.53728e-203	ENSG00000145920.15	protein_coding	Up
MYO15A	2.60149	3.72612	0.0167511	0.0483407	ENSG00000091536.19	protein_coding	Up
SLC7A8	9.48414	3.72448	4.97879e-05	0.000310375	ENSG00000092068.20	protein_coding	Up
NMUR2	26.1273	3.70534	5.1989e-11	9.53925e-10	ENSG00000132911.5	protein_coding	Up
NKD1	146.177	3.68573	1.94236e-43	2.24446e-41	ENSG00000140807.7	protein_coding	Up
GPR37	85.938	3.67408	2.72743e-30	1.82151e-28	ENSG00000170775.3	protein_coding	Up
SERPINB3	77.6017	3.6633	4.99043e-24	2.50469e-22	ENSG00000057149.16	protein_coding	Up
NRTN	11.5647	3.65987	7.26997e-06	5.47983e-05	ENSG00000171119.3	protein_coding	Up
BAAT	202.904	3.64088	1.78777e-58	3.2185e-56	ENSG00000136881.12	protein_coding	Up
ANG	404.925	3.63918	7.40229e-89	2.7864e-86	ENSG00000214274.10	protein_coding	Up
PF4	15.9144	3.63127	1.37146e-07	1.48335e-06	ENSG00000163737.4	protein_coding	Up
LGALS4	42.7334	3.63071	4.29367e-17	1.4204e-15	ENSG00000171747.9	protein_coding	Up
SH3BGRL2	412.055	3.62499	8.50737e-79	2.48655e-76	ENSG00000198478.8	protein_coding	Up
KCNK5	780.657	3.61172	2.49027e-96	1.12488e-93	ENSG00000164626.9	protein_coding	Up
SLC23A1	169.541	3.58743	3.93081e-43	4.47969e-41	ENSG00000170482.17	protein_coding	Up
CDH5	4.33053	3.58395	0.00542057	0.0186677	ENSG00000179776.19	protein_coding	Up
TMEM37	104.831	3.57273	2.65887e-33	2.04511e-31	ENSG00000171227.7	protein_coding	Up
HAPLN2	4.31883	3.54828	0.00582949	0.0198503	ENSG00000132702.13	protein_coding	Up
PDZD3	8.55691	3.54608	0.000106511	0.000610134	ENSG00000172367.16	protein_coding	Up
SFRP4	8.58518	3.5333	0.000109851	0.00062667	ENSG00000106483.12	protein_coding	Up
KIF12	88.8648	3.52901	1.40373e-29	9.08186e-28	ENSG00000136883.15	protein_coding	Up
SSTR5	16.9733	3.52423	7.1347e-08	8.14963e-07	ENSG00000162009.8	protein_coding	Up
CFH	2718.59	3.52001	1.41505e-25	7.72648e-24	ENSG00000000971.16	protein_coding	Up
TRIB2	116.088	3.51681	2.54361e-38	2.41197e-36	ENSG00000071575.12	protein_coding	Up
NME8	4.22923	3.50789	0.00672457	0.0223738	ENSG00000086288.12	protein_coding	Up
SPINK1	8.25085	3.50521	0.000332775	0.00167381	ENSG00000164266.11	protein_coding	Up
RGL1	227.555	3.49109	2.43916e-64	5.31565e-62	ENSG00000143344.16	protein_coding	Up
ADAM28	104.152	3.48868	4.39983e-25	2.34067e-23	ENSG00000042980.13	protein_coding	Up
COLCA2	49.1938	3.46922	5.81026e-18	2.0592e-16	ENSG00000214290.8	protein_coding	Up
GPR141	33.6793	3.43464	2.95552e-13	6.85591e-12	ENSG00000187037.9	protein_coding	Up
VTCN1	81.3835	3.42175	2.49469e-27	1.5228e-25	ENSG00000134258.17	protein_coding	Up
TJP3	244.624	3.41684	9.02265e-59	1.6362e-56	ENSG00000105289.15	protein_coding	Up
EDARADD	220.047	3.40851	1.98122e-51	2.86172e-49	ENSG00000186197.15	protein_coding	Up
HSD3B1	3.78921	3.38282	0.0123988	0.0375287	ENSG00000203857.10	protein_coding	Up
RP4-816K17.2	47.8173	3.36652	8.24916e-18	2.8784e-16	ENSG00000286022.1	protein_coding	Up
MCF2L	34.2316	3.35968	2.71591e-12	5.75717e-11	ENSG00000126217.21	protein_coding	Up
SPTSSB	32.2635	3.35686	2.18122e-11	4.18134e-10	ENSG00000196542.8	protein_coding	Up
RERG	202.841	3.35286	1.65548e-56	2.81703e-54	ENSG00000134533.6	protein_coding	Up
SLCO2B1	56.9423	3.32727	5.53486e-18	1.9644e-16	ENSG00000137491.15	protein_coding	Up
C2orf72	622.436	3.32467	2.20678e-104	1.24603e-101	ENSG00000204128.6	protein_coding	Up
TM4SF5	14.7208	3.32269	8.29632e-07	7.66507e-06	ENSG00000142484.7	protein_coding	Up
SELL	16.3917	3.31018	3.42086e-07	3.42555e-06	ENSG00000188404.10	protein_coding	Up
OIT3	7.34593	3.30205	0.000634457	0.0029435	ENSG00000138315.13	protein_coding	Up
ASRGL1	790.084	3.29099	7.10329e-118	5.3477e-115	ENSG00000162174.12	protein_coding	Up
EPHB3	46.8318	3.28735	5.46568e-17	1.80092e-15	ENSG00000182580.3	protein_coding	Up
AGR2	10051.1	3.27692	8.33008e-183	1.7246e-179	ENSG00000106541.12	protein_coding	Up
SERPINA3	69.8655	3.26669	5.44309e-21	2.34364e-19	ENSG00000196136.18	protein_coding	Up
CACNA1D	293.373	3.2648	1.00441e-63	2.09694e-61	ENSG00000157388.20	protein_coding	Up
NCMAP	94.3893	3.25201	9.03096e-31	6.14699e-29	ENSG00000184454.7	protein_coding	Up
INSL4	676.182	3.24606	6.83256e-105	4.04162e-102	ENSG00000120211.4	protein_coding	Up
SLC7A2	1381.28	3.24474	6.27509e-79	1.85593e-76	ENSG00000003989.18	protein_coding	Up
PROM1	6.98755	3.21974	0.00158661	0.00652288	ENSG00000007062.12	protein_coding	Up
FOXA3	86.7785	3.21544	1.22241e-25	6.73384e-24	ENSG00000170608.3	protein_coding	Up
FOS	128.636	3.21131	4.63584e-37	4.17293e-35	ENSG00000170345.10	protein_coding	Up
RAB33A	3.60101	3.20873	0.0169011	0.0487054	ENSG00000134594.5	protein_coding	Up
PDE1A	29.0421	3.18965	3.0931e-11	5.82158e-10	ENSG00000115252.18	protein_coding	Up
DACT2	6.72194	3.16824	0.000948648	0.00418916	ENSG00000164488.12	protein_coding	Up
SOWAHB	16.4999	3.16044	2.64562e-06	2.20416e-05	ENSG00000186212.4	protein_coding	Up
PARM1	401.392	3.15702	1.81924e-79	5.64965e-77	ENSG00000169116.11	protein_coding	Up
ENTPD2	61.3684	3.14569	1.24288e-20	5.28737e-19	ENSG00000054179.12	protein_coding	Up
ZMAT4	44.8391	3.14522	2.07486e-15	6.02899e-14	ENSG00000165061.15	protein_coding	Up
PLEKHG7	4.89827	3.13718	0.00607522	0.0205574	ENSG00000187510.11	protein_coding	Up
ACP3	9.91181	3.12744	0.000106116	0.000608295	ENSG00000014257.16	protein_coding	Up
KIAA2012	13.17	3.11241	6.24623e-06	4.76309e-05	ENSG00000182329.14	protein_coding	Up
RP11-986E7.7	71.3441	3.11122	9.3418e-20	3.73131e-18	ENSG00000273259.3	protein_coding	Up
SLC17A1	14.977	3.09721	5.76545e-06	4.42773e-05	ENSG00000124568.12	protein_coding	Up
CRABP1	8.04691	3.0844	0.000362191	0.00180326	ENSG00000166426.8	protein_coding	Up
KISS1R	10.8583	3.06453	6.22801e-05	0.000376835	ENSG00000116014.10	protein_coding	Up
ARRB1	1307.76	3.05651	1.3095e-116	9.29519e-114	ENSG00000137486.17	protein_coding	Up
AGTR1	91.62	3.05362	2.68776e-24	1.37114e-22	ENSG00000144891.19	protein_coding	Up
TAT	27.9508	3.04817	1.29291e-10	2.25412e-09	ENSG00000198650.11	protein_coding	Up
ARPP21	15.4894	3.03994	1.6815e-06	1.45711e-05	ENSG00000172995.17	protein_coding	Up
GDA	1020.09	3.03463	3.42978e-92	1.42016e-89	ENSG00000119125.17	protein_coding	Up
WNT4	92.3391	3.02704	1.19349e-27	7.33937e-26	ENSG00000162552.15	protein_coding	Up
BCO2	52.0284	3.02534	2.60662e-15	7.47793e-14	ENSG00000197580.13	protein_coding	Up
HGD	1453.52	3.02267	7.63089e-110	4.86107e-107	ENSG00000113924.12	protein_coding	Up
SHH	176.155	3.01929	2.19479e-43	2.51279e-41	ENSG00000164690.8	protein_coding	Up
ONECUT1	35.2104	3.01449	5.98001e-12	1.21478e-10	ENSG00000169856.9	protein_coding	Up
DDC	178.489	3.00621	2.28713e-35	1.88151e-33	ENSG00000132437.18	protein_coding	Up
AMBP	105.079	2.99703	3.95218e-30	2.61835e-28	ENSG00000106927.12	protein_coding	Up
RARRES1	342.303	2.9852	1.39306e-57	2.47208e-55	ENSG00000118849.10	protein_coding	Up
HCN4	28.84	2.98354	2.20943e-10	3.72902e-09	ENSG00000138622.4	protein_coding	Up
FGD5	4.50051	2.97676	0.0082208	0.0265451	ENSG00000154783.12	protein_coding	Up
PCDH10	1201.29	2.97165	7.89902e-124	6.54144e-121	ENSG00000138650.9	protein_coding	Up
LGR6	358.914	2.95595	1.67695e-64	3.68692e-62	ENSG00000133067.18	protein_coding	Up
SYBU	472.199	2.95435	5.99759e-77	1.6556e-74	ENSG00000147642.17	protein_coding	Up
CACNA2D3	19.1271	2.94739	1.22047e-07	1.3381e-06	ENSG00000157445.15	protein_coding	Up
ARHGAP6	4.29557	2.93639	0.0128897	0.0387362	ENSG00000047648.23	protein_coding	Up
F2	54.3548	2.91972	8.20006e-17	2.66304e-15	ENSG00000180210.15	protein_coding	Up
SLPI	1066.22	2.91871	1.30828e-100	6.50058e-98	ENSG00000124107.5	protein_coding	Up
CTTNBP2	191.611	2.91338	1.09191e-37	1.01222e-35	ENSG00000077063.11	protein_coding	Up
VWA5B2	41.4118	2.90503	8.22192e-13	1.82543e-11	ENSG00000145198.14	protein_coding	Up
CPVL	203.549	2.90426	1.09471e-44	1.30754e-42	ENSG00000106066.15	protein_coding	Up
TUBAL3	15.4376	2.89169	2.66876e-06	2.21971e-05	ENSG00000178462.12	protein_coding	Up
HLA-DMA	89.7306	2.88737	1.46248e-22	6.89449e-21	ENSG00000204257.15	protein_coding	Up
GUCA2B	7.31739	2.88485	0.00145029	0.00603534	ENSG00000044012.4	protein_coding	Up
RNF43	1308.87	2.88038	1.7416e-112	1.2019e-109	ENSG00000108375.13	protein_coding	Up
S100P	192.798	2.87342	8.74685e-31	5.96996e-29	ENSG00000163993.7	protein_coding	Up
LHX8	68.5692	2.83338	1.53306e-19	6.01695e-18	ENSG00000162624.15	protein_coding	Up
TOGARAM2	6.97195	2.80418	0.00227078	0.0088899	ENSG00000189350.13	protein_coding	Up
PRODH	67.7759	2.78931	9.75082e-19	3.61027e-17	ENSG00000100033.17	protein_coding	Up
APOD	12.1436	2.7881	4.34258e-05	0.000274452	ENSG00000189058.9	protein_coding	Up
CFI	183.464	2.78224	1.06776e-35	8.99231e-34	ENSG00000205403.14	protein_coding	Up
KCNT2	41.9204	2.77588	3.78274e-12	7.88408e-11	ENSG00000162687.19	protein_coding	Up
KRT78	6.48753	2.75857	0.00744375	0.0244232	ENSG00000170423.13	protein_coding	Up
BDKRB1	49.8069	2.75852	1.20096e-15	3.53096e-14	ENSG00000100739.11	protein_coding	Up
PARD6A	51.2672	2.75776	2.75483e-15	7.87584e-14	ENSG00000102981.10	protein_coding	Up
KCNJ11	27.5678	2.75529	0.00336847	0.0124311	ENSG00000187486.7	protein_coding	Up
SLC7A7	501.18	2.74761	2.41401e-67	5.71178e-65	ENSG00000155465.20	protein_coding	Up
SUCNR1	75.5832	2.7385	8.38963e-17	2.72105e-15	ENSG00000198829.6	protein_coding	Up
MAP1LC3C	9.18077	2.7384	0.000629548	0.002924	ENSG00000197769.6	protein_coding	Up
MUC13	5056.75	2.73501	4.80989e-124	4.12059e-121	ENSG00000173702.7	protein_coding	Up
PRKCG	25.4669	2.7205	6.98681e-09	9.49564e-08	ENSG00000126583.12	protein_coding	Up
AQP3	1290.18	2.72025	2.52887e-74	6.68375e-72	ENSG00000165272.16	protein_coding	Up
SNCA	87.0742	2.71894	5.57795e-20	2.27178e-18	ENSG00000145335.17	protein_coding	Up
TNFSF15	482.936	2.70388	6.56971e-54	1.02011e-51	ENSG00000181634.8	protein_coding	Up
PCSK9	828.967	2.70329	1.95412e-75	5.33495e-73	ENSG00000169174.11	protein_coding	Up
CPB2	7.50451	2.69733	0.00157159	0.00646753	ENSG00000080618.17	protein_coding	Up
CHGB	860.2	2.69603	8.21565e-67	1.90757e-64	ENSG00000089199.10	protein_coding	Up
IQGAP2	231.356	2.69178	4.01597e-30	2.65353e-28	ENSG00000145703.16	protein_coding	Up
TBXAS1	457.928	2.68658	2.38876e-63	4.90467e-61	ENSG00000059377.18	protein_coding	Up
EDAR	13.767	2.68591	3.22417e-05	0.000209964	ENSG00000135960.10	protein_coding	Up
SVEP1	385.718	2.6725	2.62117e-63	5.25165e-61	ENSG00000165124.18	protein_coding	Up
SMOC1	762.91	2.66598	1.33825e-74	3.57499e-72	ENSG00000198732.11	protein_coding	Up
SETBP1	302.228	2.66429	1.05483e-42	1.17516e-40	ENSG00000152217.20	protein_coding	Up
HS3ST1	103.432	2.64957	6.87355e-25	3.60267e-23	ENSG00000002587.10	protein_coding	Up
NDRG2	89.1473	2.64435	1.32397e-21	5.91595e-20	ENSG00000165795.24	protein_coding	Up
ITGA9	7.43016	2.64096	0.00174599	0.00707624	ENSG00000144668.12	protein_coding	Up
LHX9	80.9355	2.6358	1.15247e-20	4.91112e-19	ENSG00000143355.16	protein_coding	Up
ADGRV1	217.412	2.63575	1.01247e-34	8.24713e-33	ENSG00000164199.18	protein_coding	Up
BDKRB2	429.045	2.63561	1.40681e-64	3.12061e-62	ENSG00000168398.7	protein_coding	Up
CPS1	2480.59	2.62911	7.261e-111	4.74716e-108	ENSG00000021826.17	protein_coding	Up
BIN2	5.90352	2.62115	0.00581521	0.0198044	ENSG00000110934.13	protein_coding	Up
TAFA5	180.111	2.61398	7.18754e-36	6.09445e-34	ENSG00000219438.9	protein_coding	Up
PDE3A	1116.7	2.60964	7.80806e-45	9.37118e-43	ENSG00000172572.7	protein_coding	Up
MFAP5	5.85542	2.60107	0.00683151	0.0226962	ENSG00000197614.11	protein_coding	Up
PLD5	368.775	2.59947	3.02232e-49	3.99397e-47	ENSG00000180287.17	protein_coding	Up
PPP2R2B	8.53245	2.5989	0.001093	0.00473902	ENSG00000156475.19	protein_coding	Up
SEMA4G	1080.46	2.5961	1.43467e-71	3.6003e-69	ENSG00000095539.15	protein_coding	Up
FOXA1	341.132	2.59021	1.7315e-53	2.6391e-51	ENSG00000129514.8	protein_coding	Up
SPRY1	156.331	2.58721	8.86056e-35	7.24117e-33	ENSG00000164056.11	protein_coding	Up
FXYD2	86.1418	2.58615	3.2726e-20	1.35508e-18	ENSG00000137731.14	protein_coding	Up
RAB6D	7.01471	2.58613	0.0027583	0.0104942	ENSG00000233087.8	protein_coding	Up
FGFR4	703.209	2.57062	4.74031e-62	9.34668e-60	ENSG00000160867.15	protein_coding	Up
EPHB6	30.6371	2.56339	5.61288e-09	7.72546e-08	ENSG00000106123.12	protein_coding	Up
COL12A1	1360.63	2.56035	1.9536e-61	3.70498e-59	ENSG00000111799.22	protein_coding	Up
SNTB1	193.819	2.55964	1.68858e-34	1.35326e-32	ENSG00000172164.15	protein_coding	Up
CCDC184	81.238	2.55669	6.00239e-19	2.24922e-17	ENSG00000177875.5	protein_coding	Up
PRTN3	10.4313	2.55624	0.000370803	0.00184134	ENSG00000196415.10	protein_coding	Up
SELENBP1	378.52	2.55279	2.03751e-57	3.59007e-55	ENSG00000143416.21	protein_coding	Up
MPZ	17.2904	2.55061	1.00925e-05	7.3444e-05	ENSG00000158887.19	protein_coding	Up
RP11-404P21.8	146.439	2.53197	1.34965e-26	7.96454e-25	ENSG00000258691.1	protein_coding	Up
TPSG1	32.5192	2.52881	4.98229e-09	6.90947e-08	ENSG00000116176.6	protein_coding	Up
NR1H4	165.344	2.52471	2.49965e-25	1.3471e-23	ENSG00000012504.15	protein_coding	Up
EPS8L3	205.198	2.52387	8.6402e-38	8.10027e-36	ENSG00000198758.11	protein_coding	Up
FXYD6-FXYD2	85.0768	2.52293	2.92498e-20	1.21519e-18	ENSG00000255245.4	protein_coding	Up
GLUL	1282.86	2.50522	2.79021e-74	7.29683e-72	ENSG00000135821.19	protein_coding	Up
RTN4RL2	421.401	2.50404	2.96659e-42	3.24679e-40	ENSG00000186907.8	protein_coding	Up
RBFOX3	143.971	2.50004	3.76126e-31	2.6175e-29	ENSG00000167281.19	protein_coding	Up
SERPINI1	48.7268	2.49466	8.52176e-11	1.51985e-09	ENSG00000163536.13	protein_coding	Up
TC2N	314.807	2.48378	3.00617e-36	2.59324e-34	ENSG00000165929.13	protein_coding	Up
UNC5CL	87.5252	2.46625	2.08165e-19	8.13154e-18	ENSG00000124602.10	protein_coding	Up
PCSK5	189.875	2.46542	1.09333e-35	9.17656e-34	ENSG00000099139.14	protein_coding	Up
PLEKHH2	303.252	2.46238	3.02079e-29	1.93924e-27	ENSG00000152527.14	protein_coding	Up
FAAH	58.0041	2.46235	9.32302e-15	2.53138e-13	ENSG00000117480.16	protein_coding	Up
TP53I11	1535.89	2.45417	1.54414e-66	3.51951e-64	ENSG00000175274.19	protein_coding	Up
ST6GALNAC2	24.3226	2.45198	3.90756e-07	3.86155e-06	ENSG00000070731.11	protein_coding	Up
ABLIM2	42.1063	2.44893	1.57449e-11	3.05598e-10	ENSG00000163995.21	protein_coding	Up
BCL6-AS1	35.5989	2.44221	8.95983e-10	1.37661e-08	ENSG00000285938.1	protein_coding	Up
SYT3	27.9367	2.42725	4.68004e-08	5.51308e-07	ENSG00000213023.11	protein_coding	Up
COL11A1	126.856	2.42659	5.86776e-20	2.382e-18	ENSG00000060718.22	protein_coding	Up
SLC29A4	325.418	2.42642	1.94152e-39	1.91409e-37	ENSG00000164638.11	protein_coding	Up
CACNA1H	1047.81	2.42543	1.21858e-49	1.63646e-47	ENSG00000196557.13	protein_coding	Up
SLC51B	52.932	2.42152	3.63183e-13	8.32373e-12	ENSG00000186198.4	protein_coding	Up
MAOA	375.056	2.41054	2.7652e-53	4.16355e-51	ENSG00000189221.10	protein_coding	Up
RHOBTB1	1377.26	2.40251	1.6645e-77	4.75319e-75	ENSG00000072422.17	protein_coding	Up
GUCY1A2	20.2977	2.40051	8.43262e-06	6.26495e-05	ENSG00000152402.11	protein_coding	Up
CYTIP	7.32265	2.39333	0.00468175	0.0164517	ENSG00000115165.10	protein_coding	Up
ESRRB	10.2461	2.3925	0.001208	0.00516157	ENSG00000119715.15	protein_coding	Up
DENND1C	171.198	2.38938	9.20604e-31	6.24904e-29	ENSG00000205744.10	protein_coding	Up
SH3PXD2A	442.825	2.38803	1.35305e-57	2.41836e-55	ENSG00000107957.16	protein_coding	Up
GMDS	387.232	2.37938	1.20334e-49	1.62476e-47	ENSG00000112699.11	protein_coding	Up
FOXD2	41.7839	2.37679	9.82661e-11	1.73636e-09	ENSG00000186564.6	protein_coding	Up
RAB20	65.8731	2.36848	2.46328e-15	7.10776e-14	ENSG00000139832.5	protein_coding	Up
PLCXD3	453.094	2.36608	7.9375e-28	4.91769e-26	ENSG00000182836.10	protein_coding	Up
NEB	89.6513	2.34153	3.26147e-14	8.36202e-13	ENSG00000183091.20	protein_coding	Up
RP5-1189D6.2	141.18	2.33807	3.69273e-28	2.31089e-26	ENSG00000285162.1	protein_coding	Up
NOS2	9.07232	2.33659	0.00169395	0.00689231	ENSG00000007171.18	protein_coding	Up
CIDEC	86.9166	2.33646	3.36558e-19	1.29234e-17	ENSG00000187288.12	protein_coding	Up
CRYAB	50.6649	2.33049	1.50182e-12	3.24164e-11	ENSG00000109846.9	protein_coding	Up
FAT3	75.2688	2.3302	4.47887e-14	1.13428e-12	ENSG00000165323.16	protein_coding	Up
C5	1346.06	2.31579	3.32238e-32	2.43484e-30	ENSG00000106804.8	protein_coding	Up
MECOM	8.13458	2.31444	0.00314524	0.0117504	ENSG00000085276.19	protein_coding	Up
SLC2A4	7.81259	2.29613	0.0149797	0.043959	ENSG00000181856.15	protein_coding	Up
CHN2	112.598	2.29498	3.19725e-23	1.54839e-21	ENSG00000106069.23	protein_coding	Up
UGT2B11	27.4904	2.29177	2.04284e-07	2.13335e-06	ENSG00000213759.10	protein_coding	Up
SLC28A2	6.77162	2.28667	0.0135552	0.0404377	ENSG00000137860.12	protein_coding	Up
RAP1GAP	1518.04	2.28567	1.4858e-59	2.7343e-57	ENSG00000076864.20	protein_coding	Up
SCARA5	570.906	2.28522	2.18606e-50	3.05114e-48	ENSG00000168079.17	protein_coding	Up
SCNN1A	340.897	2.27771	2.66026e-44	3.14722e-42	ENSG00000111319.13	protein_coding	Up
SULT2B1	130.667	2.27417	5.51423e-25	2.9148e-23	ENSG00000088002.12	protein_coding	Up
DSCAML1	44.3018	2.26997	1.03649e-10	1.82627e-09	ENSG00000177103.15	protein_coding	Up
ZNF703	526.054	2.26437	1.73958e-36	1.52177e-34	ENSG00000183779.7	protein_coding	Up
SLC40A1	1326.29	2.26236	1.54478e-61	2.9522e-59	ENSG00000138449.11	protein_coding	Up
RDH10	2281.72	2.25217	7.45656e-86	2.57293e-83	ENSG00000121039.10	protein_coding	Up
CD14	111.484	2.24785	3.5776e-21	1.56207e-19	ENSG00000170458.14	protein_coding	Up
PRR36	17.906	2.2464	7.98752e-05	0.000472143	ENSG00000183248.12	protein_coding	Up
CST1	44.6096	2.24498	9.77545e-11	1.72855e-09	ENSG00000170373.9	protein_coding	Up
NPNT	84.5021	2.23671	2.77068e-16	8.59362e-15	ENSG00000168743.13	protein_coding	Up
CTD-2530N21.7	70.7635	2.23149	2.95523e-15	8.42937e-14	ENSG00000288677.1	protein_coding	Up
ARX	93.2246	2.20608	3.49948e-16	1.07335e-14	ENSG00000004848.8	protein_coding	Up
KLHDC7A	255.54	2.2032	1.05339e-32	7.97878e-31	ENSG00000179023.9	protein_coding	Up
RAB15	1908.84	2.20295	2.21119e-65	4.99408e-63	ENSG00000139998.16	protein_coding	Up
SLC5A11	33.2455	2.19905	2.76782e-08	3.3994e-07	ENSG00000158865.12	protein_coding	Up
IGSF9	21.4924	2.19104	1.55769e-05	0.000109166	ENSG00000085552.17	protein_coding	Up
IFITM2	1389.87	2.18811	2.41582e-63	4.91956e-61	ENSG00000185201.17	protein_coding	Up
PKDCC	427.082	2.18504	6.46478e-46	7.9906e-44	ENSG00000162878.13	protein_coding	Up
TRIM31	43.3729	2.18242	2.08391e-08	2.61517e-07	ENSG00000204616.11	protein_coding	Up
RSPH1	25.3199	2.18218	1.30362e-06	1.15709e-05	ENSG00000160188.10	protein_coding	Up
RNF128	14.8464	2.17146	0.000247251	0.00128476	ENSG00000133135.14	protein_coding	Up
ANXA4	11887.7	2.16811	1.21895e-90	4.96451e-88	ENSG00000196975.16	protein_coding	Up
PRR15	1186.78	2.1677	2.61826e-63	5.25165e-61	ENSG00000176532.4	protein_coding	Up
C4orf19	9.8218	2.14906	0.00333585	0.0123401	ENSG00000154274.15	protein_coding	Up
RP11-326C3.17	846.053	2.14831	9.82705e-50	1.34886e-47	ENSG00000288681.1	protein_coding	Up
CACNA1I	17.2758	2.14149	8.17048e-05	0.000481926	ENSG00000100346.18	protein_coding	Up
SAMD5	103.72	2.1346	9.33634e-16	2.76462e-14	ENSG00000203727.4	protein_coding	Up
S100A5	9.21636	2.13416	0.00482914	0.0168789	ENSG00000196420.7	protein_coding	Up
RP11-350O14.18	18.0149	2.11712	6.56905e-05	0.000395736	ENSG00000261793.1	protein_coding	Up
PTPRCAP	15.9701	2.10995	0.000394674	0.00194125	ENSG00000213402.3	protein_coding	Up
SGPP2	563.28	2.10776	2.46091e-48	3.18431e-46	ENSG00000163082.10	protein_coding	Up
SLC22A18AS	189.764	2.10756	6.80771e-26	3.81785e-24	ENSG00000254827.6	protein_coding	Up
CNTNAP3B	891.429	2.09482	1.29837e-61	2.50051e-59	ENSG00000154529.15	protein_coding	Up
FGFR3	118.657	2.08756	8.51779e-20	3.41316e-18	ENSG00000068078.20	protein_coding	Up
ALX1	388.519	2.08617	2.19899e-42	2.41733e-40	ENSG00000180318.4	protein_coding	Up
SLC1A2	13.8116	2.07809	0.00112085	0.00485046	ENSG00000110436.13	protein_coding	Up
DHRS3	215.103	2.07673	2.8524e-27	1.73264e-25	ENSG00000162496.9	protein_coding	Up
ELF3	3357.51	2.07256	4.5804e-69	1.10481e-66	ENSG00000163435.16	protein_coding	Up
IFITM1	693.459	2.0723	2.89624e-48	3.7282e-46	ENSG00000185885.17	protein_coding	Up
ATRNL1	112.241	2.06993	1.46602e-19	5.77207e-18	ENSG00000107518.18	protein_coding	Up
BCL2L15	113.43	2.06853	2.81467e-18	1.01198e-16	ENSG00000188761.13	protein_coding	Up
PAX7	624.983	2.06756	3.57728e-44	4.21204e-42	ENSG00000009709.12	protein_coding	Up
UGT2B7	39.3455	2.06177	1.01096e-08	1.34025e-07	ENSG00000171234.14	protein_coding	Up
LCN12	15.0191	2.06076	0.000324008	0.00163545	ENSG00000184925.12	protein_coding	Up
HID1	339.664	2.05979	7.32283e-36	6.18804e-34	ENSG00000167861.16	protein_coding	Up
RIMKLA	215.308	2.05364	7.04991e-27	4.22043e-25	ENSG00000177181.15	protein_coding	Up
CA9	366.261	2.05024	2.00164e-33	1.54437e-31	ENSG00000107159.13	protein_coding	Up
MYORG	1349.09	2.05023	4.58594e-57	8.02345e-55	ENSG00000164976.9	protein_coding	Up
OVGP1	27.5952	2.04663	9.79641e-07	8.92162e-06	ENSG00000085465.13	protein_coding	Up
SLC9A3R1	1389.61	2.03798	1.9805e-51	2.86172e-49	ENSG00000109062.12	protein_coding	Up
TINAG	13.7384	2.03737	0.00051934	0.00247079	ENSG00000137251.16	protein_coding	Up
TNFSF14	102.78	2.03145	8.7344e-15	2.37936e-13	ENSG00000125735.11	protein_coding	Up
XBP1	3356.71	2.03136	7.77882e-59	1.42101e-56	ENSG00000100219.16	protein_coding	Up
CYP4F12	244.429	2.02862	2.37977e-32	1.77015e-30	ENSG00000186204.15	protein_coding	Up
BCL6	389.639	2.02849	4.24618e-36	3.62516e-34	ENSG00000113916.18	protein_coding	Up
NKX3-2	14.7158	2.02655	0.00051197	0.00244087	ENSG00000109705.8	protein_coding	Up
LYPD6	8.54843	2.02399	0.00531862	0.0183624	ENSG00000187123.15	protein_coding	Up
SBK1	18.5207	2.02218	0.00030737	0.0015597	ENSG00000188322.8	protein_coding	Up
C1orf116	984.143	2.01763	3.33702e-45	4.02451e-43	ENSG00000182795.13	protein_coding	Up
MYLK4	10.976	2.01149	0.00181698	0.00732097	ENSG00000145949.11	protein_coding	Up
ACY3	46.0157	2.01066	1.13666e-09	1.72612e-08	ENSG00000132744.8	protein_coding	Up
TTLL6	269.634	2.00857	4.08058e-32	2.95563e-30	ENSG00000170703.16	protein_coding	Up
GAL3ST1	446.356	2.00444	6.24734e-34	4.91168e-32	ENSG00000128242.13	protein_coding	Up
ADAMTS10	488.007	2.00424	5.10704e-42	5.5165e-40	ENSG00000142303.14	protein_coding	Up
MMP7	1968.42	1.99531	5.56096e-64	1.18082e-61	ENSG00000137673.9	protein_coding	Up
SLC52A3	45.6943	1.99007	1.29694e-08	1.69318e-07	ENSG00000101276.18	protein_coding	Up
STK32A	9.21213	1.98983	0.00408328	0.0146783	ENSG00000169302.16	protein_coding	Up
CCL2	303.471	1.98901	2.68747e-31	1.89143e-29	ENSG00000108691.9	protein_coding	Up
DLL4	8.28573	1.98842	0.00771163	0.0251655	ENSG00000128917.8	protein_coding	Up
TP53INP2	512.837	1.98804	1.40847e-38	1.35628e-36	ENSG00000078804.13	protein_coding	Up
LRRC26	19.3446	1.986	9.97626e-05	0.000576396	ENSG00000184709.7	protein_coding	Up
RGS14	64.0184	1.97775	7.48647e-12	1.50359e-10	ENSG00000169220.18	protein_coding	Up
ARID3C	6.73636	1.97626	0.015749	0.0459182	ENSG00000205143.3	protein_coding	Up
PDK4	1950.88	1.97372	1.46238e-41	1.55262e-39	ENSG00000004799.8	protein_coding	Up
COL4A3	166.138	1.96727	1.2265e-17	4.2204e-16	ENSG00000169031.21	protein_coding	Up
AQP7	22.5232	1.96644	1.43719e-05	0.000101609	ENSG00000165269.13	protein_coding	Up
SLC12A2	2752.97	1.96517	2.83203e-31	1.98754e-29	ENSG00000064651.14	protein_coding	Up
GPD1	10.9575	1.96068	0.00340892	0.0125636	ENSG00000167588.13	protein_coding	Up
PLXNC1	75.3887	1.95977	1.05696e-11	2.08572e-10	ENSG00000136040.9	protein_coding	Up
BMP4	405.782	1.95937	1.27814e-37	1.17608e-35	ENSG00000125378.16	protein_coding	Up
RP11-960B9.3	17.0014	1.95837	0.00040319	0.00197341	ENSG00000285471.1	protein_coding	Up
PLA2G4A	1130.52	1.95346	2.94181e-32	2.16874e-30	ENSG00000116711.10	protein_coding	Up
PLEKHB1	11.2777	1.95263	0.00254388	0.00980077	ENSG00000021300.14	protein_coding	Up
SMIM6	117.902	1.94998	7.34922e-17	2.3947e-15	ENSG00000259120.3	protein_coding	Up
CHRM3	15.4445	1.94747	0.000528273	0.00250849	ENSG00000133019.12	protein_coding	Up
DOK4	2334.41	1.9458	1.60295e-56	2.74647e-54	ENSG00000125170.11	protein_coding	Up
SLC45A1	75.4948	1.94506	5.59452e-12	1.1402e-10	ENSG00000162426.16	protein_coding	Up
VWA5A	47.4027	1.94485	1.02207e-09	1.55781e-08	ENSG00000110002.16	protein_coding	Up
CA11	300.05	1.94475	1.30674e-32	9.80807e-31	ENSG00000063180.9	protein_coding	Up
KRT18	52071	1.94353	9.0672e-64	1.90903e-61	ENSG00000111057.11	protein_coding	Up
DDIT4L	290.53	1.94136	4.5222e-27	2.71375e-25	ENSG00000145358.6	protein_coding	Up
EPB41L4A	870.119	1.94116	7.29964e-37	6.50008e-35	ENSG00000129595.14	protein_coding	Up
CEACAM16	10.5367	1.93516	0.00274473	0.0104538	ENSG00000213892.12	protein_coding	Up
ANK3	200.58	1.93428	1.76526e-15	5.15955e-14	ENSG00000151150.22	protein_coding	Up
MROH2A	15.3099	1.93064	0.000483583	0.00232247	ENSG00000185038.14	protein_coding	Up
SIDT1	148.835	1.9305	6.94752e-20	2.80201e-18	ENSG00000072858.11	protein_coding	Up
HR	1791.62	1.92558	6.25516e-42	6.72741e-40	ENSG00000168453.16	protein_coding	Up
SLC4A4	505.95	1.9236	5.44438e-26	3.08813e-24	ENSG00000080493.18	protein_coding	Up
LRP4	946.317	1.9138	7.31012e-50	1.00896e-47	ENSG00000134569.10	protein_coding	Up
KIF13B	982.7	1.9098	8.64586e-51	1.22044e-48	ENSG00000197892.13	protein_coding	Up
CA13	55.8223	1.90458	1.73737e-10	2.98089e-09	ENSG00000185015.8	protein_coding	Up
CLEC4E	8.22378	1.8972	0.0122354	0.0370793	ENSG00000166523.8	protein_coding	Up
BCAM	1519.22	1.89617	1.37112e-34	1.10958e-32	ENSG00000187244.12	protein_coding	Up
NCALD	519.872	1.89584	1.96171e-41	2.07391e-39	ENSG00000104490.18	protein_coding	Up
KCNS3	75.9616	1.89431	3.16319e-13	7.31035e-12	ENSG00000170745.12	protein_coding	Up
ANGPT1	82.8027	1.8931	2.93305e-09	4.22427e-08	ENSG00000154188.10	protein_coding	Up
FILIP1	324.43	1.89257	2.02682e-18	7.37253e-17	ENSG00000118407.15	protein_coding	Up
GPR35	38.0805	1.89137	2.06918e-07	2.15632e-06	ENSG00000178623.12	protein_coding	Up
PELI2	366.454	1.89004	3.73928e-26	2.15043e-24	ENSG00000139946.10	protein_coding	Up
PTP4A3	30.243	1.88817	1.02598e-05	7.44653e-05	ENSG00000184489.13	protein_coding	Up
SP9	183.373	1.88428	1.81364e-22	8.48553e-21	ENSG00000217236.2	protein_coding	Up
PDE9A	127.743	1.88229	2.81632e-17	9.44245e-16	ENSG00000160191.18	protein_coding	Up
CTDSPL	778.291	1.88179	8.49693e-46	1.04504e-43	ENSG00000144677.15	protein_coding	Up
PDLIM5	8397.75	1.88167	8.1133e-37	7.19882e-35	ENSG00000163110.15	protein_coding	Up
TLE2	45.0265	1.8804	1.50986e-08	1.94761e-07	ENSG00000065717.15	protein_coding	Up
OLFM2	54.07	1.87976	2.18126e-09	3.18211e-08	ENSG00000105088.9	protein_coding	Up
NYNRIN	15.7404	1.87961	0.000608887	0.00284025	ENSG00000205978.6	protein_coding	Up
CYP4F3	480.667	1.87808	9.30585e-31	6.29958e-29	ENSG00000186529.16	protein_coding	Up
ACSL5	111.662	1.87432	1.33536e-16	4.24784e-15	ENSG00000197142.11	protein_coding	Up
SMPDL3B	62.1674	1.86989	5.13449e-10	8.21916e-09	ENSG00000130768.15	protein_coding	Up
PSAPL1	9.24568	1.86868	0.00923716	0.0293126	ENSG00000178597.7	protein_coding	Up
TMEM38A	26.4213	1.86603	7.87255e-06	5.88936e-05	ENSG00000072954.7	protein_coding	Up
DEPTOR	129.863	1.85824	1.23299e-16	3.93734e-15	ENSG00000155792.10	protein_coding	Up
CHST5	8.55432	1.8568	0.0114619	0.0350909	ENSG00000135702.15	protein_coding	Up
TMEM151A	46.1036	1.85625	2.75222e-07	2.79429e-06	ENSG00000179292.5	protein_coding	Up
KRT8	115627	1.85536	1.93571e-49	2.5717e-47	ENSG00000170421.12	protein_coding	Up
COBL	508.273	1.85529	9.86778e-38	9.18184e-36	ENSG00000106078.19	protein_coding	Up
FILIP1L	14.7956	1.84747	0.00123536	0.00526076	ENSG00000168386.19	protein_coding	Up
TMTC2	539.876	1.84102	2.7379e-30	1.8236e-28	ENSG00000179104.9	protein_coding	Up
CLDN7	25.4609	1.8395	3.93137e-05	0.000251082	ENSG00000181885.18	protein_coding	Up
HS3ST3B1	77.7581	1.83822	2.81225e-12	5.94617e-11	ENSG00000125430.9	protein_coding	Up
EFNB3	39.0157	1.83758	2.02201e-07	2.11337e-06	ENSG00000108947.5	protein_coding	Up
TMEM47	396.448	1.83684	3.97528e-21	1.72661e-19	ENSG00000147027.4	protein_coding	Up
FAM47E	9.03291	1.83606	0.010877	0.0336064	ENSG00000189157.14	protein_coding	Up
ALDH3A1	62211.2	1.83552	2.24191e-54	3.57038e-52	ENSG00000108602.18	protein_coding	Up
AK7	121.735	1.83274	1.98536e-13	4.69755e-12	ENSG00000140057.9	protein_coding	Up
IFITM10	79.5667	1.83196	8.5838e-12	1.7129e-10	ENSG00000244242.2	protein_coding	Up
DPYSL5	265.558	1.83193	3.84882e-22	1.77733e-20	ENSG00000157851.17	protein_coding	Up
C1orf226	104.621	1.83182	9.38351e-15	2.54502e-13	ENSG00000239887.6	protein_coding	Up
LRRC36	10.0283	1.82184	0.00608598	0.020591	ENSG00000159708.18	protein_coding	Up
RAPGEF4	19.6732	1.8194	0.000388227	0.00191333	ENSG00000091428.18	protein_coding	Up
SALL2	52.8395	1.81548	1.97041e-09	2.89491e-08	ENSG00000165821.12	protein_coding	Up
IRS2	1252.63	1.81225	4.61653e-50	6.40743e-48	ENSG00000185950.9	protein_coding	Up
A1CF	35.8044	1.81175	2.67919e-06	2.22764e-05	ENSG00000148584.15	protein_coding	Up
CKMT1A	37.2027	1.8084	4.32176e-07	4.22882e-06	ENSG00000223572.10	protein_coding	Up
PGM5	9.77807	1.80418	0.00681816	0.0226579	ENSG00000154330.13	protein_coding	Up
IGFBPL1	421.762	1.80238	3.62671e-29	2.31625e-27	ENSG00000137142.5	protein_coding	Up
TRPC6	72.3383	1.80015	1.09997e-09	1.67244e-08	ENSG00000137672.13	protein_coding	Up
PDGFRL	684.147	1.79804	3.33349e-23	1.60499e-21	ENSG00000104213.13	protein_coding	Up
EPHX1	5134.17	1.79781	1.30593e-43	1.52322e-41	ENSG00000143819.13	protein_coding	Up
HNF1A	426.123	1.79437	6.76441e-25	3.55296e-23	ENSG00000135100.19	protein_coding	Up
HNMT	25.6349	1.79292	4.23185e-05	0.000267726	ENSG00000150540.14	protein_coding	Up
AKR1C4	129.156	1.78584	1.66336e-15	4.87316e-14	ENSG00000198610.11	protein_coding	Up
PPARGC1A	138.782	1.78242	3.76832e-13	8.59689e-12	ENSG00000109819.9	protein_coding	Up
RP11-281A20.3	10.7633	1.78063	0.00665571	0.0221833	ENSG00000285082.2	protein_coding	Up
EFCAB12	17.2659	1.77878	0.000459895	0.00222107	ENSG00000172771.12	protein_coding	Up
FN1	18599.8	1.77513	1.54621e-48	2.01121e-46	ENSG00000115414.21	protein_coding	Up
LBH	3255.25	1.77294	8.64269e-47	1.08444e-44	ENSG00000213626.13	protein_coding	Up
ARID5B	274.614	1.76896	5.19787e-17	1.71495e-15	ENSG00000150347.17	protein_coding	Up
INSL3	11.0888	1.76524	0.00463767	0.0163199	ENSG00000248099.4	protein_coding	Up
CLEC18B	15.0503	1.76446	0.00135914	0.0057096	ENSG00000140839.12	protein_coding	Up
P2RY6	253.79	1.76056	5.95221e-24	2.97539e-22	ENSG00000171631.16	protein_coding	Up
CERS4	37.8146	1.75947	5.57483e-06	4.28929e-05	ENSG00000090661.12	protein_coding	Up
NOX1	46.4258	1.75726	8.06735e-08	9.12268e-07	ENSG00000007952.18	protein_coding	Up
SLC22A18	276.286	1.7519	2.39925e-23	1.16877e-21	ENSG00000110628.16	protein_coding	Up
NTNG2	46.1142	1.75166	6.40121e-08	7.37624e-07	ENSG00000196358.11	protein_coding	Up
WSCD1	139.495	1.74828	1.40865e-14	3.73496e-13	ENSG00000179314.15	protein_coding	Up
PER2	366.931	1.74717	1.13466e-30	7.61879e-29	ENSG00000132326.12	protein_coding	Up
RAB26	126.928	1.74439	2.74771e-16	8.53303e-15	ENSG00000167964.13	protein_coding	Up
FRAT1	62.9645	1.74126	1.22164e-09	1.84277e-08	ENSG00000165879.9	protein_coding	Up
SLC43A1	46.1034	1.73895	5.10969e-07	4.93758e-06	ENSG00000149150.9	protein_coding	Up
SOX2	148.775	1.73849	1.76743e-16	5.60075e-15	ENSG00000181449.4	protein_coding	Up
PPP1R16B	34.6628	1.7368	4.82317e-06	3.75987e-05	ENSG00000101445.10	protein_coding	Up
AKR1C1	18671.7	1.73252	5.77332e-52	8.48713e-50	ENSG00000187134.14	protein_coding	Up
PTGS2	2167.93	1.73078	9.94654e-30	6.46889e-28	ENSG00000073756.13	protein_coding	Up
CABCOCO1	27.5722	1.72757	3.80552e-05	0.00024386	ENSG00000183346.9	protein_coding	Up
INHBB	1540.8	1.72674	6.75045e-44	7.91076e-42	ENSG00000163083.6	protein_coding	Up
THRA	1456.23	1.72665	7.14145e-42	7.6475e-40	ENSG00000126351.13	protein_coding	Up
MYRF	2892.08	1.72417	7.17129e-37	6.40876e-35	ENSG00000124920.14	protein_coding	Up
SCD5	465.88	1.7212	5.57451e-32	4.02596e-30	ENSG00000145284.12	protein_coding	Up
PCSK6	1529.63	1.721	1.33691e-42	1.48278e-40	ENSG00000140479.18	protein_coding	Up
SPINT1	31.3396	1.7197	9.13964e-06	6.70997e-05	ENSG00000166145.15	protein_coding	Up
CP	2679.52	1.71614	7.02698e-20	2.82947e-18	ENSG00000047457.14	protein_coding	Up
CYP2F1	9.95999	1.71527	0.0121664	0.0369153	ENSG00000197446.9	protein_coding	Up
AKR1B10	44666.7	1.7147	6.84968e-56	1.1421e-53	ENSG00000198074.10	protein_coding	Up
KLHDC8A	13.1141	1.71422	0.0030613	0.0114852	ENSG00000162873.15	protein_coding	Up
MUC1	379.065	1.712	9.18486e-27	5.45906e-25	ENSG00000185499.16	protein_coding	Up
CDH1	1833.16	1.71126	2.70764e-41	2.82642e-39	ENSG00000039068.20	protein_coding	Up
CRB3	84.9549	1.70884	4.11465e-10	6.65089e-09	ENSG00000130545.16	protein_coding	Up
SHF	14.7306	1.70846	0.00285178	0.0108019	ENSG00000138606.19	protein_coding	Up
SEC16B	151.209	1.69631	5.83054e-15	1.61487e-13	ENSG00000120341.18	protein_coding	Up
GALNT4	733.388	1.69584	3.25174e-22	1.5044e-20	ENSG00000257594.4	protein_coding	Up
TFF1	57.5695	1.69425	6.53462e-08	7.51254e-07	ENSG00000160182.3	protein_coding	Up
RP11-565P22.6	27.6907	1.68988	3.52728e-05	0.000227379	ENSG00000254706.3	protein_coding	Up
AXIN2	398.688	1.6895	5.47557e-20	2.23375e-18	ENSG00000168646.13	protein_coding	Up
PHEX	165.004	1.68549	3.32556e-16	1.0238e-14	ENSG00000102174.10	protein_coding	Up
RNF144B	43.2239	1.68483	3.89858e-06	3.10736e-05	ENSG00000137393.10	protein_coding	Up
MANSC1	593.704	1.68038	6.86003e-37	6.15273e-35	ENSG00000111261.14	protein_coding	Up
STAG3	553.339	1.67953	1.62093e-33	1.25453e-31	ENSG00000066923.18	protein_coding	Up
CXCL1	728.953	1.67839	2.07178e-24	1.06566e-22	ENSG00000163739.5	protein_coding	Up
DHCR24	3908.66	1.67419	1.05813e-39	1.05575e-37	ENSG00000116133.13	protein_coding	Up
SLAIN1	39.9353	1.66922	4.01981e-06	3.19681e-05	ENSG00000139737.22	protein_coding	Up
PPARA	239.484	1.66836	1.57343e-17	5.36217e-16	ENSG00000186951.16	protein_coding	Up
ZNF467	169.191	1.66505	1.24269e-16	3.9632e-15	ENSG00000181444.13	protein_coding	Up
CES1	807.971	1.66418	5.53336e-31	3.81863e-29	ENSG00000198848.13	protein_coding	Up
UNC5D	219.532	1.66218	5.2136e-16	1.58346e-14	ENSG00000156687.11	protein_coding	Up
MTUS1	6696.19	1.66193	1.7198e-19	6.7286e-18	ENSG00000129422.14	protein_coding	Up
GAREM1	251.083	1.66041	5.8437e-18	2.0681e-16	ENSG00000141441.16	protein_coding	Up
ST6GAL1	332.027	1.65815	5.23497e-24	2.62213e-22	ENSG00000073849.16	protein_coding	Up
TMEM26	10.4752	1.65711	0.00862224	0.0276294	ENSG00000196932.12	protein_coding	Up
FRAS1	1180.46	1.65677	1.1442e-38	1.10609e-36	ENSG00000138759.20	protein_coding	Up
TUBB4A	285.149	1.65537	5.37135e-19	2.02191e-17	ENSG00000104833.12	protein_coding	Up
CD82	197.306	1.65422	8.40162e-18	2.92339e-16	ENSG00000085117.12	protein_coding	Up
AKR1B15	2852.06	1.65272	7.80191e-41	8.00953e-39	ENSG00000227471.9	protein_coding	Up
FMO5	167.765	1.65266	1.03595e-17	3.57957e-16	ENSG00000131781.13	protein_coding	Up
CAMK2N1	1180.14	1.65205	7.26194e-40	7.30427e-38	ENSG00000162545.6	protein_coding	Up
FOXO6	11.7733	1.65165	0.00982322	0.0308609	ENSG00000204060.7	protein_coding	Up
TFCP2L1	261.519	1.65053	1.30404e-22	6.18274e-21	ENSG00000115112.8	protein_coding	Up
KAZALD1	150.988	1.6483	1.3678e-13	3.2706e-12	ENSG00000107821.15	protein_coding	Up
SLC8A2	31.0175	1.64561	2.15589e-05	0.000146381	ENSG00000118160.14	protein_coding	Up
ITGA11	103.755	1.6456	1.49303e-11	2.90241e-10	ENSG00000137809.17	protein_coding	Up
CYP2S1	1239.76	1.64387	2.48326e-32	1.84162e-30	ENSG00000167600.14	protein_coding	Up
CEBPA	196.952	1.64313	9.94226e-18	3.4498e-16	ENSG00000245848.3	protein_coding	Up
CLMN	1198.43	1.6418	1.59418e-38	1.52918e-36	ENSG00000165959.12	protein_coding	Up
C3	10488.6	1.64018	1.52369e-37	1.39685e-35	ENSG00000125730.17	protein_coding	Up
FADS2	10668.9	1.63903	3.37578e-36	2.892e-34	ENSG00000134824.14	protein_coding	Up
SHC2	51.7756	1.63708	7.32069e-08	8.34673e-07	ENSG00000129946.11	protein_coding	Up
HOGA1	71.9737	1.63529	8.40396e-09	1.12554e-07	ENSG00000241935.9	protein_coding	Up
RAB11FIP4	161.296	1.63494	2.57995e-17	8.68513e-16	ENSG00000131242.18	protein_coding	Up
TIAF1	913.09	1.6348	8.39951e-38	7.90445e-36	ENSG00000221995.5	protein_coding	Up
SESN3	34.0146	1.63391	1.2407e-05	8.88039e-05	ENSG00000149212.12	protein_coding	Up
SHLD1	210.084	1.63197	8.75317e-17	2.83525e-15	ENSG00000171984.15	protein_coding	Up
POC1B-GALNT4	766.551	1.63044	1.3974e-21	6.22169e-20	ENSG00000259075.6	protein_coding	Up
SOX17	29.4978	1.62302	9.14843e-05	0.000533029	ENSG00000164736.6	protein_coding	Up
CEBPD	469.992	1.62171	6.85955e-22	3.0929e-20	ENSG00000221869.5	protein_coding	Up
CTSF	645.751	1.61875	7.50417e-31	5.13591e-29	ENSG00000174080.12	protein_coding	Up
SRGAP3	199.12	1.61521	2.33461e-19	9.06268e-18	ENSG00000196220.16	protein_coding	Up
B4GALNT3	15.8767	1.61372	0.00251337	0.00970675	ENSG00000139044.12	protein_coding	Up
IL1R2	62.6492	1.6096	2.33703e-08	2.90742e-07	ENSG00000115590.14	protein_coding	Up
PALMD	103.422	1.60492	3.41288e-10	5.5893e-09	ENSG00000099260.11	protein_coding	Up
LHPP	167.26	1.60211	1.86929e-16	5.88602e-15	ENSG00000107902.14	protein_coding	Up
HOXB13	272.974	1.60083	1.06739e-19	4.22939e-18	ENSG00000159184.8	protein_coding	Up
PTPRU	595.922	1.59959	1.09755e-25	6.05948e-24	ENSG00000060656.20	protein_coding	Up
CADM4	299.351	1.59707	2.05295e-21	9.05922e-20	ENSG00000105767.3	protein_coding	Up
TST	704.359	1.59589	2.47301e-24	1.2668e-22	ENSG00000128311.14	protein_coding	Up
CAPN5	374.132	1.59135	2.48322e-25	1.34115e-23	ENSG00000149260.18	protein_coding	Up
DHRS13	198.784	1.59126	7.67094e-18	2.68418e-16	ENSG00000167536.14	protein_coding	Up
ADRA1D	203.365	1.59083	9.66713e-17	3.11505e-15	ENSG00000171873.8	protein_coding	Up
MISP3	51.5568	1.58521	1.27427e-07	1.3885e-06	ENSG00000141854.9	protein_coding	Up
TSPAN13	1233.9	1.58286	1.40642e-34	1.13445e-32	ENSG00000106537.8	protein_coding	Up
PLCB1	110.233	1.57919	3.36072e-08	4.06098e-07	ENSG00000182621.18	protein_coding	Up
THEM6	552.262	1.57813	5.13972e-22	2.34296e-20	ENSG00000130193.8	protein_coding	Up
LXN	782.217	1.57741	3.05546e-23	1.48551e-21	ENSG00000079257.8	protein_coding	Up
RAPGEF5	10.1762	1.57684	0.0170581	0.0490613	ENSG00000136237.19	protein_coding	Up
APLP1	764.529	1.571	3.04219e-29	1.94794e-27	ENSG00000105290.13	protein_coding	Up
SLC25A29	798.003	1.56964	4.33229e-28	2.70431e-26	ENSG00000197119.13	protein_coding	Up
ADCY9	585.275	1.56828	6.91179e-26	3.86749e-24	ENSG00000162104.10	protein_coding	Up
NECAB2	24.0968	1.56127	0.000770941	0.00348368	ENSG00000103154.10	protein_coding	Up
BMF	31.9711	1.55898	2.65629e-05	0.000176216	ENSG00000104081.14	protein_coding	Up
RALGAPA2	879.792	1.55771	1.51241e-34	1.216e-32	ENSG00000188559.15	protein_coding	Up
VWA1	395.844	1.55603	1.09853e-17	3.79052e-16	ENSG00000179403.12	protein_coding	Up
HTR1B	29.1534	1.55593	0.00011829	0.000670166	ENSG00000135312.7	protein_coding	Up
MYO18A	4030.74	1.54747	4.58091e-36	3.89754e-34	ENSG00000196535.17	protein_coding	Up
C1R	2379.89	1.5465	1.47984e-36	1.29912e-34	ENSG00000159403.18	protein_coding	Up
B3GNT3	944.621	1.54639	4.05838e-30	2.67444e-28	ENSG00000179913.11	protein_coding	Up
RHOU	221.983	1.54506	2.21626e-16	6.92587e-15	ENSG00000116574.6	protein_coding	Up
SPTB	305.964	1.54456	2.66786e-20	1.11022e-18	ENSG00000070182.21	protein_coding	Up
SLC4A11	277.322	1.53844	1.85755e-16	5.8639e-15	ENSG00000088836.14	protein_coding	Up
CYP4F11	665.123	1.53831	2.18429e-32	1.62963e-30	ENSG00000171903.17	protein_coding	Up
TM7SF2	190.404	1.53767	1.01693e-14	2.74914e-13	ENSG00000149809.17	protein_coding	Up
ATP6V1FNB	26.9898	1.53489	0.0001234	0.000694552	ENSG00000272899.4	protein_coding	Up
FRMD3	248.626	1.53096	4.0841e-17	1.35468e-15	ENSG00000172159.16	protein_coding	Up
LSR	674.954	1.5285	8.75442e-28	5.41032e-26	ENSG00000105699.17	protein_coding	Up
PAPSS2	2388.09	1.5162	3.44513e-32	2.51e-30	ENSG00000198682.13	protein_coding	Up
GPC2	19.9161	1.51512	0.00165599	0.00677003	ENSG00000213420.8	protein_coding	Up
PDZK1	63.3586	1.51346	5.73969e-08	6.66652e-07	ENSG00000174827.14	protein_coding	Up
DUSP6	439.66	1.5128	1.7913e-25	9.73808e-24	ENSG00000139318.8	protein_coding	Up
NOS1AP	22.5762	1.51186	0.000704463	0.00322255	ENSG00000198929.13	protein_coding	Up
MYLIP	185.655	1.50651	1.02538e-14	2.76897e-13	ENSG00000007944.15	protein_coding	Up
KLRC4-KLRK1	13.2075	1.50645	0.0130869	0.0392481	ENSG00000255819.7	protein_coding	Up
SLC45A4	923.68	1.49813	1.02973e-27	6.34802e-26	ENSG00000022567.10	protein_coding	Up
VSTM2L	123.112	1.49793	5.50947e-11	1.00793e-09	ENSG00000132821.12	protein_coding	Up
HRH2	47.2198	1.49695	1.6872e-05	0.000117316	ENSG00000113749.7	protein_coding	Up
HHEX	436.547	1.49577	4.03209e-20	1.65882e-18	ENSG00000152804.11	protein_coding	Up
SOX8	18.1864	1.49135	0.00251343	0.00970675	ENSG00000005513.10	protein_coding	Up
RP11-523H20.5	95.7115	1.49031	1.08764e-10	1.91234e-09	ENSG00000159239.13	protein_coding	Up
CDK14	33.4812	1.48434	8.9022e-05	0.000520514	ENSG00000058091.17	protein_coding	Up
ARSL	1151.53	1.48019	2.63219e-25	1.41546e-23	ENSG00000157399.17	protein_coding	Up
TMEM139	70.286	1.47594	2.47542e-07	2.53396e-06	ENSG00000178826.11	protein_coding	Up
DCDC2	294.329	1.47298	4.32225e-12	8.94105e-11	ENSG00000146038.12	protein_coding	Up
CNTNAP3C	50.1348	1.47058	1.37708e-06	1.21535e-05	ENSG00000283378.1	protein_coding	Up
RCN3	12.8678	1.4702	0.00961798	0.0303196	ENSG00000142552.8	protein_coding	Up
EXOC3L4	34.3804	1.46604	0.000151499	0.000831052	ENSG00000205436.7	protein_coding	Up
LLGL2	1547.77	1.4637	1.71455e-29	1.10353e-27	ENSG00000073350.14	protein_coding	Up
ATP10A	504.387	1.45931	4.59091e-22	2.10049e-20	ENSG00000206190.12	protein_coding	Up
GATM	392.491	1.45927	4.93933e-23	2.36441e-21	ENSG00000171766.17	protein_coding	Up
KLRC2	109.25	1.45914	2.59547e-10	4.32765e-09	ENSG00000205809.10	protein_coding	Up
TRAPPC6A	289.596	1.45476	3.67104e-15	1.03522e-13	ENSG00000007255.10	protein_coding	Up
FBXO15	17.7823	1.45123	0.00318305	0.0118614	ENSG00000141665.13	protein_coding	Up
TGFBR2	4926.6	1.45106	8.23386e-42	8.77949e-40	ENSG00000163513.19	protein_coding	Up
DENND11	163.531	1.45095	1.91239e-12	4.09227e-11	ENSG00000257093.7	protein_coding	Up
MCU	2631.08	1.45023	8.78049e-38	8.20084e-36	ENSG00000156026.14	protein_coding	Up
HILPDA	367.292	1.45006	1.57278e-20	6.63398e-19	ENSG00000135245.10	protein_coding	Up
HAS1	11.8984	1.44895	0.0149083	0.0437754	ENSG00000105509.11	protein_coding	Up
DLG3	563.892	1.44619	5.51953e-26	3.12362e-24	ENSG00000082458.12	protein_coding	Up
ADSS1	212.84	1.44471	2.13574e-16	6.68267e-15	ENSG00000185100.11	protein_coding	Up
IGFBP3	2688.95	1.44372	3.32579e-27	2.01527e-25	ENSG00000146674.16	protein_coding	Up
FAM110C	48.6898	1.44332	1.02938e-05	7.46861e-05	ENSG00000184731.6	protein_coding	Up
HLF	41.1316	1.44017	5.27873e-05	0.000327126	ENSG00000108924.14	protein_coding	Up
BICDL1	528.831	1.4375	1.7264e-23	8.4597e-22	ENSG00000135127.11	protein_coding	Up
GRB7	260.067	1.43587	8.64956e-18	3.00545e-16	ENSG00000141738.14	protein_coding	Up
ST8SIA4	693.586	1.43574	1.31481e-16	4.18783e-15	ENSG00000113532.13	protein_coding	Up
B3GNT7	51.9261	1.43432	1.9194e-06	1.64489e-05	ENSG00000156966.7	protein_coding	Up
GYG2	412.603	1.4336	5.21423e-23	2.4912e-21	ENSG00000056998.20	protein_coding	Up
ALDH2	2749.44	1.43092	3.46618e-34	2.74248e-32	ENSG00000111275.13	protein_coding	Up
BAIAP2L2	302.74	1.42881	2.97148e-16	9.19346e-15	ENSG00000128298.18	protein_coding	Up
ARAP3	263.571	1.42877	1.21085e-13	2.9263e-12	ENSG00000120318.16	protein_coding	Up
ABCC6	56.1433	1.4273	2.65572e-06	2.21108e-05	ENSG00000091262.17	protein_coding	Up
SLC44A3	74.2232	1.42463	3.17308e-08	3.8511e-07	ENSG00000143036.17	protein_coding	Up
EPB41L1	2611.22	1.42451	2.37253e-35	1.94532e-33	ENSG00000088367.23	protein_coding	Up
TTC39A	169.822	1.42309	3.36818e-12	7.04962e-11	ENSG00000085831.16	protein_coding	Up
ITGB2	106.9	1.41921	2.22565e-08	2.77581e-07	ENSG00000160255.18	protein_coding	Up
RP11-277P12.6	79.6259	1.41806	1.99981e-08	2.51816e-07	ENSG00000255641.1	protein_coding	Up
PRSS3	459.659	1.41471	4.57034e-20	1.87369e-18	ENSG00000010438.17	protein_coding	Up
FSTL4	366.039	1.41385	1.73398e-17	5.89316e-16	ENSG00000053108.17	protein_coding	Up
SPP1	4475.1	1.41313	5.65645e-41	5.83107e-39	ENSG00000118785.15	protein_coding	Up
FBXL7	45.7058	1.41252	1.40652e-05	9.96957e-05	ENSG00000183580.10	protein_coding	Up
C2orf81	129.226	1.41219	9.76835e-12	1.93067e-10	ENSG00000284308.2	protein_coding	Up
TMEM92	537.67	1.4101	1.12826e-19	4.46346e-18	ENSG00000167105.8	protein_coding	Up
KLRC3	41.5393	1.40948	2.80773e-05	0.000185426	ENSG00000205810.9	protein_coding	Up
CASTOR2	708.667	1.40542	1.88424e-25	1.02209e-23	ENSG00000274070.2	protein_coding	Up
ATP1B1	12142	1.40377	2.71018e-38	2.56014e-36	ENSG00000143153.13	protein_coding	Up
MYCL	27.0644	1.40339	0.000657345	0.00303552	ENSG00000116990.11	protein_coding	Up
RP11-162P23.2	1215.17	1.39801	1.62754e-28	1.03149e-26	ENSG00000257767.3	protein_coding	Up
PPFIBP2	589.471	1.39736	1.34369e-25	7.38556e-24	ENSG00000166387.14	protein_coding	Up
ZSWIM5	249.33	1.39463	1.17809e-13	2.85825e-12	ENSG00000162415.7	protein_coding	Up
GLP2R	612.983	1.39136	1.94984e-21	8.61953e-20	ENSG00000065325.13	protein_coding	Up
ELN	17.9727	1.391	0.00698395	0.02315	ENSG00000049540.18	protein_coding	Up
LHFPL4	33.4531	1.3895	0.000192474	0.00102548	ENSG00000156959.9	protein_coding	Up
PALM	178.981	1.38918	6.9035e-12	1.391e-10	ENSG00000099864.18	protein_coding	Up
CKMT1B	64.2206	1.38724	5.67047e-07	5.41418e-06	ENSG00000237289.10	protein_coding	Up
AC004067.6	293.093	1.38703	9.91548e-17	3.19093e-15	ENSG00000285330.1	protein_coding	Up
AKR1C2	57056.2	1.3843	3.34979e-32	2.44771e-30	ENSG00000151632.17	protein_coding	Up
ST3GAL1	791.399	1.38386	5.82267e-26	3.28769e-24	ENSG00000008513.16	protein_coding	Up
SREBF1	3651.57	1.3813	4.472e-25	2.37398e-23	ENSG00000072310.18	protein_coding	Up
CACNA1G	652.663	1.37984	2.30092e-19	8.95988e-18	ENSG00000006283.18	protein_coding	Up
AKR1C3	38648.5	1.37979	1.24928e-28	7.93786e-27	ENSG00000196139.14	protein_coding	Up
LRRC4B	14.3695	1.37815	0.0116943	0.0356877	ENSG00000131409.13	protein_coding	Up
RAB40B	238.438	1.37762	2.02207e-16	6.33496e-15	ENSG00000141542.11	protein_coding	Up
FOXQ1	305.276	1.37761	2.45318e-16	7.63743e-15	ENSG00000164379.7	protein_coding	Up
RSPH14	17.689	1.3767	0.00452376	0.015987	ENSG00000100218.12	protein_coding	Up
NCKAP5	312.494	1.37649	5.19104e-13	1.16711e-11	ENSG00000176771.17	protein_coding	Up
RND1	858.372	1.37582	2.62917e-26	1.52259e-24	ENSG00000172602.11	protein_coding	Up
BCL3	1193.3	1.37525	3.13789e-23	1.52261e-21	ENSG00000069399.15	protein_coding	Up
ASB13	600.828	1.37491	3.32355e-21	1.45627e-19	ENSG00000196372.13	protein_coding	Up
MGLL	3850.61	1.37436	9.22774e-26	5.12873e-24	ENSG00000074416.15	protein_coding	Up
SLC29A3	324.336	1.37071	1.16648e-13	2.83286e-12	ENSG00000198246.9	protein_coding	Up
CDK18	52.6616	1.36984	1.60011e-05	0.000111918	ENSG00000117266.16	protein_coding	Up
TNXB	19.9151	1.36508	0.00266706	0.0102065	ENSG00000168477.19	protein_coding	Up
MARVELD3	29.4801	1.36414	0.000659825	0.00304301	ENSG00000140832.11	protein_coding	Up
GDF15	582.827	1.36355	6.51537e-17	2.13264e-15	ENSG00000130513.6	protein_coding	Up
LRIG1	318.282	1.36341	6.59922e-18	2.32555e-16	ENSG00000144749.14	protein_coding	Up
COL4A4	281.834	1.36201	7.34863e-16	2.19963e-14	ENSG00000081052.14	protein_coding	Up
CXXC4	59.698	1.36152	2.27055e-06	1.91674e-05	ENSG00000168772.11	protein_coding	Up
GK	169.951	1.35574	9.20291e-12	1.82472e-10	ENSG00000198814.13	protein_coding	Up
KALRN	33.4851	1.35062	0.000215723	0.00113716	ENSG00000160145.16	protein_coding	Up
ACOT11	78.7691	1.34961	3.43596e-07	3.43513e-06	ENSG00000162390.18	protein_coding	Up
HOXC10	48.324	1.3496	9.30901e-06	6.81819e-05	ENSG00000180818.5	protein_coding	Up
SEMA3B	710.359	1.34605	4.22861e-22	1.94188e-20	ENSG00000012171.20	protein_coding	Up
P2RY1	19.6115	1.3459	0.0089895	0.0286437	ENSG00000169860.7	protein_coding	Up
INPP5J	48.6544	1.34054	2.39919e-05	0.00016086	ENSG00000185133.14	protein_coding	Up
BRINP1	20.1828	1.34044	0.00357073	0.0130765	ENSG00000078725.13	protein_coding	Up
CNR1	44.9571	1.33921	5.50376e-05	0.000338958	ENSG00000118432.13	protein_coding	Up
C6orf226	47.3848	1.33769	3.08504e-05	0.000201856	ENSG00000221821.4	protein_coding	Up
PDE11A	81.6566	1.33742	6.88477e-07	6.46919e-06	ENSG00000128655.18	protein_coding	Up
JUND	793.042	1.33672	1.50573e-14	3.96696e-13	ENSG00000130522.6	protein_coding	Up
DAPK1	2096.53	1.33297	7.0321e-31	4.83949e-29	ENSG00000196730.13	protein_coding	Up
OPLAH	128.59	1.32985	1.49271e-09	2.22465e-08	ENSG00000178814.17	protein_coding	Up
GNAZ	69.7549	1.32942	9.02976e-07	8.28112e-06	ENSG00000128266.9	protein_coding	Up
SCIN	16.6131	1.32942	0.00803571	0.0260558	ENSG00000006747.15	protein_coding	Up
PSPN	77.0004	1.32926	1.89823e-06	1.62844e-05	ENSG00000125650.4	protein_coding	Up
PAOX	65.7566	1.32791	4.8763e-07	4.72307e-06	ENSG00000148832.16	protein_coding	Up
FES	92.1756	1.32614	5.87912e-08	6.82209e-07	ENSG00000182511.12	protein_coding	Up
SCARA3	1153.71	1.32486	1.39604e-19	5.51403e-18	ENSG00000168077.14	protein_coding	Up
COL1A1	150.94	1.32478	5.77984e-11	1.05584e-09	ENSG00000108821.14	protein_coding	Up
PLAAT2	25.4628	1.32121	0.00118464	0.00507858	ENSG00000133328.4	protein_coding	Up
TMEM169	29.6517	1.31814	0.00121054	0.00516835	ENSG00000163449.11	protein_coding	Up
FZD1	172.629	1.31696	8.88859e-13	1.96641e-11	ENSG00000157240.4	protein_coding	Up
ABTB1	235.834	1.31633	3.00241e-13	6.9582e-12	ENSG00000114626.18	protein_coding	Up
TSPAN33	157.461	1.3105	1.48465e-10	2.56679e-09	ENSG00000158457.6	protein_coding	Up
FZD7	268.03	1.30959	2.82781e-15	8.07518e-14	ENSG00000155760.3	protein_coding	Up
SMIM10L2A	21.3347	1.30911	0.00355461	0.013029	ENSG00000178947.9	protein_coding	Up
TMEM97	2952.57	1.30877	4.4295e-30	2.91128e-28	ENSG00000109084.14	protein_coding	Up
FRAT2	153.064	1.30807	1.11559e-11	2.19792e-10	ENSG00000181274.7	protein_coding	Up
UNC13B	1073.05	1.30718	9.34314e-26	5.18127e-24	ENSG00000198722.14	protein_coding	Up
C19orf81	41.5534	1.30604	0.000244379	0.00127206	ENSG00000235034.7	protein_coding	Up
SYK	55.2078	1.30388	8.11432e-06	6.04656e-05	ENSG00000165025.15	protein_coding	Up
HUNK	97.883	1.3022	2.30256e-08	2.86597e-07	ENSG00000142149.9	protein_coding	Up
ZNF608	93.242	1.30129	9.60122e-07	8.76314e-06	ENSG00000168916.16	protein_coding	Up
AGFG2	433.246	1.30117	1.83804e-14	4.81691e-13	ENSG00000106351.13	protein_coding	Up
TMEM238	47.7783	1.29751	2.72649e-05	0.000180583	ENSG00000233493.4	protein_coding	Up
RASSF9	331.943	1.29593	1.78946e-09	2.64464e-08	ENSG00000198774.5	protein_coding	Up
SGSM1	38.7763	1.29591	0.000165322	0.000897371	ENSG00000167037.19	protein_coding	Up
SLC25A23	702.635	1.29533	4.76615e-18	1.694e-16	ENSG00000125648.15	protein_coding	Up
GCAT	69.0675	1.29526	4.28948e-06	3.38956e-05	ENSG00000100116.17	protein_coding	Up
PLXNB1	641.955	1.29412	1.44759e-21	6.43363e-20	ENSG00000164050.13	protein_coding	Up
BIN1	695.649	1.28913	1.80549e-18	6.58671e-17	ENSG00000136717.15	protein_coding	Up
NR2F1	243.926	1.28891	2.15881e-15	6.251e-14	ENSG00000175745.14	protein_coding	Up
KCNMB4	41.0967	1.28816	0.00025247	0.00130893	ENSG00000135643.5	protein_coding	Up
SLC9A3R2	1430.65	1.28794	1.80398e-22	8.45622e-21	ENSG00000065054.14	protein_coding	Up
SLITRK6	47.0225	1.28727	2.84791e-05	0.000187725	ENSG00000184564.11	protein_coding	Up
[truncated: 4,808 more rows]

## Sheet: GSEA (DHX37_NTC vs shDHX37)
NAME	PathwayType	pathway	SIZE	NES	FDR q-val
[truncated: 10 more rows]

## Sheet: GSEA (CHEK1_NTC vs shCHEK1)
NAME	PathwayType	pathway	SIZE	NES	FDR q-val
[truncated: 10 more rows]

[truncated: 1 more sheets: GSEA (CDC45_NTC vs shCDC45)]
