# Supplementary material for: Pancancer Fine‐Mapping of Mutational Intolerance Identifies CHEK1 as an Immunosuppressive Driver in Lung Adenocarcinoma
Source: Adv Sci (Weinh). 2026 Feb 21;13(25):e21265. doi: 10.1002/advs.202521265 (PMC13137788; doi:10.1002/advs.202521265)
Supplement: Supplementary file 2 — Supporting File 2: advs74522‐sup‐0002‐Supplementary Tables S1‐S9.zip. [file ADVS-13-e21265-s001.zip › Supplementary Table S7.xlsx]

## Sheet: gRNA library
sgRNA_name	gene	seq	resource	Type
chr2_45645541_1	SRBD1	TGGCTTCATCAGAATCAACC	MIG	ABE
chr2_45645541_2	SRBD1	GGCTTCATCAGAATCAACCA	MIG	ABE
chr12_132632510_1	NOC4L	AGCTTCTATGTGAAGCGGGC	MIG	ABE
chr12_132632510_2	NOC4L	GCTTCTATGTGAAGCGGGCG	MIG	ABE
chr12_132632510_3	NOC4L	TTCTATGTGAAGCGGGCGGG	MIG	ABE
chr17_40931052_1	VPS25	TCATCACTGTCAGCGATGGC	MIG	ABE
chr3_139096956_2	COPB2	CCATTATGTTATGCAGATTG	MIG	ABE
chr1_32696536_1	EIF3I	TTCTTCCATTTGGCCTTTGA	MIG	ABE
chr1_32696536_2	EIF3I	TTCCATTTGGCCTTTGAAGA	MIG	ABE
chr8_41397506_1	GINS4	AGGTCCACCTTCTGTAAGTT	MIG	ABE
chr8_41397506_2	GINS4	GGTCCACCTTCTGTAAGTTA	MIG	ABE
chr8_41397506_3	GINS4	GTCCACCTTCTGTAAGTTAG	MIG	ABE
chr11_64884608_1	ZNHIT2	GCCGCGGAGCCCGCGGCCGC	MIG	ABE
chr11_64884608_2	ZNHIT2	CGCGGAGCCCGCGGCCGCCG	MIG	ABE
NonTargetingControlGuideForHuman_0001	HGLibA_64384	ACGGAGGCTAAGCGTCGCAA	neg	ABE
NonTargetingControlGuideForHuman_0002	HGLibA_64385	CGCTTCCGCGGCCCGTTCAA	neg	ABE
NonTargetingControlGuideForHuman_0003	HGLibA_64386	ATCGTTTCCGCTTAACGGCG	neg	ABE
NonTargetingControlGuideForHuman_0004	HGLibA_64387	GTAGGCGCGCCGCTCTCTAC	neg	ABE
NonTargetingControlGuideForHuman_0005	HGLibA_64388	CCATATCGGGGCGAGACATG	neg	ABE
NonTargetingControlGuideForHuman_0006	HGLibA_64389	TACTAACGCCGCTCCTACAG	neg	ABE
NonTargetingControlGuideForHuman_0007	HGLibA_64390	TGAGGATCATGTCGAGCGCC	neg	ABE
NonTargetingControlGuideForHuman_0008	HGLibA_64391	GGGCCCGCATAGGATATCGC	neg	ABE
NonTargetingControlGuideForHuman_0009	HGLibA_64392	TAGACAACCGCGGAGAATGC	neg	ABE
NonTargetingControlGuideForHuman_0010	HGLibA_64393	ACGGGCGGCTATCGCTGACT	neg	ABE
chr1_109242319_1	PRPF38B	AGGAGTCGAAGTAGAAATGC	MIG	CBE
chr1_109242319_2	PRPF38B	GGAGTCGAAGTAGAAATGCA	MIG	CBE
chr1_109242319_3	PRPF38B	GAGTCGAAGTAGAAATGCAG	MIG	CBE
chr14_75190034_1	FCF1	GAAGTATCGAGTGGCTCTAA	MIG	CBE
chr14_75190034_2	FCF1	GTATCGAGTGGCTCTAAGGT	MIG	CBE
chr15_40462797_2	BUB1B	TCAACGTTATTAGAAAGAGC	MIG	CBE
chr16_57463181_1	CIAPIN1	ACCTGGGCGATGCCTTCCGC	MIG	CBE
chr16_57463181_2	CIAPIN1	CTGGGCGATGCCTTCCGCTG	MIG	CBE
chr16_57470630_1	CIAPIN1	TTCACTTTGCTATTGTTATC	MIG	CBE
chr17_1580862_2	PRPF8	ACCTTCAAACTGCCGGGCCA	MIG	CBE
chr17_4577916_1	PELP1	TGGGAAGCCTAGCGCCCCCA	MIG	CBE
chr19_59068516_1	UBE2M	AGCTCGTTTATGTCTGGGTT	MIG	CBE
chr2_96953622_1	SNRNP200	CTTGCAGAGGTTCAGGGTCT	MIG	CBE
chr9_116034721_2	CDC26	AACATTCGAAAGGACCTGGA	MIG	CBE
chr11_125514441_1	CHEK1	AAAGAATCGTGTCATTCTTT	MIG	CBE
chr15_40498455_1	BUB1B	AGGACAAATTGTTACATTTC	MIG	CBE
chr15_40509696_3	BUB1B	GGATTCTGAGCCCAGATTTA	MIG	CBE
chr16_69776505_2	NOB1	CGAGTACTGGAAATAAGACA	MIG	CBE
chr16_69776505_3	NOB1	GAGTACTGGAAATAAGACAA	MIG	CBE
NonTargetingControlGuideForHuman_0001	HGLibA_64384	ACGGAGGCTAAGCGTCGCAA	neg	CBE
NonTargetingControlGuideForHuman_0002	HGLibA_64385	CGCTTCCGCGGCCCGTTCAA	neg	CBE
NonTargetingControlGuideForHuman_0003	HGLibA_64386	ATCGTTTCCGCTTAACGGCG	neg	CBE
NonTargetingControlGuideForHuman_0004	HGLibA_64387	GTAGGCGCGCCGCTCTCTAC	neg	CBE
NonTargetingControlGuideForHuman_0005	HGLibA_64388	CCATATCGGGGCGAGACATG	neg	CBE
NonTargetingControlGuideForHuman_0006	HGLibA_64389	TACTAACGCCGCTCCTACAG	neg	CBE
NonTargetingControlGuideForHuman_0007	HGLibA_64390	TGAGGATCATGTCGAGCGCC	neg	CBE
NonTargetingControlGuideForHuman_0008	HGLibA_64391	GGGCCCGCATAGGATATCGC	neg	CBE
NonTargetingControlGuideForHuman_0009	HGLibA_64392	TAGACAACCGCGGAGAATGC	neg	CBE
NonTargetingControlGuideForHuman_0010	HGLibA_64393	ACGGGCGGCTATCGCTGACT	neg	CBE

## Sheet: MIG phenotype (GLM)
Cancer	Mut	Ref	Alt	p_value	effect size	log2_fold_change	fdr	significance	phenotype
LUAD	chr17_40931052_VPS25	A	G	5.44115e-08	-0.301116	-1.03723	1.13008e-07	FDR < 0.01	Lethal
LUAD	chr2_96953622_SNRNP200	C	T	8.13716e-06	-1.0227	-1.47544	2.63489e-05	FDR < 0.01	Lethal
LUAD	chr11_125514441_CHEK1	G	A	1.11157e-06	-1.52999	-2.2073	4.44628e-06	FDR < 0.01	Lethal
LUAD	chr12_132632510_NOC4L	A	G	0.0103902	-0.286763	-0.413712	0.016502	FDR < 0.05	Lethal
LUAD	chr2_45645541_SRBD1	T	C	0.604771	0.0531744	0.0767144	0.653153	Not significant	Neutral
LUAD	chr11_64884608_ZNHIT2	T	C	0.284987	-0.108219	-0.156126	0.349757	Not significant	Neutral
LAML	chr1_32696536_EIF3I	A	G	2.43276e-08	-0.74192	-1.07036	5.47372e-08	FDR < 0.01	Lethal
LAML	chr8_41397506_GINS4	T	C	1.64771e-09	0.6566	0.947273	4.04438e-09	FDR < 0.01	Proliferation
LAML	chr9_116034721_CDC26	G	A	0.00306848	-0.660672	-0.953149	0.00508918	FDR < 0.01	Lethal
LAML	chr15_40509696_BUB1B	G	A	8.64665e-05	-0.94673	-1.36584	0.000244988	FDR < 0.01	Lethal
LAML	chr16_69776505_NOB1	C	T	0.00140337	-0.768705	-1.10901	0.00297246	FDR < 0.01	Lethal
LAML	chr15_40498455_BUB1B	G	A	0.001742	-0.838735	-1.21004	0.00329045	FDR < 0.01	Lethal
LAML	chr16_57470630_CIAPIN1	C	T	3.87051e-07	-1.57759	-2.27598	1.64496e-06	FDR < 0.01	Lethal
LAML	chr3_139096956_COPB2	T	C	0.531116	-0.0696114	-0.100428	0.597506	Not significant	Neutral
LAML	chr16_57463181_CIAPIN1	G	A	0.575285	-0.0767855	-0.110778	0.592718	Not significant	Neutral
BLCA	chr1_109242319_PRPF38B	C	T	7.76704e-05	0.604761	0.872485	0.000229634	FDR < 0.01	Proliferation
BLCA	chr15_40462797_BUB1B	C	T	3.80535e-10	-3.20811	-4.62833	2.87515e-09	FDR < 0.01	Lethal
BLCA	chr17_1580862_PRPF8	C	T	0.000439287	-0.702889	-1.01405	0.00103005	FDR < 0.01	Lethal
BLCA	chr14_75190034_FCF1	C	T	0.0172605	0.340338	0.491004	0.0266753	FDR < 0.05	Proliferation
BLCA	chr17_4577916_PELP1	G	A	0.0520056	-0.359024	-0.517963	0.0693409	Not significant	Neutral
BLCA	chr19_59068516_UBE2M	C	T	0.307213	-0.208718	-0.301116	0.326414	Not significant	Neutral

## Sheet: MIG DEG (H1299)
Gene	p_val	avg_log2FC	pct.EditedCell
BUB1B	5.36115e-07	-1.59595	0.478
CDC26	0.0229173	-0.670713	0.812
CHEK1	0.0481191	-0.66787	0.667
CIAPIN1	5.25615e-07	-0.763133	0.764
EIF3I	0.163143	-0.244132	0.812
FCF1	1.82501e-07	-0.441661	0.475
GINS4	9.83312e-55	-3.27563	0.099
NOB1	0.0010972	-1.0952	0.583
NOC4L	7.89798e-32	-3.67428	0.101
PRPF38B	6.00455e-10	-0.694285	0.5
PRPF8	0.00218347	-0.888908	0.833
SNRNP200	0.00526286	-0.854074	0.786
VPS25	7.1926e-54	-2.34607	0.156

## Sheet: GSEA (H1299)
EditedGene	pathway	pval	ES	NES
CHEK1	APICAL_SURFACE	0.047043	0.460516	1.40341
CHEK1	MTORC1_SIGNALING	0.0222222	-0.289144	-1.34061
CHEK1	OXIDATIVE_PHOSPHORYLATION	0.010989	-0.306995	-1.42894
CHEK1	UNFOLDED_PROTEIN_RESPONSE	0.0123457	-0.357249	-1.5352
CHEK1	MYC_TARGETS_V1	0.0106383	-0.506407	-2.35111
VPS25	COAGULATION	0.00956429	0.409055	1.40211
VPS25	MYOGENESIS	0.0206186	0.369827	1.31378
VPS25	INTERFERON_ALPHA_RESPONSE	0.0405405	-0.304106	-1.33399
VPS25	PROTEIN_SECRETION	0.0263158	-0.333158	-1.4684
VPS25	OXIDATIVE_PHOSPHORYLATION	0.0384615	-0.311171	-1.49929
VPS25	MTORC1_SIGNALING	0.0416667	-0.313229	-1.49935
VPS25	G2M_CHECKPOINT	0.0416667	-0.314479	-1.50534
VPS25	UNFOLDED_PROTEIN_RESPONSE	0.015625	-0.348119	-1.56186
VPS25	REACTIVE_OXYGEN_SPECIES_PATHWAY	0.0144928	-0.430373	-1.67623
VPS25	MYC_TARGETS_V2	0.00833333	-0.469963	-1.87241
VPS25	E2F_TARGETS	0.0357143	-0.421366	-2.02936
VPS25	MYC_TARGETS_V1	0.0416667	-0.567739	-2.71763
NOC4L	TGF_BETA_SIGNALING	0.02	-0.384276	-1.60494
NOC4L	MYC_TARGETS_V2	0.0208333	-0.333975	-1.48061

## Sheet: GSEA (CHEK1-HEK293)
pathway	pval	ES	NES
P53_PATHWAY	0.0271186	0.316026	1.33399
GLYCOLYSIS	0.0194175	-0.314371	-1.36665
HYPOXIA	0.0165485	-0.319604	-1.38493
PROTEIN_SECRETION	0.00913242	-0.374799	-1.51975
MTORC1_SIGNALING	0.00239808	-0.394182	-1.77129
MYC_TARGETS_V1	0.00246305	-0.405985	-1.8168
E2F_TARGETS	0.00246305	-0.457713	-2.04982
G2M_CHECKPOINT	0.00242718	-0.471682	-2.11455
