# Supplementary material for: Pancancer Fine‐Mapping of Mutational Intolerance Identifies CHEK1 as an Immunosuppressive Driver in Lung Adenocarcinoma
Source: Adv Sci (Weinh). 2026 Feb 21;13(25):e21265. doi: 10.1002/advs.202521265 (PMC13137788; doi:10.1002/advs.202521265)
Supplement: Supplementary file 2 — Supporting File 2: advs74522‐sup‐0002‐Supplementary Tables S1‐S9.zip. [file ADVS-13-e21265-s001.zip › New_Supplementary Table S8.xlsx]

## Sheet: Fig 6 B
Sample_group	CHEK1_status	CellPercentage
Metastasis	Expressed	7.54603
NAT	Expressed	1.44928
TUMOR	Expressed	6.61778

## Sheet: Fig 6 C
Study_ID	SampleID	Stage	Stage_Class	CancerType	CHEK1 expressed cell percentage(%)
GSE123904	GSM3516678	IV	III-IV	LUAD_Metastasis	2.22222
GSE131907	GSM3827169	III	III-IV	LUAD_Metastasis	8.97436
GSE131907	GSM3827165	IV	III-IV	LUAD_Metastasis	11.6505
GSE131907	GSM3827144	III	III-IV	LUAD_Metastasis	18.0617
GSE123904	GSM3516671	IV	III-IV	LUAD_Metastasis	3.93064
GSE123904	GSM3516664	IV	III-IV	LUAD_Metastasis	22.5852
GSE123904	GSM3516668	IV	III-IV	LUAD_Metastasis	6.21469
GSE131907	GSM3827138	IV	III-IV	LUAD_TUMOR	16.092
GSE131907	GSM3827164	IV	III-IV	LUAD_Metastasis	12.0947
GSE131907	GSM3827145	IV	III-IV	LUAD_Metastasis	13.6364
GSE131907	GSM3827170	IV	III-IV	LUAD_Metastasis	5.13627
GSE131907	GSM3827162	IV	III-IV	LUAD_Metastasis	1.21951
GSE131907	GSM3827136	IV	III-IV	LUAD_TUMOR	14.4498
GSE123904	GSM3516677	IV	III-IV	LUAD_Metastasis	8.69565
GSE131907	GSM3827163	IV	III-IV	LUAD_Metastasis	7.15256
GSE131907	GSM3827139	IV	III-IV	LUAD_TUMOR	13.6842
GSE131907	GSM3827158	IV	III-IV	LUAD_Metastasis	10.7143
GSE123904	GSM3516665	IV	III-IV	LUAD_TUMOR	6.36943
GSE131907	GSM3827167	IV	III-IV	LUAD_Metastasis	3.70076
GSE131907	GSM3827142	IV	III-IV	LUAD_Metastasis	25.7732
GSE131907	GSM3827171	IV	III-IV	LUAD_Metastasis	17.0886
GSE131907	GSM3827141	IV	III-IV	LUAD_Metastasis	7.33333
GSE131907	GSM3827146	IV	III-IV	LUAD_Metastasis	6.36215
GSE131907	GSM3827121	III	III-IV	LUAD_TUMOR	0
GSE131907	GSM3827143	IV	III-IV	LUAD_Metastasis	37.4449
GSE131907	GSM3827161	IV	III-IV	LUAD_Metastasis	0
GSE131907	GSM3827123	III	III-IV	LUAD_TUMOR	1.18812
GSE131907	GSM3827159	IV	III-IV	LUAD_Metastasis	60
GSE131907	GSM3827132	III	III-IV	LUAD_TUMOR	8.16733
GSE131907	GSM3827168	IV	III-IV	LUAD_Metastasis	3.25265
GSE131907	GSM3827157	IV	III-IV	LUAD_Metastasis	46.4286
GSE131907	GSM3827140	IV	III-IV	LUAD_Metastasis	19.7581
GSE131907	GSM3827137	IV	III-IV	LUAD_TUMOR	8.5676
GSE131907	GSM3827134	III	III-IV	LUAD_TUMOR	2.26415
GSE131907	GSM3827166	IV	III-IV	LUAD_Metastasis	3.43864
GSE123904	GSM3516662	1A	I-II	LUAD_TUMOR	0
GSE123904	GSM3516674	IA	I-II	LUAD_TUMOR	2.40964
GSE123904	GSM3516670	IB	I-II	LUAD_TUMOR	22.488
GSE123904	GSM3516669	IIA	I-II	LUAD_TUMOR	2.05882
GSE131907	GSM3827117	II	I-II	LUAD_TUMOR	3.09859
GSE131907	GSM3827115	I	I-II	LUAD_TUMOR	3.18471
GSE131907	GSM3827135	I	I-II	LUAD_TUMOR	3.46948
GSE131907	GSM3827114	I	I-II	LUAD_TUMOR	3.22581
GSE131907	GSM3827116	I	I-II	LUAD_TUMOR	0.760456
GSE131907	GSM3827128	I	I-II	LUAD_TUMOR	18.3448
GSE131907	GSM3827125	I	I-II	LUAD_TUMOR	0.740741
GSE123904	GSM3516672	IB	I-II	LUAD_TUMOR	7.21649
GSE131907	GSM3827126	I	I-II	LUAD_TUMOR	0
GSE131907	GSM3827127	II	I-II	LUAD_TUMOR	2.5641
GSE131907	GSM3827119	I	I-II	LUAD_TUMOR	2.99401
GSE131907	GSM3827122	I	I-II	LUAD_TUMOR	0.619195
GSE123904	GSM3516667	1A	I-II	LUAD_TUMOR	1.26582
GSE131907	GSM3827130	I	I-II	LUAD_TUMOR	10.5691
GSE131907	GSM3827133	I	I-II	LUAD_TUMOR	0.962696
GSE131907	GSM3827129	I	I-II	LUAD_TUMOR	3.05344
GSE131907	GSM3827131	I	I-II	LUAD_TUMOR	1.39535
GSE123904	GSM3516663	1A	I-II	LUAD_TUMOR	1.38889
GSE131907	GSM3827118	I	I-II	LUAD_TUMOR	1.6129
GSE131907	GSM3827124	I	I-II	LUAD_TUMOR	1.76565
GSE131907	GSM3827120	I	I-II	LUAD_TUMOR	0.383142

## Sheet: Fig 6 D, Sup Fig 7 F-G
CellType	PathwayType	pathway	padj	NES
Epithelial	HALLMARK	E2F targets	0.00808538	2.37217
Epithelial	HALLMARK	MYC targets V1	0.00808538	2.24162
Epithelial	HALLMARK	G2M checkpoint	0.00808538	2.22166
Epithelial	HALLMARK	DNA repair	0.00808538	1.80383
Epithelial	HALLMARK	MYC targets V2	0.00808538	1.77995
Epithelial	HALLMARK	Oxidative phosphorylation	0.00808538	1.67384
Epithelial	HALLMARK	PI3K AKT mTOR signaling	0.0377074	1.43095
Epithelial	HALLMARK	mTORC1 signaling	0.0377074	1.3713
Epithelial	HALLMARK	P53 pathway	0.0277778	-1.49277
Epithelial	HALLMARK	Inflammatory response	0.0277778	-1.5482
Epithelial	KEGG	NA replication	0.0161011	1.97964
Epithelial	KEGG	Cell cycle	0.0161011	1.96675
Epithelial	KEGG	Nucleotide excision repair	0.0161011	1.84865
Epithelial	KEGG	Proteasome	0.0161011	1.84577
Epithelial	KEGG	Pyrimidine metabolism	0.0161011	1.81407
Epithelial	KEGG	Purine metabolism	0.0161011	1.6623
Epithelial	KEGG	Oxidative phosphorylation	0.0266209	1.56052
Epithelial	KEGG	RNA polymerase	0.0399759	1.55432
Epithelial	KEGG	Cytokine cytokine receptor interaction	0.0454545	-1.50327
Epithelial	KEGG	Complement and coagulation cascades	0.030754	-2.01369
Epithelial	REACTOME	Cell cycle checkpoints	0.0157014	2.13859
Epithelial	REACTOME	Cell cycle	0.0157014	2.1361
Epithelial	REACTOME	G2M checkpoint	0.0157014	2.09006
Epithelial	REACTOME	Telomere maintenance	0.0157014	1.87193
Epithelial	REACTOME	Disease of mitotic cell cycle	0.0157014	1.78809
Epithelial	REACTOME	Beta catenin independent Wnt signaling	0.0157014	1.68195
Epithelial	REACTOME	TCF dependent signaling in response to WNT	0.0249054	1.52883
Epithelial	REACTOME	Signaling by WNT	0.0157014	1.5266
Epithelial	REACTOME	Glucose metabolism	0.0465186	1.51602
Epithelial	REACTOME	Complement cascade	0.0333058	-2.213

## Sheet: Fig 6 E
Celltype	Subcluster	Cor	P
B	C0_MB	0.369079	0.00602531
B	C1_NB	0.354191	0.0107731
B	C2_MB	-0.270678	0.0456326
B	C3_AMB	-0.103837	0.459348
B	C4_MB	0.017888	0.907154
B	C5_MB	-0.226168	0.103431
B	C6_NB	-0.216157	0.404691
B	C7_AMB	-0.233988	0.176093
Myeloid	C0_Mac	-0.434042	0.00647622
Myeloid	C1_Mac	-0.0563576	0.668869
Myeloid	C2_Mono	0.279436	0.0320842
Myeloid	C3_CD2	0.133881	0.307811
Myeloid	C4_Mac	0.157047	0.234882
Myeloid	C5_Mac	0.24858	0.0554715
Myeloid	C6_Mac	-0.0784552	0.56546
Myeloid	C7_IL4I1_Mac	0.523864	6.73165e-05
Myeloid	C8_DC3	0.0964204	0.528644
Myeloid	C9_DC1	-0.150382	0.302363
Myeloid	C10_Mac	0.0145904	0.92693
T_NK	C0_Naive_T	0.309679	0.0160481
T_NK	C1_CTL	-0.142217	0.278385
T_NK	C2_NK	-0.2129	0.108591
T_NK	C3_Naive_T	-0.28307	0.0298237
T_NK	C4_FOXP3_Treg	0.0408128	0.758912
T_NK	C5_NK	0.0186676	0.888397
T_NK	C6_LAG3_CD8T	0.461436	0.000391356

## Sheet: Fig 6 F
source	target	ligand	receptor	prob	pval	interaction_name	interaction_name_2	pathway_name	annotation	evidence
C4_CHEK1_Tumor	C7_IL4I1_Mac	MIF	CD74_CD44	0.10536	0	MIF_CD74_CD44	MIF - (CD74+CD44)	MIF	Secreted Signaling	PMID: 29637711; PMID: 26175090
C4_CHEK1_Tumor	C7_IL4I1_Mac	MDK	NCL	0.0387244	0	MDK_NCL	MDK - NCL	MK	Secreted Signaling	PMID: 28356350
C4_CHEK1_Tumor	C7_IL4I1_Mac	MIF	CD74_CXCR4	0.0386327	0	MIF_CD74_CXCR4	MIF - (CD74+CXCR4)	MIF	Secreted Signaling	PMID: 29637711; PMID: 24760155
C4_CHEK1_Tumor	C7_IL4I1_Mac	ANXA1	FPR1	0.0365553	0	ANXA1_FPR1	ANXA1 - FPR1	ANNEXIN	Secreted Signaling	PMID: 23230437
C4_CHEK1_Tumor	C7_IL4I1_Mac	MDK	LRP1	0.0271833	0	MDK_LRP1	MDK - LRP1	MK	Secreted Signaling	PMID: 28356350
C7_IL4I1_Mac	C4_CHEK1_Tumor	SPP1	ITGAV_ITGB1	0.0143008	0	SPP1_ITGAV_ITGB1	SPP1 - (ITGAV+ITGB1)	SPP1	Secreted Signaling	PMID: 21907263
C7_IL4I1_Mac	C4_CHEK1_Tumor	SPP1	CD44	0.00683424	0	SPP1_CD44	SPP1 - CD44	SPP1	Secreted Signaling	PMID: 21907263
C7_IL4I1_Mac	C4_CHEK1_Tumor	SPP1	ITGAV_ITGB6	0.00615663	0	SPP1_ITGAV_ITGB6	SPP1 - (ITGAV+ITGB6)	SPP1	Secreted Signaling	PMID: 21907263
C7_IL4I1_Mac	C4_CHEK1_Tumor	RETN	CAP1	0.00605712	0	RETN_CAP1	RETN - CAP1	RESISTIN	Secreted Signaling	PMID: 30809105
C7_IL4I1_Mac	C4_CHEK1_Tumor	GRN	SORT1	0.00579831	0	GRN_SORT1	GRN - SORT1	GRN	Secreted Signaling	PMID: 29555433
C4_CHEK1_Tumor	C6_LAG3_CD8T	MIF	CD74_CXCR4	0.0872108	0	MIF_CD74_CXCR4	MIF - (CD74+CXCR4)	MIF	Secreted Signaling	PMID: 29637711; PMID: 24760155
C4_CHEK1_Tumor	C6_LAG3_CD8T	MIF	CD74_CD44	0.0639946	0	MIF_CD74_CD44	MIF - (CD74+CD44)	MIF	Secreted Signaling	PMID: 29637711; PMID: 26175090
C4_CHEK1_Tumor	C6_LAG3_CD8T	MDK	NCL	0.0276776	0	MDK_NCL	MDK - NCL	MK	Secreted Signaling	PMID: 28356350
C6_LAG3_CD8T	C4_CHEK1_Tumor	GZMA	PARD3	0.00331347	0	GZMA_PARD3	GZMA - PARD3	PARs	Secreted Signaling	KEGG: hsa04080
C4_CHEK1_Tumor	C6_LAG3_CD8T	SPP1	CD44	0.00221656	0	SPP1_CD44	SPP1 - CD44	SPP1	Secreted Signaling	PMID: 21907263

## Sheet: Fig 6 I
CHEK1（μg）	Replicates	MIF (pg/ml)
0	Rep1	2327.72
0.6	Rep1	2781.02
1.2	Rep1	3352.8
0	Rep2	2269.55
0.6	Rep2	2740.59
1.2	Rep2	3243.55
0	Rep3	2233.37
0.6	Rep3	2808.69
1.2	Rep3	3092.45
0	Rep4	2353.26
0.6	Rep4	2764.71
1.2	Rep4	3384.01
0	Rep5	2007.07
0.6	Rep5	2637.73
1.2	Rep5	2961.21
0	Rep6	2003.52
0.6	Rep6	2688.8
1.2	Rep6	2971.14

## Sheet:  Sup Fig 7 H-I
Sample ID	CHEK1 (FPKM)	MIF (FPKM)	Group
1012	0.551696	3.59083	Tumor
1152	0.521395	1.61999	Tumor
1202	0.443496	0.919574	Tumor
1272	0.601705	1.37094	Tumor
1292	0.3701	5.43655	Tumor
1312	0.435568	11.4819	Tumor
1332	0.246581	3.02221	Tumor
1452	0.365629	1.63866	Tumor
1502	0.124218	3.86641	Tumor
1542	0.261011	1.99451	Tumor
1562	0.386761	0.474384	Tumor
1602	0.477871	13.2835	Tumor
1672	0.093245	0.24008	Tumor
1802	0.683158	3.25071	Tumor
1862	0.729802	2.90867	Tumor
1872	0.161567	0.735808	Tumor
1972	0.394151	6.82748	Tumor
1982	0.089766	1.3146	Tumor
1992	0.487962	0.624168	Tumor
2032	0.601196	0.145064	Tumor
2132	0.175435	1.27357	Tumor
2182	0.191548	0.827908	Tumor
2282	0.282803	1.67441	Tumor
2302	0.215766	6.46543	Tumor
2312	0.471563	0.308433	Tumor
2422	0.380378	0.773386	Tumor
2482	0.236389	0.760353	Tumor
2602	0.195198	0	Tumor
2712	0.31842	2.41355	Tumor
2912	1.74008	10.2611	Tumor
1012	0.254701	1.17956	NAT
1152	0.477249	1.33494	NAT
1202	0.2404	0.554513	NAT
1272	0.266131	1.69169	NAT
1292	0.369606	3.86594	NAT
1312	0.224959	5.36642	NAT
1332	0.203218	1.29662	NAT
1452	0.168627	2.31155	NAT
1502	0.263916	15.1053	NAT
1542	0.314496	1.14127	NAT
1562	0.145195	0.56348	NAT
1602	0.254701	1.92263	NAT
1672	0.243845	1.79868	NAT
1802	0.207104	4.64726	NAT
1862	0.284393	0.330222	NAT
1872	0.332212	0.143882	NAT
1972	0.265926	3.89475	NAT
1982	0.151445	7.32967	NAT
1992	0.182764	2.48066	NAT
2032	0.330436	1.17292	NAT
2132	0.167087	2.19761	NAT
2182	0.277003	3.65106	NAT
2282	0.207571	0.891846	NAT
2302	0.099784	4.95472	NAT
2312	0.325719	4.39731	NAT
2422	0.228208	2.75942	NAT
2482	0.2947	2.41321	NAT
2602	0.615378	2.44538	NAT
2712	0.308473	0.816134	NAT
2912	0.452181	1.66437	NAT
