# Supplementary material for: Pancancer Fine‐Mapping of Mutational Intolerance Identifies CHEK1 as an Immunosuppressive Driver in Lung Adenocarcinoma
Source: Adv Sci (Weinh). 2026 Feb 21;13(25):e21265. doi: 10.1002/advs.202521265 (PMC13137788; doi:10.1002/advs.202521265)
Supplement: Supplementary file 2 — Supporting File 2: advs74522‐sup‐0002‐Supplementary Tables S1‐S9.zip. [file ADVS-13-e21265-s001.zip › New_Table S5.xlsx]

## Sheet: Fig 4A,C S5A (LUAD T vs NAT)
Cancer_type	Gene	GO:0000278 mitotic cell cycle	GO:0010564 regulation of cell cycle process	hsa04110 Cell cycle	Median Tumor Exp (TPM)	Median NAT Exp (TPM)	Median_expression_foldchange(Tumor vs NAT)
LUAD	CDC45	1	1	1	6	0.5	12
LUAD	NDC80	1	1	1	5.5	0.5	11
LUAD	CDC6	1	1	1	6.5	0.700431	9.28
LUAD	NUF2	1	1	0	7	1	7
LUAD	AURKB	1	1	1	14	2	7
LUAD	AURKA	1	1	1	12	2	6
LUAD	POLE2	0	0	0	5	1	5
LUAD	ESPL1	1	1	1	2.5	0.5	5
LUAD	KIF11	1	1	0	5	1	5
LUAD	CHEK1	1	1	1	7	1.49893	4.67
LUAD	CDK1	1	1	1	16	4	4
LUAD	KIF23	0	0	0	7	2	3.5
LUAD	DTL	1	1	1	5	1.5015	3.33
LUAD	NCAPG2	1	1	1	8	3.00752	2.66
LUAD	DTYMK	0	0	0	28	13.0233	2.15
LUAD	INTS7	0	1	0	12	6	2
LUAD	CENPN	1	0	0	10	5	2
LUAD	MTBP	0	1	1	1.9	1	1.9
LUAD	DHX37	1	0	1	8	4.70588	1.7
LUAD	PSMB3	0	0	0	220	130.178	1.69
LUAD	FARSB	0	0	0	15	9.03614	1.66
LUAD	POLD1	0	0	0	19	12.0253	1.58
LUAD	SRP19	0	0	0	65	43.3333	1.5
LUAD	CSE1L	0	0	0	31	21.0884	1.47
LUAD	BOP1	1	0	0	29	20	1.45
LUAD	ABCE1	1	0	0	23	16.0839	1.43
LUAD	POLD2	0	0	0	70	48.951	1.43
LUAD	ERH	0	0	0	135	100	1.35
LUAD	RRM1	0	1	0	24	18.0451	1.33
LUAD	ZNF207	1	1	0	85	64.8855	1.31
LUAD	PSMD2	0	0	0	140	110.236	1.27
LUAD	PSMA3	0	0	0	120	95.2381	1.26
LUAD	EIF2B2	0	0	0	36	30	1.2
LUAD	PSMB7	0	0	0	120	100	1.2
LUAD	BUB3	1	1	1	47	40.1709	1.17
LUAD	DDX47	0	0	0	36	31.0345	1.16
LUAD	TCP1	0	0	0	88	76.5217	1.15
LUAD	CDC27	1	1	1	20.5	18.4685	1.11
LUAD	NMD3	1	0	0	24	22.0183	1.09
LUAD	PSMB6	0	0	0	128	119.626	1.07
LUAD	DUT	0	0	0	52	50	1.04
LUAD	PHF5A	0	0	0	31	30.0971	1.03
LUAD	PSMA2	0	0	0	10	10.5263	0.95
LUAD	ELL	0	0	0	7	7.52688	0.93
LUAD	INTS9	0	0	0	10.7	11.5054	0.93
LUAD	XAB2	0	0	0	24	28.2353	0.85
LUAD	PDPK1	0	0	0	14	17.0732	0.82
LUAD	DDX24	0	0	0	85	104.938	0.81
LUAD	ATP6V1B2	0	0	0	48	73.8462	0.65

## Sheet: Fig 4B
Survival MIGs	OncoVar Driver	Pearson R	P value
ABCE1	TRIP13	0.560796	5.09727e-49
ATP6V1B2	B2M	0.533482	1.11771e-43
ATP6V1B2	CD74	0.556593	3.64445e-48
AURKA	EED	0.551336	4.10305e-47
AURKA	ERBB4	-0.615336	2.64091e-61
AURKA	FGFR2	-0.547147	2.74021e-46
AURKA	PTPN13	-0.531688	2.41127e-43
AURKA	ROS1	-0.519997	3.23779e-41
AURKA	SLC34A2	-0.513714	4.1687e-40
AURKA	TFG	0.530468	4.05616e-43
AURKA	TRIP13	0.780522	3.27717e-119
AURKB	APC	-0.533464	1.12646e-43
AURKB	EED	0.549564	9.19134e-47
AURKB	ERBB4	-0.613473	7.61319e-61
AURKB	FGFR2	-0.555782	5.30913e-48
AURKB	PTPN13	-0.530139	4.66552e-43
AURKB	ROS1	-0.514651	2.85747e-40
AURKB	TFG	0.526893	1.84098e-42
AURKB	TRIP13	0.813351	3.80418e-137
BUB3	EED	0.518644	5.63768e-41
BUB3	ERBB4	-0.504547	1.57881e-38
BUB3	TRIP13	0.596536	8.38513e-57
CDC27	CDK12	0.518368	6.31288e-41
CDC6	EED	0.566572	3.26157e-50
CDC6	ERBB4	-0.580869	2.84611e-53
CDC6	FGFR2	-0.531677	2.42282e-43
CDC6	TFG	0.579976	4.4654e-53
CDC6	TRIP13	0.833667	3.93159e-150
CDK1	EED	0.599242	1.96794e-57
CDK1	ERBB4	-0.582592	1.18937e-53
CDK1	TFG	0.523373	8.0208e-42
CDK1	TPM3	0.502154	4.00502e-38
CDK1	TRIP13	0.807637	8.88452e-134
CENPN	EED	0.541491	3.41031e-45
CENPN	ERBB4	-0.527411	1.48003e-42
CENPN	TRIP13	0.681015	1.0219e-79
CHEK1	EED	0.593599	3.98258e-56
CHEK1	ERBB4	-0.530896	3.3815e-43
CHEK1	TRIP13	0.812516	1.20156e-136
CSE1L	TRIP13	0.623438	2.43458e-63
DHX37	TRIP13	0.505518	1.0801e-38
DTL	TRIP13	0.754081	6.98055e-107
DTYMK	APC	-0.697011	5.84992e-85
DTYMK	ARHGEF12	-0.61572	2.12172e-61
DTYMK	DDR2	-0.504204	1.80511e-38
DTYMK	EED	0.556433	3.92529e-48
DTYMK	ERBB4	-0.534431	7.42626e-44
DTYMK	FGFR2	-0.538435	1.30576e-44
DTYMK	HIP1	-0.53287	1.45368e-43
DTYMK	PTPN13	-0.55737	2.5395e-48
DTYMK	SETD2	-0.547146	2.74093e-46
DTYMK	TRIP13	0.679547	2.9774e-79
ELL	DOT1L	0.579048	7.11883e-53
ERH	APC	-0.521122	2.03682e-41
ERH	NOTCH1	-0.577819	1.31699e-52
ESPL1	ERBB4	-0.575723	3.73884e-52
ESPL1	FGFR2	-0.547382	2.46451e-46
ESPL1	HNRNPA2B1	0.53964	7.70403e-45
ESPL1	TFG	0.538004	1.57604e-44
ESPL1	TRIP13	0.784463	3.39267e-121
FARSB	EED	0.517921	7.57586e-41
FARSB	TRIP13	0.641752	3.61239e-68
INTS7	CDC73	0.560284	6.48998e-49
INTS9	PPP2R2A	0.52456	4.89292e-42
KIF11	EED	0.523294	8.28909e-42
KIF11	ERBB4	-0.577602	1.4675e-52
KIF11	HNRNPA2B1	0.52047	2.66445e-41
KIF11	SMC3	0.529812	5.36148e-43
KIF11	TFG	0.537173	2.26407e-44
KIF11	TRIP13	0.818505	2.7609e-140
KIF23	EED	0.528118	1.09878e-42
KIF23	ERBB4	-0.594794	2.11669e-56
KIF23	FGFR2	-0.510091	1.77666e-39
KIF23	ROS1	-0.507731	4.52418e-39
KIF23	SLC34A2	-0.5063	7.94707e-39
KIF23	TFG	0.574141	8.17636e-52
KIF23	TRIP13	0.836959	2.11501e-152
MTBP	EED	0.506226	8.18268e-39
MTBP	ERBB4	-0.503672	2.22098e-38
MTBP	RAD21	0.572075	2.25764e-51
MTBP	TRIP13	0.742229	7.45513e-102
MTBP	UBR5	0.51229	7.38419e-40
NCAPG2	ERBB4	-0.509531	2.21914e-39
NCAPG2	HNRNPA2B1	0.517921	7.57482e-41
NCAPG2	TRIP13	0.772457	2.83464e-115
NDC80	EED	0.574505	6.83295e-52
NDC80	ERBB4	-0.582934	9.9935e-54
NDC80	FGFR2	-0.504158	1.83809e-38
NDC80	TFG	0.540943	4.34284e-45
NDC80	TRIP13	0.820313	2.07223e-141
NUF2	APC	-0.519703	3.65204e-41
NUF2	EED	0.605947	5.10153e-59
NUF2	ERBB4	-0.616675	1.22854e-61
NUF2	FGFR2	-0.565135	6.49599e-50
NUF2	PTPN13	-0.533599	1.06269e-43
NUF2	ROS1	-0.51726	9.92094e-41
NUF2	TFG	0.535049	5.68744e-44
NUF2	TPM3	0.51269	6.29062e-40
NUF2	TRIP13	0.823368	2.43239e-143
PDPK1	APC	0.586064	2.0172e-54
PDPK1	ARHGEF12	0.558283	1.65827e-48
PDPK1	ARID1A	0.510568	1.46947e-39
PDPK1	ASXL2	0.522993	9.39187e-42
PDPK1	HIP1	0.568184	1.49919e-50
PDPK1	SETD2	0.518875	5.12975e-41
PDPK1	TAF1	0.598302	3.2614e-57
PHF5A	ARID1A	-0.546226	4.1442e-46
PHF5A	NOTCH1	-0.556091	4.6021e-48
PHF5A	RPL5	0.509898	1.91829e-39
PHF5A	SETD2	-0.565565	5.28637e-50
PHF5A	TAF1	-0.554533	9.45972e-48
POLD2	TRIP13	0.528082	1.11527e-42
POLE2	EED	0.580736	3.04327e-53
POLE2	ERBB4	-0.541628	3.21014e-45
POLE2	TRIP13	0.751652	7.90146e-106
PSMA2	ARHGEF12	-0.545938	4.71647e-46
PSMA2	NOTCH1	-0.581428	2.14563e-53
PSMA2	POLR2A	-0.530945	3.31072e-43
PSMA2	SETD2	-0.515298	2.1995e-40
PSMA3	HIP1	-0.512868	5.85829e-40
PSMB3	APC	-0.706003	4.62819e-88
PSMB3	ARHGEF12	-0.619822	2.00582e-62
PSMB3	ARID1B	-0.50951	2.23778e-39
PSMB3	ASXL2	-0.532977	1.38858e-43
PSMB3	DDR2	-0.535448	4.78737e-44
PSMB3	NOTCH1	-0.603234	2.25917e-58
PSMB3	PBRM1	-0.616807	1.13953e-61
PSMB3	SETD2	-0.612749	1.14657e-60
PSMB3	TAF1	-0.550717	5.44221e-47
PSMB6	APC	-0.52067	2.45464e-41
PSMB6	ARHGEF12	-0.547398	2.44694e-46
PSMB6	ASXL2	-0.521083	2.06958e-41
PSMB6	HIP1	-0.568453	1.31632e-50
PSMB6	SETD2	-0.517863	7.7564e-41
PSMB6	TAF1	-0.554574	9.28161e-48
PSMB7	ARHGEF12	-0.531704	2.39515e-43
PSMD2	TFG	0.52138	1.83114e-41
PSMD2	TRIP13	0.546223	4.1504e-46
RRM1	SMC3	0.520981	2.15908e-41
RRM1	TRIP13	0.567843	1.76828e-50
TCP1	TRIP13	0.512957	5.65128e-40
XAB2	DOT1L	0.507298	5.36756e-39
XAB2	MAP2K2	0.598183	3.47645e-57
XAB2	STK11	0.500099	8.85547e-38

## Sheet: Fig 4D (MIG PPI)
node_name	MCC	Degree	Betweenness
CHEK1	9.22337e+13	24	234.958
CDC45	9.22337e+13	25	84.2595
CDC6	9.22337e+13	31	251.109
AURKA	9.22337e+13	30	330.395
CDK1	9.22337e+13	27	208.717
AURKB	9.22337e+13	23	51.3734
KIF11	9.22337e+13	22	9.53926
NCAPG	9.22337e+13	22	8.15085
KIF23	9.22337e+13	22	10.7041
ZWINT	9.22337e+13	22	14.7374
PCLAF	9.22337e+13	22	24.1205
DTL	9.22337e+13	22	209.213
NDC80	9.22337e+13	21	9.33119
NUF2	9.22337e+13	21	4.83504
ESPL1	9.22337e+13	21	8.95205
CDCA5	9.22337e+13	20	5.22045
NUSAP1	9.22337e+13	20	1.53674
NCAPG2	9.22337e+13	19	0.84956
CENPN	9.22337e+13	18	1.51648
RRM1	1313901757494	20	110.281
POLE2	93409304400	17	10.1398
BUB3	6227025841	15	108.27
POLD1	7622640	15	18.7966
CDC27	51240	15	41.4463
PSMA3	40450	14	308.348
PSMA2	40328	10	100.67
PSMD2	40326	9	39.5037
PSMB7	40320	8	0
PSMB3	40320	8	0
PSMB6	40320	8	0
DUT	5784	9	2.30385
POLD2	720	6	0
DTYMK	72	6	0.61111
TCP1	13	7	229.476
CSE1L	12	6	331.808
DDX47	10	5	124.795
ABCE1	9	6	371.313
BOP1	8	4	8.58333
NMD3	8	4	81.8008
DDX24	6	3	0
FARSB	6	3	0
ERH	3	3	95.0235
XAB2	3	3	110.03
DHX37	3	3	45.6317
PHF5A	2	2	28.7656
INTS7	2	2	100
ELL	2	2	139.198
MTBP	2	2	1.93215
ZNF207	2	2	41.7546
INTS9	1	1	0
EIF2B2	1	1	0
ATP6V1B2	1	1	0

## Sheet: Fig 4F-H
shCDC45-1 vs. shNC
Unpaired t test
P value	0.0058
P value summary	**
Significance	Yes
One- or two-tailed P value?	Two-tailed
t, df	t=5.375, df=4
Dunnett's multiple comparisons test	Mean Diff.	95.00% CI of diff.	Significance	Summary	Adjusted P Value	A-?
shNC vs. shDHX37-1	0.8388	0.4623 to 1.215	Yes	**	0.0013	B	shDHX37-1
shNC vs. shDHX37-2	0.8748	0.4983 to 1.251	Yes	**	0.001	C	shDHX37-2
Dunnett's multiple comparisons test	Mean Diff.	95.00% CI of diff.	Significance	Summary	Adjusted P Value	A-?
shNC vs. shCHEK1-1	0.944	0.5548 to 1.333	Yes	***	0.0008	B	shCHEK1-1
shNC vs. shCHEK1-2	0.9446	0.5554 to 1.334	Yes	***	0.0008	C	shCHEK1-2
CCK-8
Dunnett's multiple comparisons test	Mean Diff.	95.00% CI of diff.	Adjusted P Value	Significance	Summary
0h
shNC vs. shCHEK1-1	1.667e-07	-0.1402 to 0.1402	>0.9999	No	ns
shNC vs. shCHEK1-2	0.00249	-0.1377 to 0.1427	>0.9999	No	ns
shNC vs. shDHX37-1	0.00249	-0.1378 to 0.1427	>0.9999	No	ns
shNC vs. shDHX37-2	0.00249	-0.1389 to 0.1439	>0.9999	No	ns
shNC vs. shCDC45-1	0.00249	-0.1375 to 0.1424	>0.9999	No	ns
24h
shNC vs. shCHEK1-1	2.134	1.696 to 2.571	<0.001	Yes	***
shNC vs. shCHEK1-2	2.334	1.895 to 2.773	<0.001	Yes	***
shNC vs. shDHX37-1	2.166	1.728 to 2.604	<0.001	Yes	***
shNC vs. shDHX37-2	2	1.567 to 2.434	<0.001	Yes	***
shNC vs. shCDC45-1	1.905	1.472 to 2.339	<0.001	Yes	***
48h
shNC vs. shCHEK1-1	4.595	3.643 to 5.547	<0.001	Yes	***
shNC vs. shCHEK1-2	5.049	4.098 to 6.000	<0.001	Yes	***
shNC vs. shDHX37-1	4.669	3.721 to 5.617	<0.001	Yes	***
shNC vs. shDHX37-2	4.477	3.530 to 5.423	<0.001	Yes	***
shNC vs. shCDC45-1	4.226	3.280 to 5.172	<0.001	Yes	***
Wound healing
Dunnett's multiple comparisons test	Mean Diff.	95.00% CI of diff.	Adjusted P Value	Significance	Summary
24h
shNC vs. shDHX37-1	0.05546	-0.05511 to 0.1660	No	ns	0.4324
shNC vs. shDHX37-2	0.08608	-0.05042 to 0.2226	No	ns	0.2455
shNC vs. shCHEK1-1	0.02832	-0.03550 to 0.09214	No	ns	0.557
shNC vs. shCHEK1-3	0.04751	-0.01408 to 0.1091	No	ns	0.1413
shNC vs. shCDC45-1	-0.08055	-0.1728 to 0.01175	No	ns	0.0904
48h
shNC vs. shCHEK1-1	0.07065	0.005534 to 0.1358	0.034	Yes	*
shNC vs. shDHX37-1	0.1998	0.07671 to 0.3229	0.004	Yes	**
shNC vs. shDHX37-2	0.1184	0.04175 to 0.1951	0.0038	Yes	**
shNC vs. shCDC45-1	0.009457	-0.08369 to 0.1026	0.9972	No	ns
The primer sequences are showed as follows:
Primer Name	Sequence (5’→3’)
shCHEK1-1-Forward	CCGGGCAACAGTATTTCGGTATAATCTCGAGATTATACCGAAATACTGTTGCTTTTTG
shCHEK1-1-Reverse	AATTCAAAAAGCAACAGTATTTCGGTATAATCTCGAGATTATACCGAAATACTGTTGC
shCHEK1-2-Forward	CCGGGTGACAGCTGTCAGGAGTATTCTCGAGAATACTCCTGACAGCTGTCACTTTTTG
shCHEK1-2-Reverse	AATTCAAAAAGTGACAGCTGTCAGGAGTATTCTCGAGAATACTCCTGACAGCTGTCAC
shCHEK1-3-Forward	CCGGCTAAGCACATTCAATCCAATTCTCGAGAATTGGATTGAATGTGCTTAGTTTTTG
shCHEK1-3-Reverse	AATTCAAAAACTAAGCACATTCAATCCAATTCTCGAGAATTGGATTGAATGTGCTTAG
shDHX37-1-Forward	CCGGCCAGATCAACTTGGATCATTACTCGAGTAATGATCCAAGTTGATCTGGTTTTTG
shDHX37-1-Reverse	AATTCAAAAACCAGATCAACTTGGATCATTACTCGAGTAATGATCCAAGTTGATCTGG
shDHX37-2-Forward	CCGGCCAATTCTCTCCGAAGAACAACTCGAGTTGTTCTTCGGAGAGAATTGGTTTTTG
shDHX37-2-Reverse	AATTCAAAAACCAATTCTCTCCGAAGAACAACTCGAGTTGTTCTTCGGAGAGAATTGG
shCDC45-1-Forward	CCGGGCAGACTTTCAGCATTCATTTCTCGAGAAATGAATGCTGAAAGTCTGCTTTTTG
shCDC45-1-Reverse	AATTCAAAAAGCAGACTTTCAGCATTCATTTCTCGAGAAATGAATGCTGAAAGTCTGC
CHEK1-qPCR-Forward	AAGCAGTCGCAGTGAAGATTGTAG
CHEK1-qPCR-Reverse	TGCCTTCTCTCCTGTGACCATAG
DHX37-qPCR-Forward	TGGCATCCTGGTGTTCCTGAC
DHX37-qPCR-Reverse	GACTTCTTAAACTTCCGCATTTCCTC
CDC45-qPCR-Forward	TGACCTTGAAGTTCCCGCCTATG
CDC45-qPCR-Reverse	TTGCTCCACTATCTCCTCTTCTAACC
