# Supplementary material for: Pancancer Fine‐Mapping of Mutational Intolerance Identifies CHEK1 as an Immunosuppressive Driver in Lung Adenocarcinoma
Source: Adv Sci (Weinh). 2026 Feb 21;13(25):e21265. doi: 10.1002/advs.202521265 (PMC13137788; doi:10.1002/advs.202521265)
Supplement: Supplementary file 2 — Supporting File 2: advs74522‐sup‐0002‐Supplementary Tables S1‐S9.zip. [file ADVS-13-e21265-s001.zip › New_Table S9.xlsx]

## Sheet: LUAD sample info.
PID	Sex	Age	Source	Data for collection	Note
P1	female	64	Central Hospital of Zibo	2024.09.19	Spatial proximity of CHEK1⁺ cancer cells to M2 macrophages and LAG3⁺ T cells
P2	male	70	Central Hospital of Zibo	2024.09.19
P3	female	68	Central Hospital of Zibo	2024.09.19
P4	male	59	Central Hospital of Zibo	2024.09.19
P5	male	66	Central Hospital of Zibo	2024.09.19
P6	male	52	Central Hospital of Zibo	2024.09.19
P7	female	70	Central Hospital of Zibo	2025.11.24	CHEK1/MIF co-localization （Cancer cells）
P8	female	65	Central Hospital of Zibo	2025.11.24
P9	male	68	Central Hospital of Zibo	2025.11.24
P10	male	56	Central Hospital of Zibo	2025.11.24
P11	male	69	Central Hospital of Zibo	2025.11.24
P12	male	47	Central Hospital of Zibo	2025.11.24

## Sheet: antibodies for markers
Gene	Antibody	Dilution ratio	opal	Note
CHEK1	Chk1 (phospho Ser345) Polyclonal Antibody(immunoway YP0063)	1:800	opal520	Spatial proximity of CHEK1⁺ cancer cells to M2 macrophages and LAG3⁺ T cells
PanCK	Genetech GM351529	1:100	opal620
IL4I1	anti-IL4I1(ab222102)	1:800	opal570
LAG3	anti-LAG3 (CST,15372T)	1:200	opal480
CD68	Anti-CD68 antibody [EPR20545](ab213363)	1:500	opal780
CD8	Genetech GT211229	1:100	opal690
CHEK1	Chk1 (phospho Ser345) Polyclonal Antibody(immunoway YP0063)	1:800	opal690	CHEK1/MIF co-localization （Cancer cells）
PanCK	Genetech GM351529	1:100	opal520
IL4I1	anti-IL4I1(ab222102)	1:800	opal620
CD68	Anti-CD68 antibody [EPR20545](ab213363)	1:500	opal480
MIF	MIF (E7T1W) Rabbit Monoclonal Antibody(CST,87501S)	1:100	opal570

## Sheet: Opal distance (Fig 7DE, S11AB)
ROI_Loc	CHEK1	Type	Mean distance (um)
P1.Tumor_Scan1_[10141,48779]	PANCK+/CHK1LOW+	CD68+/IL4I1+	50.63
P1.Tumor_Scan1_[10141,48779]	PANCK+/CHK1HIGH+	CD68+/IL4I1+	42.06
P1.Tumor_Scan1_[10247,48087]	PANCK+/CHK1LOW+	CD68+/IL4I1+	48.96
P1.Tumor_Scan1_[10247,48087]	PANCK+/CHK1HIGH+	CD68+/IL4I1+	38.49
P1.Tumor_Scan1_[10399,47395]	PANCK+/CHK1LOW+	CD68+/IL4I1+	45.54
P1.Tumor_Scan1_[10399,47395]	PANCK+/CHK1HIGH+	CD68+/IL4I1+	37
P1.Tumor_Scan1_[11063,49471]	PANCK+/CHK1LOW+	CD68+/IL4I1+	58.16
P1.Tumor_Scan1_[11063,49471]	PANCK+/CHK1HIGH+	CD68+/IL4I1+	47.99
P1.Tumor_Scan1_[11063,50163]	PANCK+/CHK1LOW+	CD68+/IL4I1+	50.23
P1.Tumor_Scan1_[11063,50163]	PANCK+/CHK1HIGH+	CD68+/IL4I1+	34.66
P1.Tumor_Scan1_[12068,46011]	PANCK+/CHK1LOW+	CD68+/IL4I1+	35.65
P1.Tumor_Scan1_[12068,46011]	PANCK+/CHK1HIGH+	CD68+/IL4I1+	25.59
P1.Tumor_Scan1_[12907,48779]	PANCK+/CHK1LOW+	CD68+/IL4I1+	64.18
P1.Tumor_Scan1_[12907,48779]	PANCK+/CHK1HIGH+	CD68+/IL4I1+	51.28
P1.Tumor_Scan1_[12907,49471]	PANCK+/CHK1LOW+	CD68+/IL4I1+	39.63
P1.Tumor_Scan1_[12907,49471]	PANCK+/CHK1HIGH+	CD68+/IL4I1+	29.29
P1.Tumor_Scan1_[12907,50163]	PANCK+/CHK1LOW+	CD68+/IL4I1+	41.66
P1.Tumor_Scan1_[12907,50163]	PANCK+/CHK1HIGH+	CD68+/IL4I1+	33.45
P1.Tumor_Scan1_[13014,48087]	PANCK+/CHK1LOW+	CD68+/IL4I1+	45.53
P1.Tumor_Scan1_[13014,48087]	PANCK+/CHK1HIGH+	CD68+/IL4I1+	36.37
P2.Tumor_Scan1_[12033,55691]	PANCK+/CHK1LOW+	CD68+/IL4I1+	26.22
P2.Tumor_Scan1_[12033,55691]	PANCK+/CHK1HIGH+	CD68+/IL4I1+	17.65
P2.Tumor_Scan1_[12955,55691]	PANCK+/CHK1LOW+	CD68+/IL4I1+	29.54
P2.Tumor_Scan1_[12955,55691]	PANCK+/CHK1HIGH+	CD68+/IL4I1+	21.36
P2.Tumor_Scan1_[14891,54999]	PANCK+/CHK1LOW+	CD68+/IL4I1+	106.44
P2.Tumor_Scan1_[14891,54999]	PANCK+/CHK1HIGH+	CD68+/IL4I1+	25.22
P3.Tumor_Scan1_[12783,54038]	PANCK+/CHK1LOW+	CD68+/IL4I1+	56.74
P3.Tumor_Scan1_[12783,54038]	PANCK+/CHK1HIGH+	CD68+/IL4I1+	47.44
P3.Tumor_Scan1_[13705,53585]	PANCK+/CHK1LOW+	CD68+/IL4I1+	55.28
P3.Tumor_Scan1_[13705,53585]	PANCK+/CHK1HIGH+	CD68+/IL4I1+	41.93
P6.Tumor_Scan1_[12884,43445]	PANCK+/CHK1LOW+	CD68+/IL4I1+	45.83
P6.Tumor_Scan1_[12884,43445]	PANCK+/CHK1HIGH+	CD68+/IL4I1+	36.75
P6.Tumor_Scan1_[13352,46237]	PANCK+/CHK1LOW+	CD68+/IL4I1+	50.64
P6.Tumor_Scan1_[13352,46237]	PANCK+/CHK1HIGH+	CD68+/IL4I1+	40.76
P6.Tumor_Scan1_[13814,43445]	PANCK+/CHK1LOW+	CD68+/IL4I1+	57.72
P6.Tumor_Scan1_[13814,43445]	PANCK+/CHK1HIGH+	CD68+/IL4I1+	44.13
P6.Tumor_Scan1_[13822,45539]	PANCK+/CHK1LOW+	CD68+/IL4I1+	72.88
P6.Tumor_Scan1_[13822,45539]	PANCK+/CHK1HIGH+	CD68+/IL4I1+	61.05
P6.Tumor_Scan1_[14364,46237]	PANCK+/CHK1LOW+	CD68+/IL4I1+	75.2
P6.Tumor_Scan1_[14364,46237]	PANCK+/CHK1HIGH+	CD68+/IL4I1+	44.9
P6.Tumor_Scan1_[14752,45539]	PANCK+/CHK1LOW+	CD68+/IL4I1+	44.86
P6.Tumor_Scan1_[14752,45539]	PANCK+/CHK1HIGH+	CD68+/IL4I1+	36.76
P6.Tumor_Scan1_[15286,46237]	PANCK+/CHK1LOW+	CD68+/IL4I1+	84.95
P6.Tumor_Scan1_[15286,46237]	PANCK+/CHK1HIGH+	CD68+/IL4I1+	48.74
P6.Tumor_Scan1_[15674,43445]	PANCK+/CHK1LOW+	CD68+/IL4I1+	45.22
P6.Tumor_Scan1_[15674,43445]	PANCK+/CHK1HIGH+	CD68+/IL4I1+	32.19
P4.Tumor_Scan1_[13728,53589]	PANCK+/CHK1HIGH+	CD68+/IL4I1+	35.01
P4.Tumor_Scan1_[13728,53589]	PANCK+/CHK1LOW+	CD68+/IL4I1+	46.4
P5.Tumor_Scan1_[10596,53003]	PANCK+/CHK1HIGH+	CD68+/IL4I1+	85.31
P5.Tumor_Scan1_[10596,53003]	PANCK+/CHK1LOW+	CD68+/IL4I1+	94.52
P5.Tumor_Scan1_[10782,50235]	PANCK+/CHK1HIGH+	CD68+/IL4I1+	57.94
P5.Tumor_Scan1_[10782,50235]	PANCK+/CHK1LOW+	CD68+/IL4I1+	68.14
P5.Tumor_Scan1_[10875,49543]	PANCK+/CHK1HIGH+	CD68+/IL4I1+	49.74
P5.Tumor_Scan1_[10875,49543]	PANCK+/CHK1LOW+	CD68+/IL4I1+	75.31
P5.Tumor_Scan1_[11182,48851]	PANCK+/CHK1HIGH+	CD68+/IL4I1+	74.91
P5.Tumor_Scan1_[11182,48851]	PANCK+/CHK1LOW+	CD68+/IL4I1+	95.18
P5.Tumor_Scan1_[11374,50927]	PANCK+/CHK1HIGH+	CD68+/IL4I1+	89.41
P5.Tumor_Scan1_[11374,50927]	PANCK+/CHK1LOW+	CD68+/IL4I1+	128.83
P5.Tumor_Scan1_[11518,51619]	PANCK+/CHK1HIGH+	CD68+/IL4I1+	40.25
P5.Tumor_Scan1_[11518,51619]	PANCK+/CHK1LOW+	CD68+/IL4I1+	61.65
P5.Tumor_Scan1_[11518,53003]	PANCK+/CHK1HIGH+	CD68+/IL4I1+	33.8
P5.Tumor_Scan1_[11518,53003]	PANCK+/CHK1LOW+	CD68+/IL4I1+	59.96
P5.Tumor_Scan1_[11998,47466]	PANCK+/CHK1HIGH+	CD68+/IL4I1+	65.41
P5.Tumor_Scan1_[11998,47466]	PANCK+/CHK1LOW+	CD68+/IL4I1+	81.77
P5.Tumor_Scan1_[12255,48851]	PANCK+/CHK1HIGH+	CD68+/IL4I1+	33.52
P5.Tumor_Scan1_[12255,48851]	PANCK+/CHK1LOW+	CD68+/IL4I1+	71.65
P5.Tumor_Scan1_[12388,49543]	PANCK+/CHK1HIGH+	CD68+/IL4I1+	43.06
P5.Tumor_Scan1_[12388,49543]	PANCK+/CHK1LOW+	CD68+/IL4I1+	65.83
P5.Tumor_Scan1_[12440,51619]	PANCK+/CHK1HIGH+	CD68+/IL4I1+	101.58
P5.Tumor_Scan1_[12440,51619]	PANCK+/CHK1LOW+	CD68+/IL4I1+	178.83
P5.Tumor_Scan1_[12440,52513]	PANCK+/CHK1HIGH+	CD68+/IL4I1+	242.83
P5.Tumor_Scan1_[12440,52513]	PANCK+/CHK1LOW+	CD68+/IL4I1+	258.65
P5.Tumor_Scan1_[13362,51245]	PANCK+/CHK1HIGH+	CD68+/IL4I1+	53.33
P5.Tumor_Scan1_[13362,51245]	PANCK+/CHK1LOW+	CD68+/IL4I1+	105.76
P5.Tumor_Scan1_[9860,50027]	PANCK+/CHK1HIGH+	CD68+/IL4I1+	55.52
P5.Tumor_Scan1_[9860,50027]	PANCK+/CHK1LOW+	CD68+/IL4I1+	68.06
P5.Tumor_Scan1_[9953,49335]	PANCK+/CHK1HIGH+	CD68+/IL4I1+	51.52
P5.Tumor_Scan1_[9953,49335]	PANCK+/CHK1LOW+	CD68+/IL4I1+	64.75
P1.Tumor_Scan1_[10141,50163]	PANCK+/CHK1LOW+	CD8+/LAG3+	327.64
P1.Tumor_Scan1_[10141,50163]	PANCK+/CHK1HIGH+	CD8+/LAG3+	291.95
P1.Tumor_Scan1_[10224,46011]	PANCK+/CHK1LOW+	CD8+/LAG3+	244.97
P1.Tumor_Scan1_[10224,46011]	PANCK+/CHK1HIGH+	CD8+/LAG3+	227.92
P1.Tumor_Scan1_[11985,48779]	PANCK+/CHK1LOW+	CD8+/LAG3+	291.13
P1.Tumor_Scan1_[11985,48779]	PANCK+/CHK1HIGH+	CD8+/LAG3+	270.35
P1.Tumor_Scan1_[12144,46703]	PANCK+/CHK1LOW+	CD8+/LAG3+	271.57
P1.Tumor_Scan1_[12144,46703]	PANCK+/CHK1HIGH+	CD8+/LAG3+	240.99
P1.Tumor_Scan1_[12243,47395]	PANCK+/CHK1LOW+	CD8+/LAG3+	333.49
P1.Tumor_Scan1_[12243,47395]	PANCK+/CHK1HIGH+	CD8+/LAG3+	317.77
P1.Tumor_Scan1_[13014,48087]	PANCK+/CHK1LOW+	CD8+/LAG3+	376.23
P1.Tumor_Scan1_[13014,48087]	PANCK+/CHK1HIGH+	CD8+/LAG3+	340.52
P2.Tumor_Scan1_[10821,54307]	PANCK+/CHK1LOW+	CD8+/LAG3+	104.86
P2.Tumor_Scan1_[10821,54307]	PANCK+/CHK1HIGH+	CD8+/LAG3+	84.92
P2.Tumor_Scan1_[11202,54999]	PANCK+/CHK1LOW+	CD8+/LAG3+	112.63
P2.Tumor_Scan1_[11202,54999]	PANCK+/CHK1HIGH+	CD8+/LAG3+	70.15
P2.Tumor_Scan1_[11743,54307]	PANCK+/CHK1LOW+	CD8+/LAG3+	128.94
P2.Tumor_Scan1_[11743,54307]	PANCK+/CHK1HIGH+	CD8+/LAG3+	109.89
P2.Tumor_Scan1_[12033,55691]	PANCK+/CHK1LOW+	CD8+/LAG3+	144.35
P2.Tumor_Scan1_[12033,55691]	PANCK+/CHK1HIGH+	CD8+/LAG3+	108.14
P2.Tumor_Scan1_[12044,52231]	PANCK+/CHK1LOW+	CD8+/LAG3+	112.59
P2.Tumor_Scan1_[12044,52231]	PANCK+/CHK1HIGH+	CD8+/LAG3+	94.24
P2.Tumor_Scan1_[12375,52923]	PANCK+/CHK1LOW+	CD8+/LAG3+	87.07
P2.Tumor_Scan1_[12375,52923]	PANCK+/CHK1HIGH+	CD8+/LAG3+	56.22
P2.Tumor_Scan1_[12514,53615]	PANCK+/CHK1LOW+	CD8+/LAG3+	119.1
P2.Tumor_Scan1_[12514,53615]	PANCK+/CHK1HIGH+	CD8+/LAG3+	92.13
P2.Tumor_Scan1_[13047,54999]	PANCK+/CHK1LOW+	CD8+/LAG3+	94.95
P2.Tumor_Scan1_[13047,54999]	PANCK+/CHK1HIGH+	CD8+/LAG3+	77.88
P2.Tumor_Scan1_[14891,54999]	PANCK+/CHK1LOW+	CD8+/LAG3+	263.5
P2.Tumor_Scan1_[14891,54999]	PANCK+/CHK1HIGH+	CD8+/LAG3+	123.08
P6.Tumor_Scan1_[12884,43445]	PANCK+/CHK1LOW+	CD8+/LAG3+	198.18
P6.Tumor_Scan1_[12884,43445]	PANCK+/CHK1HIGH+	CD8+/LAG3+	169.1
P6.Tumor_Scan1_[12884,44143]	PANCK+/CHK1LOW+	CD8+/LAG3+	234.27
P6.Tumor_Scan1_[12884,44143]	PANCK+/CHK1HIGH+	CD8+/LAG3+	218.48
P6.Tumor_Scan1_[13814,43445]	PANCK+/CHK1LOW+	CD8+/LAG3+	290.41
P6.Tumor_Scan1_[13814,43445]	PANCK+/CHK1HIGH+	CD8+/LAG3+	235.89
P6.Tumor_Scan1_[15280,38718]	PANCK+/CHK1LOW+	CD8+/LAG3+	309.63
P6.Tumor_Scan1_[15280,38718]	PANCK+/CHK1HIGH+	CD8+/LAG3+	290.84
P4.Tumor_Scan1_[13728,53589]	PANCK+/CHK1HIGH+	CD8+/LAG3+	45.55
P4.Tumor_Scan1_[13728,53589]	PANCK+/CHK1LOW+	CD8+/LAG3+	67.7
P5.Tumor_Scan1_[11518,53003]	PANCK+/CHK1HIGH+	CD8+/LAG3+	230.36
P5.Tumor_Scan1_[11518,53003]	PANCK+/CHK1LOW+	CD8+/LAG3+	329.59
P5.Tumor_Scan1_[11998,47466]	PANCK+/CHK1HIGH+	CD8+/LAG3+	303.11
P5.Tumor_Scan1_[11998,47466]	PANCK+/CHK1LOW+	CD8+/LAG3+	335.92
P5.Tumor_Scan1_[9953,49335]	PANCK+/CHK1HIGH+	CD8+/LAG3+	238.74
P5.Tumor_Scan1_[9953,49335]	PANCK+/CHK1LOW+	CD8+/LAG3+	256.66

## Sheet: CHEK1-MIF co-loc  (Fig 7A-C)
SampleName	Phenotype.CHK1.	Phenotype.MIF.	Cytoplasm_MIF_Mean	Cytoplasm_CHK1_Mean	CHEK1_status
P7.Tumor_Scan1_[13704,55505]	CHK1+	MIF+	0.647	1.161	CHEK1HIGH
P7.Tumor_Scan1_[13704,55505]	CHK1+	MIF+	0.385	1.019	CHEK1HIGH
P7.Tumor_Scan1_[13704,55505]	CHK1+	MIF+	0.465	1.178	CHEK1HIGH
P7.Tumor_Scan1_[13704,55505]	CHK1+	MIF+	0.258	0.643	CHEK1HIGH
P7.Tumor_Scan1_[13704,55505]	CHK1+	MIF+	0.442	0.597	CHEK1HIGH
P7.Tumor_Scan1_[13704,55505]	CHK1+	MIF+	0.519	0.594	CHEK1HIGH
P7.Tumor_Scan1_[13704,55505]	CHK1+	MIF+	0.459	0.832	CHEK1HIGH
P7.Tumor_Scan1_[13704,55505]	CHK1+	MIF+	0.485	0.376	CHEK1LOW
P7.Tumor_Scan1_[13704,55505]	CHK1+	MIF+	0.325	0.707	CHEK1HIGH
P7.Tumor_Scan1_[13704,55505]	CHK1+	MIF+	0.528	0.93	CHEK1HIGH
P7.Tumor_Scan1_[13704,55505]	CHK1+	MIF+	0.621	0.673	CHEK1HIGH
P7.Tumor_Scan1_[13704,55505]	CHK1+	MIF+	0.326	0.79	CHEK1HIGH
P7.Tumor_Scan1_[13704,55505]	CHK1+	MIF+	0.412	0.682	CHEK1HIGH
P7.Tumor_Scan1_[13704,55505]	CHK1+	MIF+	0.279	0.406	CHEK1LOW
P7.Tumor_Scan1_[13704,55505]	CHK1+	MIF+	0.383	1.085	CHEK1HIGH
P7.Tumor_Scan1_[13704,55505]	CHK1+	MIF+	0.793	0.881	CHEK1HIGH
P7.Tumor_Scan1_[13704,55505]	CHK1+	MIF+	0.636	0.559	CHEK1LOW
P7.Tumor_Scan1_[13704,55505]	CHK1+	MIF+	0.557	0.653	CHEK1HIGH
P7.Tumor_Scan1_[13704,55505]	CHK1+	MIF+	0.352	0.441	CHEK1LOW
P7.Tumor_Scan1_[13704,55505]	CHK1+	MIF+	0.396	0.528	CHEK1LOW
P7.Tumor_Scan1_[13704,55505]	CHK1+	MIF+	0.559	0.856	CHEK1HIGH
P7.Tumor_Scan1_[13704,55505]	CHK1+	MIF+	0.654	1.152	CHEK1HIGH
P7.Tumor_Scan1_[13704,55505]	CHK1+	MIF+	0.451	0.494	CHEK1LOW
P7.Tumor_Scan1_[13704,55505]	CHK1+	MIF+	0.577	0.753	CHEK1HIGH
P7.Tumor_Scan1_[13704,55505]	CHK1+	MIF+	0.639	0.645	CHEK1HIGH
P7.Tumor_Scan1_[13704,55505]	CHK1+	MIF+	0.517	0.447	CHEK1LOW
P7.Tumor_Scan1_[13704,55505]	CHK1+	MIF+	0.467	0.385	CHEK1LOW
P7.Tumor_Scan1_[13704,55505]	CHK1+	MIF+	0.293	0.625	CHEK1HIGH
P7.Tumor_Scan1_[13704,55505]	O+	MIF+	0.268	0.459	CHEK1LOW
P7.Tumor_Scan1_[13704,55505]	CHK1+	MIF+	0.477	0.664	CHEK1HIGH
P7.Tumor_Scan1_[13704,55505]	CHK1+	MIF+	0.481	0.869	CHEK1HIGH
P7.Tumor_Scan1_[13704,55505]	CHK1+	MIF+	0.547	0.621	CHEK1HIGH
P7.Tumor_Scan1_[13704,55505]	CHK1+	MIF+	0.25	0.295	CHEK1LOW
P7.Tumor_Scan1_[13704,55505]	CHK1+	MIF+	0.434	0.682	CHEK1HIGH
P7.Tumor_Scan1_[13704,55505]	CHK1+	MIF+	0.547	0.499	CHEK1LOW
P7.Tumor_Scan1_[13704,55505]	CHK1+	MIF+	0.436	0.678	CHEK1HIGH
P7.Tumor_Scan1_[13704,55505]	CHK1+	MIF+	0.669	0.552	CHEK1LOW
P7.Tumor_Scan1_[13704,55505]	CHK1+	MIF+	0.378	0.561	CHEK1LOW
P7.Tumor_Scan1_[13704,55505]	CHK1+	MIF+	0.554	0.486	CHEK1LOW
P7.Tumor_Scan1_[13704,55505]	CHK1+	MIF+	0.325	0.501	CHEK1LOW
P7.Tumor_Scan1_[13704,55505]	CHK1+	MIF+	0.486	0.753	CHEK1HIGH
P7.Tumor_Scan1_[13704,55505]	CHK1+	MIF+	0.486	0.819	CHEK1HIGH
P7.Tumor_Scan1_[13704,55505]	CHK1+	MIF+	0.759	0.726	CHEK1HIGH
P7.Tumor_Scan1_[13704,55505]	CHK1+	MIF+	0.395	1.226	CHEK1HIGH
P7.Tumor_Scan1_[13704,55505]	CHK1+	MIF+	0.501	1.031	CHEK1HIGH
P7.Tumor_Scan1_[13704,55505]	CHK1+	MIF+	0.572	0.991	CHEK1HIGH
P7.Tumor_Scan1_[13704,55505]	CHK1+	MIF+	0.482	1.039	CHEK1HIGH
P7.Tumor_Scan1_[13704,55505]	CHK1+	MIF+	0.501	0.601	CHEK1HIGH
P7.Tumor_Scan1_[13704,55505]	CHK1+	MIF+	0.447	0.809	CHEK1HIGH
P7.Tumor_Scan1_[13704,55505]	CHK1+	MIF+	0.484	0.849	CHEK1HIGH
P7.Tumor_Scan1_[13704,55505]	CHK1+	MIF+	0.448	0.424	CHEK1LOW
P7.Tumor_Scan1_[13704,55505]	CHK1+	MIF+	0.613	0.854	CHEK1HIGH
P7.Tumor_Scan1_[13704,55505]	CHK1+	MIF+	0.465	0.723	CHEK1HIGH
P7.Tumor_Scan1_[13704,55505]	CHK1+	MIF+	0.442	0.938	CHEK1HIGH
P7.Tumor_Scan1_[13704,55505]	CHK1+	MIF+	0.465	0.952	CHEK1HIGH
P7.Tumor_Scan1_[13704,55505]	CHK1+	MIF+	0.559	1.022	CHEK1HIGH
P7.Tumor_Scan1_[13704,55505]	CHK1+	MIF+	0.498	0.807	CHEK1HIGH
P7.Tumor_Scan1_[13704,55505]	CHK1+	MIF+	0.543	1.031	CHEK1HIGH
P7.Tumor_Scan1_[13704,55505]	CHK1+	MIF+	0.57	1.131	CHEK1HIGH
P7.Tumor_Scan1_[13704,55505]	CHK1+	MIF+	0.491	0.986	CHEK1HIGH
P7.Tumor_Scan1_[13704,55505]	CHK1+	MIF+	0.471	0.569	CHEK1LOW
P7.Tumor_Scan1_[13704,55505]	CHK1+	MIF+	0.493	0.649	CHEK1HIGH
P7.Tumor_Scan1_[13704,55505]	CHK1+	MIF+	0.557	0.656	CHEK1HIGH
P7.Tumor_Scan1_[13704,55505]	CHK1+	MIF+	0.307	0.609	CHEK1HIGH
P7.Tumor_Scan1_[13704,55505]	CHK1+	MIF+	0.639	1.204	CHEK1HIGH
P7.Tumor_Scan1_[13704,55505]	CHK1+	MIF+	0.65	1.172	CHEK1HIGH
P7.Tumor_Scan1_[13704,55505]	CHK1+	MIF+	0.535	0.67	CHEK1HIGH
P7.Tumor_Scan1_[13704,55505]	CHK1+	MIF+	0.481	1.097	CHEK1HIGH
P7.Tumor_Scan1_[13704,55505]	CHK1+	MIF+	0.406	0.486	CHEK1LOW
P7.Tumor_Scan1_[13704,55505]	CHK1+	MIF+	0.635	1.146	CHEK1HIGH
P7.Tumor_Scan1_[13704,55505]	CHK1+	MIF+	0.498	0.968	CHEK1HIGH
P7.Tumor_Scan1_[13704,55505]	CHK1+	MIF+	0.604	0.789	CHEK1HIGH
P7.Tumor_Scan1_[13704,55505]	CHK1+	MIF+	0.548	1.283	CHEK1HIGH
P7.Tumor_Scan1_[13704,55505]	CHK1+	MIF+	0.533	0.998	CHEK1HIGH
P7.Tumor_Scan1_[13704,55505]	CHK1+	MIF+	0.559	0.808	CHEK1HIGH
P7.Tumor_Scan1_[13704,55505]	CHK1+	MIF+	0.368	0.469	CHEK1LOW
P7.Tumor_Scan1_[13704,55505]	CHK1+	MIF+	0.537	1.011	CHEK1HIGH
P7.Tumor_Scan1_[13704,55505]	CHK1+	MIF+	0.575	0.96	CHEK1HIGH
P7.Tumor_Scan1_[13704,55505]	CHK1+	MIF+	0.615	0.846	CHEK1HIGH
P7.Tumor_Scan1_[13704,55505]	CHK1+	MIF+	0.492	0.695	CHEK1HIGH
P7.Tumor_Scan1_[13704,55505]	CHK1+	MIF+	0.437	1.111	CHEK1HIGH
P7.Tumor_Scan1_[13704,55505]	CHK1+	MIF+	0.555	1.096	CHEK1HIGH
P7.Tumor_Scan1_[13704,55505]	O+	O+	0.223	0.356	CHEK1LOW
P7.Tumor_Scan1_[13704,55505]	CHK1+	MIF+	0.491	0.698	CHEK1HIGH
P7.Tumor_Scan1_[13704,55505]	CHK1+	MIF+	0.435	0.966	CHEK1HIGH
P7.Tumor_Scan1_[13704,55505]	CHK1+	MIF+	0.526	1.056	CHEK1HIGH
P7.Tumor_Scan1_[13704,55505]	CHK1+	MIF+	0.339	0.751	CHEK1HIGH
P7.Tumor_Scan1_[13704,55505]	CHK1+	MIF+	0.533	1.122	CHEK1HIGH
P7.Tumor_Scan1_[13704,55505]	CHK1+	MIF+	0.499	0.921	CHEK1HIGH
P7.Tumor_Scan1_[13704,55505]	CHK1+	MIF+	0.487	1.151	CHEK1HIGH
P7.Tumor_Scan1_[13704,55505]	CHK1+	MIF+	0.552	0.683	CHEK1HIGH
P7.Tumor_Scan1_[13704,55505]	CHK1+	MIF+	0.599	0.915	CHEK1HIGH
P7.Tumor_Scan1_[13704,55505]	CHK1+	MIF+	0.458	0.822	CHEK1HIGH
P7.Tumor_Scan1_[13704,55505]	CHK1+	MIF+	0.349	0.979	CHEK1HIGH
P7.Tumor_Scan1_[13704,55505]	CHK1+	MIF+	0.622	0.701	CHEK1HIGH
P7.Tumor_Scan1_[13704,55505]	CHK1+	MIF+	0.411	0.791	CHEK1HIGH
P7.Tumor_Scan1_[13704,55505]	CHK1+	MIF+	0.422	1.248	CHEK1HIGH
P7.Tumor_Scan1_[13704,55505]	CHK1+	MIF+	0.494	0.582	CHEK1HIGH
P7.Tumor_Scan1_[13704,55505]	CHK1+	MIF+	0.38	1.045	CHEK1HIGH
P7.Tumor_Scan1_[13704,55505]	CHK1+	MIF+	0.6	0.996	CHEK1HIGH
P7.Tumor_Scan1_[13704,55505]	CHK1+	MIF+	0.359	1.039	CHEK1HIGH
P7.Tumor_Scan1_[13704,55505]	CHK1+	MIF+	0.624	0.912	CHEK1HIGH
P7.Tumor_Scan1_[13704,55505]	CHK1+	MIF+	0.547	0.639	CHEK1HIGH
P7.Tumor_Scan1_[13704,55505]	CHK1+	MIF+	0.47	0.626	CHEK1HIGH
P7.Tumor_Scan1_[13704,55505]	CHK1+	MIF+	0.477	0.58	CHEK1HIGH
P7.Tumor_Scan1_[13704,55505]	CHK1+	MIF+	0.445	0.918	CHEK1HIGH
P7.Tumor_Scan1_[13704,55505]	CHK1+	MIF+	0.598	0.714	CHEK1HIGH
P7.Tumor_Scan1_[13704,55505]	CHK1+	MIF+	0.573	0.766	CHEK1HIGH
P7.Tumor_Scan1_[13704,55505]	CHK1+	O+	0.294	0.5	CHEK1LOW
P7.Tumor_Scan1_[13704,55505]	CHK1+	MIF+	0.581	1.156	CHEK1HIGH
P7.Tumor_Scan1_[13704,55505]	CHK1+	MIF+	0.31	0.569	CHEK1LOW
P7.Tumor_Scan1_[13704,55505]	CHK1+	MIF+	0.499	0.668	CHEK1HIGH
P7.Tumor_Scan1_[13704,55505]	CHK1+	MIF+	0.562	0.964	CHEK1HIGH
P7.Tumor_Scan1_[13704,55505]	CHK1+	MIF+	0.427	0.723	CHEK1HIGH
P7.Tumor_Scan1_[13704,55505]	CHK1+	MIF+	0.495	0.913	CHEK1HIGH
P7.Tumor_Scan1_[13704,55505]	CHK1+	MIF+	0.556	0.778	CHEK1HIGH
P7.Tumor_Scan1_[13704,55505]	CHK1+	MIF+	0.657	0.773	CHEK1HIGH
P7.Tumor_Scan1_[13704,55505]	CHK1+	MIF+	0.384	0.918	CHEK1HIGH
P7.Tumor_Scan1_[13704,55505]	CHK1+	MIF+	0.324	0.468	CHEK1LOW
P7.Tumor_Scan1_[13704,55505]	CHK1+	MIF+	0.398	0.674	CHEK1HIGH
P7.Tumor_Scan1_[13704,55505]	CHK1+	MIF+	0.289	0.566	CHEK1LOW
P7.Tumor_Scan1_[13704,55505]	CHK1+	MIF+	0.279	0.657	CHEK1HIGH
P7.Tumor_Scan1_[13704,55505]	CHK1+	MIF+	0.462	0.585	CHEK1HIGH
P7.Tumor_Scan1_[13704,55505]	CHK1+	MIF+	0.496	0.835	CHEK1HIGH
P7.Tumor_Scan1_[13704,55505]	CHK1+	MIF+	0.446	0.538	CHEK1LOW
P7.Tumor_Scan1_[13704,55505]	CHK1+	MIF+	0.647	0.962	CHEK1HIGH
P7.Tumor_Scan1_[13704,55505]	CHK1+	MIF+	0.507	0.705	CHEK1HIGH
P7.Tumor_Scan1_[13704,55505]	CHK1+	MIF+	0.35	0.591	CHEK1HIGH
P7.Tumor_Scan1_[13704,55505]	CHK1+	MIF+	0.702	0.972	CHEK1HIGH
P7.Tumor_Scan1_[13704,55505]	CHK1+	MIF+	0.54	1.067	CHEK1HIGH
P7.Tumor_Scan1_[13704,55505]	CHK1+	MIF+	0.394	0.76	CHEK1HIGH
P7.Tumor_Scan1_[13704,55505]	CHK1+	MIF+	0.48	0.467	CHEK1LOW
P7.Tumor_Scan1_[13704,55505]	CHK1+	MIF+	0.362	0.6	CHEK1HIGH
P7.Tumor_Scan1_[13704,55505]	CHK1+	MIF+	0.447	0.617	CHEK1HIGH
P7.Tumor_Scan1_[13704,55505]	CHK1+	MIF+	0.61	0.787	CHEK1HIGH
P7.Tumor_Scan1_[13704,55505]	CHK1+	MIF+	0.351	0.783	CHEK1HIGH
P7.Tumor_Scan1_[13704,55505]	CHK1+	MIF+	0.353	0.958	CHEK1HIGH
P7.Tumor_Scan1_[13704,55505]	CHK1+	MIF+	0.377	0.719	CHEK1HIGH
P7.Tumor_Scan1_[13704,55505]	CHK1+	MIF+	0.464	0.855	CHEK1HIGH
P7.Tumor_Scan1_[13704,55505]	CHK1+	MIF+	0.409	1.001	CHEK1HIGH
P7.Tumor_Scan1_[13704,55505]	CHK1+	MIF+	0.52	0.892	CHEK1HIGH
P7.Tumor_Scan1_[13704,55505]	CHK1+	MIF+	0.599	0.793	CHEK1HIGH
P7.Tumor_Scan1_[13704,55505]	CHK1+	MIF+	0.326	0.658	CHEK1HIGH
P7.Tumor_Scan1_[13704,55505]	CHK1+	MIF+	0.429	0.859	CHEK1HIGH
P7.Tumor_Scan1_[13704,55505]	CHK1+	MIF+	0.438	0.7	CHEK1HIGH
P7.Tumor_Scan1_[13704,55505]	CHK1+	MIF+	0.525	0.655	CHEK1HIGH
P7.Tumor_Scan1_[13704,55505]	CHK1+	MIF+	0.482	0.865	CHEK1HIGH
P7.Tumor_Scan1_[13704,55505]	CHK1+	MIF+	0.446	0.574	CHEK1HIGH
P7.Tumor_Scan1_[13704,55505]	CHK1+	MIF+	0.553	0.938	CHEK1HIGH
P7.Tumor_Scan1_[13704,55505]	CHK1+	MIF+	0.562	0.997	CHEK1HIGH
P7.Tumor_Scan1_[13704,55505]	CHK1+	MIF+	0.717	0.824	CHEK1HIGH
P7.Tumor_Scan1_[13704,55505]	CHK1+	MIF+	0.467	0.659	CHEK1HIGH
P7.Tumor_Scan1_[13704,55505]	CHK1+	MIF+	0.706	1.196	CHEK1HIGH
P7.Tumor_Scan1_[13704,55505]	CHK1+	MIF+	0.651	0.671	CHEK1HIGH
P7.Tumor_Scan1_[13704,55505]	CHK1+	MIF+	0.559	0.624	CHEK1HIGH
P7.Tumor_Scan1_[13704,55505]	CHK1+	MIF+	0.61	0.646	CHEK1HIGH
P7.Tumor_Scan1_[13704,55505]	CHK1+	MIF+	0.514	1.099	CHEK1HIGH
P7.Tumor_Scan1_[13704,55505]	CHK1+	MIF+	0.572	0.969	CHEK1HIGH
P7.Tumor_Scan1_[13704,55505]	CHK1+	MIF+	0.344	0.597	CHEK1HIGH
P7.Tumor_Scan1_[13704,55505]	CHK1+	MIF+	0.209	0.529	CHEK1LOW
P7.Tumor_Scan1_[13704,55505]	CHK1+	MIF+	0.408	0.877	CHEK1HIGH
P7.Tumor_Scan1_[13704,55505]	CHK1+	MIF+	0.395	0.675	CHEK1HIGH
P7.Tumor_Scan1_[13704,55505]	CHK1+	MIF+	0.426	0.496	CHEK1LOW
P7.Tumor_Scan1_[13704,55505]	CHK1+	MIF+	0.475	0.463	CHEK1LOW
P7.Tumor_Scan1_[13704,55505]	O+	O+	0.236	0.338	CHEK1LOW
P7.Tumor_Scan1_[13704,55505]	CHK1+	MIF+	0.677	0.733	CHEK1HIGH
P7.Tumor_Scan1_[13704,55505]	CHK1+	MIF+	0.526	1.086	CHEK1HIGH
P7.Tumor_Scan1_[13704,55505]	CHK1+	MIF+	0.6	0.938	CHEK1HIGH
P7.Tumor_Scan1_[13704,55505]	CHK1+	MIF+	0.539	0.862	CHEK1HIGH
P7.Tumor_Scan1_[13704,55505]	CHK1+	MIF+	0.374	0.902	CHEK1HIGH
P7.Tumor_Scan1_[13704,55505]	CHK1+	MIF+	0.424	0.78	CHEK1HIGH
P7.Tumor_Scan1_[13704,55505]	CHK1+	MIF+	0.625	0.697	CHEK1HIGH
P7.Tumor_Scan1_[13704,55505]	CHK1+	MIF+	0.435	0.998	CHEK1HIGH
P7.Tumor_Scan1_[13704,55505]	CHK1+	MIF+	0.444	0.544	CHEK1LOW
P7.Tumor_Scan1_[13704,55505]	CHK1+	MIF+	0.636	0.74	CHEK1HIGH
P7.Tumor_Scan1_[13704,55505]	CHK1+	MIF+	0.398	0.509	CHEK1LOW
P7.Tumor_Scan1_[13704,55505]	CHK1+	MIF+	0.698	0.898	CHEK1HIGH
P7.Tumor_Scan1_[13704,55505]	CHK1+	MIF+	0.397	0.967	CHEK1HIGH
P7.Tumor_Scan1_[13704,55505]	CHK1+	MIF+	0.451	0.964	CHEK1HIGH
P7.Tumor_Scan1_[13704,55505]	CHK1+	MIF+	0.597	0.989	CHEK1HIGH
P7.Tumor_Scan1_[13704,55505]	CHK1+	MIF+	0.659	0.931	CHEK1HIGH
P7.Tumor_Scan1_[13704,55505]	CHK1+	MIF+	0.447	0.694	CHEK1HIGH
P7.Tumor_Scan1_[13704,55505]	CHK1+	MIF+	0.568	0.638	CHEK1HIGH
P7.Tumor_Scan1_[13704,55505]	CHK1+	MIF+	0.446	0.492	CHEK1LOW
P7.Tumor_Scan1_[13704,55505]	CHK1+	MIF+	0.615	0.614	CHEK1HIGH
P7.Tumor_Scan1_[13704,55505]	CHK1+	MIF+	0.596	0.666	CHEK1HIGH
P7.Tumor_Scan1_[13704,55505]	CHK1+	MIF+	0.444	0.941	CHEK1HIGH
P7.Tumor_Scan1_[13704,55505]	CHK1+	MIF+	0.668	0.736	CHEK1HIGH
P7.Tumor_Scan1_[13704,55505]	CHK1+	MIF+	0.53	0.696	CHEK1HIGH
P7.Tumor_Scan1_[13704,55505]	CHK1+	MIF+	0.322	0.432	CHEK1LOW
P7.Tumor_Scan1_[13704,55505]	CHK1+	MIF+	0.403	0.665	CHEK1HIGH
P7.Tumor_Scan1_[13704,55505]	CHK1+	MIF+	0.548	0.681	CHEK1HIGH
P7.Tumor_Scan1_[13704,55505]	CHK1+	MIF+	0.671	0.614	CHEK1HIGH
P7.Tumor_Scan1_[13704,55505]	CHK1+	MIF+	0.696	0.979	CHEK1HIGH
P7.Tumor_Scan1_[13704,55505]	O+	MIF+	0.258	0.364	CHEK1LOW
P7.Tumor_Scan1_[13704,55505]	CHK1+	MIF+	0.627	0.814	CHEK1HIGH
P7.Tumor_Scan1_[13704,55505]	CHK1+	MIF+	0.506	0.499	CHEK1LOW
P7.Tumor_Scan1_[13704,55505]	CHK1+	MIF+	0.641	0.856	CHEK1HIGH
P7.Tumor_Scan1_[13704,55505]	CHK1+	MIF+	0.69	0.713	CHEK1HIGH
P7.Tumor_Scan1_[13704,55505]	O+	MIF+	0.349	0.301	CHEK1LOW
P7.Tumor_Scan1_[13704,55505]	CHK1+	MIF+	0.622	0.836	CHEK1HIGH
P7.Tumor_Scan1_[13704,55505]	CHK1+	MIF+	0.63	0.826	CHEK1HIGH
P7.Tumor_Scan1_[13704,55505]	CHK1+	MIF+	0.818	1.099	CHEK1HIGH
P7.Tumor_Scan1_[13704,55505]	CHK1+	MIF+	0.524	0.676	CHEK1HIGH
P7.Tumor_Scan1_[13704,55505]	CHK1+	MIF+	0.67	0.836	CHEK1HIGH
P7.Tumor_Scan1_[13704,55505]	CHK1+	MIF+	0.413	0.763	CHEK1HIGH
P7.Tumor_Scan1_[13704,55505]	CHK1+	MIF+	0.671	0.841	CHEK1HIGH
P7.Tumor_Scan1_[13704,55505]	CHK1+	MIF+	0.474	0.578	CHEK1HIGH
P7.Tumor_Scan1_[13704,55505]	CHK1+	MIF+	0.575	0.716	CHEK1HIGH
P7.Tumor_Scan1_[13704,55505]	CHK1+	MIF+	0.542	0.865	CHEK1HIGH
P7.Tumor_Scan1_[13704,55505]	CHK1+	MIF+	0.729	1.136	CHEK1HIGH
P7.Tumor_Scan1_[13704,55505]	CHK1+	MIF+	0.4	0.77	CHEK1HIGH
P7.Tumor_Scan1_[13704,55505]	CHK1+	MIF+	0.445	0.594	CHEK1HIGH
P7.Tumor_Scan1_[13704,55505]	CHK1+	MIF+	0.631	0.786	CHEK1HIGH
P7.Tumor_Scan1_[13704,55505]	CHK1+	MIF+	0.729	0.924	CHEK1HIGH
P7.Tumor_Scan1_[13704,55505]	CHK1+	MIF+	0.598	0.939	CHEK1HIGH
P7.Tumor_Scan1_[13704,55505]	CHK1+	MIF+	0.347	0.412	CHEK1LOW
P7.Tumor_Scan1_[13704,55505]	CHK1+	MIF+	0.434	0.805	CHEK1HIGH
P7.Tumor_Scan1_[13704,55505]	CHK1+	MIF+	0.412	1.167	CHEK1HIGH
P7.Tumor_Scan1_[13704,55505]	CHK1+	MIF+	0.429	0.404	CHEK1LOW
P7.Tumor_Scan1_[13704,55505]	CHK1+	MIF+	0.501	0.895	CHEK1HIGH
P7.Tumor_Scan1_[13704,55505]	CHK1+	MIF+	0.696	0.835	CHEK1HIGH
P7.Tumor_Scan1_[13704,55505]	CHK1+	MIF+	0.549	0.76	CHEK1HIGH
P7.Tumor_Scan1_[13704,55505]	CHK1+	MIF+	0.632	0.843	CHEK1HIGH
P7.Tumor_Scan1_[13704,55505]	CHK1+	MIF+	0.544	0.64	CHEK1HIGH
P7.Tumor_Scan1_[13704,55505]	CHK1+	MIF+	0.488	0.579	CHEK1HIGH
P7.Tumor_Scan1_[13704,55505]	CHK1+	MIF+	0.362	0.876	CHEK1HIGH
P7.Tumor_Scan1_[13704,55505]	CHK1+	MIF+	0.549	0.827	CHEK1HIGH
P7.Tumor_Scan1_[13704,55505]	CHK1+	MIF+	0.764	0.855	CHEK1HIGH
P7.Tumor_Scan1_[13704,55505]	CHK1+	MIF+	0.657	0.825	CHEK1HIGH
P7.Tumor_Scan1_[13704,55505]	CHK1+	MIF+	0.573	0.744	CHEK1HIGH
P7.Tumor_Scan1_[13704,55505]	CHK1+	MIF+	0.536	0.897	CHEK1HIGH
P7.Tumor_Scan1_[13704,55505]	CHK1+	MIF+	0.316	0.94	CHEK1HIGH
P7.Tumor_Scan1_[13704,55505]	CHK1+	MIF+	0.349	0.539	CHEK1LOW
P7.Tumor_Scan1_[13704,55505]	CHK1+	MIF+	0.575	0.736	CHEK1HIGH
P7.Tumor_Scan1_[13704,55505]	CHK1+	MIF+	0.622	0.988	CHEK1HIGH
P7.Tumor_Scan1_[13704,55505]	CHK1+	MIF+	0.666	0.854	CHEK1HIGH
P7.Tumor_Scan1_[13704,55505]	CHK1+	MIF+	0.529	0.688	CHEK1HIGH
P7.Tumor_Scan1_[13704,55505]	CHK1+	MIF+	0.48	1.205	CHEK1HIGH
P7.Tumor_Scan1_[13704,55505]	CHK1+	MIF+	0.536	0.646	CHEK1HIGH
P7.Tumor_Scan1_[13704,55505]	CHK1+	MIF+	0.549	0.641	CHEK1HIGH
P7.Tumor_Scan1_[13704,55505]	CHK1+	MIF+	0.527	1	CHEK1HIGH
P7.Tumor_Scan1_[13704,55505]	CHK1+	MIF+	0.601	0.959	CHEK1HIGH
P7.Tumor_Scan1_[13704,55505]	CHK1+	MIF+	0.476	0.827	CHEK1HIGH
P7.Tumor_Scan1_[13704,55505]	CHK1+	MIF+	0.438	1.112	CHEK1HIGH
P7.Tumor_Scan1_[13704,55505]	O+	MIF+	0.36	0.459	CHEK1LOW
P7.Tumor_Scan1_[13704,55505]	CHK1+	MIF+	0.635	0.89	CHEK1HIGH
P7.Tumor_Scan1_[13704,55505]	CHK1+	MIF+	0.552	0.647	CHEK1HIGH
P7.Tumor_Scan1_[13704,55505]	CHK1+	MIF+	0.585	0.897	CHEK1HIGH
P7.Tumor_Scan1_[13704,55505]	CHK1+	MIF+	0.584	1.108	CHEK1HIGH
P7.Tumor_Scan1_[13704,55505]	CHK1+	MIF+	0.357	0.457	CHEK1LOW
P7.Tumor_Scan1_[13704,55505]	CHK1+	MIF+	0.714	1.104	CHEK1HIGH
P7.Tumor_Scan1_[13704,55505]	CHK1+	MIF+	0.488	1.218	CHEK1HIGH
P7.Tumor_Scan1_[13704,55505]	CHK1+	MIF+	0.651	1.01	CHEK1HIGH
P7.Tumor_Scan1_[13704,55505]	CHK1+	MIF+	0.453	1.277	CHEK1HIGH
P7.Tumor_Scan1_[13704,55505]	CHK1+	MIF+	0.359	0.652	CHEK1HIGH
P7.Tumor_Scan1_[13704,55505]	CHK1+	MIF+	0.5	0.75	CHEK1HIGH
P7.Tumor_Scan1_[13704,55505]	CHK1+	MIF+	0.346	0.685	CHEK1HIGH
P7.Tumor_Scan1_[13704,55505]	CHK1+	MIF+	0.338	0.8	CHEK1HIGH
P7.Tumor_Scan1_[13704,55505]	CHK1+	MIF+	0.598	0.67	CHEK1HIGH
P7.Tumor_Scan1_[13704,55505]	CHK1+	MIF+	0.551	0.614	CHEK1HIGH
P7.Tumor_Scan1_[13704,55505]	CHK1+	MIF+	0.466	0.614	CHEK1HIGH
P7.Tumor_Scan1_[13704,55505]	CHK1+	MIF+	0.67	0.765	CHEK1HIGH
P7.Tumor_Scan1_[13704,55505]	CHK1+	MIF+	0.379	0.87	CHEK1HIGH
P7.Tumor_Scan1_[13704,55505]	CHK1+	MIF+	0.619	0.837	CHEK1HIGH
P7.Tumor_Scan1_[13704,55505]	CHK1+	MIF+	0.275	0.558	CHEK1LOW
P7.Tumor_Scan1_[13704,55505]	CHK1+	MIF+	0.663	0.893	CHEK1HIGH
P7.Tumor_Scan1_[13704,55505]	CHK1+	MIF+	0.53	0.739	CHEK1HIGH
P7.Tumor_Scan1_[13704,55505]	CHK1+	MIF+	0.532	1.101	CHEK1HIGH
P7.Tumor_Scan1_[13704,55505]	CHK1+	MIF+	0.7	0.725	CHEK1HIGH
P7.Tumor_Scan1_[13704,55505]	CHK1+	MIF+	0.478	0.462	CHEK1LOW
P7.Tumor_Scan1_[13704,55505]	CHK1+	MIF+	0.564	0.677	CHEK1HIGH
P7.Tumor_Scan1_[13704,55505]	CHK1+	MIF+	0.479	0.379	CHEK1LOW
P7.Tumor_Scan1_[13704,55505]	O+	MIF+	0.339	0.419	CHEK1LOW
P7.Tumor_Scan1_[13704,55505]	CHK1+	MIF+	0.721	0.901	CHEK1HIGH
P7.Tumor_Scan1_[13704,55505]	CHK1+	MIF+	0.694	0.917	CHEK1HIGH
P7.Tumor_Scan1_[13704,55505]	CHK1+	MIF+	0.639	0.877	CHEK1HIGH
P7.Tumor_Scan1_[13704,55505]	CHK1+	MIF+	0.587	0.856	CHEK1HIGH
P7.Tumor_Scan1_[13704,55505]	CHK1+	MIF+	0.626	0.903	CHEK1HIGH
P7.Tumor_Scan1_[13704,55505]	CHK1+	MIF+	0.442	1.1	CHEK1HIGH
P7.Tumor_Scan1_[13704,55505]	CHK1+	MIF+	0.571	0.524	CHEK1LOW
P7.Tumor_Scan1_[13704,55505]	CHK1+	MIF+	0.569	0.678	CHEK1HIGH
P7.Tumor_Scan1_[13704,55505]	CHK1+	MIF+	0.387	0.737	CHEK1HIGH
P7.Tumor_Scan1_[13704,55505]	CHK1+	MIF+	0.456	1.022	CHEK1HIGH
P7.Tumor_Scan1_[13704,55505]	CHK1+	MIF+	0.519	0.601	CHEK1HIGH
P7.Tumor_Scan1_[13704,55505]	CHK1+	MIF+	0.754	0.987	CHEK1HIGH
P7.Tumor_Scan1_[13704,55505]	CHK1+	MIF+	0.604	1.113	CHEK1HIGH
P7.Tumor_Scan1_[13704,55505]	CHK1+	MIF+	0.502	1.197	CHEK1HIGH
P7.Tumor_Scan1_[13704,55505]	CHK1+	MIF+	0.616	0.83	CHEK1HIGH
P7.Tumor_Scan1_[13704,55505]	CHK1+	MIF+	0.721	1.049	CHEK1HIGH
P7.Tumor_Scan1_[13704,55505]	CHK1+	MIF+	0.431	0.705	CHEK1HIGH
P7.Tumor_Scan1_[13704,55505]	CHK1+	MIF+	0.415	0.675	CHEK1HIGH
P7.Tumor_Scan1_[13704,55505]	CHK1+	MIF+	0.544	0.577	CHEK1HIGH
P7.Tumor_Scan1_[13704,55505]	CHK1+	MIF+	0.543	0.664	CHEK1HIGH
P7.Tumor_Scan1_[13704,55505]	CHK1+	MIF+	0.497	0.887	CHEK1HIGH
P7.Tumor_Scan1_[13704,55505]	CHK1+	MIF+	0.4	0.784	CHEK1HIGH
P7.Tumor_Scan1_[13704,55505]	CHK1+	MIF+	0.62	1.099	CHEK1HIGH
P7.Tumor_Scan1_[13704,55505]	CHK1+	MIF+	0.475	0.66	CHEK1HIGH
P7.Tumor_Scan1_[13704,55505]	CHK1+	MIF+	0.636	0.973	CHEK1HIGH
P7.Tumor_Scan1_[13704,55505]	CHK1+	MIF+	0.666	0.833	CHEK1HIGH
P7.Tumor_Scan1_[13704,55505]	CHK1+	MIF+	0.326	0.616	CHEK1HIGH
P7.Tumor_Scan1_[13704,55505]	CHK1+	MIF+	0.592	0.688	CHEK1HIGH
P7.Tumor_Scan1_[13704,55505]	CHK1+	MIF+	0.489	0.851	CHEK1HIGH
P7.Tumor_Scan1_[13704,55505]	CHK1+	MIF+	0.396	0.687	CHEK1HIGH
P7.Tumor_Scan1_[13704,55505]	CHK1+	MIF+	0.621	1.057	CHEK1HIGH
P7.Tumor_Scan1_[13704,55505]	CHK1+	MIF+	0.64	0.673	CHEK1HIGH
P7.Tumor_Scan1_[13704,55505]	CHK1+	MIF+	0.505	0.662	CHEK1HIGH
P7.Tumor_Scan1_[13704,55505]	CHK1+	MIF+	0.751	0.822	CHEK1HIGH
P7.Tumor_Scan1_[13704,55505]	CHK1+	MIF+	0.555	1.052	CHEK1HIGH
P7.Tumor_Scan1_[13704,55505]	CHK1+	MIF+	0.572	0.968	CHEK1HIGH
P7.Tumor_Scan1_[13704,55505]	CHK1+	MIF+	0.469	0.799	CHEK1HIGH
P7.Tumor_Scan1_[13704,55505]	CHK1+	MIF+	0.596	0.74	CHEK1HIGH
P7.Tumor_Scan1_[13704,55505]	CHK1+	MIF+	0.39	0.68	CHEK1HIGH
P7.Tumor_Scan1_[13704,55505]	CHK1+	MIF+	0.53	1.207	CHEK1HIGH
P7.Tumor_Scan1_[13704,55505]	CHK1+	MIF+	0.514	0.754	CHEK1HIGH
P7.Tumor_Scan1_[13704,55505]	CHK1+	MIF+	0.537	0.863	CHEK1HIGH
P7.Tumor_Scan1_[13704,55505]	CHK1+	MIF+	0.321	0.664	CHEK1HIGH
P7.Tumor_Scan1_[13704,55505]	CHK1+	MIF+	0.583	0.629	CHEK1HIGH
P7.Tumor_Scan1_[13704,55505]	CHK1+	MIF+	0.389	0.834	CHEK1HIGH
P7.Tumor_Scan1_[13704,55505]	CHK1+	MIF+	0.635	0.607	CHEK1HIGH
P7.Tumor_Scan1_[13704,55505]	CHK1+	MIF+	0.474	0.704	CHEK1HIGH
P7.Tumor_Scan1_[13704,55505]	CHK1+	MIF+	0.581	0.895	CHEK1HIGH
P7.Tumor_Scan1_[13704,55505]	CHK1+	MIF+	0.505	0.603	CHEK1HIGH
P7.Tumor_Scan1_[13704,55505]	CHK1+	MIF+	0.607	0.536	CHEK1LOW
P7.Tumor_Scan1_[13704,55505]	CHK1+	MIF+	0.662	1.177	CHEK1HIGH
P7.Tumor_Scan1_[13704,55505]	CHK1+	MIF+	0.583	0.523	CHEK1LOW
P7.Tumor_Scan1_[13704,55505]	CHK1+	MIF+	0.476	1.177	CHEK1HIGH
P7.Tumor_Scan1_[13704,55505]	CHK1+	MIF+	0.487	0.873	CHEK1HIGH
P7.Tumor_Scan1_[13704,55505]	CHK1+	MIF+	0.506	1.192	CHEK1HIGH
P7.Tumor_Scan1_[13704,55505]	CHK1+	MIF+	0.831	0.777	CHEK1HIGH
P7.Tumor_Scan1_[13704,55505]	CHK1+	MIF+	0.383	0.692	CHEK1HIGH
P7.Tumor_Scan1_[13704,55505]	CHK1+	MIF+	0.611	0.74	CHEK1HIGH
P7.Tumor_Scan1_[13704,55505]	CHK1+	MIF+	0.577	1.022	CHEK1HIGH
P7.Tumor_Scan1_[13704,55505]	CHK1+	MIF+	0.526	1.087	CHEK1HIGH
P7.Tumor_Scan1_[13704,55505]	CHK1+	MIF+	0.678	0.837	CHEK1HIGH
P7.Tumor_Scan1_[13704,55505]	CHK1+	MIF+	0.626	0.596	CHEK1HIGH
P7.Tumor_Scan1_[13704,55505]	CHK1+	MIF+	0.601	0.911	CHEK1HIGH
P7.Tumor_Scan1_[13704,55505]	CHK1+	MIF+	0.322	0.792	CHEK1HIGH
P7.Tumor_Scan1_[13704,55505]	CHK1+	MIF+	0.394	0.792	CHEK1HIGH
P7.Tumor_Scan1_[13704,55505]	CHK1+	MIF+	0.558	1.187	CHEK1HIGH
P7.Tumor_Scan1_[13704,55505]	CHK1+	MIF+	0.429	0.684	CHEK1HIGH
P7.Tumor_Scan1_[13704,55505]	CHK1+	MIF+	0.456	0.666	CHEK1HIGH
P7.Tumor_Scan1_[13704,55505]	CHK1+	MIF+	0.468	0.899	CHEK1HIGH
P7.Tumor_Scan1_[13704,55505]	CHK1+	MIF+	0.412	0.866	CHEK1HIGH
P7.Tumor_Scan1_[13704,55505]	CHK1+	MIF+	0.45	0.801	CHEK1HIGH
P7.Tumor_Scan1_[13704,55505]	CHK1+	MIF+	0.23	0.312	CHEK1LOW
P7.Tumor_Scan1_[13704,55505]	CHK1+	MIF+	0.656	0.624	CHEK1HIGH
P7.Tumor_Scan1_[13704,55505]	CHK1+	MIF+	0.611	0.751	CHEK1HIGH
P7.Tumor_Scan1_[13704,55505]	CHK1+	MIF+	0.512	0.877	CHEK1HIGH
P7.Tumor_Scan1_[13704,55505]	CHK1+	MIF+	0.485	0.846	CHEK1HIGH
P7.Tumor_Scan1_[13704,55505]	CHK1+	MIF+	0.498	0.365	CHEK1LOW
P7.Tumor_Scan1_[13704,55505]	CHK1+	MIF+	0.714	0.785	CHEK1HIGH
P7.Tumor_Scan1_[13704,55505]	CHK1+	MIF+	0.408	0.7	CHEK1HIGH
P7.Tumor_Scan1_[13704,55505]	CHK1+	MIF+	0.527	1.09	CHEK1HIGH
P7.Tumor_Scan1_[13704,55505]	CHK1+	MIF+	0.382	0.799	CHEK1HIGH
P7.Tumor_Scan1_[13704,55505]	CHK1+	MIF+	0.423	0.847	CHEK1HIGH
P7.Tumor_Scan1_[13704,55505]	CHK1+	MIF+	0.487	0.997	CHEK1HIGH
P7.Tumor_Scan1_[13704,55505]	CHK1+	MIF+	0.553	0.623	CHEK1HIGH
P7.Tumor_Scan1_[13704,55505]	CHK1+	MIF+	0.527	0.817	CHEK1HIGH
P7.Tumor_Scan1_[13704,55505]	CHK1+	MIF+	0.593	0.698	CHEK1HIGH
P7.Tumor_Scan1_[13704,55505]	CHK1+	MIF+	0.399	0.714	CHEK1HIGH
P7.Tumor_Scan1_[13704,55505]	CHK1+	MIF+	0.596	0.623	CHEK1HIGH
P7.Tumor_Scan1_[13704,55505]	CHK1+	MIF+	0.458	0.76	CHEK1HIGH
P7.Tumor_Scan1_[13704,55505]	CHK1+	MIF+	0.46	0.558	CHEK1LOW
P7.Tumor_Scan1_[13704,55505]	CHK1+	MIF+	0.295	0.499	CHEK1LOW
P7.Tumor_Scan1_[13704,55505]	CHK1+	MIF+	0.31	0.799	CHEK1HIGH
P7.Tumor_Scan1_[13704,55505]	CHK1+	MIF+	0.455	0.746	CHEK1HIGH
P7.Tumor_Scan1_[13704,55505]	CHK1+	MIF+	0.542	0.526	CHEK1LOW
P7.Tumor_Scan1_[13704,55505]	CHK1+	MIF+	0.381	0.638	CHEK1HIGH
P7.Tumor_Scan1_[13704,55505]	CHK1+	MIF+	0.698	0.976	CHEK1HIGH
P7.Tumor_Scan1_[13704,55505]	CHK1+	MIF+	0.679	0.89	CHEK1HIGH
P7.Tumor_Scan1_[13704,55505]	CHK1+	MIF+	0.508	0.87	CHEK1HIGH
P7.Tumor_Scan1_[13704,55505]	CHK1+	MIF+	0.428	0.721	CHEK1HIGH
P7.Tumor_Scan1_[13704,55505]	CHK1+	MIF+	0.68	0.739	CHEK1HIGH
P7.Tumor_Scan1_[13704,55505]	CHK1+	MIF+	0.667	0.754	CHEK1HIGH
P7.Tumor_Scan1_[13704,55505]	CHK1+	MIF+	0.398	0.807	CHEK1HIGH
P7.Tumor_Scan1_[13704,55505]	CHK1+	MIF+	0.407	0.661	CHEK1HIGH
P7.Tumor_Scan1_[13704,55505]	CHK1+	MIF+	0.602	1.263	CHEK1HIGH
P7.Tumor_Scan1_[13704,55505]	CHK1+	MIF+	0.691	0.762	CHEK1HIGH
P7.Tumor_Scan1_[13704,55505]	CHK1+	MIF+	0.54	0.763	CHEK1HIGH
P7.Tumor_Scan1_[13704,55505]	CHK1+	MIF+	0.527	0.743	CHEK1HIGH
P7.Tumor_Scan1_[13704,55505]	CHK1+	MIF+	0.361	0.547	CHEK1LOW
P7.Tumor_Scan1_[13704,55505]	CHK1+	MIF+	0.492	0.755	CHEK1HIGH
P7.Tumor_Scan1_[13704,55505]	CHK1+	MIF+	0.601	0.918	CHEK1HIGH
P7.Tumor_Scan1_[13704,55505]	CHK1+	MIF+	0.611	0.874	CHEK1HIGH
P7.Tumor_Scan1_[13704,55505]	CHK1+	MIF+	0.558	1.136	CHEK1HIGH
P7.Tumor_Scan1_[13704,55505]	CHK1+	MIF+	0.342	0.557	CHEK1LOW
P7.Tumor_Scan1_[13704,55505]	CHK1+	MIF+	0.563	0.771	CHEK1HIGH
P7.Tumor_Scan1_[13704,55505]	CHK1+	MIF+	0.591	0.675	CHEK1HIGH
P7.Tumor_Scan1_[13704,55505]	CHK1+	MIF+	0.579	0.638	CHEK1HIGH
P7.Tumor_Scan1_[13704,55505]	CHK1+	MIF+	0.524	0.733	CHEK1HIGH
P7.Tumor_Scan1_[13704,55505]	CHK1+	MIF+	0.51	1.078	CHEK1HIGH
P7.Tumor_Scan1_[13704,55505]	CHK1+	MIF+	0.65	1.08	CHEK1HIGH
P7.Tumor_Scan1_[13704,55505]	CHK1+	MIF+	0.456	0.624	CHEK1HIGH
P7.Tumor_Scan1_[13704,55505]	CHK1+	MIF+	0.408	1.044	CHEK1HIGH
P7.Tumor_Scan1_[13704,55505]	CHK1+	MIF+	0.587	0.805	CHEK1HIGH
P7.Tumor_Scan1_[13704,55505]	CHK1+	MIF+	0.467	0.749	CHEK1HIGH
P7.Tumor_Scan1_[13704,55505]	CHK1+	MIF+	0.639	0.74	CHEK1HIGH
P7.Tumor_Scan1_[13704,55505]	CHK1+	MIF+	0.336	0.658	CHEK1HIGH
P7.Tumor_Scan1_[13704,55505]	CHK1+	MIF+	0.557	0.861	CHEK1HIGH
P7.Tumor_Scan1_[13704,55505]	CHK1+	MIF+	0.618	0.825	CHEK1HIGH
P7.Tumor_Scan1_[13704,55505]	CHK1+	MIF+	0.305	0.515	CHEK1LOW
P7.Tumor_Scan1_[13704,55505]	CHK1+	MIF+	0.342	0.782	CHEK1HIGH
P7.Tumor_Scan1_[13704,55505]	CHK1+	MIF+	0.498	0.931	CHEK1HIGH
P7.Tumor_Scan1_[13704,55505]	CHK1+	MIF+	0.525	0.775	CHEK1HIGH
P7.Tumor_Scan1_[13704,55505]	CHK1+	MIF+	0.565	0.84	CHEK1HIGH
P7.Tumor_Scan1_[13704,55505]	CHK1+	MIF+	0.423	0.431	CHEK1LOW
P7.Tumor_Scan1_[13704,55505]	CHK1+	MIF+	0.646	0.74	CHEK1HIGH
P7.Tumor_Scan1_[13704,55505]	CHK1+	MIF+	0.583	0.76	CHEK1HIGH
P7.Tumor_Scan1_[13704,55505]	CHK1+	MIF+	0.568	0.678	CHEK1HIGH
P7.Tumor_Scan1_[13704,55505]	CHK1+	MIF+	0.583	0.779	CHEK1HIGH
P7.Tumor_Scan1_[13704,55505]	CHK1+	MIF+	0.414	0.584	CHEK1HIGH
P7.Tumor_Scan1_[13704,55505]	CHK1+	MIF+	0.421	0.879	CHEK1HIGH
P7.Tumor_Scan1_[13704,55505]	CHK1+	MIF+	0.555	0.638	CHEK1HIGH
P7.Tumor_Scan1_[13704,55505]	CHK1+	MIF+	0.321	0.79	CHEK1HIGH
P7.Tumor_Scan1_[13704,55505]	CHK1+	MIF+	0.606	0.845	CHEK1HIGH
P7.Tumor_Scan1_[13704,55505]	CHK1+	MIF+	0.535	0.642	CHEK1HIGH
P7.Tumor_Scan1_[13704,55505]	CHK1+	MIF+	0.676	0.629	CHEK1HIGH
P7.Tumor_Scan1_[13704,55505]	CHK1+	MIF+	0.379	0.878	CHEK1HIGH
P7.Tumor_Scan1_[13704,55505]	CHK1+	MIF+	0.662	0.917	CHEK1HIGH
P7.Tumor_Scan1_[13704,55505]	CHK1+	MIF+	0.474	0.527	CHEK1LOW
P7.Tumor_Scan1_[13704,55505]	CHK1+	MIF+	0.667	0.685	CHEK1HIGH
P7.Tumor_Scan1_[13704,55505]	CHK1+	MIF+	0.669	1.04	CHEK1HIGH
P7.Tumor_Scan1_[13704,55505]	CHK1+	MIF+	0.649	0.828	CHEK1HIGH
P7.Tumor_Scan1_[13704,55505]	CHK1+	MIF+	0.615	0.971	CHEK1HIGH
P7.Tumor_Scan1_[13704,55505]	CHK1+	MIF+	0.66	0.708	CHEK1HIGH
P7.Tumor_Scan1_[13704,55505]	CHK1+	MIF+	0.639	0.85	CHEK1HIGH
P7.Tumor_Scan1_[13704,55505]	CHK1+	MIF+	0.376	0.52	CHEK1LOW
P7.Tumor_Scan1_[13704,55505]	CHK1+	MIF+	0.422	0.672	CHEK1HIGH
P7.Tumor_Scan1_[13704,55505]	CHK1+	MIF+	0.475	0.633	CHEK1HIGH
P7.Tumor_Scan1_[13704,55505]	CHK1+	MIF+	0.423	0.839	CHEK1HIGH
P7.Tumor_Scan1_[13704,55505]	CHK1+	MIF+	0.368	1.034	CHEK1HIGH
P7.Tumor_Scan1_[13704,55505]	CHK1+	MIF+	0.688	1.012	CHEK1HIGH
P7.Tumor_Scan1_[13704,55505]	CHK1+	MIF+	0.343	0.672	CHEK1HIGH
P7.Tumor_Scan1_[13704,55505]	CHK1+	MIF+	0.53	0.657	CHEK1HIGH
P7.Tumor_Scan1_[13704,55505]	CHK1+	MIF+	0.409	0.842	CHEK1HIGH
P7.Tumor_Scan1_[13704,55505]	CHK1+	MIF+	0.614	0.733	CHEK1HIGH
P7.Tumor_Scan1_[13704,55505]	CHK1+	MIF+	0.596	0.797	CHEK1HIGH
P7.Tumor_Scan1_[13704,55505]	CHK1+	MIF+	0.652	0.917	CHEK1HIGH
P7.Tumor_Scan1_[13704,55505]	CHK1+	MIF+	0.543	0.844	CHEK1HIGH
P7.Tumor_Scan1_[13704,55505]	CHK1+	MIF+	0.544	0.963	CHEK1HIGH
P7.Tumor_Scan1_[13704,55505]	CHK1+	MIF+	0.551	0.984	CHEK1HIGH
P7.Tumor_Scan1_[13704,55505]	CHK1+	MIF+	0.429	1.168	CHEK1HIGH
P7.Tumor_Scan1_[13704,55505]	CHK1+	MIF+	0.454	0.596	CHEK1HIGH
P7.Tumor_Scan1_[13704,55505]	CHK1+	MIF+	0.522	0.687	CHEK1HIGH
P7.Tumor_Scan1_[13704,55505]	CHK1+	MIF+	0.431	0.741	CHEK1HIGH
P7.Tumor_Scan1_[13704,55505]	CHK1+	MIF+	0.544	0.789	CHEK1HIGH
P7.Tumor_Scan1_[13704,55505]	CHK1+	MIF+	0.634	0.601	CHEK1HIGH
P7.Tumor_Scan1_[13704,55505]	CHK1+	MIF+	0.439	0.744	CHEK1HIGH
P7.Tumor_Scan1_[13704,55505]	CHK1+	MIF+	0.568	0.535	CHEK1LOW
P7.Tumor_Scan1_[13704,55505]	CHK1+	MIF+	0.482	0.611	CHEK1HIGH
P7.Tumor_Scan1_[13704,55505]	CHK1+	MIF+	0.438	0.666	CHEK1HIGH
P7.Tumor_Scan1_[13704,55505]	O+	MIF+	0.447	0.473	CHEK1LOW
P7.Tumor_Scan1_[13704,55505]	CHK1+	MIF+	0.619	0.901	CHEK1HIGH
P7.Tumor_Scan1_[13704,55505]	CHK1+	MIF+	0.368	0.671	CHEK1HIGH
P7.Tumor_Scan1_[13704,55505]	CHK1+	MIF+	0.396	0.676	CHEK1HIGH
P7.Tumor_Scan1_[13704,55505]	CHK1+	MIF+	0.563	0.714	CHEK1HIGH
P7.Tumor_Scan1_[13704,55505]	CHK1+	MIF+	0.552	0.874	CHEK1HIGH
P7.Tumor_Scan1_[13704,55505]	CHK1+	MIF+	0.405	0.665	CHEK1HIGH
P7.Tumor_Scan1_[13704,55505]	CHK1+	MIF+	0.326	0.564	CHEK1LOW
P7.Tumor_Scan1_[13704,55505]	CHK1+	MIF+	0.52	0.656	CHEK1HIGH
P7.Tumor_Scan1_[13704,55505]	CHK1+	MIF+	0.7	0.749	CHEK1HIGH
P7.Tumor_Scan1_[13704,55505]	CHK1+	MIF+	0.64	0.846	CHEK1HIGH
P7.Tumor_Scan1_[13704,55505]	CHK1+	MIF+	0.534	0.454	CHEK1LOW
P7.Tumor_Scan1_[13704,55505]	CHK1+	MIF+	0.618	0.883	CHEK1HIGH
P7.Tumor_Scan1_[13704,55505]	CHK1+	MIF+	0.286	0.827	CHEK1HIGH
P7.Tumor_Scan1_[13704,55505]	CHK1+	MIF+	0.528	0.851	CHEK1HIGH
P7.Tumor_Scan1_[13704,55505]	CHK1+	MIF+	0.422	0.346	CHEK1LOW
P7.Tumor_Scan1_[13704,55505]	CHK1+	MIF+	0.521	0.502	CHEK1LOW
P7.Tumor_Scan1_[13704,55505]	CHK1+	MIF+	0.381	0.518	CHEK1LOW
P7.Tumor_Scan1_[13704,55505]	CHK1+	MIF+	0.489	0.597	CHEK1HIGH
P7.Tumor_Scan1_[13704,55505]	CHK1+	MIF+	0.572	0.727	CHEK1HIGH
P7.Tumor_Scan1_[13704,55505]	CHK1+	MIF+	0.567	0.684	CHEK1HIGH
P7.Tumor_Scan1_[13704,55505]	CHK1+	MIF+	0.649	0.769	CHEK1HIGH
P7.Tumor_Scan1_[13704,55505]	CHK1+	MIF+	0.679	0.605	CHEK1HIGH
P7.Tumor_Scan1_[13704,55505]	CHK1+	MIF+	0.506	0.564	CHEK1LOW
P7.Tumor_Scan1_[13704,55505]	CHK1+	MIF+	0.568	0.894	CHEK1HIGH
P7.Tumor_Scan1_[13704,55505]	CHK1+	MIF+	0.645	0.697	CHEK1HIGH
P7.Tumor_Scan1_[13704,55505]	CHK1+	MIF+	0.447	0.69	CHEK1HIGH
P7.Tumor_Scan1_[13704,55505]	CHK1+	MIF+	0.646	0.792	CHEK1HIGH
P7.Tumor_Scan1_[13704,55505]	CHK1+	MIF+	0.676	0.643	CHEK1HIGH
P7.Tumor_Scan1_[13704,55505]	CHK1+	MIF+	0.49	0.612	CHEK1HIGH
P7.Tumor_Scan1_[13704,55505]	CHK1+	MIF+	0.778	0.837	CHEK1HIGH
P7.Tumor_Scan1_[13704,55505]	CHK1+	MIF+	0.688	0.879	CHEK1HIGH
P7.Tumor_Scan1_[13704,55505]	CHK1+	MIF+	0.659	0.947	CHEK1HIGH
P7.Tumor_Scan1_[13704,55505]	CHK1+	MIF+	0.632	0.978	CHEK1HIGH
P7.Tumor_Scan1_[13704,55505]	CHK1+	MIF+	0.571	0.81	CHEK1HIGH
P7.Tumor_Scan1_[13704,55505]	CHK1+	MIF+	0.454	0.635	CHEK1HIGH
P7.Tumor_Scan1_[13704,55505]	CHK1+	MIF+	0.63	0.765	CHEK1HIGH
P7.Tumor_Scan1_[13704,55505]	O+	MIF+	0.311	0.337	CHEK1LOW
P7.Tumor_Scan1_[13704,55505]	CHK1+	MIF+	0.602	0.658	CHEK1HIGH
P7.Tumor_Scan1_[13704,55505]	CHK1+	MIF+	0.557	1.058	CHEK1HIGH
P7.Tumor_Scan1_[13704,55505]	CHK1+	MIF+	0.75	1.015	CHEK1HIGH
P7.Tumor_Scan1_[13704,55505]	CHK1+	MIF+	0.715	0.584	CHEK1HIGH
P7.Tumor_Scan1_[13704,55505]	CHK1+	MIF+	0.646	1.031	CHEK1HIGH
P7.Tumor_Scan1_[13704,55505]	CHK1+	MIF+	0.725	0.683	CHEK1HIGH
P7.Tumor_Scan1_[13704,55505]	CHK1+	MIF+	0.632	1.023	CHEK1HIGH
P7.Tumor_Scan1_[13704,55505]	CHK1+	MIF+	0.449	0.534	CHEK1LOW
P7.Tumor_Scan1_[13704,55505]	CHK1+	MIF+	0.485	0.606	CHEK1HIGH
P7.Tumor_Scan1_[13704,55505]	CHK1+	MIF+	0.558	0.837	CHEK1HIGH
P7.Tumor_Scan1_[13704,55505]	CHK1+	MIF+	0.587	0.896	CHEK1HIGH
P7.Tumor_Scan1_[13704,55505]	CHK1+	MIF+	0.569	0.744	CHEK1HIGH
P7.Tumor_Scan1_[13704,55505]	CHK1+	MIF+	0.456	0.689	CHEK1HIGH
P7.Tumor_Scan1_[13704,55505]	CHK1+	MIF+	0.55	0.843	CHEK1HIGH
P7.Tumor_Scan1_[13704,55505]	CHK1+	MIF+	0.334	0.57	CHEK1LOW
P7.Tumor_Scan1_[13704,55505]	CHK1+	MIF+	0.424	0.937	CHEK1HIGH
P7.Tumor_Scan1_[13704,55505]	CHK1+	MIF+	0.555	0.868	CHEK1HIGH
P7.Tumor_Scan1_[13704,55505]	CHK1+	MIF+	0.383	0.629	CHEK1HIGH
P7.Tumor_Scan1_[13704,55505]	CHK1+	MIF+	0.509	0.847	CHEK1HIGH
P7.Tumor_Scan1_[13704,55505]	CHK1+	MIF+	0.637	0.805	CHEK1HIGH
P7.Tumor_Scan1_[13704,55505]	CHK1+	MIF+	0.6	0.579	CHEK1HIGH
P7.Tumor_Scan1_[13704,55505]	CHK1+	MIF+	0.601	0.846	CHEK1HIGH
P7.Tumor_Scan1_[13704,55505]	CHK1+	MIF+	0.646	0.896	CHEK1HIGH
P7.Tumor_Scan1_[13704,55505]	CHK1+	MIF+	0.363	0.835	CHEK1HIGH
P7.Tumor_Scan1_[13704,55505]	CHK1+	MIF+	0.48	0.482	CHEK1LOW
P7.Tumor_Scan1_[13704,55505]	CHK1+	MIF+	0.607	0.481	CHEK1LOW
P7.Tumor_Scan1_[13704,55505]	CHK1+	MIF+	0.503	0.995	CHEK1HIGH
P7.Tumor_Scan1_[13704,55505]	CHK1+	MIF+	0.475	0.891	CHEK1HIGH
P7.Tumor_Scan1_[13704,55505]	CHK1+	MIF+	0.333	0.909	CHEK1HIGH
P7.Tumor_Scan1_[13704,55505]	CHK1+	MIF+	0.521	0.573	CHEK1HIGH
P7.Tumor_Scan1_[13704,55505]	CHK1+	MIF+	0.375	0.992	CHEK1HIGH
P7.Tumor_Scan1_[13704,55505]	CHK1+	MIF+	0.573	0.623	CHEK1HIGH
P7.Tumor_Scan1_[13704,55505]	CHK1+	MIF+	0.487	0.601	CHEK1HIGH
P7.Tumor_Scan1_[13704,55505]	CHK1+	MIF+	0.831	0.753	CHEK1HIGH
P7.Tumor_Scan1_[13704,55505]	CHK1+	MIF+	0.462	0.763	CHEK1HIGH
P7.Tumor_Scan1_[13704,55505]	CHK1+	MIF+	0.345	0.93	CHEK1HIGH
P7.Tumor_Scan1_[13704,55505]	CHK1+	MIF+	0.415	0.733	CHEK1HIGH
P7.Tumor_Scan1_[13704,55505]	CHK1+	MIF+	0.514	0.516	CHEK1LOW
P7.Tumor_Scan1_[13704,55505]	CHK1+	MIF+	0.569	0.603	CHEK1HIGH
P7.Tumor_Scan1_[13704,55505]	CHK1+	MIF+	0.417	0.606	CHEK1HIGH
P7.Tumor_Scan1_[13704,55505]	CHK1+	MIF+	0.528	0.654	CHEK1HIGH
P7.Tumor_Scan1_[13704,55505]	CHK1+	MIF+	0.581	0.711	CHEK1HIGH
P7.Tumor_Scan1_[13704,55505]	CHK1+	MIF+	0.638	1.007	CHEK1HIGH
P7.Tumor_Scan1_[13704,55505]	CHK1+	MIF+	0.402	0.766	CHEK1HIGH
P7.Tumor_Scan1_[13704,55505]	CHK1+	MIF+	0.476	0.933	CHEK1HIGH
P7.Tumor_Scan1_[13704,55505]	CHK1+	MIF+	0.504	0.71	CHEK1HIGH
P7.Tumor_Scan1_[13704,55505]	CHK1+	MIF+	0.496	0.755	CHEK1HIGH
P7.Tumor_Scan1_[13704,55505]	CHK1+	MIF+	0.522	0.818	CHEK1HIGH
P7.Tumor_Scan1_[13704,55505]	CHK1+	MIF+	0.621	0.806	CHEK1HIGH
P7.Tumor_Scan1_[13704,55505]	CHK1+	MIF+	0.636	0.966	CHEK1HIGH
P7.Tumor_Scan1_[13704,55505]	CHK1+	MIF+	0.347	0.704	CHEK1HIGH
P7.Tumor_Scan1_[13704,55505]	CHK1+	MIF+	0.495	0.962	CHEK1HIGH
P7.Tumor_Scan1_[13704,55505]	CHK1+	MIF+	0.672	0.597	CHEK1HIGH
P7.Tumor_Scan1_[13704,55505]	CHK1+	MIF+	0.629	0.769	CHEK1HIGH
P7.Tumor_Scan1_[13704,55505]	CHK1+	MIF+	0.409	0.755	CHEK1HIGH
P7.Tumor_Scan1_[13704,55505]	CHK1+	MIF+	0.59	0.54	CHEK1LOW
P7.Tumor_Scan1_[13704,55505]	CHK1+	MIF+	0.628	0.911	CHEK1HIGH
P7.Tumor_Scan1_[13704,55505]	CHK1+	MIF+	0.422	1.02	CHEK1HIGH
P7.Tumor_Scan1_[13704,55505]	CHK1+	MIF+	0.617	0.786	CHEK1HIGH
P7.Tumor_Scan1_[13704,55505]	CHK1+	MIF+	0.601	0.872	CHEK1HIGH
P7.Tumor_Scan1_[13704,55505]	CHK1+	MIF+	0.623	0.818	CHEK1HIGH
P7.Tumor_Scan1_[13704,55505]	CHK1+	MIF+	0.526	0.616	CHEK1HIGH
P7.Tumor_Scan1_[13704,55505]	CHK1+	MIF+	0.551	0.902	CHEK1HIGH
P7.Tumor_Scan1_[13704,55505]	CHK1+	MIF+	0.523	0.65	CHEK1HIGH
P7.Tumor_Scan1_[13704,55505]	CHK1+	MIF+	0.421	0.677	CHEK1HIGH
P7.Tumor_Scan1_[13704,55505]	CHK1+	MIF+	0.394	0.452	CHEK1LOW
P7.Tumor_Scan1_[13704,55505]	CHK1+	MIF+	0.568	0.62	CHEK1HIGH
P7.Tumor_Scan1_[13704,55505]	CHK1+	MIF+	0.368	0.363	CHEK1LOW
P7.Tumor_Scan1_[13704,55505]	CHK1+	MIF+	0.645	0.847	CHEK1HIGH
P7.Tumor_Scan1_[13704,55505]	CHK1+	MIF+	0.533	1.045	CHEK1HIGH
P7.Tumor_Scan1_[13704,55505]	CHK1+	MIF+	0.535	0.937	CHEK1HIGH
P7.Tumor_Scan1_[13704,55505]	CHK1+	MIF+	0.532	0.773	CHEK1HIGH
P7.Tumor_Scan1_[13704,55505]	CHK1+	MIF+	0.264	0.72	CHEK1HIGH
P7.Tumor_Scan1_[13704,55505]	CHK1+	MIF+	0.632	1.128	CHEK1HIGH
P7.Tumor_Scan1_[13704,55505]	CHK1+	MIF+	0.382	0.657	CHEK1HIGH
P7.Tumor_Scan1_[13704,55505]	CHK1+	MIF+	0.553	0.694	CHEK1HIGH
P7.Tumor_Scan1_[13704,55505]	CHK1+	MIF+	0.614	0.747	CHEK1HIGH
P7.Tumor_Scan1_[13704,55505]	CHK1+	MIF+	0.578	1.07	CHEK1HIGH
P7.Tumor_Scan1_[13704,55505]	CHK1+	MIF+	0.635	1.195	CHEK1HIGH
P7.Tumor_Scan1_[13704,55505]	CHK1+	MIF+	0.362	0.509	CHEK1LOW
P7.Tumor_Scan1_[13704,55505]	CHK1+	MIF+	0.572	0.689	CHEK1HIGH
P7.Tumor_Scan1_[13704,55505]	CHK1+	MIF+	0.65	0.482	CHEK1LOW
P7.Tumor_Scan1_[13704,55505]	CHK1+	MIF+	0.369	1.094	CHEK1HIGH
P7.Tumor_Scan1_[13704,55505]	O+	MIF+	0.285	0.375	CHEK1LOW
P7.Tumor_Scan1_[13704,55505]	CHK1+	MIF+	0.49	0.634	CHEK1HIGH
P7.Tumor_Scan1_[13704,55505]	CHK1+	MIF+	0.483	0.493	CHEK1LOW
P7.Tumor_Scan1_[13704,55505]	CHK1+	MIF+	0.427	0.713	CHEK1HIGH
P7.Tumor_Scan1_[13704,55505]	CHK1+	MIF+	0.5	0.482	CHEK1LOW
P7.Tumor_Scan1_[13704,55505]	CHK1+	MIF+	0.502	0.693	CHEK1HIGH
P7.Tumor_Scan1_[13704,55505]	CHK1+	MIF+	0.681	0.846	CHEK1HIGH
P7.Tumor_Scan1_[13704,55505]	CHK1+	MIF+	0.617	0.94	CHEK1HIGH
P7.Tumor_Scan1_[13704,55505]	CHK1+	MIF+	0.692	0.822	CHEK1HIGH
P7.Tumor_Scan1_[13704,55505]	O+	MIF+	0.29	0.444	CHEK1LOW
P7.Tumor_Scan1_[13704,55505]	CHK1+	MIF+	0.575	0.699	CHEK1HIGH
P7.Tumor_Scan1_[13704,55505]	CHK1+	MIF+	0.692	0.963	CHEK1HIGH
P7.Tumor_Scan1_[13704,55505]	CHK1+	MIF+	0.387	0.81	CHEK1HIGH
P7.Tumor_Scan1_[13704,55505]	CHK1+	MIF+	0.618	1.075	CHEK1HIGH
P7.Tumor_Scan1_[13704,55505]	CHK1+	MIF+	0.668	0.582	CHEK1HIGH
P7.Tumor_Scan1_[13704,55505]	CHK1+	MIF+	0.439	0.555	CHEK1LOW
P7.Tumor_Scan1_[13704,55505]	CHK1+	MIF+	0.558	0.865	CHEK1HIGH
P7.Tumor_Scan1_[13704,55505]	CHK1+	MIF+	0.395	0.789	CHEK1HIGH
P7.Tumor_Scan1_[13704,55505]	CHK1+	MIF+	0.651	0.915	CHEK1HIGH
P7.Tumor_Scan1_[13704,55505]	CHK1+	MIF+	0.666	0.94	CHEK1HIGH
P7.Tumor_Scan1_[13704,55505]	CHK1+	MIF+	0.499	0.749	CHEK1HIGH
P7.Tumor_Scan1_[13704,55505]	CHK1+	MIF+	0.582	0.868	CHEK1HIGH
P7.Tumor_Scan1_[13704,55505]	CHK1+	MIF+	0.65	1.038	CHEK1HIGH
P7.Tumor_Scan1_[13704,55505]	CHK1+	MIF+	0.555	0.727	CHEK1HIGH
P7.Tumor_Scan1_[13704,55505]	CHK1+	MIF+	0.611	0.936	CHEK1HIGH
P7.Tumor_Scan1_[13704,55505]	CHK1+	MIF+	0.62	0.617	CHEK1HIGH
P7.Tumor_Scan1_[13704,55505]	CHK1+	MIF+	0.351	0.696	CHEK1HIGH
P7.Tumor_Scan1_[13704,55505]	CHK1+	MIF+	0.573	0.865	CHEK1HIGH
P7.Tumor_Scan1_[13704,55505]	CHK1+	MIF+	0.531	0.97	CHEK1HIGH
P7.Tumor_Scan1_[13704,55505]	CHK1+	MIF+	0.461	0.829	CHEK1HIGH
P7.Tumor_Scan1_[13704,55505]	CHK1+	MIF+	0.569	0.796	CHEK1HIGH
P7.Tumor_Scan1_[13704,55505]	CHK1+	MIF+	0.374	0.429	CHEK1LOW
P7.Tumor_Scan1_[13704,55505]	CHK1+	MIF+	0.733	0.691	CHEK1HIGH
P7.Tumor_Scan1_[13704,55505]	CHK1+	MIF+	0.736	0.907	CHEK1HIGH
P7.Tumor_Scan1_[13704,55505]	CHK1+	MIF+	0.449	0.499	CHEK1LOW
P7.Tumor_Scan1_[13704,55505]	CHK1+	MIF+	0.686	0.703	CHEK1HIGH
P7.Tumor_Scan1_[13704,55505]	CHK1+	MIF+	0.604	0.644	CHEK1HIGH
P7.Tumor_Scan1_[13704,55505]	CHK1+	MIF+	0.763	0.627	CHEK1HIGH
P7.Tumor_Scan1_[13704,55505]	CHK1+	MIF+	0.462	0.858	CHEK1HIGH
P7.Tumor_Scan1_[13704,55505]	CHK1+	MIF+	0.73	1.049	CHEK1HIGH
P7.Tumor_Scan1_[13704,55505]	CHK1+	MIF+	0.405	0.416	CHEK1LOW
P7.Tumor_Scan1_[13704,55505]	CHK1+	MIF+	0.572	0.663	CHEK1HIGH
P7.Tumor_Scan1_[13704,55505]	CHK1+	MIF+	0.424	0.66	CHEK1HIGH
P7.Tumor_Scan1_[13704,55505]	CHK1+	MIF+	0.421	0.615	CHEK1HIGH
P7.Tumor_Scan1_[13704,55505]	CHK1+	MIF+	0.539	0.711	CHEK1HIGH
P7.Tumor_Scan1_[13704,55505]	CHK1+	MIF+	0.429	0.469	CHEK1LOW
P7.Tumor_Scan1_[13704,55505]	CHK1+	MIF+	0.617	0.858	CHEK1HIGH
P7.Tumor_Scan1_[13704,55505]	CHK1+	MIF+	0.616	0.735	CHEK1HIGH
P7.Tumor_Scan1_[13704,55505]	CHK1+	MIF+	0.545	0.717	CHEK1HIGH
P7.Tumor_Scan1_[13704,55505]	CHK1+	MIF+	0.547	0.506	CHEK1LOW
P7.Tumor_Scan1_[13704,55505]	CHK1+	MIF+	0.556	0.588	CHEK1HIGH
P7.Tumor_Scan1_[13704,55505]	CHK1+	MIF+	0.389	0.434	CHEK1LOW
P7.Tumor_Scan1_[13704,55505]	CHK1+	MIF+	0.682	0.986	CHEK1HIGH
P7.Tumor_Scan1_[13704,55505]	CHK1+	MIF+	0.628	0.765	CHEK1HIGH
P7.Tumor_Scan1_[13704,55505]	CHK1+	MIF+	0.435	0.391	CHEK1LOW
P7.Tumor_Scan1_[13704,55505]	CHK1+	MIF+	0.661	0.997	CHEK1HIGH
P7.Tumor_Scan1_[13704,55505]	CHK1+	MIF+	0.561	0.506	CHEK1LOW
P7.Tumor_Scan1_[13704,55505]	CHK1+	MIF+	0.512	0.932	CHEK1HIGH
P7.Tumor_Scan1_[13704,55505]	CHK1+	MIF+	0.598	0.649	CHEK1HIGH
P7.Tumor_Scan1_[13704,55505]	CHK1+	MIF+	0.652	0.622	CHEK1HIGH
P7.Tumor_Scan1_[13704,55505]	CHK1+	MIF+	0.554	0.752	CHEK1HIGH
P7.Tumor_Scan1_[13704,55505]	CHK1+	MIF+	0.354	0.814	CHEK1HIGH
P7.Tumor_Scan1_[13704,55505]	CHK1+	MIF+	0.6	0.751	CHEK1HIGH
P7.Tumor_Scan1_[13704,55505]	CHK1+	MIF+	0.49	0.72	CHEK1HIGH
P7.Tumor_Scan1_[13704,55505]	CHK1+	MIF+	0.451	0.761	CHEK1HIGH
P7.Tumor_Scan1_[13704,55505]	CHK1+	MIF+	0.396	0.415	CHEK1LOW
P7.Tumor_Scan1_[13704,55505]	CHK1+	MIF+	0.501	0.556	CHEK1LOW
P7.Tumor_Scan1_[13704,55505]	CHK1+	MIF+	0.597	0.925	CHEK1HIGH
P7.Tumor_Scan1_[13704,55505]	CHK1+	MIF+	0.475	0.541	CHEK1LOW
P7.Tumor_Scan1_[13704,55505]	O+	MIF+	0.349	0.365	CHEK1LOW
P7.Tumor_Scan1_[13704,55505]	CHK1+	MIF+	0.499	0.738	CHEK1HIGH
P7.Tumor_Scan1_[13704,55505]	CHK1+	MIF+	0.467	0.543	CHEK1LOW
P7.Tumor_Scan1_[13704,55505]	CHK1+	MIF+	0.443	0.433	CHEK1LOW
P7.Tumor_Scan1_[13704,55505]	CHK1+	MIF+	0.72	0.726	CHEK1HIGH
P7.Tumor_Scan1_[13704,55505]	CHK1+	MIF+	0.607	0.696	CHEK1HIGH
P7.Tumor_Scan1_[13704,55505]	O+	MIF+	0.288	0.277	CHEK1LOW
P7.Tumor_Scan1_[13704,55505]	CHK1+	MIF+	0.277	0.724	CHEK1HIGH
P7.Tumor_Scan1_[13704,55505]	CHK1+	MIF+	0.603	0.688	CHEK1HIGH
P7.Tumor_Scan1_[13704,55505]	CHK1+	MIF+	0.642	0.647	CHEK1HIGH
P7.Tumor_Scan1_[13704,55505]	CHK1+	MIF+	0.314	0.968	CHEK1HIGH
P7.Tumor_Scan1_[13704,55505]	CHK1+	MIF+	0.511	0.742	CHEK1HIGH
P7.Tumor_Scan1_[13704,55505]	CHK1+	MIF+	0.367	0.846	CHEK1HIGH
P7.Tumor_Scan1_[13704,55505]	CHK1+	MIF+	0.623	0.886	CHEK1HIGH
P7.Tumor_Scan1_[13704,55505]	CHK1+	MIF+	0.617	0.819	CHEK1HIGH
P7.Tumor_Scan1_[13704,55505]	CHK1+	MIF+	0.509	0.643	CHEK1HIGH
P7.Tumor_Scan1_[13704,55505]	CHK1+	MIF+	0.484	0.632	CHEK1HIGH
P7.Tumor_Scan1_[13704,55505]	CHK1+	MIF+	0.521	0.915	CHEK1HIGH
P7.Tumor_Scan1_[13704,55505]	CHK1+	MIF+	0.528	0.724	CHEK1HIGH
P7.Tumor_Scan1_[13704,55505]	CHK1+	MIF+	0.632	0.699	CHEK1HIGH
P7.Tumor_Scan1_[13704,55505]	CHK1+	MIF+	0.451	0.443	CHEK1LOW
P7.Tumor_Scan1_[13704,55505]	CHK1+	MIF+	0.384	0.583	CHEK1HIGH
P7.Tumor_Scan1_[13704,55505]	CHK1+	MIF+	0.595	1.034	CHEK1HIGH
P7.Tumor_Scan1_[13704,55505]	CHK1+	MIF+	0.874	1.094	CHEK1HIGH
P7.Tumor_Scan1_[13704,55505]	CHK1+	MIF+	0.54	0.73	CHEK1HIGH
P7.Tumor_Scan1_[13704,55505]	CHK1+	MIF+	0.364	1.067	CHEK1HIGH
P7.Tumor_Scan1_[13704,55505]	CHK1+	MIF+	0.483	0.587	CHEK1HIGH
P7.Tumor_Scan1_[13704,55505]	CHK1+	MIF+	0.57	0.959	CHEK1HIGH
P7.Tumor_Scan1_[13704,55505]	CHK1+	MIF+	0.447	1.083	CHEK1HIGH
P7.Tumor_Scan1_[13704,55505]	CHK1+	MIF+	0.594	0.806	CHEK1HIGH
P7.Tumor_Scan1_[13704,55505]	CHK1+	MIF+	0.473	0.748	CHEK1HIGH
P7.Tumor_Scan1_[13704,55505]	CHK1+	MIF+	0.514	0.593	CHEK1HIGH
P7.Tumor_Scan1_[13704,55505]	CHK1+	MIF+	0.641	0.741	CHEK1HIGH
P7.Tumor_Scan1_[13704,55505]	CHK1+	MIF+	0.617	0.712	CHEK1HIGH
P7.Tumor_Scan1_[13704,55505]	CHK1+	MIF+	0.246	0.324	CHEK1LOW
P7.Tumor_Scan1_[13704,55505]	CHK1+	MIF+	0.55	1.017	CHEK1HIGH
P7.Tumor_Scan1_[13704,55505]	CHK1+	MIF+	0.732	0.881	CHEK1HIGH
P7.Tumor_Scan1_[13704,55505]	CHK1+	MIF+	0.445	0.719	CHEK1HIGH
P7.Tumor_Scan1_[13704,55505]	CHK1+	MIF+	0.602	0.791	CHEK1HIGH
P7.Tumor_Scan1_[13704,55505]	CHK1+	MIF+	0.582	0.696	CHEK1HIGH
P7.Tumor_Scan1_[13704,55505]	CHK1+	MIF+	0.663	0.809	CHEK1HIGH
P7.Tumor_Scan1_[13704,55505]	CHK1+	MIF+	0.617	0.513	CHEK1LOW
P7.Tumor_Scan1_[13704,55505]	CHK1+	MIF+	0.515	0.769	CHEK1HIGH
P7.Tumor_Scan1_[13704,55505]	CHK1+	MIF+	0.613	0.701	CHEK1HIGH
P7.Tumor_Scan1_[13704,55505]	CHK1+	MIF+	0.498	0.657	CHEK1HIGH
P7.Tumor_Scan1_[13704,55505]	CHK1+	MIF+	0.572	1.068	CHEK1HIGH
P7.Tumor_Scan1_[13704,55505]	CHK1+	MIF+	0.663	0.838	CHEK1HIGH
P7.Tumor_Scan1_[13704,55505]	CHK1+	MIF+	0.635	0.936	CHEK1HIGH
P7.Tumor_Scan1_[13704,55505]	CHK1+	MIF+	0.446	0.584	CHEK1HIGH
P7.Tumor_Scan1_[13704,55505]	CHK1+	MIF+	0.398	0.838	CHEK1HIGH
P7.Tumor_Scan1_[13704,55505]	CHK1+	MIF+	0.522	1.044	CHEK1HIGH
P7.Tumor_Scan1_[13704,55505]	CHK1+	MIF+	0.676	0.813	CHEK1HIGH
P7.Tumor_Scan1_[13704,55505]	CHK1+	MIF+	0.656	1.132	CHEK1HIGH
P7.Tumor_Scan1_[13704,55505]	CHK1+	MIF+	0.587	1.071	CHEK1HIGH
P7.Tumor_Scan1_[13704,55505]	CHK1+	MIF+	0.575	0.859	CHEK1HIGH
P7.Tumor_Scan1_[13704,55505]	CHK1+	MIF+	0.682	0.985	CHEK1HIGH
P7.Tumor_Scan1_[13704,55505]	CHK1+	MIF+	0.601	0.639	CHEK1HIGH
P7.Tumor_Scan1_[13704,55505]	CHK1+	MIF+	0.625	0.82	CHEK1HIGH
P7.Tumor_Scan1_[13704,55505]	CHK1+	MIF+	0.728	1.074	CHEK1HIGH
P7.Tumor_Scan1_[13704,55505]	CHK1+	MIF+	0.594	0.987	CHEK1HIGH
P7.Tumor_Scan1_[13704,55505]	CHK1+	MIF+	0.682	1.107	CHEK1HIGH
P7.Tumor_Scan1_[13704,55505]	CHK1+	MIF+	0.694	1.011	CHEK1HIGH
P7.Tumor_Scan1_[13704,55505]	CHK1+	MIF+	0.597	1.158	CHEK1HIGH
P7.Tumor_Scan1_[13704,55505]	CHK1+	MIF+	0.347	0.486	CHEK1LOW
P7.Tumor_Scan1_[13704,55505]	CHK1+	MIF+	0.5	0.78	CHEK1HIGH
P7.Tumor_Scan1_[13704,55505]	CHK1+	MIF+	0.538	0.866	CHEK1HIGH
P7.Tumor_Scan1_[13704,55505]	CHK1+	MIF+	0.71	0.963	CHEK1HIGH
P7.Tumor_Scan1_[13704,55505]	CHK1+	MIF+	0.594	0.724	CHEK1HIGH
P7.Tumor_Scan1_[13704,55505]	CHK1+	MIF+	0.627	0.692	CHEK1HIGH
P7.Tumor_Scan1_[13704,55505]	CHK1+	MIF+	0.596	0.786	CHEK1HIGH
P7.Tumor_Scan1_[13704,55505]	CHK1+	MIF+	0.403	0.669	CHEK1HIGH
P7.Tumor_Scan1_[13704,55505]	CHK1+	MIF+	0.574	1.031	CHEK1HIGH
P7.Tumor_Scan1_[13704,55505]	CHK1+	MIF+	0.752	0.854	CHEK1HIGH
P7.Tumor_Scan1_[13704,55505]	CHK1+	MIF+	0.499	0.824	CHEK1HIGH
P7.Tumor_Scan1_[13704,55505]	CHK1+	MIF+	0.659	0.533	CHEK1LOW
P7.Tumor_Scan1_[13704,55505]	CHK1+	MIF+	0.383	0.774	CHEK1HIGH
P7.Tumor_Scan1_[13704,55505]	CHK1+	MIF+	0.542	0.723	CHEK1HIGH
P7.Tumor_Scan1_[13704,55505]	CHK1+	MIF+	0.657	0.648	CHEK1HIGH
P7.Tumor_Scan1_[13704,55505]	CHK1+	MIF+	0.539	0.812	CHEK1HIGH
P7.Tumor_Scan1_[13704,55505]	CHK1+	MIF+	0.454	0.471	CHEK1LOW
P7.Tumor_Scan1_[13704,55505]	CHK1+	MIF+	0.614	0.886	CHEK1HIGH
P7.Tumor_Scan1_[13704,55505]	CHK1+	MIF+	0.361	0.51	CHEK1LOW
P7.Tumor_Scan1_[13704,55505]	CHK1+	MIF+	0.611	0.897	CHEK1HIGH
P7.Tumor_Scan1_[13704,55505]	CHK1+	MIF+	0.565	0.688	CHEK1HIGH
P7.Tumor_Scan1_[13704,55505]	CHK1+	MIF+	0.532	0.611	CHEK1HIGH
P7.Tumor_Scan1_[13704,55505]	CHK1+	MIF+	0.251	0.424	CHEK1LOW
P7.Tumor_Scan1_[13704,55505]	CHK1+	MIF+	0.56	0.79	CHEK1HIGH
P7.Tumor_Scan1_[13704,55505]	CHK1+	MIF+	0.448	0.844	CHEK1HIGH
P7.Tumor_Scan1_[13704,55505]	CHK1+	MIF+	0.753	0.932	CHEK1HIGH
P7.Tumor_Scan1_[13704,55505]	CHK1+	MIF+	0.487	0.506	CHEK1LOW
P7.Tumor_Scan1_[13704,55505]	CHK1+	MIF+	0.668	0.894	CHEK1HIGH
P7.Tumor_Scan1_[13704,55505]	CHK1+	MIF+	0.627	0.881	CHEK1HIGH
P7.Tumor_Scan1_[13704,55505]	CHK1+	MIF+	0.56	0.736	CHEK1HIGH
P7.Tumor_Scan1_[13704,55505]	CHK1+	MIF+	0.665	0.736	CHEK1HIGH
P7.Tumor_Scan1_[13704,55505]	CHK1+	MIF+	0.648	0.973	CHEK1HIGH
P7.Tumor_Scan1_[13704,55505]	CHK1+	MIF+	0.461	0.596	CHEK1HIGH
P7.Tumor_Scan1_[13704,55505]	CHK1+	MIF+	0.764	0.924	CHEK1HIGH
P7.Tumor_Scan1_[13704,55505]	CHK1+	MIF+	0.793	0.773	CHEK1HIGH
P7.Tumor_Scan1_[13704,55505]	CHK1+	MIF+	0.649	0.568	CHEK1LOW
P7.Tumor_Scan1_[13704,55505]	CHK1+	MIF+	0.542	0.526	CHEK1LOW
P7.Tumor_Scan1_[13704,55505]	CHK1+	MIF+	0.473	0.823	CHEK1HIGH
P7.Tumor_Scan1_[13704,55505]	CHK1+	MIF+	0.612	0.438	CHEK1LOW
P7.Tumor_Scan1_[13704,55505]	CHK1+	MIF+	0.359	0.252	CHEK1LOW
P7.Tumor_Scan1_[13704,55505]	CHK1+	MIF+	0.568	0.721	CHEK1HIGH
P7.Tumor_Scan1_[13704,55505]	CHK1+	MIF+	0.697	1.252	CHEK1HIGH
P7.Tumor_Scan1_[13704,55505]	CHK1+	MIF+	0.718	0.938	CHEK1HIGH
P7.Tumor_Scan1_[13704,55505]	CHK1+	MIF+	0.619	0.675	CHEK1HIGH
P7.Tumor_Scan1_[13704,55505]	CHK1+	MIF+	0.613	0.558	CHEK1LOW
P7.Tumor_Scan1_[13704,55505]	CHK1+	MIF+	0.42	0.77	CHEK1HIGH
P7.Tumor_Scan1_[13704,55505]	CHK1+	MIF+	0.439	0.689	CHEK1HIGH
P7.Tumor_Scan1_[13704,55505]	CHK1+	MIF+	0.551	0.845	CHEK1HIGH
P7.Tumor_Scan1_[13704,55505]	CHK1+	MIF+	0.611	0.939	CHEK1HIGH
P7.Tumor_Scan1_[13704,55505]	CHK1+	MIF+	0.512	0.823	CHEK1HIGH
P7.Tumor_Scan1_[13704,55505]	CHK1+	MIF+	0.495	0.598	CHEK1HIGH
P7.Tumor_Scan1_[13704,55505]	CHK1+	MIF+	0.507	0.554	CHEK1LOW
P7.Tumor_Scan1_[13704,55505]	CHK1+	MIF+	0.643	0.994	CHEK1HIGH
P7.Tumor_Scan1_[13704,55505]	CHK1+	MIF+	0.609	0.937	CHEK1HIGH
P7.Tumor_Scan1_[13704,55505]	CHK1+	MIF+	0.43	0.705	CHEK1HIGH
P7.Tumor_Scan1_[13704,55505]	CHK1+	MIF+	0.615	0.604	CHEK1HIGH
P7.Tumor_Scan1_[13704,55505]	CHK1+	MIF+	0.628	1.224	CHEK1HIGH
P7.Tumor_Scan1_[13704,55505]	CHK1+	MIF+	0.607	0.885	CHEK1HIGH
P7.Tumor_Scan1_[13704,55505]	CHK1+	MIF+	0.713	0.724	CHEK1HIGH
P7.Tumor_Scan1_[13704,55505]	CHK1+	MIF+	0.555	0.632	CHEK1HIGH
P7.Tumor_Scan1_[13704,55505]	CHK1+	MIF+	0.611	0.69	CHEK1HIGH
P7.Tumor_Scan1_[13704,55505]	CHK1+	MIF+	0.673	0.672	CHEK1HIGH
P7.Tumor_Scan1_[13704,55505]	CHK1+	MIF+	0.564	0.618	CHEK1HIGH
P7.Tumor_Scan1_[13704,55505]	CHK1+	MIF+	0.563	0.635	CHEK1HIGH
P7.Tumor_Scan1_[13704,55505]	CHK1+	MIF+	0.597	0.695	CHEK1HIGH
P7.Tumor_Scan1_[13704,55505]	CHK1+	MIF+	0.751	0.834	CHEK1HIGH
P7.Tumor_Scan1_[13704,55505]	CHK1+	MIF+	0.741	0.79	CHEK1HIGH
P7.Tumor_Scan1_[13704,55505]	CHK1+	MIF+	0.632	0.823	CHEK1HIGH
P7.Tumor_Scan1_[13704,55505]	CHK1+	MIF+	0.328	0.744	CHEK1HIGH
P7.Tumor_Scan1_[13704,55505]	CHK1+	MIF+	0.437	0.825	CHEK1HIGH
P7.Tumor_Scan1_[13704,55505]	CHK1+	MIF+	0.508	0.642	CHEK1HIGH
P7.Tumor_Scan1_[13704,55505]	CHK1+	MIF+	0.351	1.028	CHEK1HIGH
P7.Tumor_Scan1_[13704,55505]	CHK1+	MIF+	0.615	0.496	CHEK1LOW
P7.Tumor_Scan1_[13704,55505]	CHK1+	MIF+	0.753	1.012	CHEK1HIGH
P7.Tumor_Scan1_[13704,55505]	CHK1+	MIF+	0.632	0.873	CHEK1HIGH
P7.Tumor_Scan1_[13704,55505]	CHK1+	MIF+	0.748	0.759	CHEK1HIGH
P7.Tumor_Scan1_[13704,55505]	CHK1+	MIF+	0.637	0.853	CHEK1HIGH
P7.Tumor_Scan1_[13704,55505]	CHK1+	MIF+	0.779	0.67	CHEK1HIGH
P7.Tumor_Scan1_[13704,55505]	CHK1+	MIF+	0.727	0.703	CHEK1HIGH
P7.Tumor_Scan1_[13704,55505]	CHK1+	MIF+	0.616	0.884	CHEK1HIGH
P7.Tumor_Scan1_[13704,55505]	CHK1+	MIF+	0.446	0.671	CHEK1HIGH
P7.Tumor_Scan1_[13704,55505]	CHK1+	MIF+	0.564	0.678	CHEK1HIGH
P7.Tumor_Scan1_[13704,55505]	CHK1+	MIF+	0.604	0.636	CHEK1HIGH
P7.Tumor_Scan1_[13704,55505]	CHK1+	MIF+	0.752	0.77	CHEK1HIGH
P7.Tumor_Scan1_[13704,55505]	CHK1+	MIF+	0.404	0.775	CHEK1HIGH
P7.Tumor_Scan1_[13704,55505]	CHK1+	MIF+	0.767	0.841	CHEK1HIGH
P7.Tumor_Scan1_[13704,55505]	CHK1+	MIF+	0.809	0.724	CHEK1HIGH
P7.Tumor_Scan1_[13704,55505]	CHK1+	MIF+	0.482	0.926	CHEK1HIGH
P7.Tumor_Scan1_[13704,55505]	CHK1+	MIF+	0.591	0.62	CHEK1HIGH
P7.Tumor_Scan1_[13704,55505]	CHK1+	MIF+	0.583	0.901	CHEK1HIGH
P7.Tumor_Scan1_[13704,55505]	CHK1+	MIF+	0.708	0.66	CHEK1HIGH
P7.Tumor_Scan1_[13704,55505]	CHK1+	MIF+	0.778	0.788	CHEK1HIGH
P7.Tumor_Scan1_[13704,55505]	CHK1+	MIF+	0.633	0.916	CHEK1HIGH
P7.Tumor_Scan1_[13704,55505]	CHK1+	MIF+	0.592	0.746	CHEK1HIGH
P7.Tumor_Scan1_[13704,55505]	CHK1+	MIF+	0.617	0.706	CHEK1HIGH
P7.Tumor_Scan1_[13704,55505]	CHK1+	MIF+	0.637	0.717	CHEK1HIGH
P7.Tumor_Scan1_[13704,55505]	CHK1+	MIF+	0.766	0.968	CHEK1HIGH
P7.Tumor_Scan1_[13704,55505]	CHK1+	MIF+	0.516	0.804	CHEK1HIGH
P7.Tumor_Scan1_[13704,55505]	CHK1+	MIF+	0.405	0.951	CHEK1HIGH
P7.Tumor_Scan1_[13704,55505]	CHK1+	MIF+	0.514	0.698	CHEK1HIGH
P7.Tumor_Scan1_[13704,55505]	CHK1+	MIF+	0.509	0.631	CHEK1HIGH
P7.Tumor_Scan1_[13704,55505]	CHK1+	MIF+	0.508	1.027	CHEK1HIGH
P7.Tumor_Scan1_[13704,55505]	CHK1+	MIF+	0.911	0.82	CHEK1HIGH
P7.Tumor_Scan1_[13704,55505]	CHK1+	MIF+	0.408	0.884	CHEK1HIGH
P7.Tumor_Scan1_[13704,55505]	CHK1+	MIF+	0.708	0.713	CHEK1HIGH
P7.Tumor_Scan1_[13704,55505]	CHK1+	MIF+	0.565	1.101	CHEK1HIGH
P7.Tumor_Scan1_[13704,55505]	CHK1+	MIF+	0.538	0.806	CHEK1HIGH
P7.Tumor_Scan1_[13704,55505]	CHK1+	MIF+	0.618	0.777	CHEK1HIGH
P7.Tumor_Scan1_[13704,55505]	CHK1+	MIF+	0.563	0.885	CHEK1HIGH
P7.Tumor_Scan1_[13704,55505]	CHK1+	MIF+	0.436	0.351	CHEK1LOW
P7.Tumor_Scan1_[13704,55505]	CHK1+	MIF+	0.608	0.784	CHEK1HIGH
P7.Tumor_Scan1_[13704,55505]	CHK1+	MIF+	0.571	0.737	CHEK1HIGH
P7.Tumor_Scan1_[13704,55505]	CHK1+	MIF+	0.661	0.999	CHEK1HIGH
P7.Tumor_Scan1_[13704,55505]	CHK1+	MIF+	0.627	1.158	CHEK1HIGH
P7.Tumor_Scan1_[13704,55505]	CHK1+	MIF+	0.694	0.688	CHEK1HIGH
P7.Tumor_Scan1_[13704,55505]	CHK1+	MIF+	0.401	0.848	CHEK1HIGH
P7.Tumor_Scan1_[13704,55505]	CHK1+	MIF+	0.765	1.075	CHEK1HIGH
P7.Tumor_Scan1_[13704,55505]	CHK1+	MIF+	0.718	0.69	CHEK1HIGH
P7.Tumor_Scan1_[13704,55505]	CHK1+	MIF+	0.743	0.807	CHEK1HIGH
P7.Tumor_Scan1_[13704,55505]	CHK1+	MIF+	0.7	0.826	CHEK1HIGH
P7.Tumor_Scan1_[13704,55505]	CHK1+	MIF+	0.645	0.725	CHEK1HIGH
P7.Tumor_Scan1_[13704,55505]	CHK1+	MIF+	0.748	0.745	CHEK1HIGH
P7.Tumor_Scan1_[13704,55505]	CHK1+	MIF+	0.68	0.914	CHEK1HIGH
P7.Tumor_Scan1_[13704,55505]	CHK1+	MIF+	0.573	0.731	CHEK1HIGH
P7.Tumor_Scan1_[13704,55505]	CHK1+	MIF+	0.657	0.755	CHEK1HIGH
P7.Tumor_Scan1_[13704,55505]	CHK1+	MIF+	0.689	0.86	CHEK1HIGH
P7.Tumor_Scan1_[13704,55505]	CHK1+	MIF+	0.562	0.884	CHEK1HIGH
P7.Tumor_Scan1_[13704,55505]	CHK1+	MIF+	0.463	1.122	CHEK1HIGH
P7.Tumor_Scan1_[13704,55505]	CHK1+	MIF+	0.676	0.8	CHEK1HIGH
P7.Tumor_Scan1_[13704,55505]	CHK1+	MIF+	0.525	0.95	CHEK1HIGH
P7.Tumor_Scan1_[13704,55505]	CHK1+	MIF+	0.756	0.907	CHEK1HIGH
P7.Tumor_Scan1_[13704,55505]	CHK1+	MIF+	0.682	0.695	CHEK1HIGH
P7.Tumor_Scan1_[13704,55505]	CHK1+	MIF+	0.668	0.564	CHEK1LOW
P7.Tumor_Scan1_[13704,55505]	CHK1+	MIF+	0.634	0.494	CHEK1LOW
P7.Tumor_Scan1_[13704,55505]	CHK1+	MIF+	0.613	0.557	CHEK1LOW
P7.Tumor_Scan1_[13704,55505]	CHK1+	MIF+	0.551	0.893	CHEK1HIGH
P7.Tumor_Scan1_[13704,55505]	CHK1+	MIF+	0.562	0.821	CHEK1HIGH
P7.Tumor_Scan1_[13704,55505]	CHK1+	MIF+	0.721	0.856	CHEK1HIGH
P7.Tumor_Scan1_[13704,55505]	CHK1+	MIF+	0.578	0.6	CHEK1HIGH
P7.Tumor_Scan1_[13704,55505]	CHK1+	MIF+	0.579	0.721	CHEK1HIGH
P7.Tumor_Scan1_[13704,55505]	CHK1+	MIF+	0.834	1.23	CHEK1HIGH
P7.Tumor_Scan1_[13704,55505]	CHK1+	MIF+	0.623	0.851	CHEK1HIGH
P7.Tumor_Scan1_[13704,55505]	CHK1+	MIF+	0.49	0.468	CHEK1LOW
P7.Tumor_Scan1_[13704,55505]	CHK1+	MIF+	0.643	0.943	CHEK1HIGH
P7.Tumor_Scan1_[13704,55505]	CHK1+	MIF+	0.656	0.995	CHEK1HIGH
P7.Tumor_Scan1_[13704,55505]	CHK1+	MIF+	0.665	0.676	CHEK1HIGH
P7.Tumor_Scan1_[13704,55505]	CHK1+	MIF+	0.636	0.717	CHEK1HIGH
P7.Tumor_Scan1_[13704,55505]	CHK1+	MIF+	0.46	0.532	CHEK1LOW
P7.Tumor_Scan1_[13704,55505]	CHK1+	MIF+	0.602	0.844	CHEK1HIGH
P7.Tumor_Scan1_[13704,55505]	CHK1+	MIF+	0.641	0.606	CHEK1HIGH
P7.Tumor_Scan1_[13704,55505]	CHK1+	MIF+	0.607	1.053	CHEK1HIGH
P7.Tumor_Scan1_[13704,55505]	CHK1+	MIF+	0.714	0.72	CHEK1HIGH
P7.Tumor_Scan1_[13704,55505]	CHK1+	MIF+	0.572	0.562	CHEK1LOW
P7.Tumor_Scan1_[13704,55505]	CHK1+	MIF+	0.531	0.436	CHEK1LOW
P7.Tumor_Scan1_[13704,55505]	CHK1+	MIF+	0.617	0.807	CHEK1HIGH
P7.Tumor_Scan1_[13704,55505]	CHK1+	MIF+	0.606	0.728	CHEK1HIGH
P7.Tumor_Scan1_[13704,55505]	CHK1+	MIF+	0.544	0.802	CHEK1HIGH
P7.Tumor_Scan1_[13704,55505]	CHK1+	MIF+	0.686	0.9	CHEK1HIGH
P7.Tumor_Scan1_[13704,55505]	CHK1+	MIF+	0.69	0.82	CHEK1HIGH
P7.Tumor_Scan1_[13704,55505]	CHK1+	MIF+	0.695	0.658	CHEK1HIGH
P7.Tumor_Scan1_[13704,55505]	CHK1+	MIF+	0.6	0.635	CHEK1HIGH
P7.Tumor_Scan1_[13704,55505]	CHK1+	MIF+	0.518	1.131	CHEK1HIGH
P7.Tumor_Scan1_[13704,55505]	CHK1+	MIF+	0.703	0.859	CHEK1HIGH
P7.Tumor_Scan1_[13704,55505]	CHK1+	MIF+	0.415	0.347	CHEK1LOW
P7.Tumor_Scan1_[13704,55505]	CHK1+	MIF+	0.701	0.762	CHEK1HIGH
P7.Tumor_Scan1_[13704,55505]	CHK1+	MIF+	0.448	0.58	CHEK1HIGH
P7.Tumor_Scan1_[13704,55505]	CHK1+	MIF+	0.415	0.425	CHEK1LOW
P7.Tumor_Scan1_[13704,55505]	CHK1+	MIF+	0.465	0.46	CHEK1LOW
P7.Tumor_Scan1_[13704,55505]	CHK1+	MIF+	0.463	0.38	CHEK1LOW
P7.Tumor_Scan1_[13704,55505]	CHK1+	MIF+	0.608	0.546	CHEK1LOW
P7.Tumor_Scan1_[13704,55505]	CHK1+	MIF+	0.669	0.863	CHEK1HIGH
P7.Tumor_Scan1_[13704,55505]	CHK1+	MIF+	0.48	0.557	CHEK1LOW
P7.Tumor_Scan1_[13704,55505]	CHK1+	MIF+	0.641	0.547	CHEK1LOW
P7.Tumor_Scan1_[13704,55505]	CHK1+	MIF+	0.66	0.911	CHEK1HIGH
P7.Tumor_Scan1_[13704,55505]	CHK1+	MIF+	0.631	0.681	CHEK1HIGH
P7.Tumor_Scan1_[13704,55505]	CHK1+	MIF+	0.731	0.651	CHEK1HIGH
P7.Tumor_Scan1_[13704,55505]	CHK1+	MIF+	0.654	0.838	CHEK1HIGH
P7.Tumor_Scan1_[13704,55505]	CHK1+	MIF+	0.534	0.861	CHEK1HIGH
P7.Tumor_Scan1_[13704,55505]	CHK1+	MIF+	0.626	0.694	CHEK1HIGH
P7.Tumor_Scan1_[13704,55505]	CHK1+	MIF+	0.461	0.428	CHEK1LOW
P7.Tumor_Scan1_[13704,55505]	CHK1+	MIF+	0.986	0.894	CHEK1HIGH
P7.Tumor_Scan1_[13704,55505]	CHK1+	MIF+	0.548	0.716	CHEK1HIGH
P7.Tumor_Scan1_[13704,55505]	CHK1+	MIF+	0.463	0.518	CHEK1LOW
P7.Tumor_Scan1_[13704,55505]	CHK1+	MIF+	0.608	0.825	CHEK1HIGH
P7.Tumor_Scan1_[13704,55505]	CHK1+	MIF+	0.564	0.602	CHEK1HIGH
P7.Tumor_Scan1_[13704,55505]	CHK1+	MIF+	0.675	0.681	CHEK1HIGH
P7.Tumor_Scan1_[13704,55505]	CHK1+	MIF+	0.676	0.703	CHEK1HIGH
P7.Tumor_Scan1_[13704,55505]	CHK1+	MIF+	0.422	0.284	CHEK1LOW
P7.Tumor_Scan1_[13704,55505]	CHK1+	MIF+	0.586	0.654	CHEK1HIGH
P7.Tumor_Scan1_[13704,55505]	CHK1+	O+	0.249	0.74	CHEK1HIGH
P7.Tumor_Scan1_[13704,55505]	CHK1+	MIF+	0.664	0.702	CHEK1HIGH
P7.Tumor_Scan1_[13704,55505]	CHK1+	MIF+	0.866	0.789	CHEK1HIGH
P7.Tumor_Scan1_[13704,55505]	CHK1+	MIF+	0.891	0.664	CHEK1HIGH
P7.Tumor_Scan1_[13704,55505]	CHK1+	MIF+	0.439	0.398	CHEK1LOW
P7.Tumor_Scan1_[13704,55505]	CHK1+	MIF+	0.5	0.506	CHEK1LOW
P7.Tumor_Scan1_[13704,55505]	CHK1+	MIF+	0.46	0.363	CHEK1LOW
P7.Tumor_Scan1_[13704,55505]	CHK1+	MIF+	0.5	0.647	CHEK1HIGH
P7.Tumor_Scan1_[13704,55505]	CHK1+	MIF+	0.574	0.456	CHEK1LOW
P7.Tumor_Scan1_[13704,55505]	CHK1+	MIF+	0.508	0.844	CHEK1HIGH
P7.Tumor_Scan1_[13704,55505]	CHK1+	MIF+	0.533	0.501	CHEK1LOW
P7.Tumor_Scan1_[13704,55505]	CHK1+	MIF+	0.6	0.875	CHEK1HIGH
P7.Tumor_Scan1_[13704,55505]	CHK1+	MIF+	0.497	0.55	CHEK1LOW
P7.Tumor_Scan1_[13704,55505]	CHK1+	MIF+	0.999	0.802	CHEK1HIGH
P7.Tumor_Scan1_[13704,55505]	CHK1+	MIF+	0.529	0.46	CHEK1LOW
P7.Tumor_Scan1_[13704,55505]	CHK1+	MIF+	0.46	0.503	CHEK1LOW
P7.Tumor_Scan1_[13704,55505]	CHK1+	MIF+	0.44	0.442	CHEK1LOW
P7.Tumor_Scan1_[13704,55505]	CHK1+	MIF+	0.512	0.717	CHEK1HIGH
P7.Tumor_Scan1_[13704,55505]	CHK1+	MIF+	0.752	0.708	CHEK1HIGH
P7.Tumor_Scan1_[13704,55505]	O+	MIF+	0.413	0.294	CHEK1LOW
P7.Tumor_Scan1_[13704,55505]	CHK1+	MIF+	0.643	0.877	CHEK1HIGH
P7.Tumor_Scan1_[13704,55505]	CHK1+	MIF+	0.596	0.465	CHEK1LOW
P7.Tumor_Scan1_[13704,55505]	CHK1+	MIF+	0.569	0.664	CHEK1HIGH
P7.Tumor_Scan1_[13704,55505]	CHK1+	MIF+	0.592	0.689	CHEK1HIGH
P7.Tumor_Scan1_[13704,55505]	CHK1+	MIF+	0.518	0.517	CHEK1LOW
P7.Tumor_Scan1_[13704,55505]	CHK1+	MIF+	0.875	0.793	CHEK1HIGH
P7.Tumor_Scan1_[13704,55505]	CHK1+	MIF+	0.777	0.945	CHEK1HIGH
P7.Tumor_Scan1_[13704,55505]	CHK1+	MIF+	0.461	0.577	CHEK1HIGH
P7.Tumor_Scan1_[13704,55505]	CHK1+	MIF+	0.565	0.654	CHEK1HIGH
P7.Tumor_Scan1_[13704,55505]	CHK1+	MIF+	0.442	0.569	CHEK1LOW
P7.Tumor_Scan1_[13704,55505]	CHK1+	MIF+	0.649	0.811	CHEK1HIGH
P7.Tumor_Scan1_[13704,55505]	CHK1+	MIF+	0.585	1.223	CHEK1HIGH
P7.Tumor_Scan1_[13704,55505]	CHK1+	MIF+	0.65	1.2	CHEK1HIGH
P7.Tumor_Scan1_[13704,55505]	CHK1+	MIF+	0.632	0.85	CHEK1HIGH
P7.Tumor_Scan1_[13704,55505]	CHK1+	MIF+	0.52	0.592	CHEK1HIGH
P7.Tumor_Scan1_[13704,55505]	CHK1+	MIF+	0.446	0.546	CHEK1LOW
P7.Tumor_Scan1_[13704,55505]	CHK1+	MIF+	0.492	0.465	CHEK1LOW
P7.Tumor_Scan1_[13704,55505]	CHK1+	MIF+	0.689	1.04	CHEK1HIGH
P7.Tumor_Scan1_[13704,55505]	CHK1+	MIF+	0.462	0.607	CHEK1HIGH
P7.Tumor_Scan1_[13704,55505]	CHK1+	MIF+	0.788	0.929	CHEK1HIGH
P7.Tumor_Scan1_[13704,55505]	CHK1+	MIF+	0.656	0.823	CHEK1HIGH
P7.Tumor_Scan1_[13704,55505]	CHK1+	MIF+	0.715	0.746	CHEK1HIGH
P7.Tumor_Scan1_[13704,55505]	CHK1+	MIF+	0.53	0.587	CHEK1HIGH
P7.Tumor_Scan1_[13704,55505]	CHK1+	MIF+	0.631	0.752	CHEK1HIGH
P7.Tumor_Scan1_[13704,55505]	CHK1+	MIF+	0.483	0.539	CHEK1LOW
P7.Tumor_Scan1_[13704,55505]	CHK1+	MIF+	0.653	0.994	CHEK1HIGH
P7.Tumor_Scan1_[13704,55505]	CHK1+	MIF+	0.583	1.086	CHEK1HIGH
P7.Tumor_Scan1_[13704,55505]	CHK1+	MIF+	0.569	0.632	CHEK1HIGH
P7.Tumor_Scan1_[13704,55505]	CHK1+	MIF+	0.557	0.827	CHEK1HIGH
P7.Tumor_Scan1_[13704,55505]	CHK1+	MIF+	0.624	0.807	CHEK1HIGH
P7.Tumor_Scan1_[13704,55505]	CHK1+	MIF+	0.638	0.83	CHEK1HIGH
P7.Tumor_Scan1_[13704,55505]	CHK1+	MIF+	0.637	0.766	CHEK1HIGH
P7.Tumor_Scan1_[13704,55505]	CHK1+	MIF+	0.586	0.803	CHEK1HIGH
P7.Tumor_Scan1_[13704,55505]	CHK1+	MIF+	0.7	1.03	CHEK1HIGH
P7.Tumor_Scan1_[13704,55505]	CHK1+	MIF+	0.577	0.816	CHEK1HIGH
P7.Tumor_Scan1_[13704,55505]	CHK1+	MIF+	0.658	0.86	CHEK1HIGH
P7.Tumor_Scan1_[13704,55505]	CHK1+	MIF+	0.581	0.885	CHEK1HIGH
P7.Tumor_Scan1_[13704,55505]	CHK1+	MIF+	0.558	0.654	CHEK1HIGH
P7.Tumor_Scan1_[13704,55505]	CHK1+	MIF+	0.613	0.741	CHEK1HIGH
P7.Tumor_Scan1_[13704,55505]	CHK1+	MIF+	0.658	0.992	CHEK1HIGH
P7.Tumor_Scan1_[13704,55505]	CHK1+	MIF+	0.645	0.859	CHEK1HIGH
P7.Tumor_Scan1_[13704,55505]	CHK1+	MIF+	0.594	0.652	CHEK1HIGH
P7.Tumor_Scan1_[13704,55505]	CHK1+	MIF+	0.45	0.495	CHEK1LOW
P7.Tumor_Scan1_[13704,55505]	CHK1+	MIF+	0.581	0.707	CHEK1HIGH
P7.Tumor_Scan1_[13704,55505]	CHK1+	MIF+	0.533	0.604	CHEK1HIGH
P7.Tumor_Scan1_[13704,55505]	O+	MIF+	0.345	0.411	CHEK1LOW
P7.Tumor_Scan1_[13704,55505]	CHK1+	MIF+	0.489	0.5	CHEK1LOW
P7.Tumor_Scan1_[13704,55505]	CHK1+	MIF+	0.718	1.117	CHEK1HIGH
P7.Tumor_Scan1_[13704,55505]	CHK1+	MIF+	0.554	0.905	CHEK1HIGH
P7.Tumor_Scan1_[13704,55505]	CHK1+	MIF+	0.378	0.366	CHEK1LOW
P7.Tumor_Scan1_[13704,55505]	CHK1+	MIF+	0.756	1.023	CHEK1HIGH
P7.Tumor_Scan1_[13704,55505]	CHK1+	MIF+	0.514	1.011	CHEK1HIGH
P7.Tumor_Scan1_[13704,55505]	CHK1+	MIF+	0.5	0.615	CHEK1HIGH
P7.Tumor_Scan1_[13704,55505]	CHK1+	MIF+	0.67	0.647	CHEK1HIGH
P7.Tumor_Scan1_[13704,55505]	CHK1+	MIF+	0.529	0.853	CHEK1HIGH
P7.Tumor_Scan1_[13704,55505]	CHK1+	MIF+	0.527	0.632	CHEK1HIGH
P7.Tumor_Scan1_[13704,55505]	CHK1+	MIF+	0.623	0.638	CHEK1HIGH
P7.Tumor_Scan1_[13704,55505]	CHK1+	MIF+	0.549	0.554	CHEK1LOW
P7.Tumor_Scan1_[13704,55505]	CHK1+	MIF+	0.375	0.363	CHEK1LOW
P7.Tumor_Scan1_[13704,55505]	CHK1+	MIF+	0.508	0.499	CHEK1LOW
P7.Tumor_Scan1_[13704,55505]	CHK1+	MIF+	0.625	0.685	CHEK1HIGH
P7.Tumor_Scan1_[13704,55505]	CHK1+	MIF+	0.669	0.876	CHEK1HIGH
P7.Tumor_Scan1_[13704,55505]	CHK1+	MIF+	0.365	0.345	CHEK1LOW
P7.Tumor_Scan1_[13704,55505]	CHK1+	MIF+	0.53	0.561	CHEK1LOW
P7.Tumor_Scan1_[13704,55505]	CHK1+	MIF+	0.366	0.511	CHEK1LOW
P7.Tumor_Scan1_[13704,55505]	CHK1+	MIF+	0.538	0.67	CHEK1HIGH
P7.Tumor_Scan1_[13704,55505]	CHK1+	MIF+	0.536	0.557	CHEK1LOW
P7.Tumor_Scan1_[13704,55505]	CHK1+	MIF+	0.493	0.477	CHEK1LOW
P7.Tumor_Scan1_[13704,55505]	CHK1+	MIF+	0.634	0.555	CHEK1LOW
P7.Tumor_Scan1_[13704,55505]	CHK1+	MIF+	0.986	0.939	CHEK1HIGH
P7.Tumor_Scan1_[13704,55505]	CHK1+	MIF+	0.712	1.088	CHEK1HIGH
P7.Tumor_Scan1_[13704,55505]	CHK1+	MIF+	0.366	0.502	CHEK1LOW
P7.Tumor_Scan1_[13704,55505]	CHK1+	MIF+	0.556	0.676	CHEK1HIGH
P7.Tumor_Scan1_[13704,55505]	CHK1+	MIF+	0.74	0.797	CHEK1HIGH
P7.Tumor_Scan1_[13704,55505]	CHK1+	MIF+	0.673	0.793	CHEK1HIGH
P7.Tumor_Scan1_[13704,55505]	CHK1+	MIF+	0.612	0.761	CHEK1HIGH
P7.Tumor_Scan1_[13704,55505]	CHK1+	MIF+	0.652	0.725	CHEK1HIGH
P7.Tumor_Scan1_[13704,55505]	CHK1+	MIF+	0.554	0.633	CHEK1HIGH
P7.Tumor_Scan1_[13704,55505]	CHK1+	MIF+	0.417	0.807	CHEK1HIGH
P7.Tumor_Scan1_[13704,55505]	CHK1+	MIF+	0.607	0.779	CHEK1HIGH
P7.Tumor_Scan1_[13704,55505]	CHK1+	MIF+	0.522	0.701	CHEK1HIGH
P7.Tumor_Scan1_[13704,55505]	CHK1+	MIF+	0.785	1.167	CHEK1HIGH
P7.Tumor_Scan1_[13704,55505]	CHK1+	MIF+	0.6	0.6	CHEK1HIGH
P7.Tumor_Scan1_[13704,55505]	CHK1+	MIF+	0.815	0.639	CHEK1HIGH
P7.Tumor_Scan1_[13704,55505]	CHK1+	MIF+	0.699	0.973	CHEK1HIGH
P7.Tumor_Scan1_[13704,55505]	CHK1+	MIF+	0.582	0.919	CHEK1HIGH
P7.Tumor_Scan1_[13704,55505]	CHK1+	MIF+	0.635	1.061	CHEK1HIGH
P7.Tumor_Scan1_[13704,55505]	CHK1+	MIF+	0.694	0.656	CHEK1HIGH
P7.Tumor_Scan1_[13704,55505]	CHK1+	MIF+	0.594	0.688	CHEK1HIGH
P7.Tumor_Scan1_[13704,55505]	CHK1+	MIF+	0.602	1.052	CHEK1HIGH
P7.Tumor_Scan1_[13704,55505]	CHK1+	MIF+	0.618	0.76	CHEK1HIGH
P7.Tumor_Scan1_[13704,55505]	CHK1+	MIF+	0.705	0.858	CHEK1HIGH
P7.Tumor_Scan1_[13704,55505]	CHK1+	MIF+	0.651	0.563	CHEK1LOW
P7.Tumor_Scan1_[13704,55505]	CHK1+	MIF+	0.6	0.517	CHEK1LOW
P7.Tumor_Scan1_[13704,55505]	CHK1+	MIF+	0.782	0.907	CHEK1HIGH
P7.Tumor_Scan1_[13704,55505]	CHK1+	MIF+	0.397	0.523	CHEK1LOW
P7.Tumor_Scan1_[13704,55505]	CHK1+	MIF+	0.506	0.652	CHEK1HIGH
P7.Tumor_Scan1_[13704,55505]	CHK1+	MIF+	0.712	1.044	CHEK1HIGH
P7.Tumor_Scan1_[13704,55505]	CHK1+	MIF+	0.541	0.61	CHEK1HIGH
P7.Tumor_Scan1_[13704,55505]	CHK1+	MIF+	0.552	0.666	CHEK1HIGH
P7.Tumor_Scan1_[13704,55505]	CHK1+	MIF+	0.829	0.851	CHEK1HIGH
P7.Tumor_Scan1_[13704,55505]	CHK1+	MIF+	0.587	0.947	CHEK1HIGH
P7.Tumor_Scan1_[13704,55505]	CHK1+	MIF+	0.603	0.521	CHEK1LOW
P7.Tumor_Scan1_[13704,55505]	CHK1+	MIF+	0.545	0.62	CHEK1HIGH
P7.Tumor_Scan1_[13704,55505]	CHK1+	MIF+	0.734	1.069	CHEK1HIGH
P7.Tumor_Scan1_[13704,55505]	CHK1+	MIF+	0.697	0.849	CHEK1HIGH
P7.Tumor_Scan1_[13704,55505]	CHK1+	MIF+	0.702	0.775	CHEK1HIGH
P7.Tumor_Scan1_[13704,55505]	CHK1+	MIF+	0.512	0.566	CHEK1LOW
P7.Tumor_Scan1_[13704,55505]	CHK1+	MIF+	0.585	0.428	CHEK1LOW
P7.Tumor_Scan1_[13704,55505]	CHK1+	MIF+	0.686	0.622	CHEK1HIGH
P7.Tumor_Scan1_[13704,55505]	CHK1+	MIF+	0.754	0.854	CHEK1HIGH
P7.Tumor_Scan1_[13704,55505]	CHK1+	MIF+	0.71	0.965	CHEK1HIGH
P7.Tumor_Scan1_[13704,55505]	CHK1+	MIF+	0.497	0.375	CHEK1LOW
P7.Tumor_Scan1_[13704,55505]	CHK1+	MIF+	0.588	0.779	CHEK1HIGH
P7.Tumor_Scan1_[13704,55505]	CHK1+	MIF+	0.839	0.78	CHEK1HIGH
P7.Tumor_Scan1_[13704,55505]	CHK1+	MIF+	0.681	1.014	CHEK1HIGH
P7.Tumor_Scan1_[13704,55505]	CHK1+	MIF+	0.587	0.456	CHEK1LOW
P7.Tumor_Scan1_[13704,55505]	CHK1+	MIF+	0.496	0.459	CHEK1LOW
P7.Tumor_Scan1_[13704,55505]	CHK1+	MIF+	0.732	0.882	CHEK1HIGH
P7.Tumor_Scan1_[13704,55505]	CHK1+	MIF+	0.778	1.053	CHEK1HIGH
P7.Tumor_Scan1_[13704,55505]	CHK1+	MIF+	0.686	0.936	CHEK1HIGH
P7.Tumor_Scan1_[13704,55505]	CHK1+	MIF+	0.611	0.969	CHEK1HIGH
P7.Tumor_Scan1_[13704,55505]	CHK1+	MIF+	0.435	0.646	CHEK1HIGH
P7.Tumor_Scan1_[13704,55505]	CHK1+	MIF+	0.544	0.627	CHEK1HIGH
P7.Tumor_Scan1_[13704,55505]	CHK1+	MIF+	0.716	0.881	CHEK1HIGH
P7.Tumor_Scan1_[13704,55505]	CHK1+	MIF+	0.519	0.505	CHEK1LOW
P7.Tumor_Scan1_[13704,55505]	CHK1+	MIF+	0.638	0.762	CHEK1HIGH
P7.Tumor_Scan1_[13704,55505]	CHK1+	MIF+	0.774	0.779	CHEK1HIGH
P7.Tumor_Scan1_[13704,55505]	CHK1+	MIF+	0.843	1.015	CHEK1HIGH
P7.Tumor_Scan1_[13704,55505]	CHK1+	MIF+	0.482	0.42	CHEK1LOW
P7.Tumor_Scan1_[13704,55505]	CHK1+	MIF+	0.318	0.634	CHEK1HIGH
P7.Tumor_Scan1_[13704,55505]	CHK1+	MIF+	0.505	0.517	CHEK1LOW
P7.Tumor_Scan1_[13704,55505]	CHK1+	MIF+	0.695	1.281	CHEK1HIGH
P7.Tumor_Scan1_[13704,55505]	CHK1+	MIF+	0.711	0.849	CHEK1HIGH
P7.Tumor_Scan1_[13704,55505]	CHK1+	MIF+	0.746	1.003	CHEK1HIGH
P7.Tumor_Scan1_[13704,55505]	CHK1+	MIF+	0.488	1.163	CHEK1HIGH
P7.Tumor_Scan1_[13704,55505]	CHK1+	MIF+	0.535	0.53	CHEK1LOW
P7.Tumor_Scan1_[13704,55505]	CHK1+	MIF+	0.595	0.792	CHEK1HIGH
P7.Tumor_Scan1_[13704,55505]	CHK1+	MIF+	0.636	0.669	CHEK1HIGH
P7.Tumor_Scan1_[13704,55505]	CHK1+	MIF+	0.416	0.458	CHEK1LOW
P7.Tumor_Scan1_[13704,55505]	CHK1+	MIF+	0.607	0.443	CHEK1LOW
P7.Tumor_Scan1_[13704,55505]	CHK1+	MIF+	0.818	0.837	CHEK1HIGH
P7.Tumor_Scan1_[13704,55505]	CHK1+	MIF+	0.542	0.788	CHEK1HIGH
P7.Tumor_Scan1_[13704,55505]	CHK1+	MIF+	0.748	0.728	CHEK1HIGH
P7.Tumor_Scan1_[13704,55505]	CHK1+	MIF+	0.729	0.985	CHEK1HIGH
P7.Tumor_Scan1_[13704,55505]	CHK1+	MIF+	0.679	0.785	CHEK1HIGH
P7.Tumor_Scan1_[13704,55505]	CHK1+	MIF+	0.547	0.771	CHEK1HIGH
P7.Tumor_Scan1_[13704,55505]	CHK1+	MIF+	0.475	0.691	CHEK1HIGH
P7.Tumor_Scan1_[13704,55505]	CHK1+	MIF+	0.658	0.841	CHEK1HIGH
P7.Tumor_Scan1_[13704,55505]	CHK1+	MIF+	0.732	1.105	CHEK1HIGH
P7.Tumor_Scan1_[13704,55505]	CHK1+	MIF+	0.693	1.179	CHEK1HIGH
P7.Tumor_Scan1_[13704,55505]	CHK1+	MIF+	0.445	0.527	CHEK1LOW
P7.Tumor_Scan1_[13704,55505]	CHK1+	MIF+	0.595	0.641	CHEK1HIGH
P7.Tumor_Scan1_[13704,55505]	CHK1+	MIF+	0.682	1.152	CHEK1HIGH
P7.Tumor_Scan1_[13704,55505]	CHK1+	MIF+	0.836	0.763	CHEK1HIGH
P7.Tumor_Scan1_[13704,55505]	CHK1+	MIF+	0.65	0.935	CHEK1HIGH
P7.Tumor_Scan1_[13704,55505]	CHK1+	MIF+	0.691	0.771	CHEK1HIGH
P7.Tumor_Scan1_[13704,55505]	CHK1+	MIF+	0.839	0.814	CHEK1HIGH
P7.Tumor_Scan1_[13704,55505]	CHK1+	MIF+	0.855	1.166	CHEK1HIGH
P7.Tumor_Scan1_[13704,55505]	CHK1+	MIF+	0.716	0.864	CHEK1HIGH
P7.Tumor_Scan1_[13704,55505]	CHK1+	MIF+	0.533	0.693	CHEK1HIGH
P7.Tumor_Scan1_[13704,55505]	CHK1+	MIF+	0.805	1.075	CHEK1HIGH
P7.Tumor_Scan1_[13704,55505]	CHK1+	MIF+	0.667	0.781	CHEK1HIGH
P7.Tumor_Scan1_[13704,55505]	CHK1+	MIF+	0.784	0.516	CHEK1LOW
P7.Tumor_Scan1_[13704,55505]	CHK1+	MIF+	0.703	1.057	CHEK1HIGH
P7.Tumor_Scan1_[13704,55505]	CHK1+	MIF+	0.646	0.945	CHEK1HIGH
P7.Tumor_Scan1_[13704,55505]	CHK1+	MIF+	0.486	0.418	CHEK1LOW
P7.Tumor_Scan1_[13704,55505]	CHK1+	MIF+	0.569	0.465	CHEK1LOW
P7.Tumor_Scan1_[13704,55505]	CHK1+	MIF+	0.507	0.427	CHEK1LOW
P7.Tumor_Scan1_[13704,55505]	CHK1+	MIF+	0.895	0.688	CHEK1HIGH
P7.Tumor_Scan1_[13704,55505]	CHK1+	MIF+	0.743	0.942	CHEK1HIGH
P7.Tumor_Scan1_[13704,55505]	CHK1+	MIF+	0.736	0.935	CHEK1HIGH
P7.Tumor_Scan1_[13704,55505]	CHK1+	MIF+	0.76	0.988	CHEK1HIGH
P7.Tumor_Scan1_[13704,55505]	CHK1+	MIF+	0.732	0.977	CHEK1HIGH
P7.Tumor_Scan1_[13704,55505]	CHK1+	MIF+	0.689	0.562	CHEK1LOW
P7.Tumor_Scan1_[13704,55505]	CHK1+	MIF+	0.82	1.097	CHEK1HIGH
P7.Tumor_Scan1_[13704,55505]	CHK1+	MIF+	0.593	0.608	CHEK1HIGH
P7.Tumor_Scan1_[13704,55505]	CHK1+	MIF+	0.826	1.155	CHEK1HIGH
P7.Tumor_Scan1_[13704,55505]	CHK1+	MIF+	0.681	0.889	CHEK1HIGH
P7.Tumor_Scan1_[13704,55505]	CHK1+	MIF+	0.711	0.651	CHEK1HIGH
P7.Tumor_Scan1_[13704,55505]	CHK1+	MIF+	0.561	0.657	CHEK1HIGH
P7.Tumor_Scan1_[13704,55505]	CHK1+	MIF+	0.727	0.553	CHEK1LOW
P7.Tumor_Scan1_[13704,55505]	CHK1+	MIF+	0.506	0.618	CHEK1HIGH
P7.Tumor_Scan1_[13704,55505]	CHK1+	MIF+	0.738	0.956	CHEK1HIGH
P7.Tumor_Scan1_[13704,55505]	CHK1+	MIF+	0.71	1.037	CHEK1HIGH
P7.Tumor_Scan1_[13704,55505]	CHK1+	MIF+	0.853	1.282	CHEK1HIGH
P7.Tumor_Scan1_[13704,55505]	CHK1+	MIF+	0.674	1.136	CHEK1HIGH
P7.Tumor_Scan1_[13704,55505]	CHK1+	MIF+	0.734	0.858	CHEK1HIGH
P7.Tumor_Scan1_[13704,55505]	CHK1+	MIF+	0.822	0.897	CHEK1HIGH
P7.Tumor_Scan1_[13704,55505]	CHK1+	MIF+	0.687	0.912	CHEK1HIGH
P7.Tumor_Scan1_[13704,55505]	CHK1+	MIF+	0.919	1.077	CHEK1HIGH
P7.Tumor_Scan1_[13704,55505]	CHK1+	MIF+	0.427	0.585	CHEK1HIGH
P7.Tumor_Scan1_[13704,55505]	CHK1+	MIF+	0.718	0.997	CHEK1HIGH
P7.Tumor_Scan1_[13704,55505]	CHK1+	MIF+	0.71	0.817	CHEK1HIGH
P7.Tumor_Scan1_[13704,55505]	CHK1+	MIF+	0.641	1.204	CHEK1HIGH
P7.Tumor_Scan1_[13704,55505]	CHK1+	MIF+	0.544	0.518	CHEK1LOW
P7.Tumor_Scan1_[13704,55505]	CHK1+	MIF+	0.733	0.669	CHEK1HIGH
P7.Tumor_Scan1_[13704,55505]	CHK1+	MIF+	0.572	0.534	CHEK1LOW
P7.Tumor_Scan1_[13704,55505]	CHK1+	MIF+	0.546	0.77	CHEK1HIGH
P7.Tumor_Scan1_[13704,55505]	CHK1+	MIF+	0.706	0.629	CHEK1HIGH
P7.Tumor_Scan1_[13704,55505]	CHK1+	MIF+	0.57	0.641	CHEK1HIGH
P7.Tumor_Scan1_[13704,55505]	CHK1+	MIF+	0.528	0.617	CHEK1HIGH
P7.Tumor_Scan1_[13704,55505]	CHK1+	MIF+	0.531	0.631	CHEK1HIGH
P7.Tumor_Scan1_[13704,55505]	CHK1+	MIF+	0.667	1.029	CHEK1HIGH
P7.Tumor_Scan1_[13704,55505]	CHK1+	MIF+	0.667	0.86	CHEK1HIGH
P7.Tumor_Scan1_[13704,55505]	CHK1+	MIF+	0.669	0.805	CHEK1HIGH
P7.Tumor_Scan1_[13704,55505]	CHK1+	MIF+	0.555	0.473	CHEK1LOW
P7.Tumor_Scan1_[13704,55505]	CHK1+	MIF+	0.787	0.885	CHEK1HIGH
P7.Tumor_Scan1_[13704,55505]	CHK1+	MIF+	0.593	0.768	CHEK1HIGH
P7.Tumor_Scan1_[13704,55505]	CHK1+	MIF+	0.559	0.48	CHEK1LOW
P7.Tumor_Scan1_[13704,55505]	CHK1+	MIF+	0.676	0.719	CHEK1HIGH
P7.Tumor_Scan1_[13704,55505]	CHK1+	MIF+	0.529	0.662	CHEK1HIGH
P7.Tumor_Scan1_[13704,55505]	CHK1+	MIF+	0.577	0.589	CHEK1HIGH
P7.Tumor_Scan1_[13704,55505]	CHK1+	MIF+	0.645	0.495	CHEK1LOW
P7.Tumor_Scan1_[13704,55505]	CHK1+	MIF+	0.726	0.759	CHEK1HIGH
P7.Tumor_Scan1_[13704,55505]	CHK1+	MIF+	0.927	1.013	CHEK1HIGH
P7.Tumor_Scan1_[13704,55505]	CHK1+	MIF+	0.622	0.525	CHEK1LOW
P7.Tumor_Scan1_[13704,55505]	CHK1+	MIF+	0.586	0.576	CHEK1HIGH
P7.Tumor_Scan1_[13704,55505]	CHK1+	MIF+	0.654	1.087	CHEK1HIGH
P7.Tumor_Scan1_[13704,55505]	CHK1+	MIF+	0.632	0.937	CHEK1HIGH
P7.Tumor_Scan1_[13704,55505]	CHK1+	MIF+	0.698	0.952	CHEK1HIGH
P7.Tumor_Scan1_[13704,55505]	CHK1+	MIF+	0.607	0.894	CHEK1HIGH
P7.Tumor_Scan1_[13704,55505]	CHK1+	MIF+	0.679	0.781	CHEK1HIGH
P7.Tumor_Scan1_[13704,55505]	CHK1+	MIF+	0.857	0.76	CHEK1HIGH
P7.Tumor_Scan1_[13704,55505]	CHK1+	MIF+	0.584	0.692	CHEK1HIGH
P7.Tumor_Scan1_[13704,55505]	CHK1+	MIF+	0.57	0.602	CHEK1HIGH
P7.Tumor_Scan1_[13704,55505]	CHK1+	MIF+	0.746	1.076	CHEK1HIGH
P7.Tumor_Scan1_[13704,55505]	CHK1+	MIF+	0.42	0.348	CHEK1LOW
P7.Tumor_Scan1_[13704,55505]	CHK1+	MIF+	0.421	0.655	CHEK1HIGH
P7.Tumor_Scan1_[13704,55505]	CHK1+	MIF+	0.317	0.257	CHEK1LOW
P7.Tumor_Scan1_[13704,55505]	CHK1+	MIF+	0.639	0.832	CHEK1HIGH
P7.Tumor_Scan1_[13704,55505]	CHK1+	MIF+	0.775	0.898	CHEK1HIGH
P7.Tumor_Scan1_[13704,55505]	CHK1+	MIF+	0.454	0.483	CHEK1LOW
P7.Tumor_Scan1_[13704,55505]	CHK1+	MIF+	0.645	1.129	CHEK1HIGH
P7.Tumor_Scan1_[13704,55505]	CHK1+	MIF+	0.682	0.578	CHEK1HIGH
P7.Tumor_Scan1_[13704,55505]	CHK1+	MIF+	0.504	0.428	CHEK1LOW
P7.Tumor_Scan1_[13704,55505]	CHK1+	MIF+	0.573	0.518	CHEK1LOW
P7.Tumor_Scan1_[13704,55505]	CHK1+	MIF+	0.549	0.858	CHEK1HIGH
P7.Tumor_Scan1_[13704,55505]	CHK1+	MIF+	0.689	0.895	CHEK1HIGH
P7.Tumor_Scan1_[13704,55505]	CHK1+	MIF+	0.765	1.089	CHEK1HIGH
P7.Tumor_Scan1_[13704,55505]	CHK1+	MIF+	0.485	0.673	CHEK1HIGH
P7.Tumor_Scan1_[13704,55505]	CHK1+	MIF+	0.493	0.414	CHEK1LOW
P7.Tumor_Scan1_[13704,55505]	CHK1+	MIF+	0.718	0.79	CHEK1HIGH
P7.Tumor_Scan1_[13704,55505]	CHK1+	MIF+	0.585	1.009	CHEK1HIGH
P7.Tumor_Scan1_[13704,55505]	CHK1+	MIF+	0.655	0.619	CHEK1HIGH
P7.Tumor_Scan1_[13704,55505]	O+	MIF+	0.413	0.369	CHEK1LOW
P7.Tumor_Scan1_[13704,55505]	CHK1+	MIF+	0.3	0.361	CHEK1LOW
P7.Tumor_Scan1_[13704,55505]	CHK1+	MIF+	0.501	0.569	CHEK1LOW
P7.Tumor_Scan1_[13704,55505]	CHK1+	MIF+	0.569	0.414	CHEK1LOW
P7.Tumor_Scan1_[13704,55505]	CHK1+	MIF+	0.674	0.595	CHEK1HIGH
P7.Tumor_Scan1_[13704,55505]	CHK1+	MIF+	0.837	1.152	CHEK1HIGH
P7.Tumor_Scan1_[13704,55505]	CHK1+	MIF+	0.59	0.788	CHEK1HIGH
P7.Tumor_Scan1_[13704,55505]	CHK1+	MIF+	0.906	0.777	CHEK1HIGH
P7.Tumor_Scan1_[13704,55505]	CHK1+	MIF+	0.594	0.854	CHEK1HIGH
P7.Tumor_Scan1_[13704,55505]	CHK1+	MIF+	0.691	1.032	CHEK1HIGH
P7.Tumor_Scan1_[13704,55505]	CHK1+	MIF+	0.794	0.885	CHEK1HIGH
P7.Tumor_Scan1_[13704,55505]	CHK1+	MIF+	0.627	1.14	CHEK1HIGH
P7.Tumor_Scan1_[13704,55505]	CHK1+	MIF+	0.648	0.676	CHEK1HIGH
P7.Tumor_Scan1_[13704,55505]	CHK1+	MIF+	0.668	0.654	CHEK1HIGH
P7.Tumor_Scan1_[13704,55505]	CHK1+	MIF+	0.619	0.838	CHEK1HIGH
P7.Tumor_Scan1_[13704,55505]	CHK1+	MIF+	0.641	0.591	CHEK1HIGH
P7.Tumor_Scan1_[13704,55505]	CHK1+	MIF+	0.526	0.643	CHEK1HIGH
P7.Tumor_Scan1_[13704,55505]	CHK1+	MIF+	0.535	0.701	CHEK1HIGH
P7.Tumor_Scan1_[13704,55505]	CHK1+	MIF+	0.633	0.684	CHEK1HIGH
P7.Tumor_Scan1_[13704,55505]	CHK1+	MIF+	0.492	0.71	CHEK1HIGH
P7.Tumor_Scan1_[13704,55505]	CHK1+	MIF+	0.649	0.722	CHEK1HIGH
P7.Tumor_Scan1_[13704,55505]	CHK1+	MIF+	0.528	0.489	CHEK1LOW
P7.Tumor_Scan1_[13704,55505]	CHK1+	MIF+	0.847	1.172	CHEK1HIGH
P7.Tumor_Scan1_[13704,55505]	CHK1+	MIF+	0.463	0.532	CHEK1LOW
P7.Tumor_Scan1_[13704,55505]	CHK1+	MIF+	0.608	0.823	CHEK1HIGH
P7.Tumor_Scan1_[13704,55505]	CHK1+	MIF+	0.717	0.934	CHEK1HIGH
P7.Tumor_Scan1_[13704,55505]	CHK1+	MIF+	0.713	0.686	CHEK1HIGH
P7.Tumor_Scan1_[13704,55505]	CHK1+	MIF+	0.787	1.043	CHEK1HIGH
P7.Tumor_Scan1_[13704,55505]	CHK1+	MIF+	0.622	0.485	CHEK1LOW
P7.Tumor_Scan1_[13704,55505]	CHK1+	MIF+	0.599	0.749	CHEK1HIGH
P7.Tumor_Scan1_[13704,55505]	CHK1+	MIF+	0.33	0.556	CHEK1LOW
P7.Tumor_Scan1_[13704,55505]	CHK1+	MIF+	0.508	0.983	CHEK1HIGH
P7.Tumor_Scan1_[13704,55505]	CHK1+	MIF+	0.707	0.879	CHEK1HIGH
P7.Tumor_Scan1_[13704,55505]	CHK1+	MIF+	0.674	0.855	CHEK1HIGH
P7.Tumor_Scan1_[13704,55505]	CHK1+	MIF+	0.638	0.545	CHEK1LOW
P7.Tumor_Scan1_[13704,55505]	CHK1+	MIF+	0.574	0.604	CHEK1HIGH
P7.Tumor_Scan1_[13704,55505]	CHK1+	MIF+	0.773	1.004	CHEK1HIGH
P7.Tumor_Scan1_[13704,55505]	CHK1+	MIF+	0.603	1.094	CHEK1HIGH
P7.Tumor_Scan1_[13704,55505]	CHK1+	MIF+	0.486	0.387	CHEK1LOW
P7.Tumor_Scan1_[13704,55505]	CHK1+	MIF+	0.76	0.87	CHEK1HIGH
P7.Tumor_Scan1_[13704,55505]	CHK1+	MIF+	0.493	0.484	CHEK1LOW
P7.Tumor_Scan1_[13704,55505]	CHK1+	MIF+	0.56	0.427	CHEK1LOW
P7.Tumor_Scan1_[13704,55505]	CHK1+	MIF+	0.765	1.051	CHEK1HIGH
P7.Tumor_Scan1_[13704,55505]	CHK1+	MIF+	0.501	0.606	CHEK1HIGH
P7.Tumor_Scan1_[13704,55505]	CHK1+	MIF+	0.597	0.541	CHEK1LOW
P7.Tumor_Scan1_[13704,55505]	CHK1+	MIF+	0.718	0.826	CHEK1HIGH
P7.Tumor_Scan1_[13704,55505]	CHK1+	MIF+	0.76	1.032	CHEK1HIGH
P7.Tumor_Scan1_[13704,55505]	CHK1+	MIF+	0.479	0.677	CHEK1HIGH
P7.Tumor_Scan1_[13704,55505]	CHK1+	MIF+	0.576	0.886	CHEK1HIGH
P7.Tumor_Scan1_[13704,55505]	CHK1+	MIF+	0.819	1.051	CHEK1HIGH
P7.Tumor_Scan1_[13704,55505]	CHK1+	MIF+	0.871	0.89	CHEK1HIGH
P7.Tumor_Scan1_[13704,55505]	CHK1+	MIF+	0.644	0.641	CHEK1HIGH
P7.Tumor_Scan1_[13704,55505]	CHK1+	MIF+	0.623	0.556	CHEK1LOW
P7.Tumor_Scan1_[13704,55505]	CHK1+	MIF+	0.717	1.038	CHEK1HIGH
P7.Tumor_Scan1_[13704,55505]	CHK1+	MIF+	0.577	0.79	CHEK1HIGH
P7.Tumor_Scan1_[13704,55505]	CHK1+	MIF+	0.869	1.103	CHEK1HIGH
P7.Tumor_Scan1_[13704,55505]	CHK1+	MIF+	0.848	1.159	CHEK1HIGH
P7.Tumor_Scan1_[13704,55505]	CHK1+	MIF+	0.766	1.085	CHEK1HIGH
P7.Tumor_Scan1_[13704,55505]	CHK1+	MIF+	0.462	0.594	CHEK1HIGH
P7.Tumor_Scan1_[13704,55505]	CHK1+	MIF+	0.733	0.985	CHEK1HIGH
P7.Tumor_Scan1_[13704,55505]	CHK1+	MIF+	0.721	0.475	CHEK1LOW
P7.Tumor_Scan1_[13704,55505]	CHK1+	MIF+	0.673	0.963	CHEK1HIGH
P7.Tumor_Scan1_[13704,55505]	CHK1+	MIF+	0.724	0.76	CHEK1HIGH
P7.Tumor_Scan1_[13704,55505]	CHK1+	MIF+	0.754	0.874	CHEK1HIGH
P7.Tumor_Scan1_[13704,55505]	CHK1+	MIF+	0.646	0.834	CHEK1HIGH
P7.Tumor_Scan1_[13704,55505]	CHK1+	MIF+	0.55	0.668	CHEK1HIGH
P7.Tumor_Scan1_[13704,55505]	CHK1+	MIF+	0.719	1.141	CHEK1HIGH
P7.Tumor_Scan1_[13704,55505]	CHK1+	MIF+	0.702	0.828	CHEK1HIGH
P7.Tumor_Scan1_[13704,55505]	CHK1+	MIF+	0.713	1.105	CHEK1HIGH
P7.Tumor_Scan1_[13704,55505]	CHK1+	MIF+	0.442	0.514	CHEK1LOW
P7.Tumor_Scan1_[13704,55505]	CHK1+	MIF+	0.639	0.826	CHEK1HIGH
P7.Tumor_Scan1_[13704,55505]	CHK1+	MIF+	0.387	0.631	CHEK1HIGH
P7.Tumor_Scan1_[13704,55505]	CHK1+	MIF+	0.795	1.105	CHEK1HIGH
P7.Tumor_Scan1_[13704,55505]	CHK1+	MIF+	0.736	0.891	CHEK1HIGH
P7.Tumor_Scan1_[13704,55505]	CHK1+	MIF+	0.677	0.712	CHEK1HIGH
P7.Tumor_Scan1_[13704,55505]	CHK1+	MIF+	0.763	0.949	CHEK1HIGH
P7.Tumor_Scan1_[13704,55505]	CHK1+	MIF+	0.754	0.996	CHEK1HIGH
P7.Tumor_Scan1_[13704,55505]	CHK1+	MIF+	0.602	0.678	CHEK1HIGH
P7.Tumor_Scan1_[13704,55505]	CHK1+	MIF+	0.742	0.712	CHEK1HIGH
P7.Tumor_Scan1_[13704,55505]	CHK1+	MIF+	0.557	0.518	CHEK1LOW
P7.Tumor_Scan1_[13704,55505]	CHK1+	MIF+	0.758	1.179	CHEK1HIGH
P7.Tumor_Scan1_[13704,55505]	CHK1+	MIF+	0.681	1.108	CHEK1HIGH
P7.Tumor_Scan1_[13704,55505]	CHK1+	MIF+	0.835	1.049	CHEK1HIGH
P7.Tumor_Scan1_[13704,55505]	CHK1+	MIF+	0.685	0.803	CHEK1HIGH
P7.Tumor_Scan1_[13704,55505]	CHK1+	MIF+	0.823	1.004	CHEK1HIGH
P7.Tumor_Scan1_[13704,55505]	CHK1+	MIF+	0.756	0.927	CHEK1HIGH
P7.Tumor_Scan1_[13704,55505]	CHK1+	MIF+	0.501	0.591	CHEK1HIGH
P7.Tumor_Scan1_[13704,55505]	CHK1+	MIF+	0.347	0.425	CHEK1LOW
P7.Tumor_Scan1_[13704,55505]	CHK1+	MIF+	0.93	1.042	CHEK1HIGH
P7.Tumor_Scan1_[13704,55505]	CHK1+	MIF+	0.693	1.013	CHEK1HIGH
P7.Tumor_Scan1_[13704,55505]	CHK1+	MIF+	0.569	0.638	CHEK1HIGH
P7.Tumor_Scan1_[13704,55505]	CHK1+	MIF+	0.618	1.005	CHEK1HIGH
P7.Tumor_Scan1_[13704,55505]	CHK1+	MIF+	0.29	0.491	CHEK1LOW
P7.Tumor_Scan1_[13704,55505]	CHK1+	MIF+	0.629	1.145	CHEK1HIGH
P7.Tumor_Scan1_[13704,55505]	CHK1+	MIF+	0.724	0.539	CHEK1LOW
P7.Tumor_Scan1_[13704,55505]	CHK1+	MIF+	0.739	1.083	CHEK1HIGH
P7.Tumor_Scan1_[13704,55505]	CHK1+	MIF+	0.762	0.749	CHEK1HIGH
P7.Tumor_Scan1_[13704,55505]	CHK1+	MIF+	0.503	0.456	CHEK1LOW
P7.Tumor_Scan1_[13704,55505]	CHK1+	MIF+	0.61	0.559	CHEK1LOW
P7.Tumor_Scan1_[13704,55505]	CHK1+	MIF+	0.631	0.631	CHEK1HIGH
P7.Tumor_Scan1_[13704,55505]	CHK1+	MIF+	0.516	0.466	CHEK1LOW
P7.Tumor_Scan1_[13704,55505]	CHK1+	MIF+	0.804	0.929	CHEK1HIGH
P7.Tumor_Scan1_[13704,55505]	CHK1+	MIF+	0.683	1.102	CHEK1HIGH
P7.Tumor_Scan1_[13704,55505]	CHK1+	MIF+	0.525	0.83	CHEK1HIGH
P7.Tumor_Scan1_[13704,55505]	CHK1+	MIF+	0.65	0.805	CHEK1HIGH
P7.Tumor_Scan1_[13704,55505]	CHK1+	MIF+	0.514	0.729	CHEK1HIGH
P7.Tumor_Scan1_[13704,55505]	CHK1+	MIF+	0.476	0.936	CHEK1HIGH
P7.Tumor_Scan1_[13704,55505]	CHK1+	MIF+	0.811	1.05	CHEK1HIGH
P7.Tumor_Scan1_[13704,55505]	CHK1+	MIF+	0.669	0.797	CHEK1HIGH
P7.Tumor_Scan1_[13704,55505]	CHK1+	MIF+	0.624	0.859	CHEK1HIGH
P7.Tumor_Scan1_[13704,55505]	CHK1+	MIF+	0.443	0.975	CHEK1HIGH
P7.Tumor_Scan1_[13704,55505]	CHK1+	MIF+	0.617	0.956	CHEK1HIGH
P7.Tumor_Scan1_[13704,55505]	CHK1+	MIF+	0.41	0.336	CHEK1LOW
P7.Tumor_Scan1_[13704,55505]	CHK1+	MIF+	0.725	0.421	CHEK1LOW
P7.Tumor_Scan1_[13704,55505]	CHK1+	MIF+	0.741	0.575	CHEK1HIGH
P7.Tumor_Scan1_[13704,55505]	CHK1+	MIF+	0.541	1.221	CHEK1HIGH
P7.Tumor_Scan1_[13704,55505]	CHK1+	MIF+	0.708	1.075	CHEK1HIGH
P7.Tumor_Scan1_[13704,55505]	CHK1+	MIF+	0.472	0.682	CHEK1HIGH
P7.Tumor_Scan1_[13704,55505]	CHK1+	MIF+	0.855	0.875	CHEK1HIGH
P7.Tumor_Scan1_[13704,55505]	CHK1+	MIF+	0.857	1.265	CHEK1HIGH
P7.Tumor_Scan1_[13704,55505]	CHK1+	MIF+	0.676	1.191	CHEK1HIGH
P7.Tumor_Scan1_[13704,55505]	CHK1+	MIF+	0.567	0.772	CHEK1HIGH
P7.Tumor_Scan1_[13704,55505]	CHK1+	MIF+	0.762	0.896	CHEK1HIGH
P7.Tumor_Scan1_[13704,56197]	CHK1+	MIF+	0.628	0.67	CHEK1HIGH
P7.Tumor_Scan1_[13704,56197]	CHK1+	MIF+	0.547	0.654	CHEK1HIGH
P7.Tumor_Scan1_[13704,56197]	CHK1+	MIF+	0.261	0.399	CHEK1LOW
P7.Tumor_Scan1_[13704,56197]	CHK1+	MIF+	0.521	0.708	CHEK1HIGH
P7.Tumor_Scan1_[13704,56197]	CHK1+	MIF+	0.695	0.642	CHEK1HIGH
P7.Tumor_Scan1_[13704,56197]	CHK1+	MIF+	0.429	0.858	CHEK1HIGH
P7.Tumor_Scan1_[13704,56197]	CHK1+	MIF+	0.56	0.807	CHEK1HIGH
P7.Tumor_Scan1_[13704,56197]	CHK1+	MIF+	0.35	0.78	CHEK1HIGH
P7.Tumor_Scan1_[13704,56197]	CHK1+	MIF+	0.57	0.555	CHEK1LOW
P7.Tumor_Scan1_[13704,56197]	CHK1+	MIF+	0.62	0.708	CHEK1HIGH
P7.Tumor_Scan1_[13704,56197]	CHK1+	MIF+	0.542	0.851	CHEK1HIGH
P7.Tumor_Scan1_[13704,56197]	CHK1+	MIF+	0.464	0.624	CHEK1HIGH
P7.Tumor_Scan1_[13704,56197]	CHK1+	MIF+	0.62	0.863	CHEK1HIGH
P7.Tumor_Scan1_[13704,56197]	CHK1+	MIF+	0.41	0.721	CHEK1HIGH
P7.Tumor_Scan1_[13704,56197]	CHK1+	MIF+	0.411	0.837	CHEK1HIGH
P7.Tumor_Scan1_[13704,56197]	CHK1+	MIF+	0.484	0.877	CHEK1HIGH
P7.Tumor_Scan1_[13704,56197]	CHK1+	MIF+	0.35	0.425	CHEK1LOW
P7.Tumor_Scan1_[13704,56197]	CHK1+	MIF+	0.241	0.619	CHEK1HIGH
P7.Tumor_Scan1_[13704,56197]	CHK1+	MIF+	0.47	0.715	CHEK1HIGH
P7.Tumor_Scan1_[13704,56197]	CHK1+	MIF+	0.853	0.761	CHEK1HIGH
P7.Tumor_Scan1_[13704,56197]	CHK1+	MIF+	0.751	0.658	CHEK1HIGH
P7.Tumor_Scan1_[13704,56197]	CHK1+	MIF+	0.539	0.836	CHEK1HIGH
P7.Tumor_Scan1_[13704,56197]	CHK1+	MIF+	0.537	0.428	CHEK1LOW
P7.Tumor_Scan1_[13704,56197]	CHK1+	MIF+	0.629	0.543	CHEK1LOW
P7.Tumor_Scan1_[13704,56197]	CHK1+	MIF+	0.754	0.912	CHEK1HIGH
P7.Tumor_Scan1_[13704,56197]	CHK1+	MIF+	0.559	0.609	CHEK1HIGH
P7.Tumor_Scan1_[13704,56197]	CHK1+	MIF+	0.811	1.238	CHEK1HIGH
P7.Tumor_Scan1_[13704,56197]	CHK1+	MIF+	0.683	0.472	CHEK1LOW
P7.Tumor_Scan1_[13704,56197]	CHK1+	MIF+	0.665	0.978	CHEK1HIGH
P7.Tumor_Scan1_[13704,56197]	CHK1+	MIF+	0.642	0.929	CHEK1HIGH
P7.Tumor_Scan1_[13704,56197]	CHK1+	MIF+	0.678	0.78	CHEK1HIGH
P7.Tumor_Scan1_[13704,56197]	CHK1+	MIF+	0.813	0.936	CHEK1HIGH
P7.Tumor_Scan1_[13704,56197]	CHK1+	MIF+	0.657	0.365	CHEK1LOW
P7.Tumor_Scan1_[13704,56197]	CHK1+	MIF+	0.631	0.671	CHEK1HIGH
P7.Tumor_Scan1_[13704,56197]	CHK1+	MIF+	0.553	0.492	CHEK1LOW
P7.Tumor_Scan1_[13704,56197]	CHK1+	MIF+	0.56	0.463	CHEK1LOW
P7.Tumor_Scan1_[13704,56197]	CHK1+	MIF+	0.549	0.714	CHEK1HIGH
P7.Tumor_Scan1_[13704,56197]	CHK1+	MIF+	0.585	0.696	CHEK1HIGH
P7.Tumor_Scan1_[13704,56197]	CHK1+	MIF+	0.331	0.527	CHEK1LOW
P7.Tumor_Scan1_[13704,56197]	CHK1+	MIF+	0.629	0.821	CHEK1HIGH
P7.Tumor_Scan1_[13704,56197]	CHK1+	MIF+	0.547	1.053	CHEK1HIGH
P7.Tumor_Scan1_[13704,56197]	CHK1+	MIF+	0.422	0.64	CHEK1HIGH
P7.Tumor_Scan1_[13704,56197]	CHK1+	MIF+	0.543	1.099	CHEK1HIGH
P7.Tumor_Scan1_[13704,56197]	CHK1+	MIF+	0.658	1.159	CHEK1HIGH
P7.Tumor_Scan1_[13704,56197]	CHK1+	MIF+	0.48	0.743	CHEK1HIGH
P7.Tumor_Scan1_[13704,56197]	CHK1+	MIF+	0.622	0.821	CHEK1HIGH
P7.Tumor_Scan1_[13704,56197]	CHK1+	MIF+	0.782	0.687	CHEK1HIGH
P7.Tumor_Scan1_[13704,56197]	CHK1+	MIF+	0.879	1.081	CHEK1HIGH
P7.Tumor_Scan1_[13704,56197]	CHK1+	MIF+	0.627	0.54	CHEK1LOW
P7.Tumor_Scan1_[13704,56197]	CHK1+	MIF+	0.648	0.563	CHEK1LOW
P7.Tumor_Scan1_[13704,56197]	CHK1+	MIF+	0.664	0.701	CHEK1HIGH
P7.Tumor_Scan1_[13704,56197]	CHK1+	MIF+	0.65	0.743	CHEK1HIGH
P7.Tumor_Scan1_[13704,56197]	CHK1+	MIF+	0.683	0.891	CHEK1HIGH
P7.Tumor_Scan1_[13704,56197]	CHK1+	MIF+	0.757	1.064	CHEK1HIGH
P7.Tumor_Scan1_[13704,56197]	CHK1+	MIF+	0.756	0.762	CHEK1HIGH
P7.Tumor_Scan1_[13704,56197]	CHK1+	MIF+	0.764	0.963	CHEK1HIGH
P7.Tumor_Scan1_[13704,56197]	CHK1+	MIF+	0.958	0.767	CHEK1HIGH
P7.Tumor_Scan1_[13704,56197]	CHK1+	MIF+	0.81	0.764	CHEK1HIGH
P7.Tumor_Scan1_[13704,56197]	CHK1+	MIF+	0.501	0.854	CHEK1HIGH
P7.Tumor_Scan1_[13704,56197]	CHK1+	MIF+	0.635	0.725	CHEK1HIGH
P7.Tumor_Scan1_[13704,56197]	CHK1+	MIF+	0.411	0.884	CHEK1HIGH
P7.Tumor_Scan1_[13704,56197]	CHK1+	MIF+	0.814	1.082	CHEK1HIGH
P7.Tumor_Scan1_[13704,56197]	CHK1+	MIF+	0.576	0.595	CHEK1HIGH
P7.Tumor_Scan1_[13704,56197]	CHK1+	MIF+	0.466	0.548	CHEK1LOW
P7.Tumor_Scan1_[13704,56197]	CHK1+	MIF+	0.744	0.903	CHEK1HIGH
P7.Tumor_Scan1_[13704,56197]	CHK1+	MIF+	0.121	0.104	CHEK1LOW
P7.Tumor_Scan1_[13704,56197]	CHK1+	MIF+	0.364	0.453	CHEK1LOW
P7.Tumor_Scan1_[13704,56197]	CHK1+	MIF+	0.557	0.63	CHEK1HIGH
P7.Tumor_Scan1_[13704,56197]	CHK1+	MIF+	0.741	0.938	CHEK1HIGH
P7.Tumor_Scan1_[13704,56197]	CHK1+	MIF+	0.684	0.89	CHEK1HIGH
P7.Tumor_Scan1_[13704,56197]	CHK1+	MIF+	0.519	0.597	CHEK1HIGH
P7.Tumor_Scan1_[13704,56197]	CHK1+	MIF+	0.614	0.522	CHEK1LOW
P7.Tumor_Scan1_[13704,56197]	CHK1+	MIF+	0.632	0.699	CHEK1HIGH
P7.Tumor_Scan1_[13704,56197]	CHK1+	MIF+	0.62	0.709	CHEK1HIGH
P7.Tumor_Scan1_[13704,56197]	CHK1+	MIF+	0.992	0.778	CHEK1HIGH
P7.Tumor_Scan1_[13704,56197]	CHK1+	MIF+	0.551	0.875	CHEK1HIGH
P7.Tumor_Scan1_[13704,56197]	CHK1+	MIF+	0.458	0.794	CHEK1HIGH
P7.Tumor_Scan1_[13704,56197]	CHK1+	MIF+	0.646	0.539	CHEK1LOW
P7.Tumor_Scan1_[13704,56197]	CHK1+	MIF+	0.751	0.725	CHEK1HIGH
P7.Tumor_Scan1_[13704,56197]	CHK1+	MIF+	0.539	0.718	CHEK1HIGH
P7.Tumor_Scan1_[13704,56197]	CHK1+	MIF+	0.533	0.388	CHEK1LOW
P7.Tumor_Scan1_[13704,56197]	CHK1+	MIF+	0.752	0.97	CHEK1HIGH
P7.Tumor_Scan1_[13704,56197]	CHK1+	MIF+	0.652	0.883	CHEK1HIGH
P7.Tumor_Scan1_[13704,56197]	CHK1+	MIF+	0.619	0.914	CHEK1HIGH
P7.Tumor_Scan1_[13704,56197]	CHK1+	MIF+	0.659	0.612	CHEK1HIGH
P7.Tumor_Scan1_[13704,56197]	CHK1+	MIF+	0.642	0.509	CHEK1LOW
P7.Tumor_Scan1_[13704,56197]	CHK1+	MIF+	0.438	0.913	CHEK1HIGH
P7.Tumor_Scan1_[13704,56197]	CHK1+	MIF+	0.355	0.442	CHEK1LOW
P7.Tumor_Scan1_[13704,56197]	CHK1+	MIF+	0.514	0.993	CHEK1HIGH
P7.Tumor_Scan1_[13704,56197]	CHK1+	MIF+	0.551	0.594	CHEK1HIGH
P7.Tumor_Scan1_[13704,56197]	CHK1+	MIF+	0.479	0.426	CHEK1LOW
P7.Tumor_Scan1_[13704,56197]	CHK1+	MIF+	0.277	0.556	CHEK1LOW
P7.Tumor_Scan1_[13704,56197]	CHK1+	MIF+	0.678	0.669	CHEK1HIGH
P7.Tumor_Scan1_[13704,56197]	CHK1+	MIF+	0.662	0.681	CHEK1HIGH
P7.Tumor_Scan1_[13704,56197]	CHK1+	MIF+	0.487	0.584	CHEK1HIGH
P7.Tumor_Scan1_[13704,56197]	CHK1+	MIF+	0.732	0.87	CHEK1HIGH
P7.Tumor_Scan1_[13704,56197]	CHK1+	MIF+	0.511	0.585	CHEK1HIGH
P7.Tumor_Scan1_[13704,56197]	CHK1+	MIF+	0.507	0.626	CHEK1HIGH
P7.Tumor_Scan1_[13704,56197]	CHK1+	MIF+	0.77	0.789	CHEK1HIGH
P7.Tumor_Scan1_[13704,56197]	CHK1+	MIF+	0.666	0.636	CHEK1HIGH
P7.Tumor_Scan1_[13704,56197]	CHK1+	MIF+	0.516	1.08	CHEK1HIGH
P7.Tumor_Scan1_[13704,56197]	CHK1+	MIF+	0.63	0.936	CHEK1HIGH
P7.Tumor_Scan1_[13704,56197]	CHK1+	MIF+	0.521	0.516	CHEK1LOW
P7.Tumor_Scan1_[13704,56197]	CHK1+	MIF+	0.72	0.646	CHEK1HIGH
P7.Tumor_Scan1_[13704,56197]	CHK1+	MIF+	0.601	0.758	CHEK1HIGH
P7.Tumor_Scan1_[13704,56197]	CHK1+	MIF+	0.466	0.745	CHEK1HIGH
P7.Tumor_Scan1_[13704,56197]	CHK1+	MIF+	0.61	0.692	CHEK1HIGH
P7.Tumor_Scan1_[13704,56197]	CHK1+	MIF+	0.487	0.59	CHEK1HIGH
P7.Tumor_Scan1_[13704,56197]	CHK1+	MIF+	0.299	0.298	CHEK1LOW
P7.Tumor_Scan1_[13704,56197]	CHK1+	MIF+	0.387	0.624	CHEK1HIGH
P7.Tumor_Scan1_[13704,56197]	CHK1+	MIF+	0.626	0.757	CHEK1HIGH
P7.Tumor_Scan1_[13704,56197]	CHK1+	MIF+	0.602	0.641	CHEK1HIGH
P7.Tumor_Scan1_[13704,56197]	CHK1+	MIF+	0.516	0.712	CHEK1HIGH
P7.Tumor_Scan1_[13704,56197]	CHK1+	MIF+	0.682	0.663	CHEK1HIGH
P7.Tumor_Scan1_[13704,56197]	CHK1+	MIF+	0.533	0.695	CHEK1HIGH
P7.Tumor_Scan1_[13704,56197]	CHK1+	MIF+	0.696	0.868	CHEK1HIGH
P7.Tumor_Scan1_[13704,56197]	CHK1+	MIF+	0.308	0.393	CHEK1LOW
P7.Tumor_Scan1_[13704,56197]	CHK1+	MIF+	0.722	1.142	CHEK1HIGH
P7.Tumor_Scan1_[13704,56197]	CHK1+	MIF+	0.652	0.61	CHEK1HIGH
P7.Tumor_Scan1_[13704,56197]	CHK1+	MIF+	0.75	0.925	CHEK1HIGH
P7.Tumor_Scan1_[13704,56197]	CHK1+	MIF+	0.642	0.839	CHEK1HIGH
P7.Tumor_Scan1_[13704,56197]	CHK1+	MIF+	0.63	0.755	CHEK1HIGH
P7.Tumor_Scan1_[13704,56197]	CHK1+	MIF+	0.614	0.605	CHEK1HIGH
P7.Tumor_Scan1_[13704,56197]	CHK1+	MIF+	0.611	0.96	CHEK1HIGH
P7.Tumor_Scan1_[13704,56197]	CHK1+	MIF+	0.526	0.521	CHEK1LOW
P7.Tumor_Scan1_[13704,56197]	CHK1+	MIF+	0.578	0.896	CHEK1HIGH
P7.Tumor_Scan1_[13704,56197]	CHK1+	MIF+	0.526	0.615	CHEK1HIGH
P7.Tumor_Scan1_[13704,56197]	CHK1+	MIF+	0.611	0.679	CHEK1HIGH
P7.Tumor_Scan1_[13704,56197]	CHK1+	MIF+	0.666	0.913	CHEK1HIGH
P7.Tumor_Scan1_[13704,56197]	CHK1+	MIF+	0.65	0.941	CHEK1HIGH
P7.Tumor_Scan1_[13704,56197]	CHK1+	MIF+	0.251	0.411	CHEK1LOW
P7.Tumor_Scan1_[13704,56197]	CHK1+	MIF+	0.492	0.833	CHEK1HIGH
P7.Tumor_Scan1_[13704,56197]	CHK1+	MIF+	0.8	0.995	CHEK1HIGH
P7.Tumor_Scan1_[13704,56197]	CHK1+	MIF+	0.627	0.629	CHEK1HIGH
P7.Tumor_Scan1_[13704,56197]	CHK1+	MIF+	0.515	0.74	CHEK1HIGH
P7.Tumor_Scan1_[13704,56197]	CHK1+	MIF+	0.427	0.54	CHEK1LOW
P7.Tumor_Scan1_[13704,56197]	CHK1+	MIF+	0.669	0.788	CHEK1HIGH
P7.Tumor_Scan1_[13704,56197]	CHK1+	MIF+	0.466	0.575	CHEK1HIGH
P7.Tumor_Scan1_[13704,56197]	CHK1+	MIF+	0.652	0.862	CHEK1HIGH
P7.Tumor_Scan1_[13704,56197]	CHK1+	MIF+	0.665	0.855	CHEK1HIGH
P7.Tumor_Scan1_[13704,56197]	CHK1+	MIF+	0.669	0.699	CHEK1HIGH
P7.Tumor_Scan1_[13704,56197]	CHK1+	MIF+	0.335	0.491	CHEK1LOW
P7.Tumor_Scan1_[13704,56197]	CHK1+	MIF+	0.478	0.451	CHEK1LOW
P7.Tumor_Scan1_[13704,56197]	CHK1+	MIF+	0.555	0.419	CHEK1LOW
P7.Tumor_Scan1_[13704,56197]	CHK1+	MIF+	0.684	0.78	CHEK1HIGH
P7.Tumor_Scan1_[13704,56197]	CHK1+	MIF+	0.761	0.566	CHEK1LOW
P7.Tumor_Scan1_[13704,56197]	CHK1+	MIF+	0.601	0.652	CHEK1HIGH
P7.Tumor_Scan1_[13704,56197]	CHK1+	MIF+	0.558	0.927	CHEK1HIGH
P7.Tumor_Scan1_[13704,56197]	CHK1+	MIF+	0.701	0.674	CHEK1HIGH
P7.Tumor_Scan1_[13704,56197]	CHK1+	MIF+	0.675	0.779	CHEK1HIGH
P7.Tumor_Scan1_[13704,56197]	CHK1+	MIF+	0.516	0.733	CHEK1HIGH
P7.Tumor_Scan1_[13704,56197]	CHK1+	MIF+	0.779	0.857	CHEK1HIGH
P7.Tumor_Scan1_[13704,56197]	CHK1+	MIF+	0.65	0.785	CHEK1HIGH
P7.Tumor_Scan1_[13704,56197]	CHK1+	MIF+	0.293	0.428	CHEK1LOW
P7.Tumor_Scan1_[13704,56197]	CHK1+	MIF+	0.303	0.515	CHEK1LOW
P7.Tumor_Scan1_[13704,56197]	CHK1+	MIF+	0.714	0.78	CHEK1HIGH
P7.Tumor_Scan1_[13704,56197]	CHK1+	MIF+	0.594	0.529	CHEK1LOW
P7.Tumor_Scan1_[13704,56197]	CHK1+	MIF+	0.433	0.658	CHEK1HIGH
P7.Tumor_Scan1_[13704,56197]	CHK1+	MIF+	0.722	0.969	CHEK1HIGH
P7.Tumor_Scan1_[13704,56197]	CHK1+	MIF+	0.531	0.689	CHEK1HIGH
P7.Tumor_Scan1_[13704,56197]	CHK1+	MIF+	0.556	0.542	CHEK1LOW
P7.Tumor_Scan1_[13704,56197]	CHK1+	MIF+	0.457	0.613	CHEK1HIGH
P7.Tumor_Scan1_[13704,56197]	CHK1+	MIF+	0.758	0.87	CHEK1HIGH
P7.Tumor_Scan1_[13704,56197]	CHK1+	MIF+	0.606	0.766	CHEK1HIGH
P7.Tumor_Scan1_[13704,56197]	CHK1+	MIF+	0.558	0.702	CHEK1HIGH
P7.Tumor_Scan1_[13704,56197]	CHK1+	MIF+	0.66	0.809	CHEK1HIGH
P7.Tumor_Scan1_[13704,56197]	CHK1+	MIF+	0.658	0.73	CHEK1HIGH
P7.Tumor_Scan1_[13704,56197]	CHK1+	MIF+	0.481	0.822	CHEK1HIGH
P7.Tumor_Scan1_[13704,56197]	CHK1+	MIF+	0.683	0.856	CHEK1HIGH
P7.Tumor_Scan1_[13704,56197]	CHK1+	MIF+	0.641	0.752	CHEK1HIGH
P7.Tumor_Scan1_[13704,56197]	CHK1+	MIF+	0.726	0.754	CHEK1HIGH
P7.Tumor_Scan1_[13704,56197]	CHK1+	MIF+	0.562	0.553	CHEK1LOW
P7.Tumor_Scan1_[13704,56197]	CHK1+	MIF+	0.564	0.817	CHEK1HIGH
P7.Tumor_Scan1_[13704,56197]	CHK1+	MIF+	0.552	0.807	CHEK1HIGH
P7.Tumor_Scan1_[13704,56197]	CHK1+	MIF+	0.693	0.947	CHEK1HIGH
P7.Tumor_Scan1_[13704,56197]	CHK1+	MIF+	0.447	0.485	CHEK1LOW
P7.Tumor_Scan1_[13704,56197]	CHK1+	MIF+	0.539	0.682	CHEK1HIGH
P7.Tumor_Scan1_[13704,56197]	CHK1+	MIF+	0.413	0.435	CHEK1LOW
P7.Tumor_Scan1_[13704,56197]	CHK1+	MIF+	0.677	1.038	CHEK1HIGH
P7.Tumor_Scan1_[13704,56197]	CHK1+	MIF+	0.687	1.152	CHEK1HIGH
P7.Tumor_Scan1_[13704,56197]	CHK1+	MIF+	0.812	0.829	CHEK1HIGH
P7.Tumor_Scan1_[13704,56197]	CHK1+	MIF+	0.662	0.685	CHEK1HIGH
P7.Tumor_Scan1_[13704,56197]	CHK1+	MIF+	0.62	0.982	CHEK1HIGH
P7.Tumor_Scan1_[13704,56197]	CHK1+	MIF+	0.597	0.708	CHEK1HIGH
P7.Tumor_Scan1_[13704,56197]	CHK1+	MIF+	0.644	0.771	CHEK1HIGH
P7.Tumor_Scan1_[13704,56197]	CHK1+	MIF+	0.642	0.877	CHEK1HIGH
P7.Tumor_Scan1_[13704,56197]	CHK1+	MIF+	0.69	0.792	CHEK1HIGH
P7.Tumor_Scan1_[13704,56197]	CHK1+	MIF+	0.584	0.775	CHEK1HIGH
P7.Tumor_Scan1_[13704,56197]	CHK1+	MIF+	0.64	1.048	CHEK1HIGH
P7.Tumor_Scan1_[13704,56197]	CHK1+	MIF+	0.477	0.41	CHEK1LOW
P7.Tumor_Scan1_[13704,56197]	CHK1+	MIF+	0.543	0.565	CHEK1LOW
P7.Tumor_Scan1_[13704,56197]	CHK1+	MIF+	0.475	0.542	CHEK1LOW
P7.Tumor_Scan1_[13704,56197]	CHK1+	MIF+	0.704	0.786	CHEK1HIGH
P7.Tumor_Scan1_[13704,56197]	CHK1+	MIF+	0.644	0.78	CHEK1HIGH
P7.Tumor_Scan1_[13704,56197]	CHK1+	MIF+	0.578	0.75	CHEK1HIGH
P7.Tumor_Scan1_[13704,56197]	CHK1+	MIF+	0.782	1.083	CHEK1HIGH
P7.Tumor_Scan1_[13704,56197]	CHK1+	MIF+	0.731	0.955	CHEK1HIGH
P7.Tumor_Scan1_[13704,56197]	CHK1+	MIF+	0.654	0.877	CHEK1HIGH
P7.Tumor_Scan1_[13704,56197]	CHK1+	MIF+	0.527	0.551	CHEK1LOW
P7.Tumor_Scan1_[13704,56197]	CHK1+	MIF+	0.614	0.664	CHEK1HIGH
P7.Tumor_Scan1_[13704,56197]	CHK1+	MIF+	0.494	0.549	CHEK1LOW
P7.Tumor_Scan1_[13704,56197]	CHK1+	MIF+	0.616	1.043	CHEK1HIGH
P7.Tumor_Scan1_[13704,56197]	CHK1+	MIF+	0.677	0.843	CHEK1HIGH
P7.Tumor_Scan1_[13704,56197]	CHK1+	MIF+	0.736	0.875	CHEK1HIGH
P7.Tumor_Scan1_[13704,56197]	CHK1+	MIF+	0.735	0.91	CHEK1HIGH
P7.Tumor_Scan1_[13704,56197]	CHK1+	MIF+	0.75	0.811	CHEK1HIGH
P7.Tumor_Scan1_[13704,56197]	CHK1+	MIF+	0.559	0.64	CHEK1HIGH
P7.Tumor_Scan1_[13704,56197]	CHK1+	MIF+	0.791	1.004	CHEK1HIGH
P7.Tumor_Scan1_[13704,56197]	CHK1+	MIF+	0.62	0.725	CHEK1HIGH
P7.Tumor_Scan1_[13704,56197]	CHK1+	MIF+	0.594	0.509	CHEK1LOW
P7.Tumor_Scan1_[13704,56197]	CHK1+	MIF+	0.714	0.687	CHEK1HIGH
P7.Tumor_Scan1_[13704,56197]	CHK1+	MIF+	0.506	0.968	CHEK1HIGH
P7.Tumor_Scan1_[13704,56197]	CHK1+	MIF+	0.677	0.896	CHEK1HIGH
P7.Tumor_Scan1_[13704,56197]	CHK1+	MIF+	0.742	0.796	CHEK1HIGH
P7.Tumor_Scan1_[13704,56197]	CHK1+	MIF+	0.686	1.069	CHEK1HIGH
P7.Tumor_Scan1_[13704,56197]	CHK1+	MIF+	0.513	0.94	CHEK1HIGH
P7.Tumor_Scan1_[13704,56197]	CHK1+	MIF+	0.462	0.554	CHEK1LOW
P7.Tumor_Scan1_[13704,56197]	CHK1+	MIF+	0.725	0.8	CHEK1HIGH
P7.Tumor_Scan1_[13704,56197]	CHK1+	MIF+	0.63	0.953	CHEK1HIGH
P7.Tumor_Scan1_[13704,56197]	CHK1+	MIF+	0.736	1.013	CHEK1HIGH
P7.Tumor_Scan1_[13704,56197]	CHK1+	MIF+	0.729	0.867	CHEK1HIGH
P7.Tumor_Scan1_[13704,56197]	CHK1+	MIF+	0.331	0.592	CHEK1HIGH
P7.Tumor_Scan1_[13704,56197]	CHK1+	MIF+	0.387	0.678	CHEK1HIGH
P7.Tumor_Scan1_[13704,56197]	CHK1+	MIF+	0.702	1.215	CHEK1HIGH
P7.Tumor_Scan1_[13704,56197]	CHK1+	MIF+	0.537	0.675	CHEK1HIGH
P7.Tumor_Scan1_[13704,56197]	CHK1+	MIF+	0.579	0.708	CHEK1HIGH
P7.Tumor_Scan1_[13704,56197]	CHK1+	MIF+	0.619	0.816	CHEK1HIGH
P7.Tumor_Scan1_[13704,56197]	CHK1+	MIF+	0.738	1.143	CHEK1HIGH
P7.Tumor_Scan1_[13704,56197]	CHK1+	MIF+	0.636	0.804	CHEK1HIGH
P7.Tumor_Scan1_[13704,56197]	CHK1+	MIF+	0.695	0.55	CHEK1LOW
P7.Tumor_Scan1_[13704,56197]	CHK1+	MIF+	0.581	0.685	CHEK1HIGH
P7.Tumor_Scan1_[13704,56197]	CHK1+	MIF+	0.583	0.76	CHEK1HIGH
P7.Tumor_Scan1_[13704,56197]	CHK1+	MIF+	0.644	0.666	CHEK1HIGH
P7.Tumor_Scan1_[13704,56197]	CHK1+	MIF+	0.575	0.512	CHEK1LOW
P7.Tumor_Scan1_[13704,56197]	CHK1+	MIF+	0.668	0.836	CHEK1HIGH
P7.Tumor_Scan1_[13704,56197]	CHK1+	MIF+	0.717	0.732	CHEK1HIGH
P7.Tumor_Scan1_[13704,56197]	CHK1+	MIF+	0.677	0.708	CHEK1HIGH
P7.Tumor_Scan1_[13704,56197]	CHK1+	MIF+	0.605	0.865	CHEK1HIGH
P7.Tumor_Scan1_[13704,56197]	CHK1+	MIF+	0.692	0.664	CHEK1HIGH
P7.Tumor_Scan1_[13704,56197]	CHK1+	MIF+	0.316	0.488	CHEK1LOW
P7.Tumor_Scan1_[13704,56197]	CHK1+	MIF+	0.692	0.762	CHEK1HIGH
P7.Tumor_Scan1_[13704,56197]	CHK1+	MIF+	0.669	0.719	CHEK1HIGH
P7.Tumor_Scan1_[13704,56197]	CHK1+	MIF+	0.646	0.933	CHEK1HIGH
P7.Tumor_Scan1_[13704,56197]	CHK1+	MIF+	0.61	0.759	CHEK1HIGH
P7.Tumor_Scan1_[13704,56197]	CHK1+	MIF+	0.625	0.811	CHEK1HIGH
P7.Tumor_Scan1_[13704,56197]	CHK1+	MIF+	0.642	0.604	CHEK1HIGH
P7.Tumor_Scan1_[13704,56197]	CHK1+	MIF+	0.601	0.583	CHEK1HIGH
P7.Tumor_Scan1_[13704,56197]	CHK1+	MIF+	0.637	0.72	CHEK1HIGH
P7.Tumor_Scan1_[13704,56197]	CHK1+	MIF+	0.516	0.483	CHEK1LOW
P7.Tumor_Scan1_[13704,56197]	CHK1+	MIF+	0.69	0.863	CHEK1HIGH
P7.Tumor_Scan1_[13704,56197]	CHK1+	MIF+	0.575	0.589	CHEK1HIGH
P7.Tumor_Scan1_[13704,56197]	CHK1+	MIF+	0.593	0.561	CHEK1LOW
P7.Tumor_Scan1_[13704,56197]	CHK1+	MIF+	0.605	0.845	CHEK1HIGH
P7.Tumor_Scan1_[13704,56197]	CHK1+	MIF+	0.453	0.629	CHEK1HIGH
P7.Tumor_Scan1_[13704,56197]	CHK1+	MIF+	0.612	0.557	CHEK1LOW
P7.Tumor_Scan1_[13704,56197]	CHK1+	MIF+	0.676	0.649	CHEK1HIGH
P7.Tumor_Scan1_[13704,56197]	CHK1+	MIF+	0.637	0.839	CHEK1HIGH
P7.Tumor_Scan1_[13704,56197]	CHK1+	MIF+	0.497	0.727	CHEK1HIGH
P7.Tumor_Scan1_[13704,56197]	CHK1+	MIF+	0.575	0.587	CHEK1HIGH
P7.Tumor_Scan1_[13704,56197]	CHK1+	MIF+	0.528	0.53	CHEK1LOW
P7.Tumor_Scan1_[13704,56197]	CHK1+	MIF+	0.78	0.752	CHEK1HIGH
P7.Tumor_Scan1_[13704,56197]	CHK1+	MIF+	0.697	0.87	CHEK1HIGH
P7.Tumor_Scan1_[13704,56197]	CHK1+	MIF+	0.625	0.672	CHEK1HIGH
P7.Tumor_Scan1_[13704,56197]	CHK1+	MIF+	0.365	0.597	CHEK1HIGH
P7.Tumor_Scan1_[13704,56197]	CHK1+	MIF+	0.572	0.66	CHEK1HIGH
P7.Tumor_Scan1_[13704,56197]	CHK1+	MIF+	0.669	0.568	CHEK1LOW
P7.Tumor_Scan1_[13704,56197]	CHK1+	MIF+	0.564	0.675	CHEK1HIGH
P7.Tumor_Scan1_[13704,56197]	CHK1+	MIF+	0.639	0.765	CHEK1HIGH
P7.Tumor_Scan1_[13704,56197]	CHK1+	MIF+	0.648	0.764	CHEK1HIGH
P7.Tumor_Scan1_[13704,56197]	CHK1+	MIF+	0.604	1.202	CHEK1HIGH
P7.Tumor_Scan1_[13704,56197]	CHK1+	MIF+	0.548	1.085	CHEK1HIGH
P7.Tumor_Scan1_[13704,56197]	CHK1+	MIF+	0.448	0.589	CHEK1HIGH
P7.Tumor_Scan1_[13704,56197]	CHK1+	MIF+	0.487	0.48	CHEK1LOW
P7.Tumor_Scan1_[13704,56197]	CHK1+	MIF+	0.64	0.845	CHEK1HIGH
P7.Tumor_Scan1_[13704,56197]	CHK1+	MIF+	0.726	0.904	CHEK1HIGH
P7.Tumor_Scan1_[13704,56197]	CHK1+	MIF+	0.65	0.876	CHEK1HIGH
P7.Tumor_Scan1_[13704,56197]	CHK1+	MIF+	0.519	0.854	CHEK1HIGH
P7.Tumor_Scan1_[13704,56197]	CHK1+	MIF+	0.385	0.634	CHEK1HIGH
P7.Tumor_Scan1_[13704,56197]	CHK1+	MIF+	0.557	0.676	CHEK1HIGH
P7.Tumor_Scan1_[13704,56197]	CHK1+	MIF+	0.747	0.641	CHEK1HIGH
P7.Tumor_Scan1_[13704,56197]	CHK1+	MIF+	0.474	0.646	CHEK1HIGH
P7.Tumor_Scan1_[13704,56197]	CHK1+	MIF+	0.505	0.616	CHEK1HIGH
P7.Tumor_Scan1_[13704,56197]	CHK1+	MIF+	0.521	0.581	CHEK1HIGH
P7.Tumor_Scan1_[13704,56197]	CHK1+	MIF+	0.638	0.867	CHEK1HIGH
P7.Tumor_Scan1_[13704,56197]	CHK1+	MIF+	0.356	0.468	CHEK1LOW
P7.Tumor_Scan1_[13704,56197]	CHK1+	MIF+	0.761	1.069	CHEK1HIGH
P7.Tumor_Scan1_[13704,56197]	CHK1+	MIF+	0.709	0.776	CHEK1HIGH
P7.Tumor_Scan1_[13704,56197]	CHK1+	MIF+	0.673	0.987	CHEK1HIGH
P7.Tumor_Scan1_[13704,56197]	CHK1+	MIF+	0.521	0.704	CHEK1HIGH
P7.Tumor_Scan1_[13704,56197]	CHK1+	MIF+	0.743	0.864	CHEK1HIGH
P7.Tumor_Scan1_[13704,56197]	CHK1+	MIF+	0.421	0.638	CHEK1HIGH
P7.Tumor_Scan1_[13704,56197]	CHK1+	MIF+	0.821	1.007	CHEK1HIGH
P7.Tumor_Scan1_[13704,56197]	CHK1+	MIF+	0.751	0.874	CHEK1HIGH
P7.Tumor_Scan1_[13704,56197]	CHK1+	MIF+	0.553	1.052	CHEK1HIGH
P7.Tumor_Scan1_[13704,56197]	CHK1+	MIF+	0.753	1.074	CHEK1HIGH
P7.Tumor_Scan1_[13704,56197]	CHK1+	MIF+	0.538	0.683	CHEK1HIGH
P7.Tumor_Scan1_[13704,56197]	CHK1+	MIF+	0.687	0.674	CHEK1HIGH
P7.Tumor_Scan1_[13704,56197]	CHK1+	MIF+	0.536	0.573	CHEK1HIGH
P7.Tumor_Scan1_[13704,56197]	CHK1+	MIF+	0.683	0.775	CHEK1HIGH
P7.Tumor_Scan1_[13704,56197]	CHK1+	MIF+	0.663	0.868	CHEK1HIGH
P7.Tumor_Scan1_[13704,56197]	CHK1+	MIF+	0.592	0.714	CHEK1HIGH
P7.Tumor_Scan1_[13704,56197]	CHK1+	MIF+	0.666	0.68	CHEK1HIGH
P7.Tumor_Scan1_[13704,56197]	CHK1+	MIF+	0.689	0.741	CHEK1HIGH
P7.Tumor_Scan1_[13704,56197]	CHK1+	MIF+	0.698	1.148	CHEK1HIGH
P7.Tumor_Scan1_[13704,56197]	CHK1+	MIF+	0.49	0.424	CHEK1LOW
P7.Tumor_Scan1_[13704,56197]	CHK1+	MIF+	0.608	1.072	CHEK1HIGH
P7.Tumor_Scan1_[13704,56197]	CHK1+	MIF+	0.481	0.959	CHEK1HIGH
P7.Tumor_Scan1_[13704,56197]	CHK1+	MIF+	0.724	1.247	CHEK1HIGH
P7.Tumor_Scan1_[13704,56197]	CHK1+	MIF+	0.793	0.884	CHEK1HIGH
P7.Tumor_Scan1_[13704,56197]	CHK1+	MIF+	0.687	0.713	CHEK1HIGH
P7.Tumor_Scan1_[13704,56197]	CHK1+	MIF+	0.643	0.615	CHEK1HIGH
P7.Tumor_Scan1_[13704,56197]	CHK1+	MIF+	0.733	0.917	CHEK1HIGH
P7.Tumor_Scan1_[13704,56197]	CHK1+	MIF+	0.61	1.146	CHEK1HIGH
P7.Tumor_Scan1_[13704,56197]	CHK1+	MIF+	0.471	0.918	CHEK1HIGH
P7.Tumor_Scan1_[13704,56197]	CHK1+	MIF+	0.332	0.355	CHEK1LOW
P7.Tumor_Scan1_[13704,56197]	CHK1+	MIF+	0.831	1.033	CHEK1HIGH
P7.Tumor_Scan1_[13704,56197]	CHK1+	MIF+	0.633	0.703	CHEK1HIGH
P7.Tumor_Scan1_[13704,56197]	CHK1+	MIF+	0.705	0.957	CHEK1HIGH
P7.Tumor_Scan1_[13704,56197]	CHK1+	MIF+	0.55	0.503	CHEK1LOW
P7.Tumor_Scan1_[13704,56197]	CHK1+	MIF+	0.552	1.084	CHEK1HIGH
P7.Tumor_Scan1_[13704,56197]	CHK1+	MIF+	0.649	0.735	CHEK1HIGH
P7.Tumor_Scan1_[13704,56197]	CHK1+	MIF+	0.701	0.713	CHEK1HIGH
P7.Tumor_Scan1_[13704,56197]	CHK1+	MIF+	0.585	0.639	CHEK1HIGH
P7.Tumor_Scan1_[13704,56197]	CHK1+	MIF+	0.483	0.414	CHEK1LOW
P7.Tumor_Scan1_[13704,56197]	CHK1+	MIF+	0.686	0.724	CHEK1HIGH
P7.Tumor_Scan1_[13704,56197]	CHK1+	MIF+	0.751	1.186	CHEK1HIGH
P7.Tumor_Scan1_[13704,56197]	CHK1+	MIF+	0.669	0.829	CHEK1HIGH
P7.Tumor_Scan1_[13704,56197]	CHK1+	MIF+	0.721	0.847	CHEK1HIGH
P7.Tumor_Scan1_[13704,56197]	CHK1+	MIF+	0.463	0.536	CHEK1LOW
P7.Tumor_Scan1_[13704,56197]	CHK1+	MIF+	0.653	1.015	CHEK1HIGH
P7.Tumor_Scan1_[13704,56197]	CHK1+	MIF+	0.518	0.474	CHEK1LOW
P7.Tumor_Scan1_[13704,56197]	CHK1+	MIF+	0.695	0.541	CHEK1LOW
P7.Tumor_Scan1_[13704,56197]	CHK1+	MIF+	0.516	0.494	CHEK1LOW
P7.Tumor_Scan1_[13704,56197]	CHK1+	MIF+	0.705	0.799	CHEK1HIGH
P7.Tumor_Scan1_[13704,56197]	CHK1+	MIF+	0.637	0.739	CHEK1HIGH
P7.Tumor_Scan1_[13704,56197]	CHK1+	MIF+	0.749	0.845	CHEK1HIGH
P7.Tumor_Scan1_[13704,56197]	CHK1+	MIF+	0.662	0.599	CHEK1HIGH
P7.Tumor_Scan1_[13704,56197]	CHK1+	MIF+	0.481	0.647	CHEK1HIGH
P7.Tumor_Scan1_[13704,56197]	CHK1+	MIF+	0.412	0.701	CHEK1HIGH
P7.Tumor_Scan1_[13704,56197]	CHK1+	MIF+	0.603	0.883	CHEK1HIGH
P7.Tumor_Scan1_[13704,56197]	CHK1+	MIF+	0.686	0.687	CHEK1HIGH
P7.Tumor_Scan1_[13704,56197]	CHK1+	MIF+	0.617	0.975	CHEK1HIGH
P7.Tumor_Scan1_[13704,56197]	CHK1+	MIF+	0.495	0.486	CHEK1LOW
P7.Tumor_Scan1_[13704,56197]	CHK1+	MIF+	0.338	0.412	CHEK1LOW
P7.Tumor_Scan1_[13704,56197]	CHK1+	MIF+	0.811	1.139	CHEK1HIGH
P7.Tumor_Scan1_[13704,56197]	CHK1+	MIF+	0.609	0.536	CHEK1LOW
P7.Tumor_Scan1_[13704,56197]	CHK1+	MIF+	0.528	0.815	CHEK1HIGH
P7.Tumor_Scan1_[13704,56197]	CHK1+	MIF+	0.567	0.707	CHEK1HIGH
P7.Tumor_Scan1_[13704,56197]	CHK1+	MIF+	0.357	0.739	CHEK1HIGH
P7.Tumor_Scan1_[13704,56197]	CHK1+	MIF+	0.756	0.681	CHEK1HIGH
P7.Tumor_Scan1_[13704,56197]	CHK1+	MIF+	0.58	0.567	CHEK1LOW
P7.Tumor_Scan1_[13704,56197]	CHK1+	MIF+	0.414	0.246	CHEK1LOW
P7.Tumor_Scan1_[13704,56197]	CHK1+	MIF+	0.552	0.748	CHEK1HIGH
P7.Tumor_Scan1_[13704,56197]	CHK1+	MIF+	0.566	0.827	CHEK1HIGH
P7.Tumor_Scan1_[13704,56197]	CHK1+	MIF+	0.538	0.928	CHEK1HIGH
P7.Tumor_Scan1_[13704,56197]	CHK1+	MIF+	0.293	0.279	CHEK1LOW
P7.Tumor_Scan1_[13704,56197]	O+	MIF+	0.272	0.338	CHEK1LOW
P7.Tumor_Scan1_[13704,56197]	CHK1+	MIF+	0.541	0.687	CHEK1HIGH
P7.Tumor_Scan1_[13704,56197]	CHK1+	MIF+	0.741	0.886	CHEK1HIGH
P7.Tumor_Scan1_[13704,56197]	CHK1+	MIF+	0.321	0.414	CHEK1LOW
P7.Tumor_Scan1_[13704,56197]	CHK1+	MIF+	0.684	0.907	CHEK1HIGH
P7.Tumor_Scan1_[13704,56197]	CHK1+	MIF+	0.615	0.633	CHEK1HIGH
P7.Tumor_Scan1_[13704,56197]	CHK1+	MIF+	0.358	0.759	CHEK1HIGH
P7.Tumor_Scan1_[13704,56197]	CHK1+	MIF+	0.544	0.817	CHEK1HIGH
P7.Tumor_Scan1_[13704,56197]	CHK1+	MIF+	0.61	0.837	CHEK1HIGH
P7.Tumor_Scan1_[13704,56197]	CHK1+	MIF+	0.577	0.869	CHEK1HIGH
P7.Tumor_Scan1_[13704,56197]	CHK1+	MIF+	0.812	1.103	CHEK1HIGH
P7.Tumor_Scan1_[13704,56197]	CHK1+	MIF+	0.291	0.299	CHEK1LOW
P7.Tumor_Scan1_[13704,56197]	CHK1+	MIF+	0.483	0.413	CHEK1LOW
P7.Tumor_Scan1_[13704,56197]	CHK1+	MIF+	0.626	1.009	CHEK1HIGH
P7.Tumor_Scan1_[13704,56197]	CHK1+	MIF+	0.739	0.982	CHEK1HIGH
P7.Tumor_Scan1_[13704,56197]	CHK1+	MIF+	0.811	0.875	CHEK1HIGH
P7.Tumor_Scan1_[13704,56197]	CHK1+	MIF+	0.702	0.736	CHEK1HIGH
P7.Tumor_Scan1_[13704,56197]	CHK1+	MIF+	0.754	0.814	CHEK1HIGH
P7.Tumor_Scan1_[13704,56197]	CHK1+	MIF+	0.403	0.527	CHEK1LOW
P7.Tumor_Scan1_[13704,56197]	CHK1+	MIF+	0.626	0.918	CHEK1HIGH
P7.Tumor_Scan1_[13704,56197]	CHK1+	MIF+	0.629	0.852	CHEK1HIGH
P7.Tumor_Scan1_[13704,56197]	CHK1+	MIF+	0.621	0.668	CHEK1HIGH
P7.Tumor_Scan1_[13704,56197]	CHK1+	MIF+	0.65	0.767	CHEK1HIGH
P7.Tumor_Scan1_[13704,56197]	CHK1+	MIF+	0.563	0.618	CHEK1HIGH
P7.Tumor_Scan1_[13704,56197]	CHK1+	MIF+	0.541	0.636	CHEK1HIGH
P7.Tumor_Scan1_[13704,56197]	CHK1+	MIF+	0.71	1.196	CHEK1HIGH
P7.Tumor_Scan1_[13704,56197]	CHK1+	MIF+	0.721	0.649	CHEK1HIGH
P7.Tumor_Scan1_[13704,56197]	CHK1+	MIF+	0.622	0.918	CHEK1HIGH
P7.Tumor_Scan1_[13704,56197]	CHK1+	MIF+	0.394	0.619	CHEK1HIGH
P7.Tumor_Scan1_[13704,56197]	CHK1+	MIF+	0.705	1.064	CHEK1HIGH
P7.Tumor_Scan1_[13704,56197]	CHK1+	MIF+	0.688	0.642	CHEK1HIGH
P7.Tumor_Scan1_[13704,56197]	CHK1+	MIF+	0.517	0.523	CHEK1LOW
P7.Tumor_Scan1_[13704,56197]	CHK1+	MIF+	0.701	0.684	CHEK1HIGH
P7.Tumor_Scan1_[13704,56197]	CHK1+	MIF+	0.718	0.733	CHEK1HIGH
P7.Tumor_Scan1_[13704,56197]	CHK1+	MIF+	0.615	0.75	CHEK1HIGH
P7.Tumor_Scan1_[13704,56197]	CHK1+	MIF+	0.447	0.624	CHEK1HIGH
P7.Tumor_Scan1_[13704,56197]	CHK1+	MIF+	0.616	0.838	CHEK1HIGH
P7.Tumor_Scan1_[13704,56197]	CHK1+	MIF+	0.646	0.801	CHEK1HIGH
P7.Tumor_Scan1_[13704,56197]	CHK1+	MIF+	0.572	0.632	CHEK1HIGH
P7.Tumor_Scan1_[13704,56197]	CHK1+	MIF+	0.663	0.658	CHEK1HIGH
P7.Tumor_Scan1_[13704,56197]	CHK1+	MIF+	0.523	0.663	CHEK1HIGH
P7.Tumor_Scan1_[13704,56197]	CHK1+	MIF+	0.531	0.622	CHEK1HIGH
P7.Tumor_Scan1_[13704,56197]	CHK1+	MIF+	0.506	0.931	CHEK1HIGH
P7.Tumor_Scan1_[13704,56197]	CHK1+	MIF+	0.643	0.716	CHEK1HIGH
P7.Tumor_Scan1_[13704,56197]	CHK1+	MIF+	0.624	1.172	CHEK1HIGH
P7.Tumor_Scan1_[13704,56197]	CHK1+	MIF+	0.643	0.82	CHEK1HIGH
P7.Tumor_Scan1_[13704,56197]	CHK1+	MIF+	0.63	0.854	CHEK1HIGH
P7.Tumor_Scan1_[13704,56197]	CHK1+	MIF+	0.526	0.753	CHEK1HIGH
P7.Tumor_Scan1_[13704,56197]	CHK1+	MIF+	0.608	1.275	CHEK1HIGH
P7.Tumor_Scan1_[13704,56197]	CHK1+	MIF+	0.839	0.73	CHEK1HIGH
P7.Tumor_Scan1_[13704,56197]	CHK1+	MIF+	0.373	0.846	CHEK1HIGH
P7.Tumor_Scan1_[13704,56197]	CHK1+	MIF+	0.54	0.639	CHEK1HIGH
P7.Tumor_Scan1_[13704,56197]	CHK1+	MIF+	0.66	0.983	CHEK1HIGH
P7.Tumor_Scan1_[13704,56197]	CHK1+	MIF+	0.739	0.709	CHEK1HIGH
P7.Tumor_Scan1_[13704,56197]	CHK1+	MIF+	0.671	0.572	CHEK1HIGH
P7.Tumor_Scan1_[13704,56197]	CHK1+	MIF+	0.654	0.645	CHEK1HIGH
P7.Tumor_Scan1_[13704,56197]	CHK1+	MIF+	0.707	0.667	CHEK1HIGH
P7.Tumor_Scan1_[13704,56197]	CHK1+	MIF+	0.643	0.771	CHEK1HIGH
P7.Tumor_Scan1_[13704,56197]	CHK1+	MIF+	0.444	0.566	CHEK1LOW
P7.Tumor_Scan1_[13704,56197]	CHK1+	MIF+	0.518	0.556	CHEK1LOW
P7.Tumor_Scan1_[13704,56197]	CHK1+	MIF+	0.707	0.57	CHEK1LOW
P7.Tumor_Scan1_[13704,56197]	CHK1+	MIF+	0.719	0.91	CHEK1HIGH
P7.Tumor_Scan1_[13704,56197]	CHK1+	MIF+	0.517	0.742	CHEK1HIGH
P7.Tumor_Scan1_[13704,56197]	CHK1+	MIF+	0.667	0.791	CHEK1HIGH
P7.Tumor_Scan1_[13704,56197]	CHK1+	MIF+	0.598	0.685	CHEK1HIGH
P7.Tumor_Scan1_[13704,56197]	CHK1+	MIF+	0.704	0.906	CHEK1HIGH
P7.Tumor_Scan1_[13704,56197]	CHK1+	MIF+	0.67	0.498	CHEK1LOW
P7.Tumor_Scan1_[13704,56197]	CHK1+	MIF+	0.699	0.905	CHEK1HIGH
P7.Tumor_Scan1_[13704,56197]	CHK1+	MIF+	0.787	1.05	CHEK1HIGH
P7.Tumor_Scan1_[13704,56197]	CHK1+	MIF+	0.57	0.752	CHEK1HIGH
P7.Tumor_Scan1_[13704,56197]	CHK1+	MIF+	0.646	0.894	CHEK1HIGH
P7.Tumor_Scan1_[13704,56197]	CHK1+	MIF+	0.58	0.868	CHEK1HIGH
P7.Tumor_Scan1_[13704,56197]	CHK1+	MIF+	0.742	1.153	CHEK1HIGH
P7.Tumor_Scan1_[13704,56197]	CHK1+	MIF+	0.512	0.873	CHEK1HIGH
P7.Tumor_Scan1_[13704,56197]	CHK1+	MIF+	0.588	0.59	CHEK1HIGH
P7.Tumor_Scan1_[13704,56197]	CHK1+	MIF+	0.453	0.683	CHEK1HIGH
P7.Tumor_Scan1_[13704,56197]	CHK1+	MIF+	0.498	0.609	CHEK1HIGH
P7.Tumor_Scan1_[13704,56197]	CHK1+	MIF+	0.681	1.027	CHEK1HIGH
P7.Tumor_Scan1_[13704,56197]	CHK1+	MIF+	0.575	0.793	CHEK1HIGH
P7.Tumor_Scan1_[13704,56197]	CHK1+	MIF+	0.814	0.585	CHEK1HIGH
P7.Tumor_Scan1_[13704,56197]	CHK1+	MIF+	0.522	0.508	CHEK1LOW
P7.Tumor_Scan1_[13704,56197]	CHK1+	MIF+	0.646	0.617	CHEK1HIGH
P7.Tumor_Scan1_[13704,56197]	CHK1+	MIF+	0.534	0.833	CHEK1HIGH
P7.Tumor_Scan1_[13704,56197]	CHK1+	MIF+	0.673	0.781	CHEK1HIGH
P7.Tumor_Scan1_[13704,56197]	CHK1+	MIF+	0.749	1.039	CHEK1HIGH
P7.Tumor_Scan1_[13704,56197]	CHK1+	MIF+	0.465	1.081	CHEK1HIGH
P7.Tumor_Scan1_[13704,56197]	CHK1+	MIF+	0.609	0.745	CHEK1HIGH
P7.Tumor_Scan1_[13704,56197]	CHK1+	MIF+	0.605	0.826	CHEK1HIGH
P7.Tumor_Scan1_[13704,56197]	CHK1+	MIF+	0.734	1.214	CHEK1HIGH
P7.Tumor_Scan1_[13704,56197]	CHK1+	MIF+	0.457	0.346	CHEK1LOW
P7.Tumor_Scan1_[13704,56197]	CHK1+	MIF+	0.679	1.023	CHEK1HIGH
P7.Tumor_Scan1_[13704,56197]	CHK1+	MIF+	0.629	0.814	CHEK1HIGH
P7.Tumor_Scan1_[13704,56197]	CHK1+	MIF+	0.696	0.677	CHEK1HIGH
P7.Tumor_Scan1_[13704,56197]	CHK1+	MIF+	0.553	0.825	CHEK1HIGH
P7.Tumor_Scan1_[13704,56197]	CHK1+	MIF+	0.607	0.891	CHEK1HIGH
P7.Tumor_Scan1_[13704,56197]	CHK1+	MIF+	0.532	0.736	CHEK1HIGH
P7.Tumor_Scan1_[13704,56197]	CHK1+	MIF+	0.487	0.439	CHEK1LOW
P7.Tumor_Scan1_[13704,56197]	CHK1+	MIF+	0.603	0.765	CHEK1HIGH
P7.Tumor_Scan1_[13704,56197]	CHK1+	MIF+	0.646	0.82	CHEK1HIGH
P7.Tumor_Scan1_[13704,56197]	CHK1+	MIF+	0.737	0.838	CHEK1HIGH
P7.Tumor_Scan1_[13704,56197]	CHK1+	MIF+	0.645	0.892	CHEK1HIGH
P7.Tumor_Scan1_[13704,56197]	CHK1+	MIF+	0.652	0.796	CHEK1HIGH
P7.Tumor_Scan1_[13704,56197]	CHK1+	MIF+	0.585	0.868	CHEK1HIGH
P7.Tumor_Scan1_[13704,56197]	CHK1+	MIF+	0.646	0.851	CHEK1HIGH
P7.Tumor_Scan1_[13704,56197]	CHK1+	MIF+	0.476	0.724	CHEK1HIGH
P7.Tumor_Scan1_[13704,56197]	CHK1+	MIF+	0.494	0.585	CHEK1HIGH
P7.Tumor_Scan1_[13704,56197]	CHK1+	MIF+	0.704	0.674	CHEK1HIGH
P7.Tumor_Scan1_[13704,56197]	CHK1+	MIF+	0.503	0.807	CHEK1HIGH
P7.Tumor_Scan1_[13704,56197]	CHK1+	MIF+	0.522	0.894	CHEK1HIGH
P7.Tumor_Scan1_[13704,56197]	CHK1+	MIF+	0.585	0.72	CHEK1HIGH
P7.Tumor_Scan1_[13704,56197]	CHK1+	MIF+	0.493	1.015	CHEK1HIGH
P7.Tumor_Scan1_[13704,56197]	CHK1+	MIF+	0.568	1.014	CHEK1HIGH
P7.Tumor_Scan1_[13704,56197]	CHK1+	MIF+	0.393	0.609	CHEK1HIGH
P7.Tumor_Scan1_[13704,56197]	CHK1+	MIF+	0.68	1.004	CHEK1HIGH
P7.Tumor_Scan1_[13704,56197]	CHK1+	MIF+	0.617	0.677	CHEK1HIGH
P7.Tumor_Scan1_[13704,56197]	CHK1+	MIF+	0.719	0.748	CHEK1HIGH
P7.Tumor_Scan1_[13704,56197]	CHK1+	MIF+	0.559	0.747	CHEK1HIGH
P7.Tumor_Scan1_[13704,56197]	CHK1+	MIF+	0.618	0.959	CHEK1HIGH
P7.Tumor_Scan1_[13704,56197]	CHK1+	MIF+	0.497	0.527	CHEK1LOW
P7.Tumor_Scan1_[13704,56197]	CHK1+	MIF+	0.68	0.965	CHEK1HIGH
P7.Tumor_Scan1_[13704,56197]	CHK1+	MIF+	0.73	0.705	CHEK1HIGH
P7.Tumor_Scan1_[13704,56197]	CHK1+	MIF+	0.513	0.538	CHEK1LOW
P7.Tumor_Scan1_[13704,56197]	CHK1+	MIF+	0.665	0.899	CHEK1HIGH
P7.Tumor_Scan1_[13704,56197]	CHK1+	MIF+	0.49	0.865	CHEK1HIGH
P7.Tumor_Scan1_[13704,56197]	CHK1+	MIF+	0.691	0.955	CHEK1HIGH
P7.Tumor_Scan1_[13704,56197]	CHK1+	MIF+	0.505	0.653	CHEK1HIGH
P7.Tumor_Scan1_[13704,56197]	CHK1+	MIF+	0.526	0.611	CHEK1HIGH
P7.Tumor_Scan1_[13704,56197]	CHK1+	MIF+	0.459	0.477	CHEK1LOW
P7.Tumor_Scan1_[13704,56197]	CHK1+	MIF+	0.651	1.054	CHEK1HIGH
P7.Tumor_Scan1_[13704,56197]	CHK1+	MIF+	0.554	0.763	CHEK1HIGH
P7.Tumor_Scan1_[13704,56197]	CHK1+	MIF+	0.502	0.434	CHEK1LOW
P7.Tumor_Scan1_[13704,56197]	CHK1+	MIF+	0.498	0.819	CHEK1HIGH
P7.Tumor_Scan1_[13704,56197]	CHK1+	MIF+	0.373	0.423	CHEK1LOW
P7.Tumor_Scan1_[13704,56197]	CHK1+	MIF+	0.565	1.021	CHEK1HIGH
P7.Tumor_Scan1_[13704,56197]	CHK1+	MIF+	0.462	0.473	CHEK1LOW
P7.Tumor_Scan1_[13704,56197]	CHK1+	MIF+	0.438	0.484	CHEK1LOW
P7.Tumor_Scan1_[13704,56197]	CHK1+	MIF+	0.459	0.477	CHEK1LOW
P7.Tumor_Scan1_[13704,56197]	CHK1+	MIF+	0.649	0.714	CHEK1HIGH
P7.Tumor_Scan1_[13704,56197]	CHK1+	MIF+	0.443	0.512	CHEK1LOW
P7.Tumor_Scan1_[13704,56197]	CHK1+	MIF+	0.6	0.708	CHEK1HIGH
P7.Tumor_Scan1_[13704,56197]	CHK1+	MIF+	0.575	0.778	CHEK1HIGH
P7.Tumor_Scan1_[13704,56197]	CHK1+	MIF+	0.499	0.466	CHEK1LOW
P7.Tumor_Scan1_[13704,56197]	CHK1+	MIF+	0.696	1.027	CHEK1HIGH
P7.Tumor_Scan1_[13704,56197]	CHK1+	MIF+	0.591	0.687	CHEK1HIGH
P7.Tumor_Scan1_[13704,56197]	CHK1+	MIF+	0.471	0.88	CHEK1HIGH
P7.Tumor_Scan1_[13704,56197]	CHK1+	MIF+	0.619	0.625	CHEK1HIGH
P7.Tumor_Scan1_[13704,56197]	CHK1+	MIF+	0.581	0.699	CHEK1HIGH
P7.Tumor_Scan1_[13704,56197]	CHK1+	MIF+	0.495	1.003	CHEK1HIGH
P7.Tumor_Scan1_[13704,56197]	CHK1+	MIF+	0.503	0.552	CHEK1LOW
P7.Tumor_Scan1_[13704,56197]	CHK1+	MIF+	0.591	0.792	CHEK1HIGH
P7.Tumor_Scan1_[13704,56197]	CHK1+	MIF+	0.699	0.962	CHEK1HIGH
P7.Tumor_Scan1_[13704,56197]	CHK1+	MIF+	0.653	0.862	CHEK1HIGH
P7.Tumor_Scan1_[13704,56197]	CHK1+	MIF+	0.773	0.849	CHEK1HIGH
P7.Tumor_Scan1_[13704,56197]	CHK1+	MIF+	0.469	0.952	CHEK1HIGH
P7.Tumor_Scan1_[13704,56197]	CHK1+	MIF+	0.758	1.037	CHEK1HIGH
P7.Tumor_Scan1_[13704,56197]	CHK1+	MIF+	0.587	0.713	CHEK1HIGH
P7.Tumor_Scan1_[13704,56197]	CHK1+	MIF+	0.689	0.856	CHEK1HIGH
P7.Tumor_Scan1_[13704,56197]	CHK1+	MIF+	0.515	0.834	CHEK1HIGH
P7.Tumor_Scan1_[13704,56197]	CHK1+	MIF+	0.671	0.828	CHEK1HIGH
P7.Tumor_Scan1_[13704,56197]	CHK1+	MIF+	0.614	0.784	CHEK1HIGH
P7.Tumor_Scan1_[13704,56197]	CHK1+	MIF+	0.694	1.004	CHEK1HIGH
P7.Tumor_Scan1_[13704,56197]	CHK1+	MIF+	0.645	0.701	CHEK1HIGH
P7.Tumor_Scan1_[13704,56197]	CHK1+	MIF+	0.499	0.662	CHEK1HIGH
P7.Tumor_Scan1_[13704,56197]	CHK1+	MIF+	0.52	0.939	CHEK1HIGH
P7.Tumor_Scan1_[13704,56197]	CHK1+	MIF+	0.497	0.682	CHEK1HIGH
P7.Tumor_Scan1_[13704,56197]	CHK1+	MIF+	0.401	0.621	CHEK1HIGH
P7.Tumor_Scan1_[13704,56197]	CHK1+	MIF+	0.373	0.435	CHEK1LOW
P7.Tumor_Scan1_[13704,56197]	CHK1+	MIF+	0.456	0.701	CHEK1HIGH
P7.Tumor_Scan1_[13704,56197]	CHK1+	MIF+	0.443	0.832	CHEK1HIGH
P7.Tumor_Scan1_[13704,56197]	CHK1+	MIF+	0.589	0.866	CHEK1HIGH
P7.Tumor_Scan1_[13704,56197]	CHK1+	MIF+	0.556	0.722	CHEK1HIGH
P7.Tumor_Scan1_[13704,56197]	CHK1+	MIF+	0.575	0.682	CHEK1HIGH
P7.Tumor_Scan1_[13704,56197]	CHK1+	MIF+	0.572	0.788	CHEK1HIGH
P7.Tumor_Scan1_[13704,56197]	CHK1+	MIF+	0.69	0.892	CHEK1HIGH
P7.Tumor_Scan1_[13704,56197]	CHK1+	MIF+	0.415	0.73	CHEK1HIGH
P7.Tumor_Scan1_[13704,56197]	CHK1+	MIF+	0.495	0.763	CHEK1HIGH
P7.Tumor_Scan1_[13704,56197]	CHK1+	MIF+	0.634	0.644	CHEK1HIGH
P7.Tumor_Scan1_[13704,56197]	CHK1+	MIF+	0.583	0.886	CHEK1HIGH
P7.Tumor_Scan1_[13704,56197]	CHK1+	MIF+	0.642	0.891	CHEK1HIGH
P7.Tumor_Scan1_[13704,56197]	CHK1+	MIF+	0.58	0.784	CHEK1HIGH
P7.Tumor_Scan1_[13704,56197]	CHK1+	MIF+	0.383	0.41	CHEK1LOW
P7.Tumor_Scan1_[13704,56197]	CHK1+	MIF+	0.458	0.66	CHEK1HIGH
P7.Tumor_Scan1_[13704,56197]	CHK1+	MIF+	0.829	1.265	CHEK1HIGH
P7.Tumor_Scan1_[13704,56197]	CHK1+	MIF+	0.595	0.966	CHEK1HIGH
P7.Tumor_Scan1_[13704,56197]	CHK1+	MIF+	0.709	0.932	CHEK1HIGH
P7.Tumor_Scan1_[13704,56197]	CHK1+	MIF+	0.537	0.949	CHEK1HIGH
P7.Tumor_Scan1_[13704,56197]	CHK1+	MIF+	0.604	0.695	CHEK1HIGH
P7.Tumor_Scan1_[13704,56197]	CHK1+	MIF+	0.441	0.413	CHEK1LOW
P7.Tumor_Scan1_[13704,56197]	CHK1+	MIF+	0.5	0.725	CHEK1HIGH
P7.Tumor_Scan1_[13704,56197]	CHK1+	MIF+	0.488	0.578	CHEK1HIGH
P7.Tumor_Scan1_[13704,56197]	CHK1+	MIF+	0.714	1.281	CHEK1HIGH
P7.Tumor_Scan1_[13704,56197]	CHK1+	MIF+	0.709	0.974	CHEK1HIGH
P7.Tumor_Scan1_[13704,56197]	CHK1+	MIF+	0.686	0.665	CHEK1HIGH
P7.Tumor_Scan1_[13704,56197]	CHK1+	MIF+	0.523	0.675	CHEK1HIGH
P7.Tumor_Scan1_[13704,56197]	CHK1+	MIF+	0.575	1.155	CHEK1HIGH
P7.Tumor_Scan1_[13704,56197]	CHK1+	MIF+	0.686	1.074	CHEK1HIGH
P7.Tumor_Scan1_[13704,56197]	CHK1+	MIF+	0.574	0.778	CHEK1HIGH
P7.Tumor_Scan1_[13704,56197]	CHK1+	MIF+	0.506	0.792	CHEK1HIGH
P7.Tumor_Scan1_[13704,56197]	CHK1+	MIF+	0.545	0.693	CHEK1HIGH
P7.Tumor_Scan1_[13704,56197]	CHK1+	MIF+	0.503	0.746	CHEK1HIGH
P7.Tumor_Scan1_[13704,56197]	CHK1+	MIF+	0.589	0.617	CHEK1HIGH
P7.Tumor_Scan1_[13704,56197]	CHK1+	MIF+	0.391	0.481	CHEK1LOW
P7.Tumor_Scan1_[13704,56197]	CHK1+	MIF+	0.521	1.033	CHEK1HIGH
P7.Tumor_Scan1_[13704,56197]	CHK1+	MIF+	0.671	0.651	CHEK1HIGH
P7.Tumor_Scan1_[13704,56197]	CHK1+	MIF+	0.645	0.948	CHEK1HIGH
P7.Tumor_Scan1_[13704,56197]	CHK1+	MIF+	0.616	1.23	CHEK1HIGH
P7.Tumor_Scan1_[13704,56197]	CHK1+	MIF+	0.553	0.841	CHEK1HIGH
P7.Tumor_Scan1_[13704,56197]	CHK1+	MIF+	0.685	1.182	CHEK1HIGH
P7.Tumor_Scan1_[13704,56197]	CHK1+	MIF+	0.605	1.151	CHEK1HIGH
P7.Tumor_Scan1_[13704,56197]	CHK1+	MIF+	0.601	0.708	CHEK1HIGH
P7.Tumor_Scan1_[13704,56197]	CHK1+	MIF+	0.552	0.96	CHEK1HIGH
P7.Tumor_Scan1_[13704,56197]	CHK1+	MIF+	0.544	1.135	CHEK1HIGH
P7.Tumor_Scan1_[13704,56197]	CHK1+	MIF+	0.562	1.133	CHEK1HIGH
P7.Tumor_Scan1_[13704,56197]	CHK1+	MIF+	0.569	0.796	CHEK1HIGH
P7.Tumor_Scan1_[13704,56197]	CHK1+	MIF+	0.524	0.786	CHEK1HIGH
P7.Tumor_Scan1_[13704,56197]	CHK1+	MIF+	0.606	0.556	CHEK1LOW
P7.Tumor_Scan1_[13704,56197]	CHK1+	MIF+	0.423	0.838	CHEK1HIGH
P7.Tumor_Scan1_[13704,56197]	CHK1+	MIF+	0.504	0.859	CHEK1HIGH
P7.Tumor_Scan1_[13704,56197]	CHK1+	MIF+	0.376	0.826	CHEK1HIGH
P7.Tumor_Scan1_[13704,56197]	CHK1+	MIF+	0.441	1.105	CHEK1HIGH
P7.Tumor_Scan1_[13704,56197]	CHK1+	MIF+	0.53	1.056	CHEK1HIGH
P7.Tumor_Scan1_[13704,56197]	CHK1+	MIF+	0.568	1.071	CHEK1HIGH
P7.Tumor_Scan1_[13704,56197]	CHK1+	MIF+	0.456	0.558	CHEK1LOW
P7.Tumor_Scan1_[13704,56197]	CHK1+	MIF+	0.538	0.629	CHEK1HIGH
P7.Tumor_Scan1_[13704,56197]	CHK1+	MIF+	0.591	0.696	CHEK1HIGH
P7.Tumor_Scan1_[13704,56197]	CHK1+	MIF+	0.641	0.928	CHEK1HIGH
P7.Tumor_Scan1_[13704,56197]	CHK1+	MIF+	0.392	0.425	CHEK1LOW
P7.Tumor_Scan1_[13704,56197]	CHK1+	MIF+	0.645	0.775	CHEK1HIGH
P7.Tumor_Scan1_[13704,56197]	CHK1+	MIF+	0.498	0.617	CHEK1HIGH
P7.Tumor_Scan1_[13704,56197]	CHK1+	MIF+	0.458	0.387	CHEK1LOW
P7.Tumor_Scan1_[13704,56197]	CHK1+	MIF+	0.306	0.505	CHEK1LOW
P7.Tumor_Scan1_[13704,56197]	CHK1+	MIF+	0.656	1.031	CHEK1HIGH
P7.Tumor_Scan1_[13704,56197]	CHK1+	MIF+	0.592	0.826	CHEK1HIGH
P7.Tumor_Scan1_[13704,56197]	CHK1+	MIF+	0.73	0.691	CHEK1HIGH
P7.Tumor_Scan1_[13704,56197]	CHK1+	MIF+	0.722	0.69	CHEK1HIGH
P7.Tumor_Scan1_[13704,56197]	CHK1+	MIF+	0.581	0.59	CHEK1HIGH
P7.Tumor_Scan1_[13704,56197]	CHK1+	MIF+	0.679	0.653	CHEK1HIGH
P7.Tumor_Scan1_[13704,56197]	CHK1+	MIF+	0.598	0.659	CHEK1HIGH
P7.Tumor_Scan1_[13704,56197]	CHK1+	MIF+	0.386	0.432	CHEK1LOW
P7.Tumor_Scan1_[13704,56197]	CHK1+	MIF+	0.309	0.717	CHEK1HIGH
P7.Tumor_Scan1_[13704,56197]	CHK1+	MIF+	0.562	0.768	CHEK1HIGH
P7.Tumor_Scan1_[13704,56197]	CHK1+	MIF+	0.54	0.719	CHEK1HIGH
P7.Tumor_Scan1_[13704,56197]	CHK1+	MIF+	0.439	0.646	CHEK1HIGH
P7.Tumor_Scan1_[13704,56197]	CHK1+	MIF+	0.468	0.706	CHEK1HIGH
P7.Tumor_Scan1_[13704,56197]	CHK1+	MIF+	0.602	0.792	CHEK1HIGH
P7.Tumor_Scan1_[13704,56197]	CHK1+	MIF+	0.56	0.594	CHEK1HIGH
P7.Tumor_Scan1_[13704,56197]	CHK1+	MIF+	0.685	0.748	CHEK1HIGH
P7.Tumor_Scan1_[13704,56197]	CHK1+	MIF+	0.689	0.748	CHEK1HIGH
P7.Tumor_Scan1_[13704,56197]	CHK1+	MIF+	0.564	0.489	CHEK1LOW
P7.Tumor_Scan1_[13704,56197]	CHK1+	MIF+	0.733	0.959	CHEK1HIGH
P7.Tumor_Scan1_[13704,56197]	CHK1+	MIF+	0.632	0.574	CHEK1HIGH
P7.Tumor_Scan1_[13704,56197]	CHK1+	MIF+	0.644	0.844	CHEK1HIGH
P7.Tumor_Scan1_[13704,56197]	CHK1+	MIF+	0.699	0.979	CHEK1HIGH
P7.Tumor_Scan1_[13704,56197]	CHK1+	MIF+	0.658	0.748	CHEK1HIGH
P7.Tumor_Scan1_[13704,56197]	CHK1+	MIF+	0.618	0.776	CHEK1HIGH
P7.Tumor_Scan1_[13704,56197]	CHK1+	MIF+	0.722	0.683	CHEK1HIGH
P7.Tumor_Scan1_[13704,56197]	CHK1+	MIF+	0.578	0.983	CHEK1HIGH
P7.Tumor_Scan1_[13704,56197]	CHK1+	MIF+	0.494	0.497	CHEK1LOW
P7.Tumor_Scan1_[13704,56197]	CHK1+	MIF+	0.666	0.87	CHEK1HIGH
P7.Tumor_Scan1_[13704,56197]	CHK1+	MIF+	0.621	0.858	CHEK1HIGH
P7.Tumor_Scan1_[13704,56197]	CHK1+	MIF+	0.767	1.033	CHEK1HIGH
P7.Tumor_Scan1_[13704,56197]	CHK1+	MIF+	0.721	0.946	CHEK1HIGH
P7.Tumor_Scan1_[13704,56197]	CHK1+	MIF+	0.654	0.974	CHEK1HIGH
P7.Tumor_Scan1_[13704,56197]	CHK1+	MIF+	0.637	0.877	CHEK1HIGH
P7.Tumor_Scan1_[13704,56197]	CHK1+	MIF+	0.73	0.862	CHEK1HIGH
P7.Tumor_Scan1_[13704,56197]	CHK1+	MIF+	0.547	0.779	CHEK1HIGH
P7.Tumor_Scan1_[13704,56197]	CHK1+	MIF+	0.633	0.859	CHEK1HIGH
P7.Tumor_Scan1_[13704,56197]	CHK1+	MIF+	0.436	0.493	CHEK1LOW
P7.Tumor_Scan1_[13704,56197]	CHK1+	MIF+	0.229	0.23	CHEK1LOW
P7.Tumor_Scan1_[13704,56197]	CHK1+	MIF+	0.659	0.703	CHEK1HIGH
P7.Tumor_Scan1_[13704,56197]	CHK1+	MIF+	0.457	1.095	CHEK1HIGH
P7.Tumor_Scan1_[13704,56197]	CHK1+	MIF+	0.519	0.917	CHEK1HIGH
P7.Tumor_Scan1_[13704,56197]	CHK1+	MIF+	0.622	0.709	CHEK1HIGH
P7.Tumor_Scan1_[13704,56197]	CHK1+	MIF+	0.585	0.523	CHEK1LOW
P7.Tumor_Scan1_[13704,56197]	CHK1+	MIF+	0.707	0.829	CHEK1HIGH
P7.Tumor_Scan1_[13704,56197]	CHK1+	MIF+	0.641	0.909	CHEK1HIGH
P7.Tumor_Scan1_[13704,56197]	CHK1+	MIF+	0.549	0.589	CHEK1HIGH
P7.Tumor_Scan1_[13704,56197]	CHK1+	MIF+	0.595	0.768	CHEK1HIGH
P7.Tumor_Scan1_[13704,56197]	CHK1+	MIF+	0.608	0.683	CHEK1HIGH
P7.Tumor_Scan1_[13704,56197]	CHK1+	MIF+	0.762	0.824	CHEK1HIGH
P7.Tumor_Scan1_[13704,56197]	CHK1+	MIF+	0.644	0.721	CHEK1HIGH
P7.Tumor_Scan1_[13704,56197]	CHK1+	MIF+	0.677	0.745	CHEK1HIGH
P7.Tumor_Scan1_[13704,56197]	CHK1+	MIF+	0.699	0.801	CHEK1HIGH
P7.Tumor_Scan1_[13704,56197]	CHK1+	MIF+	0.533	0.761	CHEK1HIGH
P7.Tumor_Scan1_[13704,56197]	CHK1+	MIF+	0.383	0.619	CHEK1HIGH
P7.Tumor_Scan1_[13704,56197]	CHK1+	MIF+	0.345	0.483	CHEK1LOW
P7.Tumor_Scan1_[13704,56197]	CHK1+	MIF+	0.594	0.497	CHEK1LOW
P7.Tumor_Scan1_[13704,56197]	CHK1+	MIF+	0.568	0.782	CHEK1HIGH
P7.Tumor_Scan1_[13704,56197]	CHK1+	MIF+	0.565	1.235	CHEK1HIGH
P7.Tumor_Scan1_[13704,56197]	CHK1+	MIF+	0.565	0.609	CHEK1HIGH
P7.Tumor_Scan1_[13704,56197]	CHK1+	MIF+	0.614	0.696	CHEK1HIGH
P7.Tumor_Scan1_[13704,56197]	CHK1+	MIF+	0.54	0.727	CHEK1HIGH
P7.Tumor_Scan1_[13704,56197]	CHK1+	MIF+	0.536	1.282	CHEK1HIGH
P7.Tumor_Scan1_[13704,56197]	CHK1+	MIF+	0.674	1.128	CHEK1HIGH
P7.Tumor_Scan1_[13704,56197]	CHK1+	MIF+	0.583	0.629	CHEK1HIGH
P7.Tumor_Scan1_[13704,56197]	CHK1+	MIF+	0.553	0.337	CHEK1LOW
P7.Tumor_Scan1_[13704,56197]	CHK1+	MIF+	0.655	0.762	CHEK1HIGH
P7.Tumor_Scan1_[13704,56197]	CHK1+	MIF+	0.635	0.662	CHEK1HIGH
P7.Tumor_Scan1_[13704,56197]	CHK1+	MIF+	0.518	1.148	CHEK1HIGH
P7.Tumor_Scan1_[13704,56197]	CHK1+	MIF+	0.556	0.519	CHEK1LOW
P7.Tumor_Scan1_[13704,56197]	CHK1+	MIF+	0.562	0.665	CHEK1HIGH
P7.Tumor_Scan1_[13704,56197]	CHK1+	MIF+	0.366	0.552	CHEK1LOW
P7.Tumor_Scan1_[13704,56197]	CHK1+	MIF+	0.518	0.71	CHEK1HIGH
P7.Tumor_Scan1_[13704,56197]	CHK1+	MIF+	0.436	0.618	CHEK1HIGH
P7.Tumor_Scan1_[13704,56197]	CHK1+	MIF+	0.7	0.507	CHEK1LOW
P7.Tumor_Scan1_[13704,56197]	CHK1+	MIF+	0.579	0.686	CHEK1HIGH
P7.Tumor_Scan1_[13704,56197]	CHK1+	MIF+	0.562	0.738	CHEK1HIGH
P7.Tumor_Scan1_[13704,56197]	CHK1+	MIF+	0.68	0.644	CHEK1HIGH
P7.Tumor_Scan1_[13704,56197]	CHK1+	MIF+	0.712	0.889	CHEK1HIGH
P7.Tumor_Scan1_[13704,56197]	CHK1+	MIF+	0.655	0.501	CHEK1LOW
P7.Tumor_Scan1_[13704,56197]	CHK1+	MIF+	0.602	0.524	CHEK1LOW
P7.Tumor_Scan1_[13704,56197]	CHK1+	MIF+	0.613	0.784	CHEK1HIGH
P7.Tumor_Scan1_[13704,56197]	CHK1+	MIF+	0.608	0.695	CHEK1HIGH
P7.Tumor_Scan1_[13704,56197]	CHK1+	MIF+	0.583	0.963	CHEK1HIGH
P7.Tumor_Scan1_[13704,56197]	CHK1+	MIF+	0.66	0.574	CHEK1HIGH
P7.Tumor_Scan1_[13704,56197]	CHK1+	MIF+	0.611	0.873	CHEK1HIGH
P7.Tumor_Scan1_[13704,56197]	CHK1+	MIF+	0.674	0.638	CHEK1HIGH
P7.Tumor_Scan1_[13704,56197]	CHK1+	MIF+	0.415	0.797	CHEK1HIGH
P7.Tumor_Scan1_[13704,56197]	CHK1+	MIF+	0.556	0.717	CHEK1HIGH
P7.Tumor_Scan1_[13704,56197]	CHK1+	MIF+	0.485	0.513	CHEK1LOW
P7.Tumor_Scan1_[13704,56197]	CHK1+	MIF+	0.559	0.585	CHEK1HIGH
P7.Tumor_Scan1_[13704,56197]	CHK1+	MIF+	0.588	0.712	CHEK1HIGH
P7.Tumor_Scan1_[13704,56197]	CHK1+	MIF+	0.6	0.607	CHEK1HIGH
P7.Tumor_Scan1_[13704,56197]	CHK1+	MIF+	0.497	0.936	CHEK1HIGH
P7.Tumor_Scan1_[13704,56197]	CHK1+	MIF+	0.488	0.612	CHEK1HIGH
P7.Tumor_Scan1_[13704,56197]	CHK1+	MIF+	0.442	0.762	CHEK1HIGH
P7.Tumor_Scan1_[13704,56197]	CHK1+	MIF+	0.641	0.626	CHEK1HIGH
P7.Tumor_Scan1_[13704,56197]	CHK1+	MIF+	0.675	1.15	CHEK1HIGH
P7.Tumor_Scan1_[13704,56197]	CHK1+	MIF+	0.602	0.629	CHEK1HIGH
P7.Tumor_Scan1_[13704,56197]	CHK1+	MIF+	0.526	0.642	CHEK1HIGH
P7.Tumor_Scan1_[13704,56197]	CHK1+	MIF+	0.607	0.698	CHEK1HIGH
P7.Tumor_Scan1_[13704,56197]	CHK1+	MIF+	0.412	0.499	CHEK1LOW
P7.Tumor_Scan1_[13704,56197]	CHK1+	MIF+	0.647	0.764	CHEK1HIGH
P7.Tumor_Scan1_[13704,56197]	CHK1+	MIF+	0.849	0.898	CHEK1HIGH
P7.Tumor_Scan1_[13704,56197]	CHK1+	MIF+	0.553	0.786	CHEK1HIGH
P7.Tumor_Scan1_[13704,56197]	CHK1+	MIF+	0.609	0.851	CHEK1HIGH
P7.Tumor_Scan1_[13704,56197]	CHK1+	MIF+	0.549	0.488	CHEK1LOW
P7.Tumor_Scan1_[13704,56197]	CHK1+	MIF+	0.438	1.022	CHEK1HIGH
P7.Tumor_Scan1_[13704,56197]	CHK1+	MIF+	0.787	0.873	CHEK1HIGH
P7.Tumor_Scan1_[13704,56197]	CHK1+	MIF+	0.637	0.72	CHEK1HIGH
P7.Tumor_Scan1_[13704,56197]	CHK1+	MIF+	0.56	0.477	CHEK1LOW
P7.Tumor_Scan1_[13704,56197]	CHK1+	MIF+	0.756	0.952	CHEK1HIGH
P7.Tumor_Scan1_[13704,56197]	CHK1+	MIF+	0.402	0.479	CHEK1LOW
P7.Tumor_Scan1_[13704,56197]	CHK1+	MIF+	0.399	1.006	CHEK1HIGH
P7.Tumor_Scan1_[13704,56197]	CHK1+	MIF+	0.632	0.65	CHEK1HIGH
P7.Tumor_Scan1_[13704,56197]	CHK1+	MIF+	0.664	0.705	CHEK1HIGH
P7.Tumor_Scan1_[13704,56197]	CHK1+	MIF+	0.587	0.519	CHEK1LOW
P7.Tumor_Scan1_[13704,56197]	CHK1+	MIF+	0.542	0.636	CHEK1HIGH
P7.Tumor_Scan1_[13704,56197]	CHK1+	MIF+	0.604	0.669	CHEK1HIGH
P7.Tumor_Scan1_[13704,56197]	CHK1+	MIF+	0.469	0.599	CHEK1HIGH
P7.Tumor_Scan1_[13704,56197]	CHK1+	MIF+	0.55	0.591	CHEK1HIGH
P7.Tumor_Scan1_[13704,56197]	CHK1+	MIF+	0.621	0.831	CHEK1HIGH
P7.Tumor_Scan1_[13704,56197]	CHK1+	MIF+	0.834	1.19	CHEK1HIGH
P7.Tumor_Scan1_[13704,56197]	CHK1+	MIF+	0.502	0.45	CHEK1LOW
P7.Tumor_Scan1_[13704,56197]	CHK1+	MIF+	0.44	0.475	CHEK1LOW
P7.Tumor_Scan1_[13704,56197]	CHK1+	MIF+	0.353	0.531	CHEK1LOW
P7.Tumor_Scan1_[13704,56197]	CHK1+	MIF+	0.777	0.859	CHEK1HIGH
P7.Tumor_Scan1_[13704,56197]	CHK1+	MIF+	0.738	0.828	CHEK1HIGH
P7.Tumor_Scan1_[13704,56197]	CHK1+	MIF+	0.675	0.87	CHEK1HIGH
P7.Tumor_Scan1_[13704,56197]	CHK1+	MIF+	0.65	0.719	CHEK1HIGH
P7.Tumor_Scan1_[13704,56197]	CHK1+	MIF+	0.691	0.706	CHEK1HIGH
[truncated: 253,178+ more rows]

## Sheet: shCHEK1-THP co-culture-Fig 7 H
Group	Replicate	M2/M1
NC	NC1	0.509091
NC	NC2	0.539683
NC	NC3	0.448276
NC	NC4	0.483333
NC	NC5	0.40678
SH2	SH2-1	0.449541
SH2	SH2-2	0.387097
SH2	SH2-3	0.376068
SH2	SH2-4	0.390244
SH2	SH2-5	0.420168

## Sheet: siCHEK1 siMIF THP Fig S11
Group	Replicates	Expression level	Mean	STD			Group	Replicate	M2/M1
siCHEK1-NC	siCHEK1-NC-1	0.913717	1.00205	0.063122			siCHEK1-NC	siCHEK1-NC-1	0.787879
siCHEK1-NC	siCHEK1-NC-2	1.03503					siCHEK1-NC	siCHEK1-NC-2	1.04
siCHEK1-NC	siCHEK1-NC-3	1.05739					siCHEK1-NC	siCHEK1-NC-3	0.916667
siCHEK1-Mix	siCHEK1-Mix-1	0.334193	0.322741	0.023308			siCHEK1-NC	siCHEK1-NC-4	1.01948
siCHEK1-Mix	siCHEK1Mix-2	0.343784					siCHEK1-NC	siCHEK1-NC-5	1.0303
siCHEK1-Mix	siCHEK1-Mix-3	0.290247					siCHEK1-Mix	siCHEK1-Mix-1	0.38914
siMIF-NC	siMIF-NC-1	0.950318	1.00175	0.0599351			siCHEK1-Mix	siCHEK1-Mix-2	0.350394
siMIF-NC	siMIF-NC-2	1.08581					siCHEK1-Mix	siCHEK1-Mix-3	0.41841
siMIF-NC	siMIF-NC-3	0.969118					siCHEK1-Mix	siCHEK1-Mix-4	0.493333
siMIF-Mix	siMIF-Mix-1	0.584407	0.536381	0.0384869			siCHEK1-Mix	siCHEK1-Mix-5	0.470588
siMIF-Mix	siMIF-Mix-2	0.490187					siMIF-NC	siMIF-NC-1	0.622378
siMIF-Mix	siMIF-Mix-3	0.53455					siMIF-NC	siMIF-NC-2	0.711712
							siMIF-NC	siMIF-NC-3	1.21
							siMIF-NC	siMIF-NC-4	0.832
							siMIF-Mix	siMIF-Mix-1	0.618705
							siMIF-Mix	siMIF-Mix-2	0.596273
							siMIF-Mix	siMIF-Mix-3	0.647399
							siMIF-Mix	siMIF-Mix-4	0.45

## Sheet: shCHEK1-M2-DEG S11C-D
GeneSymbol	baseMean	log2FoldChange	pvalue	padj	gene_id	GeneType	Up/Down
RNH1	1546.7	26.0281	7.38047e-15	4.2356e-11	ENSG00000023191.17	protein_coding	Up
LCMT1	1570.59	26.0204	1.06987e-14	4.2356e-11	ENSG00000205629.12	protein_coding	Up
LYSMD2	804.835	25.1173	5.11887e-14	1.01328e-10	ENSG00000140280.14	protein_coding	Up
PPBP	741.349	25.0029	7.00889e-14	1.01678e-10	ENSG00000163736.4	protein_coding	Up
RP11-15L13.5	631.508	24.7808	9.16714e-14	1.03693e-10	ENSG00000288698.1	protein_coding	Up
C16orf91	1343.2	24.9667	1.24556e-13	1.23279e-10	ENSG00000174109.5	protein_coding	Up
IMP3	479.069	24.2545	3.72149e-13	2.99118e-10	ENSG00000177971.9	protein_coding	Up
CEP20	785.166	24.3553	3.7777e-13	2.99118e-10	ENSG00000133393.13	protein_coding	Up
ISG15	16147	16.0536	3.04157e-09	2.18938e-06	ENSG00000187608.10	protein_coding	Up
TMEM134	5107.25	-17.068	1.78303e-08	1.17651e-05	ENSG00000172663.9	protein_coding	Down
IFI30	8387.7	13.6725	7.84052e-08	4.77548e-05	ENSG00000216490.4	protein_coding	Up
PSMB9	4801.73	14.3039	1.21535e-07	6.8737e-05	ENSG00000240065.8	protein_coding	Up
AC007192.4	8394.86	10.1572	5.41119e-07	0.000285639	ENSG00000268173.3	protein_coding	Up
ARL14EP	1079.95	-14.8266	6.22105e-07	0.000307864	ENSG00000152219.5	protein_coding	Down
DCSTAMP	5767.75	14.5684	8.14931e-07	0.000362619	ENSG00000164935.6	protein_coding	Up
CD40	3152.93	12.6114	8.24343e-07	0.000362619	ENSG00000101017.14	protein_coding	Up
UBAP1	4658.56	14.2602	9.84032e-07	0.000410082	ENSG00000165006.14	protein_coding	Up
RHOC	5541.26	9.75548	1.24241e-06	0.000491871	ENSG00000155366.17	protein_coding	Up
ADAMDEC1	2021.82	13.056	1.62374e-06	0.000494491	ENSG00000134028.14	protein_coding	Up
GTF3C5	2082.21	-14.801	1.56413e-06	0.000494491	ENSG00000148308.18	protein_coding	Down
CD68	5649.5	14.5385	1.42628e-06	0.000494491	ENSG00000129226.14	protein_coding	Up
IFI35	3499.56	12.4131	1.51761e-06	0.000494491	ENSG00000068079.8	protein_coding	Up
NARS1	1981.79	13.0272	1.58329e-06	0.000494491	ENSG00000134440.12	protein_coding	Up
H1-0	4323.86	14.1527	1.34726e-06	0.000494491	ENSG00000189060.6	protein_coding	Up
TRIB1	2261.17	13.2175	1.7564e-06	0.00051508	ENSG00000173334.4	protein_coding	Up
RND3	1667.66	12.7782	1.93074e-06	0.000545987	ENSG00000115963.14	protein_coding	Up
HADHB	2740.01	13.4946	2.3801e-06	0.000649848	ENSG00000138029.14	protein_coding	Up
CCL26	1913.24	12.9764	2.52189e-06	0.000665611	ENSG00000006606.9	protein_coding	Up
TXNDC12	4321.5	11.8706	2.9266e-06	0.000681554	ENSG00000117862.13	protein_coding	Up
ATP6V0E1	3842.23	10.5027	2.895e-06	0.000681554	ENSG00000113732.9	protein_coding	Up
SLA	6543.14	9.32805	2.8663e-06	0.000681554	ENSG00000155926.14	protein_coding	Up
FAM174C	1765.43	12.8604	2.82367e-06	0.000681554	ENSG00000228300.14	protein_coding	Up
RP11-91A18.6	4240.01	11.8432	3.07432e-06	0.000695498	ENSG00000285839.1	protein_coding	Up
WDR83OS	1426.78	12.5531	3.5972e-06	0.000791183	ENSG00000105583.11	protein_coding	Up
KLHDC3	9288.78	-14.4301	3.73283e-06	0.000798826	ENSG00000124702.18	protein_coding	Down
NDUFAF3	1559.45	12.6814	4.31841e-06	0.000871821	ENSG00000178057.15	protein_coding	Up
TFPI2	4250.61	10.2986	4.49957e-06	0.000871821	ENSG00000105825.14	protein_coding	Up
MRPL57	1190.06	12.2914	4.51436e-06	0.000871821	ENSG00000173141.5	protein_coding	Up
RPL36AL	1369.19	12.4937	4.18913e-06	0.000871821	ENSG00000165502.7	protein_coding	Up
SYNJ2BP-COX16	1189.96	12.2913	4.65108e-06	0.000876839	ENSG00000258644.6	protein_coding	Up
SCG5	1205.4	12.3099	4.82031e-06	0.000887609	ENSG00000166922.8	protein_coding	Up
IFI27	1202.48	12.3064	4.94128e-06	0.000889205	ENSG00000165949.12	protein_coding	Up
BEX1	1233.21	12.3428	5.39732e-06	0.000937611	ENSG00000133169.6	protein_coding	Up
MMADHC	1538.4	12.6618	5.70679e-06	0.000941383	ENSG00000168288.13	protein_coding	Up
PLD3	3854.12	11.7017	5.68425e-06	0.000941383	ENSG00000105223.20	protein_coding	Up
SELENOF	1070.47	12.1386	6.80899e-06	0.00105782	ENSG00000183291.17	protein_coding	Up
COX16	1094.89	12.1712	6.54825e-06	0.00105782	ENSG00000133983.16	protein_coding	Up
SPHK1	1411.47	12.5376	6.81346e-06	0.00105782	ENSG00000176170.14	protein_coding	Up
BRK1	1700.42	12.8063	7.41129e-06	0.00112851	ENSG00000254999.4	protein_coding	Up
RAB8A	1451.94	11.4917	7.81866e-06	0.00116808	ENSG00000167461.12	protein_coding	Up
CXCL2	1675.98	12.7854	8.73363e-06	0.00128061	ENSG00000081041.9	protein_coding	Up
ERP29	1266.84	12.3816	1.14848e-05	0.00160942	ENSG00000089248.7	protein_coding	Up
HPRT1	2606.12	13.4223	1.15858e-05	0.00160942	ENSG00000165704.15	protein_coding	Up
ALG5	585.462	-10.5275	1.3241e-05	0.00177699	ENSG00000120697.10	protein_coding	Down
SLC30A9	871.662	11.8422	1.50521e-05	0.00198637	ENSG00000014824.14	protein_coding	Up
RP11-426L16.10	2585.84	12.5219	1.54271e-05	0.00200248	ENSG00000271810.5	protein_coding	Up
IFI44	742.483	11.6108	1.6604e-05	0.00200733	ENSG00000137965.11	protein_coding	Up
MBD4	867.688	11.8356	1.64873e-05	0.00200733	ENSG00000129071.10	protein_coding	Up
OS9	3936.28	10.8346	1.5945e-05	0.00200733	ENSG00000135506.16	protein_coding	Up
ABHD3	1471.09	11.5055	1.63208e-05	0.00200733	ENSG00000158201.10	protein_coding	Up
CENPO	2393.28	10.5722	1.74882e-05	0.00202957	ENSG00000138092.11	protein_coding	Up
NDUFAF4	828.216	11.7685	1.78622e-05	0.00202957	ENSG00000123545.6	protein_coding	Up
BCL2A1	3138.02	9.85857	1.80227e-05	0.00202957	ENSG00000140379.9	protein_coding	Up
LGALS9	1927.39	9.83647	1.8199e-05	0.00202957	ENSG00000168961.17	protein_coding	Up
UBE2M	853.789	11.8123	1.7693e-05	0.00202957	ENSG00000130725.8	protein_coding	Up
SSR3	2383.48	8.70326	1.95742e-05	0.00215262	ENSG00000114850.7	protein_coding	Up
RAI14	5205.18	9.85972	2.02178e-05	0.00219294	ENSG00000039560.14	protein_coding	Up
RGS1	3297.42	11.6067	2.22084e-05	0.00228371	ENSG00000090104.12	protein_coding	Up
PKIB	651.845	11.423	2.21692e-05	0.00228371	ENSG00000135549.15	protein_coding	Up
GNS	3954.34	9.2827	2.16066e-05	0.00228371	ENSG00000135677.11	protein_coding	Up
GNLY	780.386	11.6826	2.29844e-05	0.0023169	ENSG00000115523.17	protein_coding	Up
OASL	2265.05	11.0712	2.31163e-05	0.0023169	ENSG00000135114.13	protein_coding	Up
DUSP23	612.23	11.3325	2.47403e-05	0.00234565	ENSG00000158716.9	protein_coding	Up
GLUL	7752.16	10.7925	2.5379e-05	0.00234565	ENSG00000135821.19	protein_coding	Up
TMBIM1	3842.25	9.26428	2.5332e-05	0.00234565	ENSG00000135926.15	protein_coding	Up
ELL2	1579.34	10.5576	2.48095e-05	0.00234565	ENSG00000118985.16	protein_coding	Up
PPP4C	3503.03	10.6657	2.5048e-05	0.00234565	ENSG00000149923.14	protein_coding	Up
PLAUR	1932.91	10.3086	2.54768e-05	0.00234565	ENSG00000011422.12	protein_coding	Up
MRPL55	1040.94	12.0983	2.68162e-05	0.00238574	ENSG00000162910.19	protein_coding	Up
CSNK2B	860.387	11.8234	2.6233e-05	0.00238574	ENSG00000204435.15	protein_coding	Up
ARHGDIB	1679.59	9.33196	2.65784e-05	0.00238574	ENSG00000111348.9	protein_coding	Up
TAF13	697.347	11.5203	2.81611e-05	0.00240909	ENSG00000197780.10	protein_coding	Up
TANK	2339.23	11.1155	2.82957e-05	0.00240909	ENSG00000136560.14	protein_coding	Up
XXbac-BPG32J3.22	851.203	11.8079	2.79037e-05	0.00240909	ENSG00000263020.6	protein_coding	Up
MARCKS	786.026	10.8001	2.75938e-05	0.00240909	ENSG00000277443.3	protein_coding	Up
CYTH1	1820.73	9.21205	2.90783e-05	0.00244938	ENSG00000108669.16	protein_coding	Up
TRAPPC2L	730.322	11.587	3.07934e-05	0.00256655	ENSG00000167515.10	protein_coding	Up
CXCL6	1932.96	10.8428	3.20721e-05	0.00264528	ENSG00000124875.10	protein_coding	Up
PLSCR1	2654.19	11.2941	3.39089e-05	0.0026718	ENSG00000188313.13	protein_coding	Up
PRDM1	810.439	11.7372	3.31723e-05	0.0026718	ENSG00000057657.17	protein_coding	Up
ATP6V1B2	2021.13	9.30439	3.40809e-05	0.0026718	ENSG00000147416.11	protein_coding	Up
TNFSF9	1626.1	12.7418	3.31206e-05	0.0026718	ENSG00000125657.5	protein_coding	Up
CTNNBL1	2475.59	11.1948	3.40549e-05	0.0026718	ENSG00000132792.19	protein_coding	Up
RP5-876B10.7	2281.75	9.96224	3.47348e-05	0.0026792	ENSG00000287856.1	protein_coding	Up
ICAM1	3502.12	8.27942	3.4852e-05	0.0026792	ENSG00000090339.9	protein_coding	Up
EID1	844.204	10.7079	3.57661e-05	0.00272304	ENSG00000255302.5	protein_coding	Up
FKBP2	1082.24	10.0078	3.85198e-05	0.00287736	ENSG00000173486.14	protein_coding	Up
EPSTI1	2927.1	10.4065	3.8362e-05	0.00287736	ENSG00000133106.15	protein_coding	Up
HSPH1	508.849	11.0657	4.24525e-05	0.00314148	ENSG00000120694.20	protein_coding	Up
GHITM	544.015	11.1621	4.59044e-05	0.00336065	ENSG00000165678.21	protein_coding	Up
RNASE1	668.862	11.4601	4.6263e-05	0.00336065	ENSG00000129538.14	protein_coding	Up
TAF12	1089.37	12.1639	4.67956e-05	0.00336843	ENSG00000120656.13	protein_coding	Up
STX10	3544.55	-10.2817	4.86554e-05	0.00347075	ENSG00000104915.15	protein_coding	Down
ALAS1	3454.51	9.40164	5.05765e-05	0.00351285	ENSG00000023330.15	protein_coding	Up
SYNCRIP	2912.19	11.2808	5.03791e-05	0.00351285	ENSG00000135316.19	protein_coding	Up
DCAF12	1605.15	10.0431	5.05525e-05	0.00351285	ENSG00000198876.13	protein_coding	Up
BABAM1	3619.82	10.005	5.27645e-05	0.00363295	ENSG00000105393.16	protein_coding	Up
DNAJA1	2614.51	8.20146	5.43438e-05	0.00370943	ENSG00000086061.16	protein_coding	Up
ARPC5	4023.42	8.89033	5.7434e-05	0.00388686	ENSG00000162704.16	protein_coding	Up
MINPP1	2160.71	10.4249	5.80523e-05	0.00389541	ENSG00000107789.16	protein_coding	Up
ARL8B	624.197	11.3605	6.01331e-05	0.00400112	ENSG00000134108.14	protein_coding	Up
LDHB	3490.16	10.0627	6.31403e-05	0.00416621	ENSG00000111716.14	protein_coding	Up
PTGR1	1052.82	12.1146	6.42915e-05	0.00417262	ENSG00000106853.20	protein_coding	Up
AP000295.9	1307.21	10.1447	6.38609e-05	0.00417262	ENSG00000249624.10	protein_coding	Up
SHISA5	3387.29	9.15286	6.60905e-05	0.0042202	ENSG00000164054.16	protein_coding	Up
PTPN6	1681.67	10.5	6.58739e-05	0.0042202	ENSG00000111679.17	protein_coding	Up
ERH	490.53	11.0128	6.95843e-05	0.00440775	ENSG00000100632.11	protein_coding	Up
ANAPC11	460.887	10.9229	7.08451e-05	0.004452	ENSG00000141552.18	protein_coding	Up
AL928654.7	619.972	11.3506	7.18448e-05	0.00447927	ENSG00000257341.5	protein_coding	Up
AP1S2	4122.66	9.01633	7.30368e-05	0.00451801	ENSG00000182287.15	protein_coding	Up
MT2A	432.567	10.8314	7.58581e-05	0.00465616	ENSG00000125148.7	protein_coding	Up
SRP72	1754.03	9.0988	7.75118e-05	0.00467659	ENSG00000174780.17	protein_coding	Up
RP11-783K16.16	1081.93	9.42551	7.79628e-05	0.00467659	ENSG00000286264.2	protein_coding	Up
PGAP6	1405.56	10.3818	7.70255e-05	0.00467659	ENSG00000129925.11	protein_coding	Up
MTMR11	1029.28	12.082	7.97786e-05	0.00474952	ENSG00000014914.21	protein_coding	Up
MMP7	3803.82	10.1856	8.04565e-05	0.00475414	ENSG00000137673.9	protein_coding	Up
CORO1A	1207.42	10.1651	8.12299e-05	0.00476428	ENSG00000102879.16	protein_coding	Up
IFI16	4019.39	9.08358	8.43284e-05	0.00487381	ENSG00000163565.19	protein_coding	Up
TCEAL9	1293.3	10.2625	8.41005e-05	0.00487381	ENSG00000185222.10	protein_coding	Up
RGS2	4585.16	9.90685	8.64118e-05	0.00488721	ENSG00000116741.8	protein_coding	Up
H2AW	563.526	11.2129	8.61513e-05	0.00488721	ENSG00000181218.5	protein_coding	Up
ECH1	1123.09	11.1086	8.53175e-05	0.00488721	ENSG00000104823.9	protein_coding	Up
SIVA1	1077.89	9.02122	8.77372e-05	0.00492194	ENSG00000184990.13	protein_coding	Up
CD209	3988.07	9.47329	8.82692e-05	0.00492194	ENSG00000090659.18	protein_coding	Up
ATRAID	549.217	9.73522	9.05325e-05	0.00501284	ENSG00000138085.17	protein_coding	Up
TRIM22	1455	10.2908	9.29158e-05	0.00510643	ENSG00000132274.16	protein_coding	Up
RP11-468E2.4	2068.09	9.05969	9.35126e-05	0.00510643	ENSG00000259529.2	protein_coding	Up
NDUFV2	1112.99	10.0476	9.6948e-05	0.00522523	ENSG00000178127.13	protein_coding	Up
NAA50	1454.51	9.03358	0.000100174	0.00535929	ENSG00000121579.13	protein_coding	Up
EMILIN2	1947.79	9.81831	0.00010221	0.00543155	ENSG00000132205.11	protein_coding	Up
CHCHD1	420.123	10.7893	0.000103073	0.00544086	ENSG00000172586.8	protein_coding	Up
CCT6A	1840.92	7.71362	0.000104149	0.00545736	ENSG00000146731.11	protein_coding	Up
RHOG	679.012	11.4819	0.000104764	0.00545736	ENSG00000177105.10	protein_coding	Up
MMP14	1224.5	9.07533	0.000108833	0.00563229	ENSG00000157227.14	protein_coding	Up
GBP1	346.884	10.513	0.000110575	0.0056392	ENSG00000117228.11	protein_coding	Up
PARM1	1897.28	8.98323	0.000110938	0.0056392	ENSG00000169116.11	protein_coding	Up
MTCH1	381.842	10.6514	0.000113381	0.00568197	ENSG00000137409.20	protein_coding	Up
PUM3	983.629	9.87042	0.000113168	0.00568197	ENSG00000080608.10	protein_coding	Up
STOM	2089.74	10.3424	0.000114998	0.00572677	ENSG00000148175.13	protein_coding	Up
GSTM2	477.886	-9.11231	0.000116977	0.00578888	ENSG00000213366.13	protein_coding	Down
HMGN2	1808.4	10.0667	0.000120087	0.00580965	ENSG00000198830.11	protein_coding	Up
REEP5	468.828	10.9476	0.000121065	0.00580965	ENSG00000129625.13	protein_coding	Up
MPC1	1010.49	10.6292	0.000118827	0.00580965	ENSG00000060762.19	protein_coding	Up
PTGES	1488.2	10.493	0.000120636	0.00580965	ENSG00000148344.11	protein_coding	Up
TBC1D10A	96.3777	-11.3423	0.00012036	0.00580965	ENSG00000099992.16	protein_coding	Down
RAN	1837.82	8.63377	0.000122659	0.00585068	ENSG00000132341.12	protein_coding	Up
AK1	1024.62	10.9748	0.000123406	0.00585108	ENSG00000106992.19	protein_coding	Up
JUN	3076.6	9.3738	0.000124532	0.00586932	ENSG00000177606.8	protein_coding	Up
MYG1	288.426	10.2467	0.000127583	0.00597754	ENSG00000139637.14	protein_coding	Up
IVNS1ABP	1025.58	8.59437	0.000133146	0.00616519	ENSG00000116679.16	protein_coding	Up
MSR1	850.415	9.52799	0.00013314	0.00616519	ENSG00000038945.15	protein_coding	Up
CCL2	1335.38	10.3036	0.000137434	0.00632674	ENSG00000108691.9	protein_coding	Up
UBXN1	643.704	11.4049	0.000139296	0.00637541	ENSG00000162191.14	protein_coding	Up
IL36B	818.813	10.6532	0.000148689	0.00676621	ENSG00000136696.11	protein_coding	Up
CST3	287.645	10.2428	0.000151537	0.00685639	ENSG00000101439.9	protein_coding	Up
IFIT1	6868.75	9.14308	0.000156025	0.00697389	ENSG00000185745.10	protein_coding	Up
GDF15	1373.01	9.34519	0.000158143	0.00697389	ENSG00000130513.6	protein_coding	Up
NUP50	1290.63	9.14771	0.000158537	0.00697389	ENSG00000093000.19	protein_coding	Up
DUSP3	1398.52	10.2273	0.00016205	0.00708902	ENSG00000108861.9	protein_coding	Up
NFIL3	1751.8	9.66404	0.000163128	0.00709696	ENSG00000165030.4	protein_coding	Up
MRPL36	287.604	10.2425	0.000165408	0.00715685	ENSG00000171421.13	protein_coding	Up
SLC25A11	619.257	11.349	0.00017018	0.0073233	ENSG00000108528.14	protein_coding	Up
CXCL1	5249.73	9.63639	0.000172933	0.00736175	ENSG00000163739.5	protein_coding	Up
ABCE1	1248.53	8.87943	0.000172377	0.00736175	ENSG00000164163.11	protein_coding	Up
TMEM242	801.682	10.6218	0.000176055	0.00738941	ENSG00000215712.11	protein_coding	Up
GNGT1	715.306	9.41322	0.000177316	0.00738941	ENSG00000127928.13	protein_coding	Up
CTD-3214H19.17	2177.31	9.89466	0.000177091	0.00738941	ENSG00000288669.1	protein_coding	Up
SLC5A3	4234.16	7.81768	0.000176368	0.00738941	ENSG00000198743.7	protein_coding	Up
HEXB	1234.17	9.43698	0.000184536	0.00752482	ENSG00000049860.14	protein_coding	Up
RNF130	595.36	11.2922	0.000184754	0.00752482	ENSG00000113269.14	protein_coding	Up
ATP6V1F	2179.95	9.14745	0.000182745	0.00752482	ENSG00000128524.5	protein_coding	Up
IFIT3	1296.74	8.58153	0.000182924	0.00752482	ENSG00000119917.15	protein_coding	Up
RAP1B	589.822	7.60748	0.000185317	0.00752482	ENSG00000127314.18	protein_coding	Up
OSGIN2	1118.21	8.94153	0.000191785	0.00769754	ENSG00000164823.11	protein_coding	Up
MYDGF	3142.02	9.48868	0.000192085	0.00769754	ENSG00000074842.8	protein_coding	Up
HPCAL1	2893.91	7.71549	0.000194291	0.00773062	ENSG00000115756.13	protein_coding	Up
MKKS	215.601	-8.87275	0.000196155	0.00776579	ENSG00000125863.20	protein_coding	Down
MRPL2	312.882	10.3641	0.000197429	0.00777733	ENSG00000112651.12	protein_coding	Up
MRPL32	766.82	9.51051	0.000203363	0.00794481	ENSG00000106591.4	protein_coding	Up
TPD52L2	2744.12	8.6608	0.000206878	0.0080297	ENSG00000101150.18	protein_coding	Up
PTP4A2	798.915	8.46088	0.000213259	0.00815742	ENSG00000184007.22	protein_coding	Up
HERC5	1573.45	10.5337	0.000211773	0.00815742	ENSG00000138646.9	protein_coding	Up
SGK1	4723.69	10.4943	0.000212474	0.00815742	ENSG00000118515.12	protein_coding	Up
THRAP3	1441.38	8.58586	0.000216656	0.00818718	ENSG00000054118.15	protein_coding	Up
RHBDD2	624.543	11.3612	0.000216791	0.00818718	ENSG00000005486.17	protein_coding	Up
IL10RB	1024.6	9.78323	0.000217139	0.00818718	ENSG00000243646.10	protein_coding	Up
CTD-2192J16.24	264.035	10.1191	0.000219393	0.00823297	ENSG00000269590.1	protein_coding	Up
RP1-20C7.7	289.404	10.2516	0.000227184	0.00848511	ENSG00000288564.1	protein_coding	Up
TIMM50	1271.81	7.7926	0.000230687	0.00857551	ENSG00000105197.11	protein_coding	Up
MANF	1143.03	10.0773	0.000232061	0.00858626	ENSG00000145050.19	protein_coding	Up
PAIP1	363.261	10.5794	0.00023525	0.00859763	ENSG00000172239.14	protein_coding	Up
ALPK3	1203.45	12.3075	0.000235626	0.00859763	ENSG00000136383.7	protein_coding	Up
PFKP	2497.42	7.31939	0.000236959	0.0086066	ENSG00000067057.18	protein_coding	Up
DUSP10	998.495	9.88439	0.000240554	0.0086298	ENSG00000143507.18	protein_coding	Up
RAB7A	4542.19	8.9987	0.000240867	0.0086298	ENSG00000075785.14	protein_coding	Up
NDRG1	2064.62	7.77575	0.000239852	0.0086298	ENSG00000104419.17	protein_coding	Up
VAMP8	2218.04	9.24267	0.00024574	0.00876473	ENSG00000118640.11	protein_coding	Up
GLO1	3303.35	8.66971	0.000248449	0.00880183	ENSG00000124767.7	protein_coding	Up
PDHA1	480.964	10.9844	0.000249003	0.00880183	ENSG00000131828.14	protein_coding	Up
ADAR	2260.01	7.56601	0.000256696	0.00899345	ENSG00000160710.18	protein_coding	Up
TNFSF10	1341.45	10.3045	0.000256353	0.00899345	ENSG00000121858.11	protein_coding	Up
PNPLA4	359.65	10.5651	0.000257849	0.00899404	ENSG00000006757.12	protein_coding	Up
RAB14	437.675	9.75519	0.000260513	0.00900762	ENSG00000119396.11	protein_coding	Up
RTCB	1527.57	10.4897	0.000259999	0.00900762	ENSG00000100220.12	protein_coding	Up
RGS10	579.9	9.11086	0.00026352	0.00907195	ENSG00000148908.15	protein_coding	Up
SLC29A1	2856.69	10.2024	0.000269766	0.0091719	ENSG00000112759.19	protein_coding	Up
TRAPPC6B	327.056	10.428	0.000269898	0.0091719	ENSG00000182400.15	protein_coding	Up
SSB	1676.97	8.22326	0.000275855	0.00933428	ENSG00000138385.16	protein_coding	Up
MTHFD2	2012.19	8.80298	0.000279471	0.00941639	ENSG00000065911.13	protein_coding	Up
TPR	560.395	10.1066	0.000287427	0.00964341	ENSG00000047410.14	protein_coding	Up
PTGES3	2557.76	7.24451	0.000289196	0.00966184	ENSG00000110958.16	protein_coding	Up
BCAR3	1600.99	10.4107	0.000298741	0.00993877	ENSG00000137936.18	protein_coding	Up
CARD19	356.786	10.5535	0.000302565	0.00994598	ENSG00000165233.18	protein_coding	Up
NDUFA8	350.508	10.5279	0.000301602	0.00994598	ENSG00000119421.7	protein_coding	Up
CISD1	416.736	10.7776	0.000303982	0.00994598	ENSG00000122873.12	protein_coding	Up
TMBIM4	374.435	10.6231	0.000303399	0.00994598	ENSG00000155957.18	protein_coding	Up
UBAC1	2470.93	9.0993	0.000308422	0.0100497	ENSG00000130560.9	protein_coding	Up
RAP2B	624.52	8.23162	0.000325272	0.0105123	ENSG00000181467.5	protein_coding	Up
UBE2A	317.045	8.94183	0.000330043	0.0106231	ENSG00000077721.16	protein_coding	Up
MRPS35	254.832	10.0681	0.000335683	0.0107225	ENSG00000061794.13	protein_coding	Up
UPK3BL1	341.078	9.39736	0.000338535	0.0107651	ENSG00000267368.1	protein_coding	Up
PPP2CA	958.054	9.16871	0.00034686	0.010942	ENSG00000113575.10	protein_coding	Up
NRP1	735.314	9.30771	0.000345833	0.010942	ENSG00000099250.18	protein_coding	Up
IRF9	2071	8.26646	0.000350172	0.0110026	ENSG00000213928.9	protein_coding	Up
RP4-777O23.3	864.779	11.8308	0.000356398	0.0111101	ENSG00000281039.1	protein_coding	Up
KB-1995A5.6	1246.35	9.17195	0.000361872	0.0112365	ENSG00000286070.2	protein_coding	Up
GGPS1	1446.71	8.17982	0.000364107	0.0112617	ENSG00000152904.11	protein_coding	Up
RGS16	2771.88	9.00152	0.000370102	0.0113757	ENSG00000143333.7	protein_coding	Up
MRPS30	215.701	9.82759	0.000370664	0.0113757	ENSG00000112996.11	protein_coding	Up
SMIM29	389.474	10.68	0.000379028	0.0115301	ENSG00000186577.14	protein_coding	Up
POLR2K	329.428	10.4384	0.000381521	0.0115301	ENSG00000147669.11	protein_coding	Up
ANKRD1	207.875	9.7741	0.000378442	0.0115301	ENSG00000148677.7	protein_coding	Up
RTL8C	1286.16	10.0969	0.000381504	0.0115301	ENSG00000134590.14	protein_coding	Up
MTFR1L	2590.12	10.2211	0.000385266	0.0115528	ENSG00000117640.18	protein_coding	Up
CNIH4	2860.76	9.02708	0.00038665	0.0115528	ENSG00000143771.12	protein_coding	Up
IRF2	1592.86	8.87306	0.000386087	0.0115528	ENSG00000168310.11	protein_coding	Up
FAM110B	1043.09	9.94187	0.000393872	0.0117244	ENSG00000169122.11	protein_coding	Up
PSMA3	495.926	8.88365	0.00040771	0.0120869	ENSG00000100567.13	protein_coding	Up
ISG20	1695	9.01847	0.000410633	0.0120869	ENSG00000172183.16	protein_coding	Up
ADRM1	1986.53	10.9407	0.000410543	0.0120869	ENSG00000130706.13	protein_coding	Up
RP11-501E24.9	3452.23	9.03268	0.000412179	0.0120875	ENSG00000285854.1	protein_coding	Up
PNP	1315.84	8.54421	0.00041406	0.0120979	ENSG00000198805.12	protein_coding	Up
CSF1	1055.74	9.95841	0.000421252	0.0122628	ENSG00000184371.14	protein_coding	Up
GGCT	1028.52	9.92108	0.000424939	0.0123248	ENSG00000006625.18	protein_coding	Up
CKS2	201.1	9.72629	0.000429215	0.0124034	ENSG00000123975.5	protein_coding	Up
UBE2G2	2830.95	7.74133	0.000439214	0.0126004	ENSG00000184787.19	protein_coding	Up
NONO	1826.77	9.06922	0.000438661	0.0126004	ENSG00000147140.17	protein_coding	Up
IFIH1	262.719	10.1121	0.00044142	0.0126179	ENSG00000115267.9	protein_coding	Up
DDX17	1400.58	7.89439	0.000448001	0.01276	ENSG00000100201.23	protein_coding	Up
MIER1	1930.65	7.63563	0.000450462	0.0127841	ENSG00000198160.15	protein_coding	Up
BNIP3L	758.06	9.48563	0.000460391	0.0129269	ENSG00000104765.16	protein_coding	Up
UBALD2	380.826	10.6476	0.000459805	0.0129269	ENSG00000185262.9	protein_coding	Up
PSME3	1846.8	8.36061	0.000474138	0.0132658	ENSG00000131467.11	protein_coding	Up
PSMB7	768.38	9.50445	0.000476767	0.0132924	ENSG00000136930.13	protein_coding	Up
DGUOK	359.413	7.83106	0.000483308	0.0134275	ENSG00000114956.20	protein_coding	Up
CFAP54	91.2263	-10.4104	0.000491727	0.0135662	ENSG00000188596.11	protein_coding	Down
ERO1A	925.757	8.74396	0.000491681	0.0135662	ENSG00000197930.13	protein_coding	Up
DEPP1	676.28	11.476	0.000503398	0.0137618	ENSG00000165507.9	protein_coding	Up
ZNF268	119.223	-10.4322	0.000502842	0.0137618	ENSG00000090612.22	protein_coding	Down
NFKBIA	1534.26	8.16679	0.000504031	0.0137618	ENSG00000100906.11	protein_coding	Up
ST14	1061.19	7.9231	0.000512238	0.0139378	ENSG00000149418.11	protein_coding	Up
BLVRA	1031.88	10.8353	0.00051794	0.0140447	ENSG00000106605.11	protein_coding	Up
ATP6V1A	516.63	8.93878	0.000520238	0.0140589	ENSG00000114573.10	protein_coding	Up
RAB10	182.977	9.59003	0.000536543	0.0144501	ENSG00000084733.11	protein_coding	Up
HDAC2	4712.51	8.67925	0.000560853	0.0150537	ENSG00000196591.12	protein_coding	Up
ACADM	788.299	7.71315	0.000568149	0.0151621	ENSG00000117054.15	protein_coding	Up
GPNMB	831.932	8.35962	0.000568723	0.0151621	ENSG00000136235.17	protein_coding	Up
ASAH1	6409.98	9.11279	0.000572696	0.0151793	ENSG00000104763.20	protein_coding	Up
HNRNPA1	1636.64	8.41963	0.000575119	0.0151793	ENSG00000135486.19	protein_coding	Up
CRIP1	621.077	9.19947	0.000574625	0.0151793	ENSG00000213145.10	protein_coding	Up
FAAP20	302.215	-7.62382	0.000588922	0.0153875	ENSG00000162585.17	protein_coding	Down
NECAP2	721.08	7.09941	0.000591701	0.0153875	ENSG00000157191.20	protein_coding	Up
DTX2	687.364	11.4995	0.000588774	0.0153875	ENSG00000091073.20	protein_coding	Up
SSBP1	243.429	10.0019	0.000586328	0.0153875	ENSG00000106028.11	protein_coding	Up
RP11-512M8.13	948.358	9.14949	0.000592723	0.0153875	ENSG00000256861.1	protein_coding	Up
UQCRC2	2866.51	9.77286	0.000597512	0.0154611	ENSG00000140740.11	protein_coding	Up
P3H1	11259.1	-8.61932	0.000604454	0.0155898	ENSG00000117385.16	protein_coding	Down
LARP7	958.177	8.63532	0.000613696	0.0157768	ENSG00000174720.16	protein_coding	Up
DRAM2	1001.77	8.55773	0.000616119	0.0157878	ENSG00000156171.15	protein_coding	Up
TMEM167A	921.153	9.76008	0.000628836	0.0160617	ENSG00000174695.10	protein_coding	Up
MLF2	1954.05	8.71547	0.000633114	0.016119	ENSG00000089693.11	protein_coding	Up
HAVCR2	541.915	11.1565	0.000639637	0.0161294	ENSG00000135077.9	protein_coding	Up
DDX56	939.351	8.68333	0.000637537	0.0161294	ENSG00000136271.11	protein_coding	Up
NFAT5	865.068	8.34595	0.000638302	0.0161294	ENSG00000102908.22	protein_coding	Up
TMEM9B	233.036	9.93894	0.000645648	0.0162293	ENSG00000175348.11	protein_coding	Up
STARD7	1609.95	8.831	0.00065692	0.0164604	ENSG00000084090.14	protein_coding	Up
RP1-65P5.6	1430.12	9.36596	0.000673437	0.0168211	ENSG00000285283.1	protein_coding	Up
RSAD2	992.774	7.78327	0.00067577	0.0168262	ENSG00000134321.13	protein_coding	Up
LIMK1	1607.11	10.5541	0.000679146	0.0168573	ENSG00000106683.15	protein_coding	Up
MYOF	1273.83	6.97227	0.00069268	0.0171049	ENSG00000138119.17	protein_coding	Up
OAS1	1724.57	8.62155	0.000703795	0.0173064	ENSG00000089127.15	protein_coding	Up
CCDC12	565.145	11.217	0.000709546	0.0173938	ENSG00000160799.12	protein_coding	Up
APEX1	782.793	7.60654	0.000712079	0.017402	ENSG00000100823.12	protein_coding	Up
COA6	1806.56	8.68838	0.000718788	0.0174582	ENSG00000168275.16	protein_coding	Up
TMEM51	1358.91	9.29219	0.000737888	0.0177587	ENSG00000171729.14	protein_coding	Up
MCF2L2	302.797	-9.57576	0.000734487	0.0177587	ENSG00000053524.13	protein_coding	Down
ZER1	574.796	-9.23742	0.000736541	0.0177587	ENSG00000160445.11	protein_coding	Down
HBEGF	1177.63	9.08641	0.000783167	0.0186126	ENSG00000113070.8	protein_coding	Up
DNAJC24	28.3085	-9.57909	0.00077916	0.0186126	ENSG00000170946.15	protein_coding	Down
BCAT1	1680.74	8.22339	0.000784878	0.0186126	ENSG00000060982.15	protein_coding	Up
WARS1	1089.85	9.39846	0.000785123	0.0186126	ENSG00000140105.18	protein_coding	Up
CHMP7	765.946	10.5438	0.000795725	0.0188076	ENSG00000147457.14	protein_coding	Up
ATF3	637.869	9.23372	0.000804969	0.0188648	ENSG00000162772.17	protein_coding	Up
GINM1	1413.31	8.69785	0.00080529	0.0188648	ENSG00000055211.14	protein_coding	Up
MRPL15	508.386	8.9108	0.00080115	0.0188648	ENSG00000137547.9	protein_coding	Up
WIPI2	2281.86	7.9185	0.000808215	0.0188774	ENSG00000157954.15	protein_coding	Up
SP110	3227.51	8.93439	0.000821481	0.0191308	ENSG00000135899.19	protein_coding	Up
POLR2M	1003.36	8.85627	0.000833798	0.0193607	ENSG00000255529.9	protein_coding	Up
DCLRE1B	61.1037	-10.6855	0.000843541	0.0194162	ENSG00000118655.7	protein_coding	Down
KLRK1	61.1037	-10.6855	0.000843541	0.0194162	ENSG00000213809.9	protein_coding	Down
SMS	1382.71	8.0538	0.000841799	0.0194162	ENSG00000102172.16	protein_coding	Up
KLRC4-KLRK1	60.6436	-10.6746	0.000852228	0.0195027	ENSG00000255819.7	protein_coding	Down
IL4I1	1434.69	8.10892	0.000851256	0.0195027	ENSG00000104951.16	protein_coding	Up
COMT	3789.62	9.71046	0.000862569	0.0196259	ENSG00000093010.15	protein_coding	Up
C8orf76	237.788	9.96829	0.000870816	0.0197568	ENSG00000189376.12	protein_coding	Up
ENY2	1281.23	8.87987	0.000873967	0.0197716	ENSG00000120533.13	protein_coding	Up
METTL1	191.148	9.65327	0.000881937	0.0198916	ENSG00000037897.17	protein_coding	Up
NAA38	214.937	9.82229	0.000884293	0.0198916	ENSG00000183011.14	protein_coding	Up
GSTK1	1532.36	8.32292	0.000905999	0.0203221	ENSG00000197448.14	protein_coding	Up
SNTB1	1410.88	9.34494	0.000918163	0.0205138	ENSG00000172164.15	protein_coding	Up
NEMF	915.472	7.41904	0.000919726	0.0205138	ENSG00000165525.18	protein_coding	Up
UMPS	1604.01	8.12078	0.000943052	0.0209162	ENSG00000114491.14	protein_coding	Up
IRF8	1180.25	8.4947	0.000951545	0.020987	ENSG00000140968.11	protein_coding	Up
RGS19	1409.32	10.3635	0.000950927	0.020987	ENSG00000171700.14	protein_coding	Up
C19orf44	180.392	-9.03743	0.000972139	0.0213817	ENSG00000105072.9	protein_coding	Down
POLR2I	177.439	9.54586	0.000988836	0.0216887	ENSG00000105258.9	protein_coding	Up
ADCY3	2514.29	8.30689	0.00100517	0.0219861	ENSG00000138031.15	protein_coding	Up
SUCLG1	934.759	7.86045	0.00105768	0.0229444	ENSG00000163541.12	protein_coding	Up
PPP2R1A	1533.29	7.80071	0.00105391	0.0229444	ENSG00000105568.18	protein_coding	Up
RPN2	902.935	7.15973	0.00105542	0.0229444	ENSG00000118705.17	protein_coding	Up
RICTOR	2027.53	7.45773	0.00109434	0.0236748	ENSG00000164327.13	protein_coding	Up
METTL5	959.314	7.41361	0.00109757	0.0236799	ENSG00000138382.15	protein_coding	Up
CCNE2	399.664	8.56467	0.00110254	0.0237226	ENSG00000175305.18	protein_coding	Up
ATP5F1D	769.871	8.47452	0.0011155	0.0238717	ENSG00000099624.8	protein_coding	Up
UTS2	688.236	9.33825	0.00114205	0.0243741	ENSG00000049247.14	protein_coding	Up
EIF4G2	3326.99	6.68385	0.0011572	0.0245713	ENSG00000110321.19	protein_coding	Up
AP002884.2	679.334	10.2293	0.0011575	0.0245713	ENSG00000255292.9	protein_coding	Up
ACSL1	3072.46	8.31219	0.00116831	0.0246204	ENSG00000151726.15	protein_coding	Up
EZR	1663.09	8.17218	0.00116882	0.0246204	ENSG00000092820.18	protein_coding	Up
DBNL	2209.87	8.13712	0.00116914	0.0246204	ENSG00000136279.21	protein_coding	Up
CTD-2510F5.6	404.215	10.7335	0.00117959	0.0247745	ENSG00000265303.1	protein_coding	Up
DHX9	1149.35	9.04927	0.00118472	0.0248164	ENSG00000135829.17	protein_coding	Up
TNKS2	52.9264	-10.4737	0.00119795	0.024896	ENSG00000107854.6	protein_coding	Down
UBL3	3902.16	-8.4622	0.00119386	0.024896	ENSG00000122042.10	protein_coding	Down
SPOP	2184.43	9.57725	0.00119641	0.024896	ENSG00000121067.19	protein_coding	Up
CKS1B	498.574	8.87819	0.00120625	0.0250029	ENSG00000173207.13	protein_coding	Up
TSNAX	867.422	8.48671	0.00122297	0.0250351	ENSG00000116918.15	protein_coding	Up
COX7A2L	756.231	7.24021	0.00122248	0.0250351	ENSG00000115944.15	protein_coding	Up
TFG	625.305	7.75016	0.00121912	0.0250351	ENSG00000114354.15	protein_coding	Up
DDX5	2432.43	7.41054	0.00122361	0.0250351	ENSG00000108654.16	protein_coding	Up
PFKFB4	1329.94	8.60842	0.00123797	0.0251987	ENSG00000114268.12	protein_coding	Up
ZBTB45	684.635	10.0804	0.00123771	0.0251987	ENSG00000119574.13	protein_coding	Up
SYNC	336.69	8.67647	0.00125099	0.025331	ENSG00000162520.15	protein_coding	Up
PACC1	1430.37	8.54515	0.00125407	0.025331	ENSG00000065600.13	protein_coding	Up
CNST	2059.54	7.51023	0.00127668	0.0256567	ENSG00000162852.14	protein_coding	Up
RP4-734P14.4	383.54	10.6578	0.0012905	0.0258688	ENSG00000256566.1	protein_coding	Up
SOX4	459.307	7.6541	0.00132448	0.0264069	ENSG00000124766.7	protein_coding	Up
PTS	362.132	10.5749	0.00132786	0.0264069	ENSG00000150787.8	protein_coding	Up
CREG1	791.669	6.74661	0.00134509	0.026626	ENSG00000143162.9	protein_coding	Up
MOB1A	1380.14	7.64805	0.00136789	0.0266889	ENSG00000114978.18	protein_coding	Up
PRMT5	329.054	10.4368	0.00136849	0.0266889	ENSG00000100462.16	protein_coding	Up
OAZ2	979.127	7.5438	0.00136808	0.0266889	ENSG00000180304.14	protein_coding	Up
SNRPD3	1029.78	8.29698	0.00136207	0.0266889	ENSG00000100028.12	protein_coding	Up
HMOX1	1829.23	8.37955	0.00136221	0.0266889	ENSG00000100292.18	protein_coding	Up
RNF13	271.829	8.01416	0.00137749	0.0267327	ENSG00000082996.20	protein_coding	Up
RP11-577H5.5	340.546	8.33419	0.00137517	0.0267327	ENSG00000267645.5	protein_coding	Up
PDLIM4	513.555	8.77706	0.00139275	0.0268971	ENSG00000131435.13	protein_coding	Up
CLIC5	837.21	8.16534	0.00139266	0.0268971	ENSG00000112782.19	protein_coding	Up
CBX4	19.3365	-9.03126	0.00140563	0.0269558	ENSG00000141582.15	protein_coding	Down
BAIAP2	1428.88	7.80418	0.00140288	0.0269558	ENSG00000175866.16	protein_coding	Up
RNF114	1518.69	8.43632	0.00140601	0.0269558	ENSG00000124226.11	protein_coding	Up
MRPL13	1012.8	8.70666	0.00142961	0.0273422	ENSG00000172172.8	protein_coding	Up
SEC11C	1258.19	9.17816	0.00143432	0.0273662	ENSG00000166562.9	protein_coding	Up
SCG2	142.66	9.23133	0.00144722	0.0274263	ENSG00000171951.5	protein_coding	Up
SPCS3	304.232	10.3237	0.00146173	0.0274263	ENSG00000129128.13	protein_coding	Up
CDKN2AIPNL	572.911	8.9311	0.00144293	0.0274263	ENSG00000237190.4	protein_coding	Up
BNIP3	529.419	7.28369	0.00146359	0.0274263	ENSG00000176171.11	protein_coding	Up
CYP27B1	151.763	9.32039	0.00144918	0.0274263	ENSG00000111012.10	protein_coding	Up
AKAP11	79.3886	-7.64118	0.00145437	0.0274263	ENSG00000023516.9	protein_coding	Down
CTD-2278I10.6	3482.08	9.23622	0.00146076	0.0274263	ENSG00000269307.1	protein_coding	Up
SDF2L1	111.819	8.87986	0.00146518	0.0274263	ENSG00000128228.5	protein_coding	Up
MTPN	935.057	7.52593	0.00147495	0.0275439	ENSG00000105887.11	protein_coding	Up
NIPSNAP1	314.167	10.37	0.00148013	0.0275758	ENSG00000184117.12	protein_coding	Up
TWIST1	87.415	8.52458	0.00154258	0.0284049	ENSG00000122691.13	protein_coding	Up
GIMAP6	168.415	-9.69179	0.0015395	0.0284049	ENSG00000133561.15	protein_coding	Down
COA1	1168.6	7.69716	0.00155722	0.028608	ENSG00000106603.20	protein_coding	Up
XAF1	395.594	7.43916	0.00156414	0.0286687	ENSG00000132530.17	protein_coding	Up
ZFP36L1	1291.41	7.55795	0.00157755	0.0288477	ENSG00000185650.10	protein_coding	Up
NKIRAS1	606.347	6.47524	0.00162572	0.0295919	ENSG00000197885.11	protein_coding	Up
EMP3	388.848	8.5207	0.00162283	0.0295919	ENSG00000142227.11	protein_coding	Up
CCDC107	611.235	6.8704	0.00163431	0.02968	ENSG00000159884.12	protein_coding	Up
SRGAP2B	202.054	7.96235	0.00164547	0.0298142	ENSG00000196369.11	protein_coding	Up
DALRD3	264.527	8.6937	0.00165152	0.0298555	ENSG00000178149.17	protein_coding	Up
CH17-270A2.2	81.9539	8.43132	0.00167634	0.0300583	ENSG00000280778.1	protein_coding	Up
ENSA	899.674	6.9586	0.00168171	0.0300583	ENSG00000143420.19	protein_coding	Up
IARS2	189.036	8.2011	0.00167811	0.0300583	ENSG00000067704.10	protein_coding	Up
CHRM3	16.3181	-8.7722	0.00167	0.0300583	ENSG00000133019.12	protein_coding	Down
DDIT4	432.503	8.67143	0.00171992	0.0306301	ENSG00000168209.6	protein_coding	Up
HAUS6	917.506	8.99008	0.00176784	0.031245	ENSG00000147874.11	protein_coding	Up
NUDT22	482.442	7.86283	0.00176504	0.031245	ENSG00000149761.9	protein_coding	Up
HAGHL	151.182	9.31464	0.00176581	0.031245	ENSG00000103253.19	protein_coding	Up
ZC3H15	2086.82	8.56893	0.00177904	0.0313729	ENSG00000065548.18	protein_coding	Up
PPM1F	1758.28	7.36166	0.00179313	0.0315511	ENSG00000100034.14	protein_coding	Up
RAB5IF	279.173	10.1996	0.00179919	0.0315875	ENSG00000101084.18	protein_coding	Up
ERICH1	800.133	7.28119	0.00181083	0.0316516	ENSG00000104714.14	protein_coding	Up
TGIF2-RAB5IF	278.153	10.1943	0.00180784	0.0316516	ENSG00000259399.1	protein_coding	Up
MFSD14B	2003.14	6.93566	0.00181675	0.0316851	ENSG00000148110.16	protein_coding	Up
PSMD13	2858.39	8.09634	0.00183511	0.0319186	ENSG00000185627.18	protein_coding	Up
PRIM1	486.286	8.83766	0.0018382	0.0319186	ENSG00000198056.15	protein_coding	Up
TUBB4B	253.765	7.91218	0.00184256	0.0319242	ENSG00000188229.6	protein_coding	Up
NSMAF	873.901	6.71413	0.00185384	0.0319512	ENSG00000035681.9	protein_coding	Up
HS3ST3B1	119.067	8.97048	0.00185136	0.0319512	ENSG00000125430.9	protein_coding	Up
TUG1	343.638	8.34302	0.00185622	0.0319512	ENSG00000253352.10	protein_coding	Up
LYPLA2	1361.18	9.71135	0.00186532	0.0320276	ENSG00000011009.11	protein_coding	Up
DCHS2	100.135	-7.67307	0.00186875	0.0320276	ENSG00000197410.14	protein_coding	Down
SNX10	1868.56	8.56278	0.0018922	0.0323077	ENSG00000086300.16	protein_coding	Up
BNIP2	577.462	-8.00402	0.00189733	0.0323077	ENSG00000140299.13	protein_coding	Down
RDH8	40.5509	-10.0889	0.00189439	0.0323077	ENSG00000080511.5	protein_coding	Down
RGS22	15.2127	-8.67049	0.00190602	0.0323838	ENSG00000132554.20	protein_coding	Down
EIF2S3	990.482	6.41224	0.00191333	0.0323838	ENSG00000130741.11	protein_coding	Up
GCN1	3924.38	8.15525	0.00192289	0.0324636	ENSG00000089154.11	protein_coding	Up
PITHD1	75.2153	8.3076	0.0019398	0.0326696	ENSG00000057757.10	protein_coding	Up
CXCR4	559.507	6.9222	0.00194334	0.0326696	ENSG00000121966.7	protein_coding	Up
MRFAP1	1441.01	7.45772	0.00194758	0.0326716	ENSG00000179010.15	protein_coding	Up
UBE2E1	605.708	7.07992	0.0019554	0.0327334	ENSG00000170142.12	protein_coding	Up
B3GAT3	892.556	9.7037	0.00198998	0.0331719	ENSG00000149541.10	protein_coding	Up
NDUFV1	1576.53	8.04395	0.00198895	0.0331719	ENSG00000167792.13	protein_coding	Up
PSMC6	590.796	7.03019	0.00200819	0.0334051	ENSG00000100519.12	protein_coding	Up
ZDHHC12	2458.55	8.80507	0.00203654	0.0337312	ENSG00000160446.19	protein_coding	Up
SEPHS2	403.652	8.57106	0.00204057	0.0337312	ENSG00000179918.19	protein_coding	Up
EIF5	1716.14	7.90457	0.0020778	0.034143	ENSG00000100664.11	protein_coding	Up
MT1X	498.181	8.72684	0.00207842	0.034143	ENSG00000187193.9	protein_coding	Up
RP11-26J3.4	266.677	10.1335	0.0021041	0.0344221	ENSG00000276418.5	protein_coding	Up
AP003419.11	441.963	8.69983	0.00210033	0.0344221	ENSG00000256514.1	protein_coding	Up
UTRN	189.822	-7.60404	0.00211662	0.0345555	ENSG00000152818.18	protein_coding	Down
OCIAD1	228.733	7.76261	0.00213183	0.0347322	ENSG00000109180.15	protein_coding	Up
MMP12	1503.47	9.43199	0.00214773	0.0349193	ENSG00000262406.3	protein_coding	Up
TNFAIP8L3	446.662	8.71458	0.00215643	0.0349524	ENSG00000183578.8	protein_coding	Up
PLP1	13.5742	-8.50716	0.00215859	0.0349524	ENSG00000123560.14	protein_coding	Down
CYC1	2676.38	8.43856	0.00216902	0.0350495	ENSG00000179091.5	protein_coding	Up
ULBP2	246.901	10.0225	0.00221875	0.03571	ENSG00000131015.5	protein_coding	Up
MSC	334.774	9.35134	0.00222342	0.03571	ENSG00000178860.9	protein_coding	Up
MCRIP2	708.457	6.36097	0.00222324	0.03571	ENSG00000172366.20	protein_coding	Up
HS1BP3	13.8136	-8.53137	0.00223662	0.0358492	ENSG00000118960.13	protein_coding	Down
KLHDC2	923.628	8.8086	0.00224606	0.0359278	ENSG00000165516.11	protein_coding	Up
KCNA2	15.2705	-8.67709	0.00227481	0.036024	ENSG00000177301.16	protein_coding	Down
TP53BP2	946.646	7.75322	0.00227166	0.036024	ENSG00000143514.17	protein_coding	Up
PAIP2	252.984	8.63222	0.00226977	0.036024	ENSG00000120727.13	protein_coding	Up
ZNF706	1079.85	7.58192	0.00226136	0.036024	ENSG00000120963.12	protein_coding	Up
TMEM147	252.645	7.91627	0.00227293	0.036024	ENSG00000105677.12	protein_coding	Up
ANO6	1177.3	8.48754	0.00229332	0.0361724	ENSG00000177119.17	protein_coding	Up
LILRB4	483.125	-9.16108	0.00228916	0.0361724	ENSG00000186818.12	protein_coding	Down
FOXO3	744.009	7.82666	0.00230392	0.0362673	ENSG00000118689.15	protein_coding	Up
PIK3C2G	14.8995	-8.63957	0.00232162	0.0364215	ENSG00000139144.11	protein_coding	Down
BCL7A	82.6842	-8.26556	0.00232292	0.0364215	ENSG00000110987.9	protein_coding	Down
PSMG2	341.586	8.19127	0.00233588	0.0365524	ENSG00000128789.21	protein_coding	Up
MCFD2	242.116	6.77999	0.00234235	0.0365813	ENSG00000180398.13	protein_coding	Up
TOX4	431.868	8.66537	0.00237657	0.0370427	ENSG00000092203.15	protein_coding	Up
FHOD1	14.312	-8.58272	0.00244559	0.0380435	ENSG00000135723.14	protein_coding	Down
ANGEL1	979.99	7.80285	0.00248517	0.0385834	ENSG00000013523.11	protein_coding	Up
ARPP19	1866.21	7.81572	0.00250428	0.038804	ENSG00000128989.11	protein_coding	Up
ISG20L2	2946.73	7.70362	0.00251085	0.0388299	ENSG00000143319.17	protein_coding	Up
ZIC2	137.207	9.17467	0.00252653	0.0389204	ENSG00000043355.12	protein_coding	Up
KPNA1	700.879	7.53977	0.00254509	0.0391301	ENSG00000114030.13	protein_coding	Up
STMN1	756.438	9.31555	0.00256563	0.0391859	ENSG00000117632.23	protein_coding	Up
THEMIS2	308.642	6.52615	0.00255677	0.0391859	ENSG00000130775.16	protein_coding	Up
UTP23	270.444	7.99772	0.00256851	0.0391859	ENSG00000147679.12	protein_coding	Up
RP11-666A8.13	369.604	7.03752	0.00256187	0.0391859	ENSG00000284526.1	protein_coding	Up
PRPF38A	1405.96	7.94685	0.00257785	0.0392528	ENSG00000134748.13	protein_coding	Up
CLNK	13.7593	-8.5256	0.00260843	0.0394647	ENSG00000109684.15	protein_coding	Down
ME2	1556.02	7.62859	0.00260836	0.0394647	ENSG00000082212.13	protein_coding	Up
NBDY	551.935	7.9913	0.00260992	0.0394647	ENSG00000204272.13	protein_coding	Up
C9orf78	1067	7.92535	0.00262809	0.0396366	ENSG00000136819.15	protein_coding	Up
H2AX	204.466	7.60243	0.00263848	0.0396423	ENSG00000188486.3	protein_coding	Up
APRT	200.579	9.72272	0.00263692	0.0396423	ENSG00000198931.11	protein_coding	Up
TMEM50A	580.964	8.06489	0.00264502	0.0396652	ENSG00000183726.11	protein_coding	Up
ADSS2	594.74	7.44696	0.00267757	0.0399266	ENSG00000035687.10	protein_coding	Up
NUDT4	215.357	7.67285	0.00274459	0.0406199	ENSG00000173598.14	protein_coding	Up
MYO1F	2964.01	7.04627	0.00274252	0.0406199	ENSG00000142347.19	protein_coding	Up
MRTO4	125.116	9.04202	0.00277821	0.0409644	ENSG00000053372.5	protein_coding	Up
TMEM223	90.3315	8.57219	0.0027781	0.0409644	ENSG00000168569.8	protein_coding	Up
SYT16	13.2066	-8.46614	0.00279038	0.0410122	ENSG00000139973.17	protein_coding	Down
CHERP	190.231	-7.31035	0.00279182	0.0410122	ENSG00000085872.15	protein_coding	Down
CTNNB1	1513.08	6.7524	0.00279751	0.0410198	ENSG00000168036.18	protein_coding	Up
UBE2J1	1671.13	6.76405	0.0028506	0.041644	ENSG00000198833.7	protein_coding	Up
C11orf98	186.536	9.61794	0.00289454	0.0421521	ENSG00000278615.5	protein_coding	Up
NAGA	59.8874	-7.08377	0.00289603	0.0421521	ENSG00000198951.12	protein_coding	Down
MFSD1	1799.36	7.17876	0.00291074	0.0422884	ENSG00000118855.21	protein_coding	Up
PHGDH	12.8008	-8.42034	0.00291864	0.0423257	ENSG00000092621.13	protein_coding	Down
PTPMT1	138.078	8.08476	0.00296921	0.0429802	ENSG00000110536.14	protein_coding	Up
FAM32A	1309.59	8.0504	0.00298259	0.0430952	ENSG00000105058.12	protein_coding	Up
ARL1	474.562	7.69282	0.00300357	0.0432406	ENSG00000120805.14	protein_coding	Up
RNF40	1107.75	7.53296	0.00300056	0.0432406	ENSG00000103549.22	protein_coding	Up
MAPKAPK3	347.792	8.37894	0.00301969	0.0433937	ENSG00000114738.11	protein_coding	Up
UVSSA	23.9471	-9.32853	0.00303291	0.0433959	ENSG00000163945.19	protein_coding	Down
PTBP3	289.357	8.09157	0.00302672	0.0433959	ENSG00000119314.16	protein_coding	Up
IRF7	178.829	9.55709	0.00303629	0.0433959	ENSG00000185507.21	protein_coding	Up
ABCF1	62.0761	8.0307	0.00306166	0.0436011	ENSG00000204574.14	protein_coding	Up
DNAJC25-GNG10	93.0954	8.61518	0.0030576	0.0436011	ENSG00000244115.1	protein_coding	Up
HSD17B7	203.065	9.74053	0.00307686	0.0436926	ENSG00000132196.16	protein_coding	Up
RTKN2	11.7497	-8.29609	0.00308187	0.0436926	ENSG00000182010.11	protein_coding	Down
DYNLT3	263.748	7.95944	0.00308464	0.0436926	ENSG00000165169.11	protein_coding	Up
CTNNA1	1880.84	7.73412	0.00312031	0.0439781	ENSG00000044115.21	protein_coding	Up
FAM20C	621.695	7.36586	0.00312369	0.0439781	ENSG00000177706.9	protein_coding	Up
PLAC8	766.536	7.86816	0.00314655	0.0441744	ENSG00000145287.11	protein_coding	Up
PSMC3	209.058	7.49285	0.00317873	0.0445472	ENSG00000165916.9	protein_coding	Up
SIKE1	1214.2	8.41703	0.0031872	0.0445871	ENSG00000052723.12	protein_coding	Up
OR8D1	10.9576	-8.19641	0.00322766	0.0449941	ENSG00000196341.3	protein_coding	Down
TCEAL8	680.566	9.31137	0.00325604	0.0453098	ENSG00000180964.17	protein_coding	Up
ARHGEF2	618.344	6.7401	0.00330889	0.0458038	ENSG00000116584.20	protein_coding	Up
CCL5	609.992	7.53873	0.00330696	0.0458038	ENSG00000271503.6	protein_coding	Up
EHF	619.975	7.50542	0.00331852	0.045857	ENSG00000135373.13	protein_coding	Up
SLC35B1	60.8668	8.00248	0.00333416	0.0459928	ENSG00000121073.15	protein_coding	Up
CCL13	88.0855	8.53551	0.00334527	0.0460658	ENSG00000181374.8	protein_coding	Up
USP14	11.9544	-8.32218	0.0033611	0.0462034	ENSG00000101557.15	protein_coding	Down
TRIM44	12.1208	-8.34431	0.00339594	0.0465189	ENSG00000166326.7	protein_coding	Down
AP4E1	10.9033	-8.18883	0.00340167	0.0465189	ENSG00000081014.11	protein_coding	Down
CENPX	681.588	9.3129	0.00340122	0.0465189	ENSG00000169689.15	protein_coding	Up
PITPNA	170.238	9.486	0.00342839	0.0468034	ENSG00000174238.15	protein_coding	Up
SLC39A13	164.653	9.438	0.00343794	0.046853	ENSG00000165915.14	protein_coding	Up
RHOBTB3	239.512	6.4841	0.00344995	0.0468893	ENSG00000164292.13	protein_coding	Up
OAF	873.121	7.3489	0.00345244	0.0468893	ENSG00000184232.9	protein_coding	Up
SS18	20.2024	-9.09254	0.00346065	0.0469203	ENSG00000141380.14	protein_coding	Down
NOL12	608.675	9.15091	0.00347758	0.0470692	ENSG00000273899.5	protein_coding	Up
MRPS18C	226.374	6.63153	0.00348366	0.047071	ENSG00000163319.11	protein_coding	Up
PBDC1	406.508	7.54984	0.00350249	0.0472448	ENSG00000102390.11	protein_coding	Up
S1PR3	1945.83	6.78955	0.00351352	0.047313	ENSG00000213694.6	protein_coding	Up
RP11-512M8.12	953.418	8.41397	0.00352325	0.0473634	ENSG00000284934.2	protein_coding	Up
SRP54	434.561	6.79779	0.00353228	0.0474044	ENSG00000100883.13	protein_coding	Up
CNDP2	1033.54	6.63409	0.00356731	0.0477935	ENSG00000133313.15	protein_coding	Up
PHLDA1	894.556	7.04771	0.00360349	0.0481967	ENSG00000139289.14	protein_coding	Up
ANAPC10	74.1763	8.28754	0.0036211	0.0482678	ENSG00000164162.14	protein_coding	Up
SMN2	95.8596	8.65727	0.00362317	0.0482678	ENSG00000205571.14	protein_coding	Up
ABHD17B	287.161	8.07819	0.00363595	0.0482678	ENSG00000107362.14	protein_coding	Up
SMARCE1	406.868	-6.70125	0.00363929	0.0482678	ENSG00000073584.20	protein_coding	Down
GPANK1	158.59	9.38373	0.00371577	0.0490358	ENSG00000204438.11	protein_coding	Up
CTD-2116N17.1	631.202	7.47551	0.00371503	0.0490358	ENSG00000259316.12	protein_coding	Up
ST3GAL2	496.007	7.53878	0.00373509	0.0492087	ENSG00000157350.13	protein_coding	Up
COPB1	372.604	8.13629	0.00375959	0.0494493	ENSG00000129083.13	protein_coding	Up
DDX24	822.964	7.74735	0.00380305	0.0499379	ENSG00000089737.17	protein_coding	Up
PWWP2B	23.3596	-9.2932	0.00381467	0.0500075	ENSG00000171813.14	protein_coding	Down
AHR	537.577	6.84819	0.00383003	0.0501259	ENSG00000106546.14	protein_coding	Up
POLD4	443.66	8.09844	0.00387409	0.0502869	ENSG00000175482.9	protein_coding	Up
VAPA	1355.29	6.9943	0.00387359	0.0502869	ENSG00000101558.14	protein_coding	Up
AP1M1	1628.53	6.49822	0.00384922	0.0502869	ENSG00000072958.9	protein_coding	Up
SYCP2	11.2548	-8.23542	0.00387309	0.0502869	ENSG00000196074.13	protein_coding	Down
MORF4L2	457.004	7.42024	0.00385595	0.0502869	ENSG00000123562.18	protein_coding	Up
ARL8A	173.419	9.51262	0.00390332	0.0505834	ENSG00000143862.8	protein_coding	Up
AOAH	11.0154	-8.20598	0.00393592	0.0508395	ENSG00000136250.12	protein_coding	Down
RP11-343C2.11	73.3517	8.27165	0.00396521	0.0511345	ENSG00000260914.3	protein_coding	Up
CBX3	1467.51	7.06649	0.00397598	0.0511451	ENSG00000122565.19	protein_coding	Up
GUCY1A2	19.9314	-9.06315	0.00397896	0.0511451	ENSG00000152402.11	protein_coding	Down
COMMD1	472.935	8.78863	0.00406313	0.0520299	ENSG00000173163.10	protein_coding	Up
LYN	970.632	6.80418	0.00406751	0.0520299	ENSG00000254087.8	protein_coding	Up
PHB2	307.582	7.17895	0.00406035	0.0520299	ENSG00000215021.10	protein_coding	Up
CHCHD7	629.017	7.11704	0.00412103	0.0526295	ENSG00000170791.18	protein_coding	Up
AASDHPPT	144.235	9.24702	0.00413808	0.0527622	ENSG00000149313.11	protein_coding	Up
SEZ6L2	1041.37	6.73694	0.00419078	0.0532626	ENSG00000174938.15	protein_coding	Up
CAMK1	1051.38	8.9144	0.00420362	0.0533402	ENSG00000134072.11	protein_coding	Up
UBA6	678.044	7.18252	0.00431618	0.0545935	ENSG00000033178.13	protein_coding	Up
MTIF3	209.065	7.04527	0.00433895	0.0547939	ENSG00000122033.15	protein_coding	Up
HSPA6	253.144	8.64057	0.00436339	0.0549273	ENSG00000173110.8	protein_coding	Up
CGGBP1	357.588	7.20665	0.00435779	0.0549273	ENSG00000163320.12	protein_coding	Up
UBE2H	566.225	7.42991	0.00440527	0.0552788	ENSG00000186591.13	protein_coding	Up
RP11-229P13.28	156.667	9.36605	0.00439833	0.0552788	ENSG00000284341.1	protein_coding	Up
SCIMP	445.705	8.70291	0.00442616	0.0554531	ENSG00000161929.15	protein_coding	Up
MRPS6	5899.36	6.25743	0.00447713	0.0559147	ENSG00000243927.6	protein_coding	Up
NEGR1	9.89053	-8.04623	0.00454525	0.0560172	ENSG00000172260.15	protein_coding	Down
KLHL6	10.1495	-8.0855	0.00455545	0.0560172	ENSG00000172578.12	protein_coding	Down
CXCL3	930.176	7.22839	0.00449618	0.0560172	ENSG00000163734.4	protein_coding	Up
PRDM8	9.89053	-8.04623	0.00454525	0.0560172	ENSG00000152784.16	protein_coding	Down
MYO15A	27.5784	-6.77821	0.00451836	0.0560172	ENSG00000091536.19	protein_coding	Down
DNAJC7	912.38	7.33602	0.00455609	0.0560172	ENSG00000168259.17	protein_coding	Up
CFAP61	10.1495	-8.0855	0.00455545	0.0560172	ENSG00000089101.19	protein_coding	Down
IGSF5	22.4669	-9.23498	0.0045016	0.0560172	ENSG00000183067.5	protein_coding	Down
EIF4G1	589.135	6.14641	0.00458601	0.0561343	ENSG00000114867.22	protein_coding	Up
MAFF	936.284	7.56296	0.00457784	0.0561343	ENSG00000185022.12	protein_coding	Up
TPM3	2801.68	6.01558	0.00460351	0.0562509	ENSG00000143549.21	protein_coding	Up
RPS6KB2	1698.43	8.19798	0.00463067	0.0564664	ENSG00000175634.15	protein_coding	Up
LMO7	18.6061	-8.96496	0.00463838	0.0564664	ENSG00000136153.20	protein_coding	Down
ICA1	9.0984	-7.92718	0.00468873	0.0566096	ENSG00000003147.19	protein_coding	Down
PAN2	9.74366	-8.02535	0.00468864	0.0566096	ENSG00000135473.15	protein_coding	Down
EFNB1	24.8841	-6.63794	0.00469006	0.0566096	ENSG00000090776.6	protein_coding	Down
EMC4	416.328	8.60478	0.00470852	0.0567459	ENSG00000128463.13	protein_coding	Up
AGPAT2	311.399	7.16433	0.00473902	0.0569402	ENSG00000169692.13	protein_coding	Up
ERI3	933.555	8.74278	0.00477139	0.0572423	ENSG00000117419.16	protein_coding	Up
APOBEC3G	701.446	7.73829	0.00481632	0.0576938	ENSG00000239713.9	protein_coding	Up
MGST1	301.637	7.11837	0.00484219	0.057916	ENSG00000008394.13	protein_coding	Up
DDX54	31.8317	-7.32378	0.00487501	0.0581331	ENSG00000123064.13	protein_coding	Down
HMG20B	353.084	6.13123	0.0048682	0.0581331	ENSG00000064961.19	protein_coding	Up
FAM120AOS	1027.29	7.21733	0.00493	0.0587003	ENSG00000188938.17	protein_coding	Up
GNPAT	1116.97	8.67464	0.00498873	0.0590555	ENSG00000116906.13	protein_coding	Up
G3BP1	681.259	6.09013	0.00498302	0.0590555	ENSG00000145907.16	protein_coding	Up
HFE	16.797	-8.81431	0.00498966	0.0590555	ENSG00000010704.19	protein_coding	Down
PELP1	15.9166	-7.38006	0.00497366	0.0590555	ENSG00000141456.16	protein_coding	Down
MAGOH	404.645	8.64134	0.00501808	0.0592701	ENSG00000162385.11	protein_coding	Up
TRIM46	156.669	-6.427	0.00502464	0.0592701	ENSG00000163462.18	protein_coding	Down
HNRNPC	2077.85	5.62298	0.00503773	0.0592701	ENSG00000092199.18	protein_coding	Up
ELL	1759.42	7.62721	0.00503409	0.0592701	ENSG00000105656.13	protein_coding	Up
ACOX2	17.0211	-8.83492	0.00506164	0.059463	ENSG00000168306.13	protein_coding	Down
PNRC2	1401.89	7.63204	0.00510146	0.0596653	ENSG00000189266.13	protein_coding	Up
SERPINB4	7421.93	6.75158	0.00508778	0.0596653	ENSG00000206073.11	protein_coding	Up
COL4A6	16.6153	-8.79973	0.00509885	0.0596653	ENSG00000197565.16	protein_coding	Down
BRIX1	858.055	8.62113	0.00511074	0.0596856	ENSG00000113460.13	protein_coding	Up
DR1	325.517	7.14722	0.00515397	0.0600134	ENSG00000117505.13	protein_coding	Up
STRADB	15.7837	-8.73886	0.00515309	0.0600134	ENSG00000082146.13	protein_coding	Down
VPS45	2395.43	8.08055	0.00522909	0.0606207	ENSG00000136631.15	protein_coding	Up
MPP2	8.61949	-7.85472	0.00522907	0.0606207	ENSG00000108852.15	protein_coding	Down
KDELR3	50.6056	7.73546	0.00521538	0.0606207	ENSG00000100196.11	protein_coding	Up
EIF4E3	18.146	-8.92854	0.00525608	0.0607557	ENSG00000163412.13	protein_coding	Down
SLC6A1	54.3605	-6.52816	0.00527051	0.0608337	ENSG00000157103.12	protein_coding	Down
AC002398.9	184.179	8.48746	0.00530443	0.0611361	ENSG00000188223.9	protein_coding	Up
CCAR2	374.301	-6.47762	0.00531299	0.0611457	ENSG00000158941.16	protein_coding	Down
IDI1	453.303	8.5758	0.00535772	0.0615245	ENSG00000067064.12	protein_coding	Up
CTD-2370N5.3	440.592	8.68411	0.00537694	0.0616131	ENSG00000265118.5	protein_coding	Up
SVOP	8.22308	-7.7814	0.00542969	0.0618595	ENSG00000166111.10	protein_coding	Down
ABL1	324.446	6.51465	0.00544829	0.0619821	ENSG00000097007.19	protein_coding	Up
PCGF5	192.738	7.50411	0.00546564	0.0620903	ENSG00000180628.15	protein_coding	Up
HNRNPU	1136.85	6.36531	0.00549022	0.0622801	ENSG00000153187.20	protein_coding	Up
PRKG1	15.5834	-8.70671	0.00552474	0.0625821	ENSG00000185532.20	protein_coding	Down
CD59	558.12	7.15807	0.00553994	0.0626646	ENSG00000085063.17	protein_coding	Up
RUNX3	46.1976	7.60424	0.00557832	0.0629191	ENSG00000020633.19	protein_coding	Up
PAPSS1	763.591	6.72997	0.00557431	0.0629191	ENSG00000138801.9	protein_coding	Up
CNGA3	15.51	-8.70001	0.00560297	0.0629281	ENSG00000144191.12	protein_coding	Down
METTL8	15.51	-8.70001	0.00560297	0.0629281	ENSG00000123600.21	protein_coding	Down
ARPIN-AP3S2	554.051	6.61337	0.00559163	0.0629281	ENSG00000250021.7	protein_coding	Up
RRS1	61.6604	8.02094	0.0056473	0.0631573	ENSG00000179041.4	protein_coding	Up
SYNJ2BP	207.896	7.61163	0.00563256	0.0631573	ENSG00000213463.5	protein_coding	Up
SMG7	632.612	5.69211	0.00569938	0.0632068	ENSG00000116698.21	protein_coding	Up
NCL	1010.74	5.54174	0.00567281	0.0632068	ENSG00000115053.17	protein_coding	Up
SNORC	8.63829	-7.85035	0.00572735	0.0632068	ENSG00000182600.9	protein_coding	Down
TENT5A	404.002	6.88489	0.00574836	0.0632068	ENSG00000112773.16	protein_coding	Up
CYP3A5	8.63829	-7.85035	0.00572735	0.0632068	ENSG00000106258.15	protein_coding	Down
HCFC1R1	477.819	7.77852	0.00574355	0.0632068	ENSG00000103145.11	protein_coding	Up
DCUN1D3	323.329	6.00237	0.00575551	0.0632068	ENSG00000188215.10	protein_coding	Up
ZNF23	71.8929	-7.42283	0.00573893	0.0632068	ENSG00000167377.18	protein_coding	Down
EVI2B	516.983	7.80946	0.00568776	0.0632068	ENSG00000185862.7	protein_coding	Up
ZNF385C	7.90044	-7.72449	0.00573105	0.0632068	ENSG00000187595.16	protein_coding	Down
ZNF382	8.63829	-7.85035	0.00572735	0.0632068	ENSG00000161298.18	protein_coding	Down
LAT	953.723	6.83111	0.00576447	0.0632176	ENSG00000213658.12	protein_coding	Up
B3GNT4	692.193	7.81957	0.00578051	0.0632183	ENSG00000176383.9	protein_coding	Up
EXOSC1	376.642	8.45908	0.00578903	0.0632241	ENSG00000171311.13	protein_coding	Up
ZNF684	641.151	7.05832	0.00587345	0.0637206	ENSG00000117010.17	protein_coding	Up
CTSS	596.629	6.91382	0.00593114	0.0637206	ENSG00000163131.12	protein_coding	Up
PLCH1	8.15939	-7.7738	0.00593049	0.0637206	ENSG00000114805.18	protein_coding	Down
ARHGEF39	554.419	5.94514	0.00594091	0.0637206	ENSG00000137135.18	protein_coding	Up
PIP4P1	168.194	7.17066	0.00592133	0.0637206	ENSG00000165782.11	protein_coding	Up
FOS	604.497	7.03779	0.0059344	0.0637206	ENSG00000170345.10	protein_coding	Up
CINP	107.913	8.82847	0.00589964	0.0637206	ENSG00000100865.15	protein_coding	Up
COA8	471.48	7.79693	0.00590818	0.0637206	ENSG00000256053.9	protein_coding	Up
ZNF544	13.3125	-7.27946	0.00591774	0.0637206	ENSG00000198131.14	protein_coding	Down
STK4	1258.89	7.94988	0.00590783	0.0637206	ENSG00000101109.12	protein_coding	Up
ADNP	274.154	6.1274	0.00585585	0.0637206	ENSG00000101126.18	protein_coding	Up
DAXX	62.3396	8.03634	0.00596074	0.06378	ENSG00000204209.13	protein_coding	Up
STX12	644.433	6.28573	0.00599761	0.0640712	ENSG00000117758.14	protein_coding	Up
AP1S1	180.224	7.40693	0.00604578	0.0640712	ENSG00000106367.15	protein_coding	Up
LGR4	8.49142	-7.82662	0.00604406	0.0640712	ENSG00000205213.14	protein_coding	Down
TTC23	8.49142	-7.82662	0.00604406	0.0640712	ENSG00000103852.13	protein_coding	Down
MSL1	1843.83	8.03276	0.00604323	0.0640712	ENSG00000188895.12	protein_coding	Up
SDE2	1713	7.41582	0.00607225	0.0641923	ENSG00000143751.10	protein_coding	Up
ZFYVE16	987.208	6.43579	0.00611475	0.0645554	ENSG00000039319.17	protein_coding	Up
DIABLO	960.919	6.90304	0.00615441	0.0648837	ENSG00000184047.20	protein_coding	Up
ADAMTS1	29.3175	-7.20186	0.00625055	0.065639	ENSG00000154734.16	protein_coding	Down
YIPF5	118.938	8.9686	0.00628837	0.0657079	ENSG00000145817.17	protein_coding	Up
ARMCX3	49.8094	7.71362	0.00627945	0.0657079	ENSG00000102401.20	protein_coding	Up
OGG1	1054.13	7.86035	0.00635419	0.066271	ENSG00000114026.22	protein_coding	Up
MLLT3	7.90985	-7.72188	0.00643272	0.0666679	ENSG00000171843.17	protein_coding	Down
ZFAND5	148.844	6.08448	0.00642628	0.0666679	ENSG00000107372.13	protein_coding	Up
UNC45B	14.2577	-8.57837	0.00642407	0.0666679	ENSG00000141161.12	protein_coding	Down
RBM39	337.866	6.08601	0.00643236	0.0666679	ENSG00000131051.24	protein_coding	Up
NOSIP	165.016	7.28026	0.00644596	0.0667178	ENSG00000142546.14	protein_coding	Up
VWC2	13.559	-7.14658	0.00654017	0.0673822	ENSG00000188730.5	protein_coding	Down
EMC2	1211.17	7.80115	0.00653831	0.0673822	ENSG00000104412.8	protein_coding	Up
AQP9	162.426	8.30532	0.0065527	0.0673822	ENSG00000103569.10	protein_coding	Up
STRA6	13.8519	-8.53617	0.00654606	0.0673822	ENSG00000137868.19	protein_coding	Down
MX2	429.6	5.73455	0.00654626	0.0673822	ENSG00000183486.14	protein_coding	Up
HMOX2	112.197	8.88434	0.00656813	0.0674532	ENSG00000103415.12	protein_coding	Up
PJA2	129.213	6.93183	0.00657875	0.0674748	ENSG00000198961.10	protein_coding	Up
BCL10	198.757	6.43647	0.00661361	0.0676571	ENSG00000142867.14	protein_coding	Up
PUF60	865.583	7.64541	0.00663214	0.0677591	ENSG00000179950.14	protein_coding	Up
UBE2V2	530.291	6.20028	0.00668684	0.0682299	ENSG00000169139.12	protein_coding	Up
GRIK2	26.903	-7.20513	0.00672777	0.0683198	ENSG00000164418.22	protein_coding	Down
NXPE1	7.93874	-7.72886	0.00673174	0.0683198	ENSG00000095110.8	protein_coding	Down
SGCA	26.2088	-8.11954	0.00672904	0.0683198	ENSG00000108823.17	protein_coding	Down
ILDR2	105.891	-6.27878	0.00676299	0.06839	ENSG00000143195.13	protein_coding	Down
ATP1B1	36.6412	-6.53923	0.00678862	0.0685616	ENSG00000143153.13	protein_coding	Down
TSPAN14	1012.76	5.65354	0.00679734	0.0685622	ENSG00000108219.15	protein_coding	Up
DCAF6	3290.14	5.91831	0.00686767	0.0690956	ENSG00000143164.15	protein_coding	Up
NFKB1	1441.4	6.14754	0.00687711	0.0691027	ENSG00000109320.13	protein_coding	Up
PARP9	622.706	5.54417	0.00689452	0.0691899	ENSG00000138496.17	protein_coding	Up
OSER1	181.625	7.41573	0.00690935	0.0692509	ENSG00000132823.11	protein_coding	Up
SRPX	49.2407	-8.06797	0.00694413	0.0693363	ENSG00000101955.15	protein_coding	Down
GRIA3	14.88	-8.63818	0.0069335	0.0693363	ENSG00000125675.20	protein_coding	Down
TNFRSF10B	773.548	7.28722	0.00695572	0.0693645	ENSG00000120889.13	protein_coding	Up
MTF1	376.381	7.43376	0.00699786	0.0696969	ENSG00000188786.10	protein_coding	Up
PHF24	14.5167	-8.6052	0.00705076	0.0700475	ENSG00000122733.12	protein_coding	Down
COL17A1	14.5167	-8.6052	0.00705076	0.0700475	ENSG00000065618.21	protein_coding	Down
INO80B	7.41872	-7.65568	0.00707005	0.0701512	ENSG00000115274.15	protein_coding	Down
S100A10	139.086	6.8983	0.00710713	0.0703938	ENSG00000197747.9	protein_coding	Up
ITGB8	115.59	-5.62294	0.00713895	0.0703938	ENSG00000105855.10	protein_coding	Down
LACTB	427.466	6.9095	0.007124	0.0703938	ENSG00000103642.12	protein_coding	Up
IGSF6	307.989	8.16889	0.00713021	0.0703938	ENSG00000140749.9	protein_coding	Up
MAPRE1	410.99	6.79964	0.00712083	0.0703938	ENSG00000101367.9	protein_coding	Up
CYBB	281.267	7.01435	0.00716174	0.0705306	ENSG00000165168.8	protein_coding	Up
AMIGO1	7.6798	-7.67798	0.00718794	0.0706131	ENSG00000181754.7	protein_coding	Down
CCDC117	139.228	6.8993	0.00718414	0.0706131	ENSG00000159873.10	protein_coding	Up
NDUFS8	338.003	8.30171	0.00721038	0.0707457	ENSG00000110717.13	protein_coding	Up
RORC	13.9683	-6.42858	0.00723534	0.0709028	ENSG00000143365.19	protein_coding	Down
CD44	1906.48	6.02083	0.00727465	0.071121	ENSG00000026508.20	protein_coding	Up
AP1G1	413.266	6.97266	0.00727558	0.071121	ENSG00000166747.13	protein_coding	Up
FNDC3B	1396.77	6.65492	0.00729046	0.0711786	ENSG00000075420.13	protein_coding	Up
SCNN1A	12.7465	-8.41557	0.00734489	0.0716217	ENSG00000111319.13	protein_coding	Down
LMO3	12.0628	-7.13174	0.00742348	0.0722102	ENSG00000048540.15	protein_coding	Down
EMILIN1	7.82667	-7.70463	0.00758386	0.0722592	ENSG00000138080.14	protein_coding	Down
MRPS5	59.7393	-6.42555	0.00754745	0.0722592	ENSG00000144029.12	protein_coding	Down
DCLK3	12.5997	-8.3992	0.00759279	0.0722592	ENSG00000163673.7	protein_coding	Down
FIP1L1	88.6866	8.54538	0.00754112	0.0722592	ENSG00000145216.16	protein_coding	Up
LMNB1	7.38605	-7.624	0.00756189	0.0722592	ENSG00000113368.12	protein_coding	Down
UAP1L1	163.447	7.26392	0.00752282	0.0722592	ENSG00000197355.11	protein_coding	Up
SDHD	3228.08	6.79975	0.00751043	0.0722592	ENSG00000204370.13	protein_coding	Up
ZNF106	1095.9	6.6056	0.00753894	0.0722592	ENSG00000103994.18	protein_coding	Up
LARP6	7.38605	-7.624	0.00756189	0.0722592	ENSG00000166173.11	protein_coding	Down
ODF4	11.5979	-8.2947	0.00748906	0.0722592	ENSG00000184650.11	protein_coding	Down
HLF	12.434	-8.38327	0.00748743	0.0722592	ENSG00000108924.14	protein_coding	Down
CDH7	12.5997	-8.3992	0.00759279	0.0722592	ENSG00000081138.14	protein_coding	Down
MIER2	147.053	8.16117	0.00749046	0.0722592	ENSG00000105556.12	protein_coding	Up
SCAF4	677.536	7.68615	0.00749249	0.0722592	ENSG00000156304.15	protein_coding	Up
CALCOCO2	624.453	6.74138	0.00763244	0.0725494	ENSG00000136436.15	protein_coding	Up
LIMA1	461.777	7.64467	0.00767714	0.0727995	ENSG00000050405.13	protein_coding	Up
RPL10	1388.63	6.12067	0.00770329	0.0729602	ENSG00000147403.18	protein_coding	Up
ABCC2	7.1466	-7.58021	0.00773943	0.0730403	ENSG00000023839.12	protein_coding	Down
CDKN3	6.88766	-7.52328	0.00773309	0.0730403	ENSG00000100526.20	protein_coding	Down
GNG10	92.6617	8.60845	0.00776643	0.0732078	ENSG00000242616.4	protein_coding	Up
MKNK2	190.208	6.96901	0.00778419	0.073288	ENSG00000099875.16	protein_coding	Up
GBP5	366.107	7.3931	0.00780597	0.0734058	ENSG00000154451.14	protein_coding	Up
CDK5RAP2	2193.74	7.69684	0.00787463	0.0739636	ENSG00000136861.18	protein_coding	Up
GBA	86.7109	8.51276	0.00790636	0.0741736	ENSG00000177628.16	protein_coding	Up
DNAJB1	802.458	6.88774	0.00792512	0.0742617	ENSG00000132002.9	protein_coding	Up
CD36	1407.9	7.04322	0.00798066	0.0743728	ENSG00000135218.19	protein_coding	Up
P4HA1	252.248	6.69908	0.00796054	0.0743728	ENSG00000122884.13	protein_coding	Up
SEC11A	272.341	6.21429	0.00797773	0.0743728	ENSG00000140612.14	protein_coding	Up
CARHSP1	540.72	6.8951	0.00798227	0.0743728	ENSG00000153048.11	protein_coding	Up
RUSF1	1054.99	7.58012	0.00800844	0.0745133	ENSG00000140688.17	protein_coding	Up
ABRAXAS1	159.691	6.57476	0.00808179	0.0749509	ENSG00000163322.14	protein_coding	Up
WHAMM	333.927	6.6639	0.00808387	0.0749509	ENSG00000156232.7	protein_coding	Up
RP11-618P17.4	85.4908	8.4923	0.00807065	0.0749509	ENSG00000266953.6	protein_coding	Up
MRPS28	304.97	8.15295	0.00815759	0.0753696	ENSG00000147586.10	protein_coding	Up
DHRS12	11.788	-8.30167	0.00817234	0.0754179	ENSG00000102796.12	protein_coding	Down
SERPINH1	276.132	6.13615	0.00821984	0.075768	ENSG00000149257.16	protein_coding	Up
RBBP4	339.789	6.3964	0.00828282	0.0760828	ENSG00000162521.19	protein_coding	Up
TSTD2	675.368	7.51297	0.00826981	0.0760828	ENSG00000136925.15	protein_coding	Up
THTPA	196.826	6.55984	0.00827815	0.0760828	ENSG00000259431.6	protein_coding	Up
SLC9A2	7.23918	-7.59654	0.00838696	0.0761559	ENSG00000115616.3	protein_coding	Down
CXXC4	12.6192	-8.40343	0.00837776	0.0761559	ENSG00000168772.11	protein_coding	Down
TMED7	588.548	6.8206	0.00835231	0.0761559	ENSG00000134970.14	protein_coding	Up
SYT8	7.23918	-7.59654	0.00838696	0.0761559	ENSG00000149043.16	protein_coding	Down
ADGRE1	11.6412	-8.28395	0.00833485	0.0761559	ENSG00000174837.15	protein_coding	Down
MTFP1	274.905	8.00425	0.00841426	0.0763163	ENSG00000242114.6	protein_coding	Up
NDUFA12	254.789	6.71255	0.00842675	0.0763421	ENSG00000184752.14	protein_coding	Up
SOAT1	436.563	5.46678	0.00844506	0.0763943	ENSG00000057252.13	protein_coding	Up
CIAPIN1	650.007	8.0545	0.00845181	0.0763943	ENSG00000005194.15	protein_coding	Up
IRF2BP2	125.681	6.90713	0.0085197	0.076571	ENSG00000168264.11	protein_coding	Up
MADD	77.7961	-7.09457	0.00851772	0.076571	ENSG00000110514.19	protein_coding	Down
CDRT4	7.30287	-7.60517	0.00851049	0.076571	ENSG00000239704.11	protein_coding	Down
ATP5F1A	744.594	6.32023	0.00849301	0.076571	ENSG00000152234.16	protein_coding	Up
TNNT1	450.412	6.58752	0.00851302	0.076571	ENSG00000105048.17	protein_coding	Up
NGEF	15.0987	-7.80944	0.00856861	0.0768508	ENSG00000066248.15	protein_coding	Down
CASR	6.83337	-7.51092	0.00857996	0.0768508	ENSG00000036828.17	protein_coding	Down
RP11-190A12.7	309.819	5.93856	0.00866465	0.0775217	ENSG00000256029.6	protein_coding	Up
MTCH2	856.631	6.33897	0.00867458	0.077523	ENSG00000109919.10	protein_coding	Up
PNRC1	79.4072	8.38587	0.00873538	0.0776014	ENSG00000146278.11	protein_coding	Up
ATP6V1C1	652.055	6.61657	0.00875196	0.0776014	ENSG00000155097.12	protein_coding	Up
NPM3	90.9937	8.58263	0.00873319	0.0776014	ENSG00000107833.10	protein_coding	Up
PLEKHG4	12.3059	-8.36601	0.00872568	0.0776014	ENSG00000196155.13	protein_coding	Down
POLDIP2	564.883	7.00203	0.00874833	0.0776014	ENSG00000004142.12	protein_coding	Up
B4GALT2	11.2354	-8.23192	0.00876368	0.0776184	ENSG00000117411.18	protein_coding	Down
ROS1	72.1558	-7.21799	0.0088099	0.0777667	ENSG00000047936.11	protein_coding	Down
MRPS33	91.4253	8.58902	0.0088199	0.0777684	ENSG00000090263.16	protein_coding	Up
RP11-831H9.11	78.1892	8.36368	0.00883543	0.0778186	ENSG00000255432.1	protein_coding	Up
SYF2	132.842	6.96579	0.00885788	0.0778431	ENSG00000117614.10	protein_coding	Up
RP1-37E16.12	612.129	6.92794	0.00884839	0.0778431	ENSG00000100101.15	protein_coding	Up
RSBN1L	1006.42	7.51165	0.00892913	0.0782955	ENSG00000187257.16	protein_coding	Up
ABCA4	11.3474	-8.24794	0.00903145	0.0787835	ENSG00000198691.13	protein_coding	Down
HLA-C	103.336	6.16808	0.00899836	0.0787835	ENSG00000204525.17	protein_coding	Up
CCDC9	11.3474	-8.24794	0.00903145	0.0787835	ENSG00000105321.14	protein_coding	Down
DSCAM	11.015	-8.20395	0.00904448	0.0787835	ENSG00000171587.15	protein_coding	Down
CRELD2	151.438	7.01141	0.0090373	0.0787835	ENSG00000184164.15	protein_coding	Up
IFNGR2	36.1397	-7.51735	0.00907291	0.0789443	ENSG00000159128.15	protein_coding	Down
RAD21	2238.3	6.52603	0.00917401	0.0797364	ENSG00000164754.15	protein_coding	Up
COX20	529.876	7.92403	0.0091962	0.0798416	ENSG00000203667.10	protein_coding	Up
WDR3	590.077	7.38313	0.00924945	0.0801281	ENSG00000065183.16	protein_coding	Up
AOX1	20.0908	-6.79479	0.00926653	0.0801884	ENSG00000138356.14	protein_coding	Down
CD86	648.643	8.21502	0.00928263	0.08024	ENSG00000114013.16	protein_coding	Up
AP2A1	2820.33	-6.33742	0.00929466	0.0802564	ENSG00000196961.13	protein_coding	Down
ANKRD13D	811.75	6.28019	0.00935232	0.0806663	ENSG00000172932.16	protein_coding	Up
NEK2	10.8295	-8.17796	0.00941051	0.0810799	ENSG00000117650.13	protein_coding	Down
GRK2	825.756	7.22519	0.00944014	0.0811586	ENSG00000173020.11	protein_coding	Up
DRG1	437.516	6.63166	0.00943671	0.0811586	ENSG00000185721.13	protein_coding	Up
PMM2	465.383	6.50889	0.00946996	0.0813266	ENSG00000140650.13	protein_coding	Up
ANGPT1	10.9764	-8.19711	0.00955524	0.0819701	ENSG00000154188.10	protein_coding	Down
LONRF2	24.728	-5.73314	0.00959649	0.0821472	ENSG00000170500.13	protein_coding	Down
PARP14	1177.46	6.30161	0.00959663	0.0821472	ENSG00000173193.15	protein_coding	Up
CATSPERE	9.83744	-6.67886	0.00977786	0.0832635	ENSG00000179397.18	protein_coding	Down
POU6F2	10.3889	-8.11929	0.00987426	0.0832635	ENSG00000106536.21	protein_coding	Down
TMEM178B	10.3889	-8.11929	0.00987426	0.0832635	ENSG00000261115.6	protein_coding	Down
PTPN3	10.3889	-8.11929	0.00987426	0.0832635	ENSG00000070159.14	protein_coding	Down
PPME1	480.843	6.63941	0.00979943	0.0832635	ENSG00000214517.10	protein_coding	Up
NUTM1	10.3889	-8.11929	0.00987426	0.0832635	ENSG00000184507.16	protein_coding	Down
ANGPT4	11.2006	-8.22968	0.00985279	0.0832635	ENSG00000101280.8	protein_coding	Down
RP11-413H22.3	779.662	6.12026	0.0099615	0.0839098	ENSG00000288725.1	protein_coding	Up
BTRC	11.1233	-8.21614	0.0100852	0.0848616	ENSG00000166167.18	protein_coding	Down
MMP9	37.235	7.29415	0.0101581	0.0853845	ENSG00000100985.7	protein_coding	Up
GPR108	1145.39	8.02314	0.0102189	0.0857177	ENSG00000125734.15	protein_coding	Up
FKBP1A	1328.99	5.90957	0.0102194	0.0857177	ENSG00000088832.18	protein_coding	Up
PHC2	299.12	7.09991	0.010233	0.085741	ENSG00000134686.19	protein_coding	Up
GTF2B	95.8273	6.49736	0.0103841	0.085812	ENSG00000137947.12	protein_coding	Up
NLRP3	68.8124	8.17945	0.0103932	0.085812	ENSG00000162711.18	protein_coding	Up
YPEL5	541.898	7.79152	0.0103288	0.085812	ENSG00000119801.13	protein_coding	Up
ADH4	10.2421	-8.09929	0.01035	0.085812	ENSG00000198099.9	protein_coding	Down
KLHDC10	94.0426	6.47042	0.0103757	0.085812	ENSG00000128607.14	protein_coding	Up
E2F5	151.277	7.14809	0.0103255	0.085812	ENSG00000133740.11	protein_coding	Up
SPAG6	9.98312	-8.06076	0.0103527	0.085812	ENSG00000077327.16	protein_coding	Down
DCT	10.2421	-8.09929	0.01035	0.085812	ENSG00000080166.16	protein_coding	Down
EVL	613.858	6.27623	0.0103613	0.085812	ENSG00000196405.13	protein_coding	Up
LMAN1L	10.2421	-8.09929	0.01035	0.085812	ENSG00000140506.17	protein_coding	Down
JMJD8	71.6386	8.23763	0.0103578	0.085812	ENSG00000161999.13	protein_coding	Up
RPRD1A	17.1928	-6.00049	0.0103759	0.085812	ENSG00000141425.18	protein_coding	Down
BGN	9.8521	-6.83506	0.0102687	0.085812	ENSG00000182492.16	protein_coding	Down
PSMC2	924.506	6.67934	0.0104151	0.0859025	ENSG00000161057.13	protein_coding	Up
SLC25A53	16.9068	-5.9612	0.0104454	0.0860629	ENSG00000269743.3	protein_coding	Down
TSC22D4	153.292	7.16665	0.0104787	0.0862481	ENSG00000166925.9	protein_coding	Up
SMNDC1	36.8099	-6.86092	0.0104939	0.0862833	ENSG00000119953.14	protein_coding	Down
EPHA1	562.76	6.28408	0.0105157	0.0862932	ENSG00000146904.9	protein_coding	Up
GBP4	137.292	7.75553	0.0105312	0.0863208	ENSG00000162654.9	protein_coding	Up
KCNJ4	8.03175	-6.88325	0.0105676	0.0864405	ENSG00000168135.4	protein_coding	Down
METTL23	75.8981	8.32099	0.0106168	0.0867528	ENSG00000181038.14	protein_coding	Up
PCM1	843.505	6.19456	0.0106855	0.0872241	ENSG00000078674.18	protein_coding	Up
BCL6	416.058	5.85967	0.0107525	0.0876812	ENSG00000113916.18	protein_coding	Up
CAV1	15.0168	-6.68919	0.010766	0.0877005	ENSG00000105974.13	protein_coding	Down
TRAP1	1221.31	6.60806	0.0107812	0.087734	ENSG00000126602.11	protein_coding	Up
ANKIB1	111.564	6.71278	0.0108131	0.0878357	ENSG00000001629.10	protein_coding	Up
DMAC2L	32.4947	-7.46997	0.0108158	0.0878357	ENSG00000125375.17	protein_coding	Down
CASS4	79.3917	-7.55876	0.0108721	0.0882024	ENSG00000087589.17	protein_coding	Down
ADARB1	67.1491	-6.65371	0.0109061	0.0883871	ENSG00000197381.17	protein_coding	Down
RNF207	71.3884	-5.84569	0.0110927	0.0888393	ENSG00000158286.13	protein_coding	Down
ZCCHC17	701.374	7.73418	0.0112016	0.0888393	ENSG00000121766.16	protein_coding	Up
AFTPH	215.279	7.65077	0.0111738	0.0888393	ENSG00000119844.15	protein_coding	Up
CNTN3	11.5236	-7.41527	0.0110826	0.0888393	ENSG00000113805.8	protein_coding	Down
TECRL	15.2126	-7.45032	0.01104	0.0888393	ENSG00000205678.8	protein_coding	Down
EIF4EBP3	72.4744	8.25441	0.0110244	0.0888393	ENSG00000243056.2	protein_coding	Up
CD164	4490.75	6.98808	0.0110263	0.0888393	ENSG00000135535.17	protein_coding	Up
FBXL15	71.1778	8.22837	0.0110879	0.0888393	ENSG00000107872.14	protein_coding	Up
LTO1	629.251	6.25126	0.0112118	0.0888393	ENSG00000149716.13	protein_coding	Up
KRT7	9.72418	-8.02132	0.0112172	0.0888393	ENSG00000135480.16	protein_coding	Down
PSENEN	253.128	7.88236	0.0110616	0.0888393	ENSG00000205155.8	protein_coding	Up
TMEM145	9.43043	-7.97795	0.0112311	0.0888393	ENSG00000167619.13	protein_coding	Down
APOC1	1807.3	-6.83701	0.0112128	0.0888393	ENSG00000130208.10	protein_coding	Down
NRSN2	9.72418	-8.02132	0.0112172	0.0888393	ENSG00000125841.13	protein_coding	Down
PDXK	237.454	4.98137	0.0110695	0.0888393	ENSG00000160209.19	protein_coding	Up
RBBP7	1293.19	6.70797	0.0111147	0.0888393	ENSG00000102054.18	protein_coding	Up
RPS6KA6	9.43043	-7.97795	0.0112311	0.0888393	ENSG00000072133.11	protein_coding	Down
RPL7L1	439.85	6.63852	0.0112511	0.0888656	ENSG00000146223.16	protein_coding	Up
TSPYL5	114	6.74327	0.0112606	0.0888656	ENSG00000180543.5	protein_coding	Up
TBL1X	10.0952	-8.07909	0.0112681	0.0888656	ENSG00000101849.18	protein_coding	Down
MRPS2	579.3	6.28451	0.0113273	0.0890817	ENSG00000122140.11	protein_coding	Up
ARFGAP1	126.843	6.21775	0.0113293	0.0890817	ENSG00000101199.13	protein_coding	Up
NBPF1	19.3098	-5.37053	0.0113972	0.089527	ENSG00000219481.10	protein_coding	Down
WDR26	1773.32	6.98973	0.0115088	0.0896429	ENSG00000162923.17	protein_coding	Up
GALM	569.159	5.97262	0.0114915	0.0896429	ENSG00000143891.17	protein_coding	Up
C7orf50	369.809	6.34284	0.0114587	0.0896429	ENSG00000146540.15	protein_coding	Up
IQCH	9.28356	-7.95588	0.0115252	0.0896429	ENSG00000103599.20	protein_coding	Down
ZNF93	108.423	6.67087	0.0114329	0.0896429	ENSG00000184635.16	protein_coding	Up
FAM50A	71.2206	6.79043	0.0115433	0.0896956	ENSG00000071859.15	protein_coding	Up
LDHA	10550.4	6.51439	0.0115688	0.0898059	ENSG00000134333.14	protein_coding	Up
TSN	266.83	7.95711	0.011589	0.0898746	ENSG00000211460.12	protein_coding	Up
AGBL3	9.21046	-7.94914	0.0116164	0.0899109	ENSG00000146856.14	protein_coding	Down
EFCAB6	47.8966	-6.75963	0.0116051	0.0899109	ENSG00000186976.15	protein_coding	Down
SREBF1	10.5706	-8.14216	0.0116801	0.0903153	ENSG00000072310.18	protein_coding	Down
NRIP2	9.87105	-8.04272	0.0117638	0.0907857	ENSG00000053702.15	protein_coding	Down
ZNF112	9.87105	-8.04272	0.0117638	0.0907857	ENSG00000062370.17	protein_coding	Down
DNAJC1	155.956	5.85495	0.0117875	0.09088	ENSG00000136770.11	protein_coding	Up
MRPL21	777.121	6.05232	0.0118973	0.0916373	ENSG00000197345.13	protein_coding	Up
ZNF710	63.0396	8.05277	0.0119311	0.0918084	ENSG00000140548.10	protein_coding	Up
CALU	349.816	5.64854	0.0119463	0.0918355	ENSG00000128595.17	protein_coding	Up
PAX3	10.1784	-8.09221	0.0120185	0.091857	ENSG00000135903.20	protein_coding	Down
COMMD8	209.053	6.94136	0.011991	0.091857	ENSG00000169019.11	protein_coding	Up
DNMBP	9.13669	-7.93353	0.0120535	0.091857	ENSG00000107554.17	protein_coding	Down
SPON1	9.13669	-7.93353	0.0120535	0.091857	ENSG00000262655.4	protein_coding	Down
TMPRSS3	9.13669	-7.93353	0.0120535	0.091857	ENSG00000160183.17	protein_coding	Down
GLI2	14.757	-7.28274	0.0121434	0.0924535	ENSG00000074047.22	protein_coding	Down
IFI44L	594.512	6.48128	0.0122671	0.0931408	ENSG00000137959.17	protein_coding	Up
PNO1	297.11	6.92741	0.0122808	0.0931408	ENSG00000115946.8	protein_coding	Up
CHMP2B	125.704	6.88095	0.0122633	0.0931408	ENSG00000083937.10	protein_coding	Up
GPSM3	61.5295	8.01773	0.012272	0.0931408	ENSG00000213654.10	protein_coding	Up
COL28A1	10.0217	-8.06897	0.0123125	0.0932926	ENSG00000215018.10	protein_coding	Down
FOSL2	366.626	5.68791	0.0123251	0.0932986	ENSG00000075426.12	protein_coding	Up
CCT4	7303.96	6.29865	0.0125181	0.0946683	ENSG00000115484.15	protein_coding	Up
SLC26A5	8.67778	-6.49565	0.0125419	0.0946683	ENSG00000170615.15	protein_coding	Down
REXO4	32.8655	7.11257	0.0125307	0.0946683	ENSG00000148300.12	protein_coding	Up
SLC7A11	912.752	7.07294	0.0125733	0.0948145	ENSG00000151012.13	protein_coding	Up
RPF2	369.323	6.13316	0.0126034	0.0949514	ENSG00000197498.13	protein_coding	Up
TNFAIP6	162.792	6.22066	0.0126365	0.0950232	ENSG00000123610.5	protein_coding	Up
PRKAR1A	312.47	5.98915	0.01265	0.0950232	ENSG00000108946.15	protein_coding	Up
MED22	8.08912	-6.55223	0.0126893	0.0951455	ENSG00000148297.16	protein_coding	Down
CERS6	126.071	6.88447	0.0127105	0.0951619	ENSG00000172292.15	protein_coding	Up
TRIM9	8.65744	-7.85481	0.0127837	0.095402	ENSG00000100505.14	protein_coding	Down
PRCD	8.65744	-7.85481	0.0127837	0.095402	ENSG00000214140.11	protein_coding	Down
ERGIC3	284.944	5.00279	0.0127814	0.095402	ENSG00000125991.20	protein_coding	Up
LBHD1	215.702	7.50349	0.0128001	0.095434	ENSG00000162194.12	protein_coding	Up
RAB21	476.783	5.90706	0.0128362	0.0956132	ENSG00000080371.6	protein_coding	Up
PARVG	375.426	5.94121	0.012892	0.0958486	ENSG00000138964.17	protein_coding	Up
CHURC1-FNTB	267.546	6.33985	0.0129678	0.0963222	ENSG00000125954.13	protein_coding	Up
UBIAD1	8.98982	-7.91093	0.0130914	0.0964237	ENSG00000120942.14	protein_coding	Down
MPP4	8.584	-7.8429	0.0131033	0.0964237	ENSG00000082126.18	protein_coding	Down
DZIP3	8.98982	-7.91093	0.0130914	0.0964237	ENSG00000198919.13	protein_coding	Down
PALM2AKAP2	774.86	6.37679	0.0129983	0.0964237	ENSG00000157654.19	protein_coding	Up
EEA1	638.786	5.54353	0.0130651	0.0964237	ENSG00000102189.17	protein_coding	Up
TBC1D4	8.98982	-7.91093	0.0130914	0.0964237	ENSG00000136111.14	protein_coding	Down
BCKDK	244.305	6.80604	0.013018	0.0964237	ENSG00000103507.14	protein_coding	Up
NBPF26	27.1155	-5.16379	0.0131978	0.0970067	ENSG00000273136.7	protein_coding	Down
BCAN	14.6128	-7.39097	0.0132315	0.0970067	ENSG00000132692.19	protein_coding	Down
TNS3	1263.87	6.53312	0.0132278	0.0970067	ENSG00000136205.17	protein_coding	Up
MYO1H	9.46907	-7.98677	0.0132272	0.0970067	ENSG00000174527.10	protein_coding	Down
GAREM2	8.42773	-7.82021	0.0134499	0.0974093	ENSG00000157833.13	protein_coding	Down
WDR46	56.5214	7.89537	0.0133391	0.0974093	ENSG00000227057.10	protein_coding	Up
COL10A1	8.01251	-7.74956	0.013395	0.0974093	ENSG00000123500.10	protein_coding	Down
MYB	8.47194	-7.82117	0.013471	0.0974093	ENSG00000118513.19	protein_coding	Down
STEAP1B	8.47194	-7.82117	0.013471	0.0974093	ENSG00000105889.16	protein_coding	Down
ANKS6	15.751	-6.17099	0.0134016	0.0974093	ENSG00000165138.18	protein_coding	Down
SARNP	510.914	7.54247	0.013441	0.0974093	ENSG00000205323.9	protein_coding	Up
METTL4	8.47194	-7.82117	0.013471	0.0974093	ENSG00000101574.15	protein_coding	Down
NLGN3	8.01251	-7.74956	0.013395	0.0974093	ENSG00000196338.14	protein_coding	Down
ITPRIP	185.872	7.4379	0.0135042	0.0975519	ENSG00000148841.17	protein_coding	Up
ACADVL	366.043	6.79359	0.0135153	0.0975519	ENSG00000072778.20	protein_coding	Up
SAPCD2	8.17819	-7.77151	0.0137414	0.0981654	ENSG00000186193.9	protein_coding	Down
PUS7L	59.498	-5.85	0.0136978	0.0981654	ENSG00000129317.15	protein_coding	Down
SLC5A2	1057.39	7.09164	0.0136175	0.0981654	ENSG00000140675.13	protein_coding	Up
GUCY2D	8.17819	-7.77151	0.0137414	0.0981654	ENSG00000132518.7	protein_coding	Down
FOSB	8.17819	-7.77151	0.0137414	0.0981654	ENSG00000125740.14	protein_coding	Down
CTSA	426.674	5.49734	0.0137491	0.0981654	ENSG00000064601.21	protein_coding	Up
MRTFA	565.567	6.37791	0.0136668	0.0981654	ENSG00000196588.20	protein_coding	Up
ARAF	132.863	5.98452	0.0136653	0.0981654	ENSG00000078061.14	protein_coding	Up
VDAC3	1215.32	6.36392	0.0139252	0.0992435	ENSG00000078668.14	protein_coding	Up
TNFRSF12A	430.902	7.62337	0.0139148	0.0992435	ENSG00000006327.14	protein_coding	Up
ZC3H6	377.259	6.01561	0.0140023	0.0993899	ENSG00000188177.14	protein_coding	Up
ZNF589	8.61881	-7.84562	0.0140147	0.0993899	ENSG00000164048.14	protein_coding	Down
URM1	525.107	6.89427	0.014021	0.0993899	ENSG00000167118.11	protein_coding	Up
MT-ND1	6631.92	5.21565	0.01402	0.0993899	ENSG00000198888.2	protein_coding	Up
ANGPTL3	8.03132	-7.74618	0.0143273	0.0995994	ENSG00000132855.5	protein_coding	Down
FBXO28	227.912	6.54507	0.014101	0.0995994	ENSG00000143756.12	protein_coding	Up
CCR3	8.03132	-7.74618	0.0143273	0.0995994	ENSG00000183625.16	protein_coding	Down
DAG1	52.7315	7.79549	0.0143024	0.0995994	ENSG00000173402.12	protein_coding	Up
AC093323.3	8.03132	-7.74618	0.0143273	0.0995994	ENSG00000170846.17	protein_coding	Down
RAB44	8.03132	-7.74618	0.0143273	0.0995994	ENSG00000255587.9	protein_coding	Down
ZNF727	8.03132	-7.74618	0.0143273	0.0995994	ENSG00000214652.6	protein_coding	Down
NEIL2	255.243	6.86841	0.0141626	0.0995994	ENSG00000154328.16	protein_coding	Up
TOLLIP	84.8158	6.17986	0.0142773	0.0995994	ENSG00000078902.16	protein_coding	Up
CCDC9B	8.03132	-7.74618	0.0143273	0.0995994	ENSG00000188549.12	protein_coding	Down
MRPL38	200.69	7.39868	0.0141522	0.0995994	ENSG00000204316.13	protein_coding	Up
ONECUT2	89.8342	-5.97636	0.0142321	0.0995994	ENSG00000119547.6	protein_coding	Down
PSG4	8.03132	-7.74618	0.0143273	0.0995994	ENSG00000243137.8	protein_coding	Down
CNBD2	8.03132	-7.74618	0.0143273	0.0995994	ENSG00000149646.12	protein_coding	Down
RP4-539M6.19	275.458	7.40185	0.014181	0.0995994	ENSG00000249590.7	protein_coding	Up
INTS6L	8.03132	-7.74618	0.0143273	0.0995994	ENSG00000165359.16	protein_coding	Down
SRSF10	770.894	6.07108	0.0144134	0.10011	ENSG00000188529.15	protein_coding	Up
SGTB	67.629	-6.46584	0.0144604	0.100348	ENSG00000197860.10	protein_coding	Down
MTMR9	34.2378	-5.79898	0.01452	0.100654	ENSG00000104643.10	protein_coding	Down
OR52I2	8.19768	-7.77951	0.014568	0.100654	ENSG00000226288.3	protein_coding	Down
FBXL16	8.19768	-7.77951	0.014568	0.100654	ENSG00000127585.12	protein_coding	Down
SPTLC3	8.19768	-7.77951	0.014568	0.100654	ENSG00000172296.13	protein_coding	Down
DEDD	163.04	6.68424	0.0146215	0.100847	ENSG00000158796.17	protein_coding	Up
AMPD2	3205.81	5.79427	0.0146495	0.100952	ENSG00000116337.20	protein_coding	Up
KCTD1	7.45983	-7.64665	0.0147291	0.101413	ENSG00000134504.14	protein_coding	Down
DSC1	7.95788	-7.73339	0.014801	0.10182	ENSG00000134765.10	protein_coding	Down
NPAS3	38.8503	-5.97342	0.0148331	0.101864	ENSG00000151322.20	protein_coding	Down
SLC12A6	351.06	6.73254	0.0148609	0.101966	ENSG00000140199.13	protein_coding	Up
IL24	16.6427	-6.69393	0.0148808	0.102014	ENSG00000162892.16	protein_coding	Down
DCTPP1	51.008	7.74741	0.0150102	0.102812	ENSG00000179958.10	protein_coding	Up
DSC3	7.91925	-7.72283	0.0150699	0.103132	ENSG00000134762.17	protein_coding	Down
CATSPER4	7.62551	-7.66965	0.0151564	0.103447	ENSG00000188782.9	protein_coding	Down
IRF5	540.842	6.61016	0.0151682	0.103447	ENSG00000128604.20	protein_coding	Up
ACTN3	7.62551	-7.66965	0.0151564	0.103447	ENSG00000248746.6	protein_coding	Down
CLYBL	7.62551	-7.66965	0.0151564	0.103447	ENSG00000125246.15	protein_coding	Down
CD47	1494.54	5.38774	0.0152245	0.103741	ENSG00000196776.17	protein_coding	Up
TNNI1	7.88445	-7.72053	0.0155167	0.103768	ENSG00000159173.19	protein_coding	Down
CSRNP3	7.88445	-7.72053	0.0155167	0.103768	ENSG00000178662.16	protein_coding	Down
FHIT	7.88445	-7.72053	0.0155167	0.103768	ENSG00000189283.10	protein_coding	Down
VGLL3	7.88445	-7.72053	0.0155167	0.103768	ENSG00000206538.9	protein_coding	Down
RGS7BP	7.88445	-7.72053	0.0155167	0.103768	ENSG00000186479.5	protein_coding	Down
PIP5K1B	7.88445	-7.72053	0.0155167	0.103768	ENSG00000107242.20	protein_coding	Down
CXCL12	15.1577	-6.3849	0.0153262	0.103768	ENSG00000107562.16	protein_coding	Down
SLC35G1	7.88445	-7.72053	0.0155167	0.103768	ENSG00000176273.15	protein_coding	Down
HNF1A	7.55207	-7.65613	0.0154109	0.103768	ENSG00000135100.19	protein_coding	Down
CDKL1	30.3086	-7.22084	0.0152721	0.103768	ENSG00000100490.10	protein_coding	Down
FUS	158.025	6.17565	0.0153161	0.103768	ENSG00000089280.19	protein_coding	Up
PKN1	1130.59	6.59693	0.0153142	0.103768	ENSG00000123143.13	protein_coding	Up
SCGB2B2	7.99269	-7.73598	0.015449	0.103768	ENSG00000205209.8	protein_coding	Down
MEF2D	496.08	6.07129	0.0155944	0.104112	ENSG00000116604.18	protein_coding	Up
C1orf35	141.292	5.70948	0.0155856	0.104112	ENSG00000143793.13	protein_coding	Up
PCLAF	821.608	6.77545	0.0156838	0.104532	ENSG00000166803.14	protein_coding	Up
SV2C	62.9219	-7.21761	0.0157253	0.104669	ENSG00000122012.14	protein_coding	Down
HSF1	296.326	6.01895	0.0157663	0.104669	ENSG00000185122.11	protein_coding	Up
PMPCA	138.403	5.90377	0.0157595	0.104669	ENSG00000165688.12	protein_coding	Up
GUCY2C	7.47864	-7.6425	0.0157704	0.104669	ENSG00000070019.5	protein_coding	Down
ZNF726	7.47864	-7.6425	0.0157704	0.104669	ENSG00000213967.11	protein_coding	Down
LNX1	32.8311	7.11126	0.0158174	0.104893	ENSG00000072201.14	protein_coding	Up
FLRT2	53.171	-5.10446	0.015853	0.105041	ENSG00000185070.12	protein_coding	Down
H1-2	394.453	7.33078	0.0158902	0.10505	ENSG00000187837.4	protein_coding	Up
RECK	21.0612	-5.65919	0.0158915	0.10505	ENSG00000122707.12	protein_coding	Down
ATRNL1	63.9643	-5.95976	0.0159074	0.10505	ENSG00000107518.18	protein_coding	Down
AP3S2	560.456	5.73771	0.0159021	0.10505	ENSG00000157823.17	protein_coding	Up
SERPINB1	208.521	6.57564	0.0159708	0.105258	ENSG00000021355.13	protein_coding	Up
TFAM	97.2434	5.45808	0.0159787	0.105258	ENSG00000108064.11	protein_coding	Up
CMPK1	414.167	5.58312	0.0172649	0.105563	ENSG00000162368.14	protein_coding	Up
H2AC19	21.9707	6.53136	0.0171278	0.105563	ENSG00000272196.2	protein_coding	Up
S100A2	7.2197	-7.58882	0.0166755	0.105563	ENSG00000196754.13	protein_coding	Down
RHBG	7.92394	-6.36622	0.0165883	0.105563	ENSG00000132677.13	protein_coding	Down
CASQ1	6.92595	-7.53077	0.0174938	0.105563	ENSG00000143318.13	protein_coding	Down
PEX19	443.425	6.14833	0.0163502	0.105563	ENSG00000162735.19	protein_coding	Up
TOMM20	381.835	5.77471	0.0171608	0.105563	ENSG00000173726.11	protein_coding	Up
FAM161A	6.92595	-7.53077	0.0174938	0.105563	ENSG00000170264.13	protein_coding	Down
CALCRL	7.07282	-7.56001	0.0168567	0.105563	ENSG00000064989.13	protein_coding	Down
SCN10A	7.09231	-7.56998	0.017545	0.105563	ENSG00000185313.9	protein_coding	Down
RIOX2	6.92595	-7.53077	0.0174938	0.105563	ENSG00000170854.18	protein_coding	Down
COL8A1	6.92595	-7.53077	0.0174938	0.105563	ENSG00000144810.16	protein_coding	Down
NCK1	28.9898	-6.2568	0.0163283	0.105563	ENSG00000158092.7	protein_coding	Down
RP11-674E16.5	29.5338	-6.45235	0.0174333	0.105563	ENSG00000284952.1	protein_coding	Down
RP11-432B6.3	7.2197	-7.58882	0.0166755	0.105563	ENSG00000248710.1	protein_coding	Down
NDUFB5	946.511	5.77637	0.0173307	0.105563	ENSG00000136521.13	protein_coding	Up
ABLIM2	7.07282	-7.56001	0.0168567	0.105563	ENSG00000163995.21	protein_coding	Down
REST	108.407	6.66329	0.0170105	0.105563	ENSG00000084093.19	protein_coding	Up
HSD17B13	25.5631	-6.96779	0.0173867	0.105563	ENSG00000170509.12	protein_coding	Down
PRLR	36.7223	-5.25705	0.0169797	0.105563	ENSG00000113494.17	protein_coding	Down
LYSMD3	28.4682	-7.13043	0.0164658	0.105563	ENSG00000176018.13	protein_coding	Down
FBXL17	7.07282	-7.56001	0.0168567	0.105563	ENSG00000145743.17	protein_coding	Down
BTNL9	7.2197	-7.58882	0.0166755	0.105563	ENSG00000165810.17	protein_coding	Down
CFAP206	7.33176	-7.61499	0.0170511	0.105563	ENSG00000272514.6	protein_coding	Down
ANKRD6	575.355	7.44631	0.0165176	0.105563	ENSG00000135299.17	protein_coding	Up
GTF3C6	1743.36	5.92626	0.0172792	0.105563	ENSG00000155115.7	protein_coding	Up
EVX1	7.36657	-7.61732	0.017168	0.105563	ENSG00000106038.13	protein_coding	Down
ERV3-1	156.813	7.19057	0.0172735	0.105563	ENSG00000213462.5	protein_coding	Up
FAM133B	46.6625	7.61885	0.0167409	0.105563	ENSG00000234545.8	protein_coding	Up
ESYT2	169.196	6.19249	0.0161457	0.105563	ENSG00000117868.17	protein_coding	Up
CCN3	6.92595	-7.53077	0.0174938	0.105563	ENSG00000136999.5	protein_coding	Down
FRMD4A	860.33	5.37862	0.0170642	0.105563	ENSG00000151474.23	protein_coding	Up
UBTD1	30.3363	6.99878	0.0164855	0.105563	ENSG00000165886.5	protein_coding	Up
TWNK	76.729	-7.0694	0.0168948	0.105563	ENSG00000107815.10	protein_coding	Down
C10orf90	7.2197	-7.58882	0.0166755	0.105563	ENSG00000154493.20	protein_coding	Down
SLC25A22	6.92595	-7.53077	0.0174938	0.105563	ENSG00000177542.11	protein_coding	Down
MYBPC3	11.5529	-6.9274	0.017438	0.105563	ENSG00000134571.11	protein_coding	Down
OR5A2	7.07282	-7.56001	0.0168567	0.105563	ENSG00000172324.6	protein_coding	Down
TMPRSS13	15.3158	-6.3812	0.0170685	0.105563	ENSG00000137747.16	protein_coding	Down
NTF3	6.92595	-7.53077	0.0174938	0.105563	ENSG00000185652.12	protein_coding	Down
CD27	7.2197	-7.58882	0.0166755	0.105563	ENSG00000139193.4	protein_coding	Down
TMEM117	7.2197	-7.58882	0.0166755	0.105563	ENSG00000139173.10	protein_coding	Down
MAP3K12	142.369	6.0233	0.0169337	0.105563	ENSG00000139625.13	protein_coding	Up
OTOGL	7.33176	-7.61499	0.0170511	0.105563	ENSG00000165899.12	protein_coding	Down
N4BP2L1	495.06	6.65826	0.0173411	0.105563	ENSG00000139597.18	protein_coding	Up
BRMS1L	7.2197	-7.58882	0.0166755	0.105563	ENSG00000100916.14	protein_coding	Down
ISCA2	171.457	7.31958	0.0162052	0.105563	ENSG00000165898.14	protein_coding	Up
SEMA6D	7.33176	-7.61499	0.0170511	0.105563	ENSG00000137872.17	protein_coding	Down
PRTG	11.6998	-6.94504	0.0169268	0.105563	ENSG00000166450.13	protein_coding	Down
RAB40C	11.5529	-6.9274	0.017438	0.105563	ENSG00000197562.10	protein_coding	Down
MMP2	13.7121	-6.22322	0.017495	0.105563	ENSG00000087245.13	protein_coding	Down
MT1H	7.36657	-7.61732	0.017168	0.105563	ENSG00000205358.4	protein_coding	Down
SPNS3	7.2197	-7.58882	0.0166755	0.105563	ENSG00000182557.8	protein_coding	Down
GLP2R	7.09231	-7.56998	0.017545	0.105563	ENSG00000065325.13	protein_coding	Down
GAS2L2	7.2197	-7.58882	0.0166755	0.105563	ENSG00000270765.7	protein_coding	Down
LRRC37A2	8.06612	-7.74917	0.0164308	0.105563	ENSG00000238083.8	protein_coding	Down
SAFB2	203.43	5.82843	0.0166735	0.105563	ENSG00000130254.12	protein_coding	Up
SLC35E1	628.75	6.68889	0.0170097	0.105563	ENSG00000127526.15	protein_coding	Up
MVB12A	77.7101	5.5292	0.0164003	0.105563	ENSG00000141971.13	protein_coding	Up
CABP5	7.73843	-6.32725	0.0169992	0.105563	ENSG00000105507.3	protein_coding	Down
FCGRT	1906.18	6.38037	0.0163268	0.105563	ENSG00000104870.13	protein_coding	Up
ZNF816	7.36657	-7.61732	0.017168	0.105563	ENSG00000180257.14	protein_coding	Down
APMAP	45.578	6.47413	0.0167397	0.105563	ENSG00000101474.12	protein_coding	Up
SLA2	162.991	7.24608	0.0170548	0.105563	ENSG00000101082.14	protein_coding	Up
RANBP1	414.605	6.55083	0.0170187	0.105563	ENSG00000099901.17	protein_coding	Up
CASTOR1	6.92595	-7.53077	0.0174938	0.105563	ENSG00000239282.8	protein_coding	Down
ARHGAP8	11.0377	-6.98334	0.0173493	0.105563	ENSG00000241484.10	protein_coding	Down
BCLAF3	7.07282	-7.56001	0.0168567	0.105563	ENSG00000173681.16	protein_coding	Down
PIM2	52.1048	7.77854	0.0168022	0.105563	ENSG00000102096.9	protein_coding	Up
PNMA6E	7.07282	-7.56001	0.0168567	0.105563	ENSG00000214897.5	protein_coding	Down
NDUFB2	353.787	6.32022	0.0175928	0.10569	ENSG00000090266.13	protein_coding	Up
COQ8A	62.255	-6.34466	0.0176856	0.106164	ENSG00000163050.18	protein_coding	Down
DDX60L	655.561	5.55771	0.0176985	0.106164	ENSG00000181381.15	protein_coding	Up
CHSY1	25.3443	6.73938	0.017721	0.106219	ENSG00000131873.7	protein_coding	Up
OSGIN1	9.60465	-5.88144	0.0177718	0.106443	ENSG00000140961.14	protein_coding	Down
IRF2BPL	199.241	5.39663	0.0178187	0.106482	ENSG00000119669.5	protein_coding	Up
STARD9	14.1718	-6.26787	0.0177944	0.106482	ENSG00000159433.12	protein_coding	Down
SIGLEC1	382.725	6.6305	0.0178182	0.106482	ENSG00000088827.13	protein_coding	Up
ZBP1	6.76968	-7.50367	0.0178775	0.106753	ENSG00000124256.15	protein_coding	Down
ACAA1	208.967	6.11631	0.0179374	0.107004	ENSG00000060971.19	protein_coding	Up
PPDPF	34.1521	6.26653	0.0179466	0.107004	ENSG00000125534.10	protein_coding	Up
CYP11A1	8.20751	-6.92014	0.0179617	0.107013	ENSG00000140459.18	protein_coding	Down
C2orf69	1446.74	5.85913	0.0179757	0.107016	ENSG00000178074.6	protein_coding	Up
CCDC88A	426.064	4.85135	0.0180452	0.107268	ENSG00000115355.17	protein_coding	Up
ANO2	6.85252	-7.51598	0.0180415	0.107268	ENSG00000047617.16	protein_coding	Down
NEXN	79.5502	6.0818	0.0181088	0.107566	ENSG00000162614.19	protein_coding	Up
AGO2	25.1503	-5.5298	0.0181684	0.107839	ENSG00000123908.12	protein_coding	Down
SESN3	42.1751	-6.80276	0.018207	0.107987	ENSG00000149212.12	protein_coding	Down
AC015688.3	48.1223	7.66291	0.0182646	0.108248	ENSG00000266728.5	protein_coding	Up
SPAG9	380.35	6.02592	0.018368	0.108779	ENSG00000008294.21	protein_coding	Up
CFAP20	85.058	7.06058	0.0184058	0.108921	ENSG00000070761.8	protein_coding	Up
LY75	12.0392	-5.56082	0.0184583	0.108991	ENSG00000054219.11	protein_coding	Down
SLC4A7	317.719	6.55734	0.0188855	0.108991	ENSG00000033867.16	protein_coding	Up
SLC26A1	6.77908	-7.5011	0.0188786	0.108991	ENSG00000145217.14	protein_coding	Down
TRPC3	6.77908	-7.5011	0.0188786	0.108991	ENSG00000138741.11	protein_coding	Down
TMEM154	6.77908	-7.5011	0.0188786	0.108991	ENSG00000170006.12	protein_coding	Down
AKAP12	6.77908	-7.5011	0.0188786	0.108991	ENSG00000131016.17	protein_coding	Down
ZNF705G	6.77908	-7.5011	0.0188786	0.108991	ENSG00000215372.6	protein_coding	Down
MAPK8IP1	6.77908	-7.5011	0.0188786	0.108991	ENSG00000121653.11	protein_coding	Down
SLC17A8	6.77908	-7.5011	0.0188786	0.108991	ENSG00000179520.11	protein_coding	Down
HAUS4	6.59358	-7.45699	0.0188311	0.108991	ENSG00000092036.19	protein_coding	Down
GCOM1	1044.58	6.26417	0.0185531	0.108991	ENSG00000137878.17	protein_coding	Up
SDR42E1	13.8394	-6.2318	0.0187405	0.108991	ENSG00000184860.10	protein_coding	Down
FOXF1	6.77908	-7.5011	0.0188786	0.108991	ENSG00000103241.7	protein_coding	Down
NEK8	6.77908	-7.5011	0.0188786	0.108991	ENSG00000160602.14	protein_coding	Down
ZNF556	11.309	-7.01555	0.0186574	0.108991	ENSG00000172000.7	protein_coding	Down
ECSIT	6.77908	-7.5011	0.0188786	0.108991	ENSG00000130159.14	protein_coding	Down
RTBDN	6.77908	-7.5011	0.0188786	0.108991	ENSG00000132026.15	protein_coding	Down
GPATCH1	6.77908	-7.5011	0.0188786	0.108991	ENSG00000076650.7	protein_coding	Down
CTD-2527I21.16	6.59358	-7.45699	0.0188311	0.108991	ENSG00000285526.1	protein_coding	Down
PSG7	6.77908	-7.5011	0.0188786	0.108991	ENSG00000221878.13	protein_coding	Down
DNMT3B	6.77908	-7.5011	0.0188786	0.108991	ENSG00000088305.18	protein_coding	Down
PTPRT	15.169	-6.3653	0.0187172	0.108991	ENSG00000196090.12	protein_coding	Down
UXS1	293.439	5.96994	0.0189971	0.109316	ENSG00000115652.15	protein_coding	Up
GCA	633.315	6.12701	0.0189852	0.109316	ENSG00000115271.11	protein_coding	Up
RMDN3	13.1242	-6.03454	0.0189745	0.109316	ENSG00000137824.16	protein_coding	Down
MDM4	302.972	7.11312	0.0191566	0.110154	ENSG00000198625.13	protein_coding	Up
SPATS2L	414.195	5.24234	0.0192549	0.110616	ENSG00000196141.14	protein_coding	Up
GM2A	47.5007	7.64512	0.0192648	0.110616	ENSG00000196743.9	protein_coding	Up
SRPK3	11.0351	-6.85869	0.0192795	0.11062	ENSG00000184343.11	protein_coding	Down
RP11-552F3.12	213.475	5.95205	0.019419	0.111339	ENSG00000267426.5	protein_coding	Up
PSMB2	257.073	5.85487	0.0195057	0.111755	ENSG00000126067.12	protein_coding	Up
PPM1G	344.545	6.50486	0.0196442	0.112305	ENSG00000115241.11	protein_coding	Up
GFM1	14.47	-5.5547	0.0196389	0.112305	ENSG00000168827.15	protein_coding	Down
FXR1	543.968	5.37463	0.0196429	0.112305	ENSG00000114416.18	protein_coding	Up
ATG2B	10.3505	-6.88706	0.0196603	0.112316	ENSG00000066739.12	protein_coding	Down
HID1	6.86226	-7.52139	0.0197382	0.112599	ENSG00000167861.16	protein_coding	Down
LAMA5	761.738	6.03134	0.0198464	0.112972	ENSG00000130702.15	protein_coding	Up
CHURC1	275.746	5.95687	0.0199158	0.113204	ENSG00000258289.10	protein_coding	Up
NELFCD	282.633	7.01251	0.0199998	0.1136	ENSG00000101158.15	protein_coding	Up
NUDC	352.476	6.31429	0.0200264	0.11367	ENSG00000090273.14	protein_coding	Up
RP11-599B13.6	69.5866	7.07648	0.0200626	0.113719	ENSG00000263620.1	protein_coding	Up
GTF2H2	47.9943	7.65902	0.0201025	0.113731	ENSG00000145736.14	protein_coding	Up
SLC25A19	88.8045	6.37473	0.0201234	0.113731	ENSG00000125454.12	protein_coding	Up
CEP131	10.7799	-6.82821	0.0201195	0.113731	ENSG00000141577.14	protein_coding	Down
PSMA7	2008.15	6.0978	0.0200837	0.113731	ENSG00000101182.15	protein_coding	Up
RAB7B	300.358	7.10024	0.0203399	0.113897	ENSG00000276600.5	protein_coding	Up
CAPN13	7.58139	-6.8047	0.0201998	0.113897	ENSG00000162949.16	protein_coding	Down
C3orf52	6.81388	-7.50361	0.020333	0.113897	ENSG00000114529.13	protein_coding	Down
MELTF	15.5124	-6.25474	0.020212	0.113897	ENSG00000163975.12	protein_coding	Down
LHFPL5	8.02201	-6.8846	0.0202397	0.113897	ENSG00000197753.11	protein_coding	Down
PPP1R12A	268.154	4.83093	0.0203119	0.113897	ENSG00000058272.19	protein_coding	Up
METAP2	398.619	6.32152	0.0203227	0.113897	ENSG00000111142.14	protein_coding	Up
CHD8	634.414	5.54018	0.020225	0.113897	ENSG00000100888.15	protein_coding	Up
ARNT2	14.1086	-5.78918	0.0203044	0.113897	ENSG00000172379.21	protein_coding	Down
DNASE1	1157.55	6.61049	0.0202204	0.113897	ENSG00000213918.11	protein_coding	Up
HAGH	374.759	5.93543	0.0203774	0.114027	ENSG00000063854.13	protein_coding	Up
GNAO1	15.7463	-6.27833	0.0204394	0.114293	ENSG00000087258.16	protein_coding	Down
TIPRL	137.922	5.97534	0.0204551	0.1143	ENSG00000143155.13	protein_coding	Up
TMCO1	236.431	5.23517	0.0205568	0.114465	ENSG00000143183.18	protein_coding	Up
CYTIP	1031.06	7.27875	0.0205175	0.114465	ENSG00000115165.10	protein_coding	Up
RFTN1	506.734	6.44265	0.0205201	0.114465	ENSG00000131378.14	protein_coding	Up
ATG9B	15.0868	-5.46173	0.0205528	0.114465	ENSG00000181652.19	protein_coding	Down
SIRPA	414.523	5.95408	0.0205303	0.114465	ENSG00000198053.12	protein_coding	Up
DLC1	20.1584	-6.7669	0.0205866	0.11455	ENSG00000164741.15	protein_coding	Down
UBR2	1501.06	6.75426	0.0206091	0.114595	ENSG00000024048.11	protein_coding	Up
CMIP	345.135	4.70801	0.0206367	0.114668	ENSG00000153815.17	protein_coding	Up
TRPM8	306.524	5.32586	0.0206612	0.114695	ENSG00000144481.17	protein_coding	Up
ZNF593OS	18.2384	6.26361	0.0207445	0.115025	ENSG00000236782.7	protein_coding	Up
NOP58	173.724	6.30904	0.0208723	0.115219	ENSG00000055044.11	protein_coding	Up
INO80D	11.9428	-6.20308	0.0208814	0.115219	ENSG00000114933.16	protein_coding	Down
CFAP20DC	10.3007	-6.76098	0.0208617	0.115219	ENSG00000163689.20	protein_coding	Down
GPBP1	932.013	7.13235	0.0208312	0.115219	ENSG00000062194.16	protein_coding	Up
AIG1	10.3007	-6.76098	0.0208617	0.115219	ENSG00000146416.19	protein_coding	Down
CTD-3214H19.16	80.6221	6.23565	0.0208112	0.115219	ENSG00000269711.1	protein_coding	Up
KIAA0825	12.0537	-5.66135	0.0209319	0.115417	ENSG00000185261.15	protein_coding	Down
SKP2	20.3638	-6.78305	0.0210673	0.116002	ENSG00000145604.17	protein_coding	Down
CPNE8	10.1913	-6.86536	0.0210667	0.116002	ENSG00000139117.14	protein_coding	Down
ANKRD44	46.9288	-6.79206	0.0210942	0.116069	ENSG00000065413.20	protein_coding	Down
IDNK	330.429	7.0727	0.0211438	0.116262	ENSG00000148057.16	protein_coding	Up
FBXO16	238.942	6.37297	0.0211999	0.11635	ENSG00000214050.8	protein_coding	Up
KLRD1	13.9031	-6.10274	0.0212039	0.11635	ENSG00000134539.17	protein_coding	Down
MGAT4C	22.8662	-5.38882	0.0211881	0.11635	ENSG00000182050.13	protein_coding	Down
ZNF593	17.9501	6.24065	0.0212427	0.116447	ENSG00000142684.9	protein_coding	Up
ATG4B	421.275	6.48941	0.0212511	0.116447	ENSG00000168397.17	protein_coding	Up
TTC14	41.2257	7.4397	0.0213061	0.116668	ENSG00000163728.11	protein_coding	Up
NCOR2	117.856	-5.03541	0.0213269	0.116701	ENSG00000196498.13	protein_coding	Down
CRIM1	31.7159	-5.0338	0.0214303	0.117186	ENSG00000150938.10	protein_coding	Down
CLTC	2599.28	5.2439	0.0214624	0.11728	ENSG00000141367.12	protein_coding	Up
GMPS	141.702	6.44067	0.0215115	0.117327	ENSG00000163655.16	protein_coding	Up
HSD17B6	24.9761	6.71634	0.0215223	0.117327	ENSG00000025423.11	protein_coding	Up
DUOX1	30.3541	-5.6742	0.021524	0.117327	ENSG00000137857.18	protein_coding	Down
ARFGAP3	233.001	5.31153	0.0215302	0.117327	ENSG00000242247.11	protein_coding	Up
RAD9A	145.404	6.93031	0.0215528	0.11737	ENSG00000172613.8	protein_coding	Up
MGMT	239.717	5.75218	0.0215703	0.117384	ENSG00000170430.10	protein_coding	Up
DMD	52.5323	-4.99208	0.0215855	0.117386	ENSG00000198947.18	protein_coding	Down
RNF187	263.21	5.88853	0.0216656	0.117741	ENSG00000168159.14	protein_coding	Up
DIAPH1	207.166	6.40103	0.021767	0.11813	ENSG00000131504.17	protein_coding	Up
RPA2	84.6507	6.30442	0.0218196	0.118172	ENSG00000117748.10	protein_coding	Up
BRI3	528.759	4.70236	0.0217976	0.118172	ENSG00000164713.10	protein_coding	Up
NELL1	13.8293	-6.09171	0.0218158	0.118172	ENSG00000165973.19	protein_coding	Down
TNFRSF1B	608.338	4.77383	0.0221636	0.119301	ENSG00000028137.19	protein_coding	Up
C1orf122	313.437	6.29445	0.0221215	0.119301	ENSG00000197982.14	protein_coding	Up
TGFBRAP1	12.4607	-6.26902	0.0220961	0.119301	ENSG00000135966.13	protein_coding	Down
DTX3L	246.833	5.79479	0.0221274	0.119301	ENSG00000163840.10	protein_coding	Up
EIF4E	625.493	5.72088	0.0220634	0.119301	ENSG00000151247.13	protein_coding	Up
LIPA	1378.25	5.59457	0.0220965	0.119301	ENSG00000107798.18	protein_coding	Up
RUBCNL	691.715	5.43314	0.0221572	0.119301	ENSG00000102445.20	protein_coding	Up
PCNX2	19.6157	-5.0514	0.0221823	0.11932	ENSG00000135749.19	protein_coding	Down
FAM177A1	276.022	5.95769	0.0223378	0.119994	ENSG00000151327.13	protein_coding	Up
TBX2	9.63594	-6.66066	0.0224185	0.120264	ENSG00000121068.14	protein_coding	Down
LLPH	894.147	5.38441	0.0224795	0.120428	ENSG00000139233.7	protein_coding	Up
TMEM250	19.4716	-6.72812	0.0227097	0.121489	ENSG00000238227.8	protein_coding	Down
TNPO2	644.987	6.50762	0.0227235	0.121489	ENSG00000105576.16	protein_coding	Up
GTPBP10	6.95527	-6.67931	0.0229919	0.122675	ENSG00000105793.16	protein_coding	Down
NAT1	134.843	6.96978	0.023026	0.122774	ENSG00000171428.15	protein_coding	Up
SYNPO2	13.5411	-5.30602	0.0230801	0.12298	ENSG00000172403.11	protein_coding	Down
TGM1	454.217	5.80245	0.0232349	0.123473	ENSG00000092295.12	protein_coding	Up
SNPH	9.3422	-6.61685	0.023227	0.123473	ENSG00000101298.15	protein_coding	Down
RNF149	302.278	5.23621	0.0232665	0.123557	ENSG00000163162.9	protein_coding	Up
MS4A4A	264.926	6.32153	0.023335	0.123838	ENSG00000110079.19	protein_coding	Up
SLAMF8	386.452	6.86897	0.0233609	0.123893	ENSG00000158714.11	protein_coding	Up
GPR65	66.6006	5.95878	0.0234296	0.124174	ENSG00000140030.6	protein_coding	Up
CD83	174.75	6.23386	0.0234903	0.124331	ENSG00000112149.10	protein_coding	Up
NF2	554.033	4.99663	0.0234907	0.124331	ENSG00000186575.19	protein_coding	Up
CEP41	39.5991	-5.28464	0.0235782	0.124711	ENSG00000106477.20	protein_coding	Down
ERP44	640.979	5.3686	0.0237446	0.125507	ENSG00000023318.8	protein_coding	Up
SDHC	1182.01	6.9777	0.0237637	0.125524	ENSG00000143252.16	protein_coding	Up
TTLL5	16.3126	-5.85206	0.0239236	0.126201	ENSG00000119685.20	protein_coding	Down
PCGF3	444.542	5.56673	0.0240152	0.126516	ENSG00000185619.18	protein_coding	Up
BTG3	118.013	6.77794	0.0240624	0.12668	ENSG00000154640.15	protein_coding	Up
MAT2A	100.91	-5.30964	0.0241398	0.127002	ENSG00000168906.13	protein_coding	Down
YWHAQ	6493.44	6.13496	0.0242273	0.127169	ENSG00000134308.14	protein_coding	Up
HES1	65.4455	6.98367	0.0242112	0.127169	ENSG00000114315.4	protein_coding	Up
ZNF253	73.5859	6.10079	0.0242041	0.127169	ENSG00000256771.4	protein_coding	Up
AKIRIN2	62.9847	5.87888	0.0243262	0.127559	ENSG00000135334.9	protein_coding	Up
SNCB	9.08591	-6.69725	0.0243975	0.127849	ENSG00000074317.11	protein_coding	Down
NAMPT	225.097	4.92475	0.0244794	0.128193	ENSG00000105835.13	protein_coding	Up
ARHGAP19	9.56516	-6.77089	0.0245088	0.128262	ENSG00000213390.11	protein_coding	Down
SLC24A1	29.3013	-6.05043	0.0245345	0.128265	ENSG00000074621.14	protein_coding	Down
CMPK2	115.477	5.05369	0.0246386	0.128687	ENSG00000134326.12	protein_coding	Up
SLC4A1AP	577.427	6.85743	0.0246953	0.128813	ENSG00000163798.13	protein_coding	Up
ZNF521	11.3449	-5.36692	0.0246835	0.128813	ENSG00000198795.11	protein_coding	Down
NSA2	240.703	5.71296	0.0247636	0.128999	ENSG00000164346.10	protein_coding	Up
DNAJC4	61.5861	5.84631	0.0247545	0.128999	ENSG00000110011.13	protein_coding	Up
TCIRG1	183.083	5.31286	0.0248216	0.129216	ENSG00000110719.10	protein_coding	Up
AGO1	131.342	-6.29733	0.0248542	0.129301	ENSG00000092847.13	protein_coding	Down
ADAMTS18	10.4502	-5.82552	0.0249267	0.129423	ENSG00000140873.16	protein_coding	Down
CAPS2	10.8851	-5.30974	0.0250027	0.129732	ENSG00000180881.19	protein_coding	Down
CSMD1	13.1954	-4.80369	0.0250818	0.130057	ENSG00000183117.19	protein_coding	Down
SFXN5	12.8812	-5.4597	0.0251825	0.130409	ENSG00000144040.13	protein_coding	Down
DHX40	8.71642	-6.52142	0.0253088	0.130977	ENSG00000108406.10	protein_coding	Down
ERVW-1	11.1881	-5.91999	0.0253767	0.131157	ENSG00000242950.7	protein_coding	Down
CEACAM20	11.1881	-5.91999	0.0253767	0.131157	ENSG00000273777.5	protein_coding	Down
DNAH1	13.2135	-5.49716	0.0253947	0.131164	ENSG00000114841.18	protein_coding	Down
DGAT1	122.422	5.13867	0.025426	0.131241	ENSG00000185000.12	protein_coding	Up
UBE2N	236.429	5.31421	0.0256162	0.132077	ENSG00000177889.10	protein_coding	Up
NUFIP2	494.071	6.33587	0.0256213	0.132077	ENSG00000108256.9	protein_coding	Up
SERHL2	8.27429	-6.55987	0.0256875	0.132331	ENSG00000183569.18	protein_coding	Down
SAP30	32.8719	7.11405	0.0257152	0.132388	ENSG00000164105.4	protein_coding	Up
PTGES3L	8.7149	-6.63107	0.0260752	0.134155	ENSG00000267060.7	protein_coding	Down
CACNG5	11.0412	-5.90089	0.0261176	0.134285	ENSG00000075429.9	protein_coding	Down
DYRK4	8.70942	-6.07222	0.026182	0.134529	ENSG00000010219.13	protein_coding	Down
PCBP2	1316.61	4.73055	0.0262174	0.134536	ENSG00000197111.16	protein_coding	Up
AP1G2	72.7932	5.09462	0.0262147	0.134536	ENSG00000213983.12	protein_coding	Up
FZD2	32.5137	7.0984	0.0263398	0.135077	ENSG00000180340.7	protein_coding	Up
DARS1	178.327	5.46655	0.0263693	0.135141	ENSG00000115866.11	protein_coding	Up
IL36RN	30.8761	5.90699	0.026648	0.136392	ENSG00000136695.15	protein_coding	Up
BAG1	438.308	5.70452	0.0267372	0.13676	ENSG00000107262.26	protein_coding	Up
CDC42BPA	15.8589	-5.85599	0.0270081	0.137259	ENSG00000143776.19	protein_coding	Down
EXOC6B	12.3158	-5.91862	0.0270006	0.137259	ENSG00000144036.16	protein_coding	Down
FBXW11	365.018	5.2955	0.0269631	0.137259	ENSG00000072803.18	protein_coding	Up
CA8	8.13976	-6.53379	0.0269875	0.137259	ENSG00000178538.10	protein_coding	Down
DCDC1	19.2135	-6.69342	0.0268975	0.137259	ENSG00000170959.15	protein_coding	Down
P2RY6	551.479	6.36933	0.0269184	0.137259	ENSG00000171631.16	protein_coding	Up
DDIT3	885.437	5.36429	0.0268642	0.137259	ENSG00000175197.13	protein_coding	Up
ZNF225	10.7823	-5.86433	0.0270034	0.137259	ENSG00000256294.8	protein_coding	Down
CASK	23.0452	-5.83257	0.0269422	0.137259	ENSG00000147044.23	protein_coding	Down
APOB	16.4017	-6.46547	0.0270884	0.13755	ENSG00000084674.15	protein_coding	Down
EIF3M	807.932	5.61184	0.0271173	0.13755	ENSG00000149100.13	protein_coding	Up
HIVEP3	260.636	4.74447	0.0271904	0.137832	ENSG00000127124.16	protein_coding	Up
BLZF1	81.3781	5.5845	0.0272525	0.138058	ENSG00000117475.14	protein_coding	Up
ST8SIA1	17.0665	-6.52294	0.0273001	0.138211	ENSG00000111728.11	protein_coding	Down
RP9	9.33042	-5.19073	0.0274405	0.138745	ENSG00000164610.10	protein_coding	Down
VAMP2	88.9405	5.7643	0.0274367	0.138745	ENSG00000220205.9	protein_coding	Up
SHROOM3	15.8729	-5.96588	0.0275097	0.139006	ENSG00000138771.16	protein_coding	Down
CACYBP	242.522	6.13414	0.0275306	0.139023	ENSG00000116161.18	protein_coding	Up
ERLEC1	168.702	5.66348	0.0275528	0.139046	ENSG00000068912.14	protein_coding	Up
HECTD3	236.206	6.09572	0.0278214	0.140223	ENSG00000126107.15	protein_coding	Up
COPRS	30.5735	7.00873	0.0278578	0.140317	ENSG00000172301.11	protein_coding	Up
CD52	6346.06	-4.99361	0.0279271	0.140398	ENSG00000169442.9	protein_coding	Down
COL19A1	14.9144	-5.87395	0.0278999	0.140398	ENSG00000082293.13	protein_coding	Down
PTGDS	190.837	6.14677	0.0279131	0.140398	ENSG00000107317.13	protein_coding	Up
MASP1	28.9997	-5.26529	0.0280011	0.140681	ENSG00000127241.18	protein_coding	Down
PRKDC	205.556	5.3723	0.0280998	0.141087	ENSG00000253729.8	protein_coding	Up
JMJD6	296.83	5.12205	0.0281862	0.141431	ENSG00000070495.15	protein_coding	Up
XPA	29.1648	6.94124	0.0283692	0.142259	ENSG00000136936.11	protein_coding	Up
NR1H2	125.602	6.71476	0.0284182	0.142415	ENSG00000131408.15	protein_coding	Up
SHC2	12.968	-5.87702	0.0285327	0.142808	ENSG00000129946.11	protein_coding	Down
PCDH10	14.1027	-5.79062	0.0286245	0.143087	ENSG00000138650.9	protein_coding	Down
TAS2R39	8.08996	-6.4074	0.0286459	0.143103	ENSG00000236398.2	protein_coding	Down
HRK	20.517	-5.74966	0.0287476	0.14352	ENSG00000135116.9	protein_coding	Down
DOCK1	20.4783	-5.74616	0.0288007	0.143605	ENSG00000150760.13	protein_coding	Down
CAPN10	17.4693	-5.7558	0.0288726	0.143782	ENSG00000142330.20	protein_coding	Down
NKD1	17.1345	-4.74564	0.0289826	0.144239	ENSG00000140807.7	protein_coding	Down
LARP1	265.377	5.1395	0.0290423	0.144354	ENSG00000155506.18	protein_coding	Up
RPN1	308.744	5.07016	0.0291278	0.144689	ENSG00000163902.12	protein_coding	Up
PLXNA4	16.736	-5.73456	0.0292876	0.145391	ENSG00000221866.9	protein_coding	Down
FIGN	10.2296	-5.78611	0.0293352	0.145536	ENSG00000182263.14	protein_coding	Down
SLCO5A1	10.3765	-5.8055	0.029626	0.146728	ENSG00000137571.11	protein_coding	Down
ARL6IP1	2594.2	5.33027	0.029631	0.146728	ENSG00000170540.15	protein_coding	Up
TRMT1L	177.511	5.43409	0.0296857	0.146907	ENSG00000121486.12	protein_coding	Up
SPART	101.619	6.55923	0.0297087	0.146929	ENSG00000133104.14	protein_coding	Up
PFDN1	15939.9	-5.87083	0.0297794	0.147073	ENSG00000113068.10	protein_coding	Down
PIK3CG	194.879	5.04356	0.0297787	0.147073	ENSG00000105851.11	protein_coding	Up
MAST3	17.1251	-4.62899	0.0297936	0.147073	ENSG00000099308.10	protein_coding	Down
ACCS	10.2693	-4.81601	0.0298738	0.14722	ENSG00000110455.14	protein_coding	Down
TNFSF14	243.197	5.10958	0.029879	0.14722	ENSG00000125735.11	protein_coding	Up
GRN	4654.79	5.35348	0.0301215	0.14823	ENSG00000030582.18	protein_coding	Up
CCDC141	14.7675	-5.85961	0.0301773	0.148412	ENSG00000163492.15	protein_coding	Down
VTA1	101.715	5.22381	0.0302169	0.148515	ENSG00000009844.16	protein_coding	Up
BABAM2	7635.57	-7.35929	0.0302854	0.148603	ENSG00000158019.21	protein_coding	Down
CTC-441N14.4	12.4154	-5.81262	0.0303007	0.148603	ENSG00000250803.6	protein_coding	Down
BRD2	190.624	5.70566	0.0303424	0.148603	ENSG00000204256.14	protein_coding	Up
WTAP	329.497	5.61657	0.0303093	0.148603	ENSG00000146457.16	protein_coding	Up
LRRC23	9.93585	-5.74489	0.0303596	0.148603	ENSG00000010626.15	protein_coding	Down
HIF1A	224.386	5.21628	0.0303547	0.148603	ENSG00000100644.17	protein_coding	Up
INAFM2	232.334	5.5743	0.0303661	0.148603	ENSG00000259330.3	protein_coding	Up
MFHAS1	62.8276	5.86907	0.0304824	0.149046	ENSG00000147324.11	protein_coding	Up
DENR	108.248	4.95608	0.030575	0.149266	ENSG00000139726.11	protein_coding	Up
TOMM40	160.721	5.56277	0.0305771	0.149266	ENSG00000130204.13	protein_coding	Up
CDK19	148.899	4.96402	0.0306458	0.149509	ENSG00000155111.15	protein_coding	Up
TIFA	7.94309	-6.38287	0.0307877	0.149838	ENSG00000145365.11	protein_coding	Down
GRK6	583.883	6.71874	0.0308044	0.149838	ENSG00000198055.11	protein_coding	Up
OLR1	16818	-6.13828	0.0307538	0.149838	ENSG00000173391.9	protein_coding	Down
XAGE1B	14.287	5.91034	0.0308268	0.149838	ENSG00000204382.11	protein_coding	Up
ZDHHC15	10.807	-5.72662	0.030813	0.149838	ENSG00000102383.14	protein_coding	Down
ATP11C	310.525	6.08271	0.0308702	0.149957	ENSG00000101974.15	protein_coding	Up
CDKL2	15.0026	-6.3348	0.0309017	0.150018	ENSG00000138769.11	protein_coding	Down
SCARB2	448.242	4.86883	0.0309431	0.150048	ENSG00000138760.11	protein_coding	Up
RALA	119.867	5.76676	0.0309473	0.150048	ENSG00000006451.8	protein_coding	Up
PYGL	129.445	4.92309	0.0309648	0.150048	ENSG00000100504.17	protein_coding	Up
PSRC1	162.951	6.04958	0.0311359	0.150509	ENSG00000134222.16	protein_coding	Up
MYO1E	242.669	4.73961	0.0312011	0.150589	ENSG00000157483.9	protein_coding	Up
DYNC1LI2	92.895	5.3155	0.0312094	0.150589	ENSG00000135720.13	protein_coding	Up
C18orf54	21.7396	-5.7525	0.0311931	0.150589	ENSG00000166845.15	protein_coding	Down
EML5	6.72916	-5.34702	0.0312908	0.150798	ENSG00000165521.15	protein_coding	Down
TEX45	9.78898	-5.72302	0.0317223	0.152506	ENSG00000198723.11	protein_coding	Down
PEF1	98.8128	6.518	0.0319213	0.153277	ENSG00000162517.13	protein_coding	Up
LITAF	144.541	5.87585	0.0319476	0.15331	ENSG00000189067.14	protein_coding	Up
MECP2	277.715	5.52857	0.0319706	0.153327	ENSG00000169057.24	protein_coding	Up
DCPS	12.9974	-5.66983	0.0320343	0.1535	ENSG00000110063.10	protein_coding	Down
EIF2AK3	16.1327	-6.2946	0.0321741	0.15393	ENSG00000172071.15	protein_coding	Down
CEBPB	695.384	5.14508	0.0321555	0.15393	ENSG00000172216.6	protein_coding	Up
CTBP1	384.312	6.00301	0.0322709	0.154029	ENSG00000159692.16	protein_coding	Up
ZMAT2	644.341	6.59523	0.0322451	0.154029	ENSG00000146007.11	protein_coding	Up
SCML4	16.5225	-5.76221	0.0322725	0.154029	ENSG00000146285.14	protein_coding	Down
SNX29	14.4522	-5.52315	0.0322554	0.154029	ENSG00000048471.14	protein_coding	Down
ZNF263	20.1406	-5.57637	0.0322921	0.154029	ENSG00000006194.10	protein_coding	Down
PTBP2	9.22704	-5.06356	0.0324017	0.154434	ENSG00000117569.19	protein_coding	Down
CARNMT1	10.4154	-5.69472	0.0324354	0.154434	ENSG00000156017.13	protein_coding	Down
PCBP1	184.397	6.39088	0.0324595	0.154456	ENSG00000169564.7	protein_coding	Up
PSTPIP1	205.834	5.39662	0.0326269	0.155159	ENSG00000140368.13	protein_coding	Up
IKZF3	7.03439	-6.31803	0.0327301	0.155283	ENSG00000161405.17	protein_coding	Down
ILRUN	173.038	5.69927	0.033028	0.156409	ENSG00000196821.10	protein_coding	Up
HNRNPM	372.021	5.31136	0.0330112	0.156409	ENSG00000099783.12	protein_coding	Up
ANKRD40	492.486	5.97748	0.033082	0.156571	ENSG00000154945.7	protein_coding	Up
SNF8	37.8479	-5.16583	0.0331445	0.15668	ENSG00000159210.10	protein_coding	Down
LYRM4	30.2169	-5.70863	0.0332836	0.157149	ENSG00000214113.11	protein_coding	Down
LIN7C	98.6974	6.36675	0.0333416	0.157323	ENSG00000148943.12	protein_coding	Up
ARHGAP5	13.6621	-5.74488	0.0333601	0.157323	ENSG00000100852.13	protein_coding	Down
MED25	206.852	6.39224	0.0333809	0.157327	ENSG00000104973.19	protein_coding	Up
HACD3	15.321	-6.21918	0.0334371	0.157498	ENSG00000074696.13	protein_coding	Down
CPLANE1	22.7391	-4.51686	0.0335721	0.157853	ENSG00000197603.16	protein_coding	Down
WDR24	7.13146	-6.22062	0.0335549	0.157853	ENSG00000127580.17	protein_coding	Down
HTR4	7.3904	-6.27719	0.0337294	0.158404	ENSG00000164270.18	protein_coding	Down
C13orf46	7.3904	-6.27719	0.0337294	0.158404	ENSG00000283199.3	protein_coding	Down
FERMT1	8.81168	-5.57689	0.0338123	0.158699	ENSG00000101311.16	protein_coding	Down
HNRNPA1P48	94.5118	5.41958	0.0341652	0.160261	ENSG00000224578.5	protein_coding	Up
GVQW3	13.6383	-6.1945	0.0341998	0.160328	ENSG00000179240.13	protein_coding	Down
MBD5	18.019	-4.69274	0.0343122	0.16076	ENSG00000204406.14	protein_coding	Down
ZNF721	9.64211	-5.69965	0.0343698	0.160839	ENSG00000182903.16	protein_coding	Down
OPHN1	14.9847	-5.16687	0.0343674	0.160839	ENSG00000079482.14	protein_coding	Down
C8orf33	196.765	5.88609	0.0344699	0.161213	ENSG00000182307.14	protein_coding	Up
ASH1L	399.58	5.25799	0.0345137	0.161322	ENSG00000116539.14	protein_coding	Up
CC2D2A	15.8441	-5.53578	0.0347381	0.161614	ENSG00000048342.18	protein_coding	Down
PCDHAC1	6.98459	-6.19173	0.0347394	0.161614	ENSG00000248383.5	protein_coding	Down
SDSL	54.8593	5.08454	0.0346474	0.161614	ENSG00000139410.15	protein_coding	Up
SAMM50	8.44135	-5.52342	0.0346849	0.161614	ENSG00000100347.15	protein_coding	Down
ZNF711	6.98459	-6.19173	0.0347394	0.161614	ENSG00000147180.17	protein_coding	Down
LYPD6B	6.87518	-6.28719	0.0348131	0.161762	ENSG00000150556.17	protein_coding	Down
RAD51B	10.689	-5.70723	0.0348326	0.161762	ENSG00000182185.18	protein_coding	Down
PEX26	32.4401	-4.8782	0.0348801	0.161888	ENSG00000215193.14	protein_coding	Down
DRG2	12.6276	-4.53206	0.0350009	0.162353	ENSG00000108591.10	protein_coding	Down
EIF4A2	620.078	5.42558	0.0350718	0.162492	ENSG00000156976.17	protein_coding	Up
STX3	48.3526	-5.27942	0.0350522	0.162492	ENSG00000166900.17	protein_coding	Down
FBXO25	8.97736	-5.59308	0.0352655	0.162913	ENSG00000147364.17	protein_coding	Down
TOP2A	8.97736	-5.59308	0.0352655	0.162913	ENSG00000131747.15	protein_coding	Down
PCDHB1	9.31528	-5.51268	0.0353464	0.163096	ENSG00000171815.6	protein_coding	Down
MMACHC	13066.3	-4.30662	0.0355112	0.163193	ENSG00000132763.15	protein_coding	Down
SIPA1L2	28.2461	-5.50424	0.0355734	0.163193	ENSG00000116991.11	protein_coding	Down
NAALADL2	27.4941	-5.77506	0.0354408	0.163193	ENSG00000177694.16	protein_coding	Down
TUT7	134.796	5.93582	0.0355658	0.163193	ENSG00000083223.18	protein_coding	Up
ZBTB43	24.3665	6.68241	0.0355151	0.163193	ENSG00000169155.10	protein_coding	Up
AHNAK2	9.08017	-5.03993	0.0355581	0.163193	ENSG00000185567.7	protein_coding	Down
LSM7	67.0418	5.29862	0.0355586	0.163193	ENSG00000130332.15	protein_coding	Up
IRF1	173.842	4.89281	0.0357751	0.164023	ENSG00000125347.15	protein_coding	Up
INSR	15.6972	-5.52236	0.0358096	0.164027	ENSG00000171105.14	protein_coding	Down
ZNF737	353.688	5.41367	0.0358174	0.164027	ENSG00000237440.9	protein_coding	Up
CD74	230.553	5.78955	0.0359359	0.164326	ENSG00000019582.16	protein_coding	Up
TRPM3	13.0856	-6.13364	0.035945	0.164326	ENSG00000083067.24	protein_coding	Down
THUMPD1	177.512	6.3348	0.0359716	0.164353	ENSG00000066654.14	protein_coding	Up
PPP1CA	254.327	5.79073	0.0360383	0.164473	ENSG00000172531.16	protein_coding	Up
ZNRF3	18.0712	-4.54023	0.0360395	0.164473	ENSG00000183579.16	protein_coding	Down
WAC	665.292	5.30573	0.0361087	0.164694	ENSG00000095787.24	protein_coding	Up
H2AC18	82.2945	5.17685	0.0362325	0.165163	ENSG00000203812.2	protein_coding	Up
GDAP1	13.8747	-5.09793	0.0362799	0.165284	ENSG00000104381.14	protein_coding	Down
FYTTD1	209.096	4.85532	0.0363465	0.165492	ENSG00000122068.13	protein_coding	Up
RBM22	134.437	5.84803	0.0364746	0.16598	ENSG00000086589.12	protein_coding	Up
GPS1	210.67	5.9267	0.0365494	0.166225	ENSG00000169727.12	protein_coding	Up
DHX35	10.2125	-6.15469	0.0365779	0.16626	ENSG00000101452.15	protein_coding	Down
MAP1LC3A	24.5409	6.69288	0.0366769	0.166613	ENSG00000101460.13	protein_coding	Up
PHACTR4	227.294	5.3404	0.0367255	0.166643	ENSG00000204138.13	protein_coding	Up
MYO18B	16.4616	-4.96292	0.0367196	0.166643	ENSG00000133454.16	protein_coding	Down
C10orf67	9.57422	-5.55156	0.0367753	0.166774	ENSG00000179133.15	protein_coding	Down
GFM2	14.8855	5.9707	0.0368064	0.166819	ENSG00000164347.18	protein_coding	Up
UHMK1	556.789	5.12007	0.036931	0.167288	ENSG00000152332.16	protein_coding	Up
ADRA2B	6.83772	-6.16317	0.0372085	0.167383	ENSG00000274286.2	protein_coding	Down
PLCL1	6.83772	-6.16317	0.0372085	0.167383	ENSG00000115896.16	protein_coding	Down
ACTR8	85.2657	6.30325	0.0370433	0.167383	ENSG00000113812.14	protein_coding	Up
PTPN13	8.16641	-5.46788	0.0370391	0.167383	ENSG00000163629.13	protein_coding	Down
TTC39B	244.101	4.40009	0.0371154	0.167383	ENSG00000155158.20	protein_coding	Up
TCTN3	12.7756	-5.99173	0.0371529	0.167383	ENSG00000119977.22	protein_coding	Down
SYCE1	6.83772	-6.16317	0.0372085	0.167383	ENSG00000171772.17	protein_coding	Down
KANSL2	14.0688	-6.09395	0.0372902	0.167383	ENSG00000139620.13	protein_coding	Down
FAM214A	15.4567	-4.46289	0.037134	0.167383	ENSG00000047346.13	protein_coding	Down
FBXO22	367.292	5.13337	0.0372599	0.167383	ENSG00000167196.14	protein_coding	Up
ACSF2	258.609	5.81482	0.0370694	0.167383	ENSG00000167107.13	protein_coding	Up
JPT1	707.006	5.88887	0.0370061	0.167383	ENSG00000189159.16	protein_coding	Up
ADGRG4	11.7451	-5.52013	0.0372543	0.167383	ENSG00000156920.11	protein_coding	Down
INTS8	414.718	4.98807	0.0373157	0.167403	ENSG00000164941.14	protein_coding	Up
MAP3K5	153.039	5.17604	0.0374327	0.167738	ENSG00000197442.10	protein_coding	Up
TXNRD2	238.884	4.88603	0.0374947	0.167825	ENSG00000184470.21	protein_coding	Up
PLEKHA8	8.59538	-5.05899	0.0375218	0.167852	ENSG00000106086.20	protein_coding	Down
FXYD6	14.0302	-6.08833	0.0377254	0.168667	ENSG00000137726.17	protein_coding	Down
RASSF3	105.794	5.24956	0.0378011	0.16891	ENSG00000153179.13	protein_coding	Up
NIPSNAP2	160.864	5.75958	0.0379345	0.169411	ENSG00000146729.10	protein_coding	Up
SLC4A8	27.3462	-5.50485	0.0379912	0.169541	ENSG00000050438.17	protein_coding	Down
WSB1	231.18	4.6867	0.0380278	0.169541	ENSG00000109046.15	protein_coding	Up
BAHCC1	12.6767	-4.96604	0.038051	0.169549	ENSG00000266074.10	protein_coding	Down
MRPL16	106.469	5.5919	0.0380931	0.169641	ENSG00000166902.5	protein_coding	Up
MRNIP	836.184	5.03235	0.0381518	0.169807	ENSG00000161010.15	protein_coding	Up
FAR2	404.224	5.27483	0.0381843	0.169856	ENSG00000064763.11	protein_coding	Up
ARHGAP21	13.9219	-6.07827	0.0383562	0.170246	ENSG00000107863.19	protein_coding	Down
LTA4H	3179.07	-5.56299	0.0383509	0.170246	ENSG00000111144.10	protein_coding	Down
RFX7	14.3372	-4.33086	0.038358	0.170246	ENSG00000181827.16	protein_coding	Down
NT5E	225.368	5.65853	0.0384039	0.170354	ENSG00000135318.12	protein_coding	Up
XRCC1	6.9209	-6.185	0.038576	0.170926	ENSG00000073050.12	protein_coding	Down
GCLM	170.52	5.20454	0.0386253	0.171049	ENSG00000023909.10	protein_coding	Up
ST7L	434.252	5.20961	0.0387287	0.171124	ENSG00000007341.19	protein_coding	Up
CRADD	11.3393	-5.4672	0.0386736	0.171124	ENSG00000169372.13	protein_coding	Down
ATP7B	26.2683	-4.99243	0.0387252	0.171124	ENSG00000123191.16	protein_coding	Down
NDFIP2	13.0993	5.7863	0.0386932	0.171124	ENSG00000102471.14	protein_coding	Up
OAT	676.174	5.82443	0.0389434	0.171785	ENSG00000065154.12	protein_coding	Up
TPP1	1137.7	5.16628	0.0389245	0.171785	ENSG00000166340.18	protein_coding	Up
GALNT5	15.7092	-5.35662	0.0389944	0.171818	ENSG00000136542.9	protein_coding	Down
CORO1B	140.479	4.83332	0.0391002	0.172189	ENSG00000172725.14	protein_coding	Up
SPRY4	10.1444	-4.69974	0.0391403	0.17227	ENSG00000187678.10	protein_coding	Down
RAB3C	13.5161	-6.03491	0.0391795	0.172302	ENSG00000152932.8	protein_coding	Down
PCDH15	33.6269	-4.61526	0.0391911	0.172302	ENSG00000150275.20	protein_coding	Down
FAH	190.798	4.77864	0.0392363	0.172345	ENSG00000103876.14	protein_coding	Up
MRPS7	538.642	5.4434	0.0392445	0.172345	ENSG00000125445.11	protein_coding	Up
MRPL51	90.8866	6.24444	0.0392722	0.172371	ENSG00000111639.8	protein_coding	Up
RCOR3	9.25396	-6.00666	0.0393366	0.172451	ENSG00000117625.14	protein_coding	Down
ABCC8	29.7894	-4.76538	0.0393557	0.172451	ENSG00000006071.16	protein_coding	Down
FOLH1	20.9677	-6.20602	0.0393434	0.172451	ENSG00000086205.18	protein_coding	Down
BCL2L2-PABPN1	91.6057	6.40443	0.0394352	0.172704	ENSG00000258643.6	protein_coding	Up
C1GALT1C1	270.108	6.34632	0.0394598	0.172716	ENSG00000171155.8	protein_coding	Up
SFRP1	21.7197	6.51642	0.0396008	0.173142	ENSG00000104332.12	protein_coding	Up
GIT2	423.582	4.75159	0.0396003	0.173142	ENSG00000139436.21	protein_coding	Up
GALNT10	14.4871	-6.68656	0.0398213	0.173913	ENSG00000164574.16	protein_coding	Down
NYNRIN	12.274	-6.03766	0.0398128	0.173913	ENSG00000205978.6	protein_coding	Down
CYTH4	157.883	5.56388	0.039923	0.174262	ENSG00000100055.21	protein_coding	Up
S100A1	12.4208	-6.05418	0.0400957	0.174919	ENSG00000160678.12	protein_coding	Down
SHC3	13.3692	-6.01867	0.040249	0.175471	ENSG00000148082.10	protein_coding	Down
ZNF605	14.1861	-5.37171	0.0402667	0.175471	ENSG00000196458.11	protein_coding	Down
NEMP2	13.2029	-5.35362	0.0403771	0.175856	ENSG00000189362.12	protein_coding	Down
ABCG1	8.53674	-5.51949	0.0404112	0.175907	ENSG00000160179.19	protein_coding	Down
LRP2	11.9068	-5.99459	0.0404839	0.176117	ENSG00000081479.15	protein_coding	Down
RUVBL1	221.607	4.88288	0.0406151	0.176117	ENSG00000175792.12	protein_coding	Up
RP11-463D19.2	372.574	5.90673	0.0405094	0.176117	ENSG00000258677.2	protein_coding	Up
DOCK8	319.411	4.72975	0.0406164	0.176117	ENSG00000107099.17	protein_coding	Up
PRXL2C	156.058	5.5769	0.0406371	0.176117	ENSG00000158122.12	protein_coding	Up
ZFPL1	11.4923	-4.82286	0.0405369	0.176117	ENSG00000162300.13	protein_coding	Down
XAGE1A	11.5538	5.60416	0.0405706	0.176117	ENSG00000204379.11	protein_coding	Up
CD99	16.1519	6.08683	0.0406333	0.176117	ENSG00000002586.20_PAR_Y	protein_coding	Up
IFT80	11.8334	-5.98567	0.0408574	0.176684	ENSG00000068885.15	protein_coding	Down
POM121	155.851	5.08307	0.0408488	0.176684	ENSG00000196313.12	protein_coding	Up
CSRP2	11.8334	-5.98567	0.0408574	0.176684	ENSG00000175183.10	protein_coding	Down
COASY	132.465	5.19286	0.0407945	0.176684	ENSG00000068120.15	protein_coding	Up
ANXA2R	91.8782	5.21545	0.0409656	0.177055	ENSG00000177721.5	protein_coding	Up
MIA3	195.943	5.08491	0.0410302	0.17706	ENSG00000154305.18	protein_coding	Up
ELP4	22.1438	-4.32867	0.0409915	0.17706	ENSG00000109911.19	protein_coding	Down
SLTM	159.68	6.17999	0.0410337	0.17706	ENSG00000137776.17	protein_coding	Up
RFC4	268.362	4.88343	0.0410924	0.177216	ENSG00000163918.12	protein_coding	Up
DDX41	46.1153	5.44585	0.0411826	0.177509	ENSG00000183258.12	protein_coding	Up
VPS54	12.9634	-5.97329	0.041306	0.17759	ENSG00000143952.20	protein_coding	Down
LMBR1	57.8844	-5.09379	0.0413585	0.17759	ENSG00000105983.23	protein_coding	Down
DEGS2	288.45	5.41988	0.0413573	0.17759	ENSG00000168350.8	protein_coding	Up
UTP6	407.874	5.13525	0.0412599	0.17759	ENSG00000108651.10	protein_coding	Up
RBCK1	167.582	6.24972	0.041317	0.17759	ENSG00000125826.21	protein_coding	Up
SMIM26	20.7863	6.45253	0.0412705	0.17759	ENSG00000232388.5	protein_coding	Up
AAK1	309.062	4.66297	0.0414494	0.177677	ENSG00000115977.21	protein_coding	Up
PKP4	8.85938	-5.57105	0.0414314	0.177677	ENSG00000144283.22	protein_coding	Down
TTLL3	15.8366	-5.36546	0.0414343	0.177677	ENSG00000214021.16	protein_coding	Down
NRBF2	802.874	5.55745	0.0414684	0.177677	ENSG00000148572.16	protein_coding	Up
CCT3	18631.6	-5.30795	0.0415183	0.177698	ENSG00000163468.15	protein_coding	Down
SPSB4	7.8083	-5.39004	0.041607	0.177886	ENSG00000175093.5	protein_coding	Down
GABRB2	15.3243	-4.3554	0.0417391	0.178258	ENSG00000145864.14	protein_coding	Down
ZNF558	7.89148	-5.40762	0.0419123	0.178708	ENSG00000167785.9	protein_coding	Down
TDRD3	15.5428	-5.33852	0.0419895	0.178941	ENSG00000083544.16	protein_coding	Down
SLC12A4	31.9507	-4.43879	0.0421989	0.17967	ENSG00000124067.17	protein_coding	Down
ETFB	493.181	4.22523	0.0422058	0.17967	ENSG00000105379.10	protein_coding	Up
CISH	74.5378	5.06963	0.0422503	0.179716	ENSG00000114737.16	protein_coding	Up
PAICS	69.2965	6.07324	0.042262	0.179716	ENSG00000128050.9	protein_coding	Up
TOM1	237.484	4.79926	0.0426106	0.180907	ENSG00000100284.22	protein_coding	Up
CDK15	7.37443	-5.48839	0.0427218	0.181184	ENSG00000138395.17	protein_coding	Down
RBM6	601.508	5.16745	0.0428097	0.18146	ENSG00000004534.15	protein_coding	Up
OSBPL7	12.6502	-5.2899	0.0428434	0.181506	ENSG00000006025.12	protein_coding	Down
KIF1C	17.205	-4.24544	0.0430417	0.182151	ENSG00000129250.12	protein_coding	Down
TMCO4	7.30765	-5.91589	0.0432642	0.182897	ENSG00000162542.14	protein_coding	Down
LY75-CD302	10.5663	-5.36318	0.0433262	0.183016	ENSG00000248672.5	protein_coding	Down
ENPEP	11.2807	-5.91502	0.0433386	0.183016	ENSG00000138792.10	protein_coding	Down
MACC1	12.2166	-4.90768	0.0434529	0.183303	ENSG00000183742.13	protein_coding	Down
PSMD5	8.58921	-5.89399	0.0434871	0.18335	ENSG00000095261.14	protein_coding	Down
TGOLN2	273.697	4.3427	0.0435589	0.183359	ENSG00000152291.14	protein_coding	Up
NOL7	22.2628	5.4234	0.0435531	0.183359	ENSG00000225921.7	protein_coding	Up
RBX1	854.41	4.84969	0.0435864	0.183378	ENSG00000100387.9	protein_coding	Up
MAD2L2	111.46	4.5753	0.0436478	0.183538	ENSG00000116670.15	protein_coding	Up
SLC5A6	111.245	5.57054	0.0437898	0.183847	ENSG00000138074.15	protein_coding	Up
MEGF10	11.9454	-5.99879	0.043766	0.183847	ENSG00000145794.17	protein_coding	Down
KLC2	53.4947	-5.49069	0.0437907	0.183847	ENSG00000174996.12	protein_coding	Down
VSTM4	12.6697	-5.93904	0.0438792	0.184121	ENSG00000165633.13	protein_coding	Down
MCM2	9.50507	-5.41657	0.0439876	0.184354	ENSG00000073111.14	protein_coding	Down
ADCYAP1R1	9.50507	-5.41657	0.0439876	0.184354	ENSG00000078549.15	protein_coding	Down
MAN2B1	366.157	-5.50209	0.0440046	0.184354	ENSG00000104774.13	protein_coding	Down
ACTN4	119.571	5.1551	0.0440388	0.184399	ENSG00000130402.13	protein_coding	Up
NRG1	37.921	-5.42341	0.0443287	0.185417	ENSG00000157168.20	protein_coding	Down
IST1	1128.28	-4.55929	0.0443758	0.185516	ENSG00000182149.21	protein_coding	Down
YTHDC1	11.0327	5.53874	0.0444711	0.18563	ENSG00000083896.13	protein_coding	Up
NR3C1	181.907	4.67658	0.0445307	0.185674	ENSG00000113580.15	protein_coding	Up
DCUN1D5	246.914	5.02859	0.0445693	0.185737	ENSG00000137692.12	protein_coding	Up
ACBD3	21.6364	6.50956	0.0446536	0.185823	ENSG00000182827.9	protein_coding	Up
SSUH2	13.793	-5.28688	0.0446173	0.185823	ENSG00000125046.15	protein_coding	Down
CYRIB	273.255	4.94636	0.044684	0.185823	ENSG00000153310.19	protein_coding	Up
FSD1L	12.2987	-5.89362	0.0446659	0.185823	ENSG00000106701.13	protein_coding	Down
HMCN2	26.6352	-4.27333	0.0448081	0.186242	ENSG00000148357.17	protein_coding	Down
ZYX	1465.7	4.91764	0.0448331	0.186248	ENSG00000159840.16	protein_coding	Up
CFAP74	18.4227	-5.35687	0.0449211	0.186391	ENSG00000142609.19	protein_coding	Down
NUP58	44.4264	-4.75737	0.0449195	0.186391	ENSG00000139496.16	protein_coding	Down
DNAJA4	160.498	5.1141	0.0449381	0.186391	ENSG00000140403.13	protein_coding	Up
CACNG8	10.9582	-5.30694	0.0450884	0.186916	ENSG00000142408.7	protein_coding	Down
OR1A1	7.57825	-5.34277	0.0451617	0.187122	ENSG00000172146.4	protein_coding	Down
MXD4	156.252	5.48909	0.0452187	0.187123	ENSG00000123933.17	protein_coding	Up
AGBL2	12.0049	-5.8595	0.0451976	0.187123	ENSG00000165923.16	protein_coding	Down
ZNF654	68.2739	5.97887	0.0453226	0.187315	ENSG00000175105.8	protein_coding	Up
MAP3K7CL	89.9446	5.71832	0.0453267	0.187315	ENSG00000156265.16	protein_coding	Up
NAV3	17.8781	-6.57751	0.045367	0.187384	ENSG00000067798.16	protein_coding	Down
CDKAL1	7.64782	-5.22562	0.045444	0.187463	ENSG00000145996.11	protein_coding	Down
FMN2	27.1803	-4.71563	0.0455858	0.1877	ENSG00000155816.21	protein_coding	Down
SLC39A11	141.239	5.14459	0.0456968	0.187962	ENSG00000133195.11	protein_coding	Up
NFATC2IP	59.2002	5.11182	0.0457443	0.18806	ENSG00000176953.12	protein_coding	Up
RDX	2093.67	4.27838	0.0459145	0.188662	ENSG00000137710.17	protein_coding	Up
FUT6	8.14859	-5.81904	0.0460254	0.188921	ENSG00000156413.15	protein_coding	Down
DRAXIN	10.9869	-5.87635	0.0460642	0.188975	ENSG00000162490.7	protein_coding	Down
TRAK2	10.728	-5.84069	0.0461102	0.188975	ENSG00000115993.13	protein_coding	Down
MVK	10.728	-5.84069	0.0461102	0.188975	ENSG00000110921.14	protein_coding	Down
LSM5	137.984	5.96646	0.0461797	0.189162	ENSG00000106355.10	protein_coding	Up
RP11-287D1.3	472.614	5.54584	0.0463354	0.189604	ENSG00000264324.1	protein_coding	Up
CRK	20.5337	6.43408	0.0465895	0.190447	ENSG00000167193.8	protein_coding	Up
HHLA1	12.0887	-5.3499	0.0466552	0.190617	ENSG00000132297.12	protein_coding	Down
ZBTB8B	15.1899	-4.80928	0.046727	0.190812	ENSG00000273274.2	protein_coding	Down
RGSL1	16.3304	-5.25253	0.0469116	0.191369	ENSG00000121446.20	protein_coding	Down
GARNL3	11.7112	-5.82342	0.0470784	0.191851	ENSG00000136895.19	protein_coding	Down
CADM3	10.5811	-5.82074	0.04719	0.192207	ENSG00000162706.13	protein_coding	Down
RAG1	10.9135	-5.86623	0.0472592	0.19239	ENSG00000166349.10	protein_coding	Down
YBEY	68.1933	5.97659	0.0473986	0.192858	ENSG00000182362.14	protein_coding	Up
ZNF568	9.82813	-5.25284	0.0476241	0.193671	ENSG00000198453.13	protein_coding	Down
SH3KBP1	2682.23	4.35046	0.0476474	0.193671	ENSG00000147010.18	protein_coding	Up
SYT10	8.95239	-5.32712	0.0476791	0.193701	ENSG00000110975.8	protein_coding	Down
LUZP1	89.7119	5.17733	0.0477625	0.193841	ENSG00000169641.13	protein_coding	Up
RBFOX3	9.7547	-5.24207	0.0478075	0.193924	ENSG00000167281.19	protein_coding	Down
RBM45	6.93381	-5.4021	0.0480253	0.194509	ENSG00000155636.15	protein_coding	Down
THOC7	98.8573	5.39749	0.0480066	0.194509	ENSG00000163634.12	protein_coding	Up
MFAP3	18.2758	-5.3449	0.047981	0.194509	ENSG00000037749.13	protein_coding	Down
ZNF213	9.68126	-5.23123	0.0481484	0.194907	ENSG00000085644.14	protein_coding	Down
TTF2	6.86704	-5.82992	0.0482105	0.194941	ENSG00000116830.12	protein_coding	Down
PLLP	24.6604	-5.35081	0.0482262	0.194941	ENSG00000102934.10	protein_coding	Down
PLXNB3	8.48097	-5.88444	0.0482306	0.194941	ENSG00000198753.12	protein_coding	Down
JARID2	117.523	5.43486	0.0483611	0.195202	ENSG00000008083.14	protein_coding	Up
LRMDA	16.7727	-6.48431	0.0483692	0.195202	ENSG00000148655.15	protein_coding	Down
MT-ND6	2179.31	4.39636	0.0484301	0.195349	ENSG00000198695.2	protein_coding	Up
PHKA2	11.5284	-4.66089	0.048469	0.195406	ENSG00000044446.12	protein_coding	Down
CILP2	10.3222	-5.78273	0.0486056	0.195658	ENSG00000160161.9	protein_coding	Down
FAM229A	10.2487	-5.77258	0.0488574	0.195974	ENSG00000225828.1	protein_coding	Down
KCNQ3	15.7722	-5.27755	0.0488134	0.195974	ENSG00000184156.17	protein_coding	Down
GAPVD1	276.043	4.34367	0.048836	0.195974	ENSG00000165219.22	protein_coding	Up
TMEM253	11.5643	-5.80444	0.0487859	0.195974	ENSG00000232070.9	protein_coding	Down
ZNF571	11.5643	-5.80444	0.0487859	0.195974	ENSG00000180479.14	protein_coding	Down
PROM2	10.5176	-5.24763	0.0488893	0.195998	ENSG00000155066.16	protein_coding	Down
APBB1	10.4343	-5.8001	0.0489877	0.195998	ENSG00000166313.19	protein_coding	Down
EHD4	198.161	4.4935	0.0489528	0.195998	ENSG00000103966.11	protein_coding	Up
TM4SF19	18.4958	6.2851	0.049056	0.196076	ENSG00000145107.16	protein_coding	Up
TRADD	129.186	5.0134	0.0491214	0.196139	ENSG00000102871.16	protein_coding	Up
ERBB4	10.2586	-5.20907	0.0491878	0.196259	ENSG00000178568.15	protein_coding	Down
MRPS25	125.503	5.22548	0.0492118	0.196259	ENSG00000131368.8	protein_coding	Up
ZFP82	10.1753	-5.7623	0.0492258	0.196259	ENSG00000181007.9	protein_coding	Down
RYK	67.1833	-5.25295	0.0492616	0.196303	ENSG00000163785.13	protein_coding	Down
CDCA7	11.2319	-5.76151	0.0492962	0.196342	ENSG00000144354.14	protein_coding	Down
CD55	121.726	5.38355	0.049365	0.196517	ENSG00000196352.16	protein_coding	Up
TLN2	37.6728	-5.36795	0.0493913	0.196523	ENSG00000171914.16	protein_coding	Down
UMODL1	8.14588	-5.30194	0.0494363	0.196603	ENSG00000177398.19	protein_coding	Down
RCC1L	20.8925	-4.65819	0.0495464	0.196646	ENSG00000274523.5	protein_coding	Down
APEX2	60.2208	5.48069	0.0495047	0.196646	ENSG00000169188.5	protein_coding	Up
SNX11	229.153	4.98896	0.0496327	0.19689	ENSG00000002919.15	protein_coding	Up
KCNH1	11.1112	-4.76524	0.0496664	0.196925	ENSG00000143473.13	protein_coding	Down
PLAA	24.4898	-5.32339	0.0498127	0.197208	ENSG00000137055.15	protein_coding	Down
FGF1	15.2543	-5.22686	0.0498417	0.197225	ENSG00000113578.18	protein_coding	Down
ADD2	11.7307	-5.82568	0.0499311	0.197381	ENSG00000075340.23	protein_coding	Down
CRLS1	11.7307	-5.82568	0.0499311	0.197381	ENSG00000088766.12	protein_coding	Down
TMEM8B	67.3296	-5.25746	0.050212	0.198096	ENSG00000137103.20	protein_coding	Down
KIAA1217	15.2929	-5.23166	0.0502767	0.198253	ENSG00000120549.18	protein_coding	Down
CRTAP	238.89	5.41204	0.0503357	0.198386	ENSG00000170275.15	protein_coding	Up
SUPT6H	147.725	4.88186	0.0504045	0.198559	ENSG00000109111.15	protein_coding	Up
BMP6	12.089	5.67293	0.0504951	0.198664	ENSG00000153162.9	protein_coding	Up
MCM9	306.225	5.27851	0.0505317	0.198664	ENSG00000111877.18	protein_coding	Up
ANP32B	277.995	5.96364	0.0504924	0.198664	ENSG00000136938.9	protein_coding	Up
ABHD2	306.858	4.76112	0.0505211	0.198664	ENSG00000140526.18	protein_coding	Up
HTATSF1	76.789	4.41376	0.0506681	0.199102	ENSG00000102241.12	protein_coding	Up
OBSCN	46.0618	-4.10635	0.0507786	0.199411	ENSG00000154358.23	protein_coding	Down
XBP1	11.0005	5.53231	0.0507971	0.199411	ENSG00000100219.16	protein_coding	Up
CCDC138	7.60294	-5.20487	0.0510156	0.199872	ENSG00000163006.12	protein_coding	Down
XPC	11.8073	-5.26405	0.0509851	0.199872	ENSG00000154767.15	protein_coding	Down
TAF7	234.68	5.06783	0.05108	0.200026	ENSG00000178913.8	protein_coding	Up
CREB3	16.9832	6.16126	0.051136	0.200146	ENSG00000107175.12	protein_coding	Up
BCL9L	258.013	5.25464	0.0511959	0.200221	ENSG00000186174.13	protein_coding	Up
MYH10	25.6436	-5.35254	0.0512058	0.200221	ENSG00000133026.13	protein_coding	Down
CCNY	202.496	5.45456	0.0514701	0.20066	ENSG00000108100.18	protein_coding	Up
TIMM23	18.6398	6.29656	0.0514272	0.20066	ENSG00000265354.4	protein_coding	Up
SLC13A5	17.6683	-4.73333	0.0513667	0.20066	ENSG00000141485.17	protein_coding	Down
PRR12	6.78611	-5.1836	0.0514139	0.20066	ENSG00000126464.14	protein_coding	Down
GIMAP5	11.4174	-5.7842	0.0518025	0.20146	ENSG00000196329.12	protein_coding	Down
ZNF274	11.4174	-5.7842	0.0518025	0.20146	ENSG00000171606.18	protein_coding	Down
NECTIN1	10.2874	-5.77856	0.0519319	0.201864	ENSG00000110400.11	protein_coding	Down
ZNF622	262.385	5.46847	0.0520431	0.202197	ENSG00000173545.5	protein_coding	Up
METAP1D	7.46618	-5.31167	0.0520689	0.202198	ENSG00000172878.14	protein_coding	Down
FBXL19	7.92829	-5.78512	0.0521647	0.202371	ENSG00000099364.18	protein_coding	Down
VAMP3	9.85282	-5.14754	0.0524857	0.203318	ENSG00000049245.13	protein_coding	Down
HSPD1	956.35	3.95518	0.0524684	0.203318	ENSG00000144381.18	protein_coding	Up
TMEM14B	113.756	5.387	0.0524579	0.203318	ENSG00000137210.14	protein_coding	Up
TOGARAM2	15.7155	-4.68725	0.0525431	0.203441	ENSG00000189350.13	protein_coding	Down
TRIM56	62.5283	5.27878	0.0526451	0.203636	ENSG00000169871.13	protein_coding	Up
ABCG8	9.62263	-5.67936	0.0527534	0.203658	ENSG00000143921.9	protein_coding	Down
RP11-314O13.2	7.33697	-5.66137	0.0527259	0.203658	ENSG00000286221.1	protein_coding	Down
CTD-2192J16.22	394.266	-4.73725	0.0527186	0.203658	ENSG00000269242.1	protein_coding	Down
ZNF583	9.62263	-5.67936	0.0527534	0.203658	ENSG00000198440.9	protein_coding	Down
DHX32	158.449	4.13119	0.052785	0.20368	ENSG00000089876.12	protein_coding	Up
TRIP12	265.448	4.82113	0.0528916	0.203758	ENSG00000153827.14	protein_coding	Up
PBRM1	11.1042	-5.09761	0.0528394	0.203758	ENSG00000163939.18	protein_coding	Down
PEX6	8.08899	-5.35946	0.0529338	0.203758	ENSG00000124587.14	protein_coding	Down
FAM120C	10.8453	-5.0604	0.0529157	0.203758	ENSG00000184083.12	protein_coding	Down
ALPK1	13.0201	-4.24994	0.052979	0.203833	ENSG00000073331.18	protein_coding	Down
PLD5P1	10.6058	-5.67662	0.0530361	0.203953	ENSG00000283930.1	protein_coding	Down
PPIP5K2	28.0049	-4.63859	0.0531079	0.204031	ENSG00000145725.20	protein_coding	Down
LTV1	250.358	5.37295	0.0531715	0.204176	ENSG00000135521.9	protein_coding	Up
ZDHHC17	48.3877	4.81505	0.0532233	0.204276	ENSG00000186908.15	protein_coding	Up
BCL9	9.31007	-5.63865	0.053283	0.204345	ENSG00000116128.12	protein_coding	Down
QARS1	135.788	5.34048	0.0533497	0.204345	ENSG00000172053.18	protein_coding	Up
NUS1	174.5	5.281	0.0533594	0.204345	ENSG00000153989.8	protein_coding	Up
CAPN12	50.8408	4.53123	0.0534133	0.204364	ENSG00000182472.9	protein_coding	Up
SIL1	79.853	5.16745	0.0535266	0.204647	ENSG00000120725.13	protein_coding	Up
PSMB10	988.482	5.32541	0.0536047	0.204846	ENSG00000205220.12	protein_coding	Up
FGD5	17.8201	-5.13413	0.0537227	0.205012	ENSG00000154783.12	protein_coding	Down
KITLG	553.817	5.53297	0.0537257	0.205012	ENSG00000049130.16	protein_coding	Up
SALL1	9.47575	-5.65723	0.0538781	0.205396	ENSG00000103449.12	protein_coding	Down
PPP1R16B	9.47575	-5.65723	0.0538781	0.205396	ENSG00000101445.10	protein_coding	Down
CLCN5	13.5152	-5.72835	0.0541164	0.206205	ENSG00000171365.17	protein_coding	Down
IBA57	15.0601	-4.6206	0.0543303	0.206424	ENSG00000181873.13	protein_coding	Down
FAM13A	9.40266	-5.65092	0.0542037	0.206424	ENSG00000138640.15	protein_coding	Down
MAP4K5	9.55908	-5.10407	0.0543054	0.206424	ENSG00000012983.12	protein_coding	Down
PSTPIP2	176.662	5.4713	0.0543036	0.206424	ENSG00000152229.18	protein_coding	Up
MT-CO2	8012.45	4.05958	0.0543246	0.206424	ENSG00000198712.1	protein_coding	Up
CDC42SE1	5003.83	4.80612	0.0544479	0.206554	ENSG00000197622.13	protein_coding	Up
LATS1	10.8485	-5.03763	0.0544223	0.206554	ENSG00000131023.13	protein_coding	Down
RP11-745O10.4	492.503	5.89229	0.054469	0.206554	ENSG00000228144.2	protein_coding	Up
PRMT2	7146.12	-5.07603	0.054396	0.206554	ENSG00000160310.18	protein_coding	Down
P4HA3	70.6141	4.90387	0.0545041	0.206589	ENSG00000149380.12	protein_coding	Up
C9orf72	7.45606	-5.17494	0.054702	0.207239	ENSG00000147894.17	protein_coding	Down
TRIL	6.61975	-5.13814	0.054749	0.207318	ENSG00000255690.3	protein_coding	Down
F12	9.24065	-5.16452	0.0548692	0.207377	ENSG00000131187.10	protein_coding	Down
MUC19	27.3163	-4.35533	0.0548543	0.207377	ENSG00000205592.15	protein_coding	Down
ODAD4	10.4589	-5.65585	0.0548414	0.207377	ENSG00000204815.10	protein_coding	Down
MYH2	6.85926	-4.81909	0.0549561	0.207606	ENSG00000125414.19	protein_coding	Down
APOL2	94.8952	4.75448	0.0550191	0.207745	ENSG00000128335.14	protein_coding	Up
COL25A1	10.2139	-5.76673	0.055179	0.208191	ENSG00000188517.16	protein_coding	Down
KIAA1549	21.6976	-5.10511	0.0552114	0.208191	ENSG00000122778.10	protein_coding	Down
MEF2C	147.455	4.85624	0.0552769	0.20832	ENSG00000081189.16	protein_coding	Up
HAP1	9.73469	-5.69696	0.0553028	0.20832	ENSG00000173805.16	protein_coding	Down
SH3GLB1	181.619	5.76576	0.0554161	0.208647	ENSG00000097033.14	protein_coding	Up
CHD5	18.4793	-4.98055	0.0555161	0.208665	ENSG00000116254.18	protein_coding	Down
SLC30A7	121.832	4.70505	0.0555263	0.208665	ENSG00000162695.12	protein_coding	Up
DAB2IP	13.3972	-4.10507	0.0555097	0.208665	ENSG00000136848.17	protein_coding	Down
CHRM5	7.36348	-4.48247	0.0554992	0.208665	ENSG00000184984.10	protein_coding	Down
ARCN1	2338.28	5.30624	0.0557041	0.208926	ENSG00000095139.14	protein_coding	Up
DCD	9.32888	-5.63439	0.0557277	0.208926	ENSG00000161634.12	protein_coding	Down
WNK3	9.32888	-5.63439	0.0557277	0.208926	ENSG00000196632.10	protein_coding	Down
USP8	95.0075	4.69929	0.055791	0.208965	ENSG00000138592.14	protein_coding	Up
CCDC33	19.6149	-5.21076	0.0557646	0.208965	ENSG00000140481.15	protein_coding	Down
NTRK2	23.7461	-5.23902	0.055818	0.208968	ENSG00000148053.17	protein_coding	Down
PRKCE	14.1823	-5.20167	0.0558592	0.209023	ENSG00000171132.14	protein_coding	Down
OSGEP	10.6949	-5.68424	0.0560482	0.209559	ENSG00000092094.11	protein_coding	Down
FER1L5	14.6958	-4.58939	0.0562957	0.210061	ENSG00000249715.13	protein_coding	Down
PSMB5	2768.02	5.14354	0.0563627	0.210113	ENSG00000100804.19	protein_coding	Up
UBTF	10.5515	-5.0212	0.0564089	0.210115	ENSG00000108312.15	protein_coding	Down
ERG	10.0531	-5.59727	0.0564164	0.210115	ENSG00000157554.19	protein_coding	Down
CAMKK1	9.49524	-5.66237	0.0565012	0.210233	ENSG00000004660.15	protein_coding	Down
RBM10	41.9849	5.27164	0.0564886	0.210233	ENSG00000182872.16	protein_coding	Up
ASB3	8.5791	-4.99223	0.0565836	0.210441	ENSG00000115239.24	protein_coding	Down
BLOC1S3	48.5488	4.87084	0.0568713	0.211412	ENSG00000189114.8	protein_coding	Up
SLC31A2	154.888	4.53145	0.0570278	0.211894	ENSG00000136867.11	protein_coding	Up
ALDH8A1	14.5887	-5.0082	0.0571484	0.212044	ENSG00000118514.14	protein_coding	Down
TAF3	53.2169	4.48815	0.0573057	0.212291	ENSG00000165632.8	protein_coding	Up
RP11-574K11.31	281.61	4.86291	0.0573213	0.212291	ENSG00000272916.5	protein_coding	Up
CDIN1	8.85952	-4.47838	0.0572917	0.212291	ENSG00000186073.14	protein_coding	Down
CTC-479C5.12	717.759	4.68695	0.0573223	0.212291	ENSG00000261884.2	protein_coding	Up
KCTD16	21.4111	-5.72033	0.0574348	0.212608	ENSG00000183775.11	protein_coding	Down
STOX2	10.0059	-4.60711	0.0575349	0.212847	ENSG00000173320.12	protein_coding	Down
MT-ND3	785.673	4.82393	0.0576445	0.213086	ENSG00000198840.2	protein_coding	Up
LGALS9B	7.27736	-5.20031	0.0577543	0.213392	ENSG00000170298.16	protein_coding	Down
CFAP70	12.1002	-5.09319	0.0579245	0.213921	ENSG00000156042.18	protein_coding	Down
SMYD3	17.5872	-5.51372	0.0579611	0.213956	ENSG00000185420.19	protein_coding	Down
PYCARD	502.52	5.3149	0.0580144	0.214053	ENSG00000103490.14	protein_coding	Up
CIART	10.3121	-5.63376	0.0580958	0.214154	ENSG00000159208.16	protein_coding	Down
LZTR1	10.3121	-5.63376	0.0580958	0.214154	ENSG00000099949.21	protein_coding	Down
CDK2	60.6141	5.65219	0.0581238	0.214157	ENSG00000123374.11	protein_coding	Up
FAM53B	11.4828	-4.58135	0.0581783	0.214259	ENSG00000189319.14	protein_coding	Down
FRRS1	9.79419	-5.55681	0.0584608	0.214329	ENSG00000156869.14	protein_coding	Down
SCN1A	12.8043	-4.61473	0.0584788	0.214329	ENSG00000144285.22	protein_coding	Down
ASF1A	1645.29	5.23048	0.05848	0.214329	ENSG00000111875.8	protein_coding	Up
TYW1B	6.89635	-5.57573	0.0584553	0.214329	ENSG00000277149.5	protein_coding	Down
FLT1	161.417	4.12564	0.0584464	0.214329	ENSG00000102755.12	protein_coding	Up
KNOP1	12.674	-5.02666	0.0584699	0.214329	ENSG00000103550.14	protein_coding	Down
NECTIN2	172.852	5.69307	0.0582924	0.214329	ENSG00000130202.10	protein_coding	Up
RAB11FIP4	11.6674	-4.50977	0.0585847	0.214558	ENSG00000131242.18	protein_coding	Down
VAV1	90.2655	4.67928	0.0587464	0.21505	ENSG00000141968.8	protein_coding	Up
MUC16	41.4789	-4.65098	0.058908	0.215379	ENSG00000181143.15	protein_coding	Down
GATD3A	35.2791	-4.97384	0.0589177	0.215379	ENSG00000160221.18	protein_coding	Down
RAVER2	9.64731	-5.53537	0.0590821	0.215482	ENSG00000162437.14	protein_coding	Down
CLCA4	13.4739	4.90867	0.0590387	0.215482	ENSG00000016602.9	protein_coding	Up
FAM111B	9.64731	-5.53537	0.0590821	0.215482	ENSG00000189057.11	protein_coding	Down
NIP7	165.216	4.75856	0.0589839	0.215482	ENSG00000132603.15	protein_coding	Up
JUP	9.64731	-5.53537	0.0590821	0.215482	ENSG00000173801.17	protein_coding	Down
MEGF6	14.8197	-4.07447	0.0595799	0.21697	ENSG00000162591.16	protein_coding	Down
LRRK2	9.83282	-5.56413	0.0596544	0.21697	ENSG00000188906.17	protein_coding	Down
ZNF207	142.464	4.98088	0.0596494	0.21697	ENSG00000010244.19	protein_coding	Up
ENOSF1	9.83282	-5.56413	0.0596544	0.21697	ENSG00000132199.20	protein_coding	Down
KIF24	76.9414	4.38557	0.0597104	0.217074	ENSG00000186638.17	protein_coding	Up
ASXL3	8.7762	-5.54372	0.0598454	0.217453	ENSG00000141431.13	protein_coding	Down
SPESP1	8.28763	-5.20647	0.0599662	0.217704	ENSG00000258484.4	protein_coding	Down
CSF3R	9.50044	-5.51319	0.0603132	0.218164	ENSG00000119535.18	protein_coding	Down
NCAPG	7.53982	-4.65774	0.0602872	0.218164	ENSG00000109805.10	protein_coding	Down
BMP1	113.986	4.31641	0.0601593	0.218164	ENSG00000168487.20	protein_coding	Up
NCALD	8.28215	-4.99931	0.0603081	0.218164	ENSG00000104490.18	protein_coding	Down
SPPL2B	28.2238	-5.01327	0.0602515	0.218164	ENSG00000005206.17	protein_coding	Down
URI1	14.1258	-4.50034	0.0603715	0.218275	ENSG00000105176.18	protein_coding	Down
CUL1	164.758	4.78928	0.0605502	0.218821	ENSG00000055130.17	protein_coding	Up
FARSB	212.127	4.72026	0.0606426	0.218955	ENSG00000116120.11	protein_coding	Up
KCNK12	11.5466	-4.89825	0.0606852	0.219009	ENSG00000184261.5	protein_coding	Down
PLCB2	181.163	4.21358	0.0609506	0.219866	ENSG00000137841.12	protein_coding	Up
MID1	11.3806	-4.87831	0.0610124	0.219989	ENSG00000101871.16	protein_coding	Down
PREPL	8.66413	-5.52154	0.0611957	0.220011	ENSG00000138078.16	protein_coding	Down
SQSTM1	2836.2	3.95727	0.0612483	0.220011	ENSG00000161011.20	protein_coding	Up
RYR3	26.6037	-4.41857	0.0612963	0.220011	ENSG00000198838.14	protein_coding	Down
MAP2K1	168.657	5.14061	0.0611422	0.220011	ENSG00000169032.10	protein_coding	Up
PPFIA3	9.99001	-5.06626	0.0612575	0.220011	ENSG00000177380.14	protein_coding	Down
PAQR6	8.51726	-5.49749	0.0614258	0.220353	ENSG00000160781.17	protein_coding	Down
RP2	38.5758	5.14808	0.0614473	0.220353	ENSG00000102218.6	protein_coding	Up
ACSS1	6.64444	-5.00018	0.0615934	0.220677	ENSG00000154930.15	protein_coding	Down
OPCML	9.75938	-5.55218	0.0617969	0.221306	ENSG00000183715.14	protein_coding	Down
SAMD4A	13.0877	-4.92202	0.0618536	0.221409	ENSG00000020577.14	protein_coding	Down
KCP	218.43	3.8746	0.0619607	0.221692	ENSG00000135253.15	protein_coding	Up
PTPRU	9.35357	-5.49009	0.0624079	0.22174	ENSG00000060656.20	protein_coding	Down
URB2	11.2038	-4.4122	0.0620234	0.22174	ENSG00000135763.10	protein_coding	Down
STRN	8.95479	-4.44173	0.062098	0.22174	ENSG00000115808.12	protein_coding	Down
PPP1R1C	6.79131	-5.02903	0.0624928	0.22174	ENSG00000150722.11	protein_coding	Down
GYPA	9.35357	-5.49009	0.0624079	0.22174	ENSG00000170180.22	protein_coding	Down
STK38L	64.8665	4.7762	0.0625176	0.22174	ENSG00000211455.8	protein_coding	Up
TMED8	6.79131	-5.02903	0.0624928	0.22174	ENSG00000100580.8	protein_coding	Down
ANXA2	4638.85	3.96762	0.0622768	0.22174	ENSG00000182718.18	protein_coding	Up
CORO2B	113.756	5.68226	0.0622885	0.22174	ENSG00000103647.13	protein_coding	Up
SERPINB11	111.657	5.05083	0.0621783	0.22174	ENSG00000206072.13	protein_coding	Up
ZNF534	8.37039	-5.47263	0.0625341	0.22174	ENSG00000198633.11	protein_coding	Down
NRK	9.45318	-4.521	0.0622983	0.22174	ENSG00000123572.17	protein_coding	Down
RADX	6.82292	-5.56336	0.0620592	0.22174	ENSG00000147231.14	protein_coding	Down
SLC25A43	158.383	5.13695	0.0622568	0.22174	ENSG00000077713.19	protein_coding	Up
IDH3G	255.068	4.79244	0.0623911	0.22174	ENSG00000067829.19	protein_coding	Up
DDX3Y	1470.89	5.96475	0.0623744	0.22174	ENSG00000067048.17	protein_coding	Up
MYT1L	33.8086	-4.57717	0.0625815	0.221809	ENSG00000186487.20	protein_coding	Down
FCRLB	102.956	5.53637	0.0626663	0.22191	ENSG00000162746.14	protein_coding	Up
SLC34A3	12.9039	-6.10038	0.0627675	0.22207	ENSG00000198569.10	protein_coding	Down
KRR1	350.226	5.70312	0.0627461	0.22207	ENSG00000111615.14	protein_coding	Up
SYNE3	20.8053	-4.9229	0.06286	0.222298	ENSG00000176438.13	protein_coding	Down
ALG14	9.03458	-4.83624	0.0629562	0.22234	ENSG00000172339.10	protein_coding	Down
PRDM4	131.322	4.66441	0.0629146	0.22234	ENSG00000110851.12	protein_coding	Up
ZNF717	67.7543	4.92353	0.0630695	0.222641	ENSG00000227124.11	protein_coding	Up
GALNT9	10.9644	-4.38184	0.0631605	0.222863	ENSG00000182870.13	protein_coding	Down
CDK9	33.367	-5.00504	0.0632503	0.223081	ENSG00000136807.14	protein_coding	Down
SLC16A3	352.292	4.95448	0.0634423	0.223459	ENSG00000141526.18	protein_coding	Up
MED14	8.62933	-5.51836	0.0634332	0.223459	ENSG00000180182.11	protein_coding	Down
GCC2	271.909	4.62522	0.0638518	0.224602	ENSG00000135968.21	protein_coding	Up
ZNF395	246.248	5.15373	0.0640324	0.225037	ENSG00000186918.14	protein_coding	Up
ATG7	865.281	4.58965	0.0640942	0.225154	ENSG00000197548.12	protein_coding	Up
COL4A2	22.8771	-4.0556	0.0641781	0.225349	ENSG00000134871.19	protein_coding	Down
ZNF200	16.7394	-4.97459	0.0642205	0.225398	ENSG00000010539.12	protein_coding	Down
TNR	12.7842	-4.01477	0.0644172	0.225988	ENSG00000116147.17	protein_coding	Down
SMIM10L2A	8.22351	-5.44694	0.0645564	0.226076	ENSG00000178947.9	protein_coding	Down
IL17REL	10.569	-4.7667	0.0646405	0.22627	ENSG00000188263.10	protein_coding	Down
HLA-F	24.3504	4.47468	0.0646874	0.226334	ENSG00000204642.14	protein_coding	Up
HINT1	6618.86	-4.52729	0.0650124	0.227132	ENSG00000169567.13	protein_coding	Down
INTS10	258.06	4.62719	0.0650334	0.227132	ENSG00000104613.12	protein_coding	Up
NRG3	8.38987	-5.47945	0.0649805	0.227132	ENSG00000185737.13	protein_coding	Down
AKAP13	394.361	4.07291	0.0650873	0.227132	ENSG00000170776.22	protein_coding	Up
GLG1	158.953	3.75603	0.0650615	0.227132	ENSG00000090863.12	protein_coding	Up
TCHH	17.2134	-4.4366	0.0651535	0.227162	ENSG00000159450.12	protein_coding	Down
BCL11A	29.2187	-4.39561	0.0651361	0.227162	ENSG00000119866.22	protein_coding	Down
GABRG3	11.2334	-4.85448	0.0652902	0.227539	ENSG00000182256.13	protein_coding	Down
MOB1B	12.3512	-6.03611	0.0655306	0.228028	ENSG00000173542.9	protein_coding	Down
TRDN	12.3512	-6.03611	0.0655306	0.228028	ENSG00000186439.14	protein_coding	Down
PFKFB2	9.2067	-5.46569	0.0659575	0.22826	ENSG00000123836.15	protein_coding	Down
MTRNR2L12	47.2075	4.36697	0.0657138	0.22826	ENSG00000269028.3	protein_coding	Up
DKK3	26.4601	-5.508	0.065933	0.22826	ENSG00000050165.19	protein_coding	Down
PHF21A	278.811	4.64259	0.0659837	0.22826	ENSG00000135365.16	protein_coding	Up
CD6	7.72947	-4.89534	0.0659498	0.22826	ENSG00000013725.14	protein_coding	Down
COL2A1	12.8795	-4.82389	0.0656771	0.22826	ENSG00000139219.19	protein_coding	Down
SPPL3	114.169	4.82764	0.0659873	0.22826	ENSG00000157837.16	protein_coding	Up
AEN	7.72947	-4.89534	0.0659498	0.22826	ENSG00000181026.15	protein_coding	Down
CARD14	43.2861	-3.77623	0.0657706	0.22826	ENSG00000141527.18	protein_coding	Down
CCDC159	2594.05	-5.52869	0.0659778	0.22826	ENSG00000183401.12	protein_coding	Down
CATSPERG	9.2067	-5.46569	0.0659575	0.22826	ENSG00000099338.23	protein_coding	Down
ZNF577	21.2335	-4.55579	0.0659664	0.22826	ENSG00000161551.15	protein_coding	Down
TSEN2	8.30684	-4.8939	0.0661862	0.228549	ENSG00000154743.19	protein_coding	Down
MCC	8.30684	-4.8939	0.0661862	0.228549	ENSG00000171444.18	protein_coding	Down
PNKP	38.2827	5.13337	0.0661552	0.228549	ENSG00000039650.12	protein_coding	Up
ING1	110.965	4.52023	0.0662943	0.228822	ENSG00000153487.13	protein_coding	Up
SARS1	216.025	4.99103	0.0664962	0.229351	ENSG00000031698.13	protein_coding	Up
CAMTA2	17.078	-4.70007	0.0665344	0.229351	ENSG00000108509.21	protein_coding	Down
HNMT	374.118	4.11674	0.0666426	0.229624	ENSG00000150540.14	protein_coding	Up
RIMKLA	13.4555	-4.34974	0.0667017	0.2297	ENSG00000177181.15	protein_coding	Down
PLIN2	10061.4	4.70358	0.0668061	0.2297	ENSG00000147872.10	protein_coding	Up
RASGRF1	12.4998	-3.95288	0.0668387	0.2297	ENSG00000058335.16	protein_coding	Down
CDH5	18.0183	-4.48194	0.0668129	0.2297	ENSG00000179776.19	protein_coding	Down
PNPLA3	8.80089	-5.3995	0.066836	0.2297	ENSG00000100344.11	protein_coding	Down
USP9X	12.7227	-3.98043	0.0667578	0.2297	ENSG00000124486.14	protein_coding	Down
SRSF1	139.704	5.12487	0.0668992	0.229808	ENSG00000136450.13	protein_coding	Up
GUCD1	47.247	5.43836	0.0669447	0.229811	ENSG00000138867.17	protein_coding	Up
ACSL4	2384.45	4.62897	0.066958	0.229811	ENSG00000068366.21	protein_coding	Up
TXNDC17	747.377	-4.01999	0.0670191	0.229921	ENSG00000129235.11	protein_coding	Down
LATS2	84.923	4.53026	0.0670832	0.230041	ENSG00000150457.9	protein_coding	Up
CASD1	16.9073	-5.30596	0.0671657	0.230124	ENSG00000127995.17	protein_coding	Down
CSNK1D	234.023	4.32316	0.0671563	0.230124	ENSG00000141551.14	protein_coding	Up
HELLS	7.16752	-4.3457	0.0672368	0.230269	ENSG00000119969.15	protein_coding	Down
EMP2	18.5809	-4.92974	0.067287	0.230282	ENSG00000213853.10	protein_coding	Down
RNF213	509.946	4.3219	0.0672988	0.230282	ENSG00000173821.19	protein_coding	Up
AMOTL1	14.4973	-4.5075	0.0673812	0.230416	ENSG00000166025.18	protein_coding	Down
KCTD13	154.814	5.53035	0.0673964	0.230416	ENSG00000174943.11	protein_coding	Up
PLEKHM2	199.844	5.07451	0.0675754	0.23063	ENSG00000116786.13	protein_coding	Up
RBIS	214.037	5.47507	0.0675169	0.23063	ENSG00000176731.12	protein_coding	Up
MIF4GD	267.982	4.26858	0.0675308	0.23063	ENSG00000125457.15	protein_coding	Up
EML6	14.1681	-4.76425	0.0676507	0.230788	ENSG00000214595.12	protein_coding	Down
CNGB3	7.65603	-4.88172	0.0677106	0.230893	ENSG00000170289.13	protein_coding	Down
RP11-574F21.3	70.5199	4.98149	0.0679831	0.231243	ENSG00000258465.8	protein_coding	Up
CACNA1D	17.7172	-4.42234	0.0679722	0.231243	ENSG00000157388.20	protein_coding	Down
TMEM262	7.76663	-4.2276	0.0679885	0.231243	ENSG00000187066.9	protein_coding	Down
MT1E	14.1378	5.89824	0.0679148	0.231243	ENSG00000169715.15	protein_coding	Up
DLGAP1	6.99245	-4.91205	0.0679243	0.231243	ENSG00000170579.17	protein_coding	Down
IL31RA	15.5083	-4.77731	0.068099	0.231519	ENSG00000164509.16	protein_coding	Down
IP6K1	84.7242	3.96391	0.0685026	0.231698	ENSG00000176095.12	protein_coding	Up
FBXO45	17.2892	-5.32823	0.0684311	0.231698	ENSG00000174013.8	protein_coding	Down
RXFP1	27.5244	-5.50595	0.0684341	0.231698	ENSG00000171509.16	protein_coding	Down
RSPH4A	8.07664	-5.41996	0.0684244	0.231698	ENSG00000111834.13	protein_coding	Down
ADGRD1	21.6591	-4.85969	0.0684907	0.231698	ENSG00000111452.13	protein_coding	Down
PTPN21	12.715	-4.95549	0.0682089	0.231698	ENSG00000070778.13	protein_coding	Down
FOXL1	8.07664	-5.41996	0.0684244	0.231698	ENSG00000176678.6	protein_coding	Down
ZNF469	20.2526	-4.74033	0.0684556	0.231698	ENSG00000225614.4	protein_coding	Down
TPM4	6488.07	4.27531	0.0684769	0.231698	ENSG00000167460.17	protein_coding	Up
TCN2	8.07664	-5.41996	0.0684244	0.231698	ENSG00000185339.9	protein_coding	Down
TMIGD3	17.7343	-4.7638	0.0688417	0.23215	ENSG00000121933.19	protein_coding	Down
PLA2R1	18.475	-4.4275	0.0688186	0.23215	ENSG00000153246.13	protein_coding	Down
PEX5	7.74427	-5.35699	0.0687889	0.23215	ENSG00000139197.11	protein_coding	Down
TXLNG	36.8957	-5.40443	0.0688221	0.23215	ENSG00000086712.13	protein_coding	Down
FGD1	7.74427	-5.35699	0.0687889	0.23215	ENSG00000102302.8	protein_coding	Down
CNBP	3491.66	4.24357	0.0689561	0.232437	ENSG00000169714.17	protein_coding	Up
C8orf34	17.4369	-4.83433	0.069059	0.232685	ENSG00000165084.16	protein_coding	Down
RAB11A	136.026	4.57597	0.0691751	0.232977	ENSG00000103769.10	protein_coding	Up
FAM78A	8.32185	5.13457	0.0692306	0.233065	ENSG00000126882.13	protein_coding	Up
KIF20B	9.86882	-4.45988	0.0692861	0.233095	ENSG00000138182.15	protein_coding	Down
WDR62	12.1529	-4.89061	0.0692986	0.233095	ENSG00000075702.19	protein_coding	Down
PRDX1	23262.4	-3.85086	0.069397	0.233269	ENSG00000117450.15	protein_coding	Down
KPNA2	148.853	4.95507	0.0694091	0.233269	ENSG00000182481.10	protein_coding	Up
AIMP2	30.5572	4.80526	0.0694618	0.233347	ENSG00000106305.10	protein_coding	Up
ATP6V1B1	10.02	-4.7939	0.0695521	0.233452	ENSG00000116039.13	protein_coding	Down
ANAPC4	174.281	4.98718	0.0695324	0.233452	ENSG00000053900.11	protein_coding	Up
PALMD	8.39507	-5.32858	0.0697979	0.233584	ENSG00000099260.11	protein_coding	Down
SNAP91	9.87666	-4.83252	0.0697107	0.233584	ENSG00000065609.14	protein_coding	Down
PRR13	1390.82	4.85753	0.0697729	0.233584	ENSG00000205352.11	protein_coding	Up
CTC-281F24.5	8.39507	-5.32858	0.0697979	0.233584	ENSG00000282936.2	protein_coding	Down
GRK3	8.39507	-5.32858	0.0697979	0.233584	ENSG00000100077.15	protein_coding	Down
FUCA2	1889.14	4.66498	0.0698728	0.233736	ENSG00000001036.14	protein_coding	Up
FOXJ2	12.7781	-5.32004	0.0699868	0.23401	ENSG00000065970.9	protein_coding	Down
RTEL1	8.89018	-4.79261	0.070014	0.23401	ENSG00000258366.10	protein_coding	Down
ZNF160	7.65455	-5.23493	0.0700597	0.234064	ENSG00000170949.18	protein_coding	Down
SNCAIP	11.596	-4.74319	0.0701416	0.234239	ENSG00000064692.20	protein_coding	Down
RGS17	17.6335	-4.74331	0.070184	0.234282	ENSG00000091844.8	protein_coding	Down
LARGE2	8.15997	-4.86779	0.0705201	0.235206	ENSG00000165905.18	protein_coding	Down
POLG	8.15997	-4.86779	0.0705201	0.235206	ENSG00000140521.17	protein_coding	Down
LRP6	17.308	-5.32749	0.0705842	0.23532	ENSG00000070018.9	protein_coding	Down
TTLL7	8.65401	-5.37365	0.0706665	0.235427	ENSG00000137941.17	protein_coding	Down
ATF6	30.0468	-3.58589	0.0707171	0.235427	ENSG00000118217.7	protein_coding	Down
MAP3K11	22.1438	-3.69487	0.0706853	0.235427	ENSG00000173327.8	protein_coding	Down
GRIN3B	34.8394	4.32468	0.0707352	0.235427	ENSG00000116032.5	protein_coding	Up
CLASP1	16.6433	-5.26953	0.0708178	0.235603	ENSG00000074054.20	protein_coding	Down
GABPB1	563.402	5.2689	0.0710478	0.236269	ENSG00000104064.18	protein_coding	Up
NUCKS1	4327.18	-3.69347	0.071212	0.236616	ENSG00000069275.13	protein_coding	Down
WIPF1	320.003	5.05372	0.0713621	0.236916	ENSG00000115935.18	protein_coding	Up
SEC61G	212.416	4.34202	0.0714999	0.237274	ENSG00000132432.14	protein_coding	Up
EXO5	98.9768	5.47735	0.0717579	0.237449	ENSG00000164002.12	protein_coding	Up
CC2D1B	11.2459	-5.89827	0.0718353	0.237449	ENSG00000154222.15	protein_coding	Down
SLC1A7	11.2459	-5.89827	0.0718353	0.237449	ENSG00000162383.13	protein_coding	Down
ADCY10	17.535	-4.78661	0.0720968	0.237449	ENSG00000143199.18	protein_coding	Down
ADAM17	1309.9	3.58862	0.0718831	0.237449	ENSG00000151694.14	protein_coding	Up
DNAH6	7.94929	-3.99585	0.0721338	0.237449	ENSG00000115423.19	protein_coding	Down
SEMA3F	8.2482	-5.30272	0.0719909	0.237449	ENSG00000001617.12	protein_coding	Down
PLXNA1	16.8108	-4.7795	0.0723622	0.237449	ENSG00000114554.12	protein_coding	Down
APBB2	18.5996	-3.98675	0.0721645	0.237449	ENSG00000163697.17	protein_coding	Down
ADGRD2	7.92051	-4.82677	0.072329	0.237449	ENSG00000180264.11	protein_coding	Down
PIBF1	8.2482	-5.30272	0.0719909	0.237449	ENSG00000083535.16	protein_coding	Down
SLCO3A1	209.016	4.41655	0.0721131	0.237449	ENSG00000176463.14	protein_coding	Up
CACNB1	8.63453	-4.71689	0.0721237	0.237449	ENSG00000067191.16	protein_coding	Down
IGF2BP1	11.2459	-5.89827	0.0718353	0.237449	ENSG00000159217.10	protein_coding	Down
IER2	214.374	4.57976	0.071671	0.237449	ENSG00000160888.7	protein_coding	Up
ZNF331	9.52193	-4.36489	0.0721812	0.237449	ENSG00000130844.19	protein_coding	Down
HNF4A	10.9153	-4.30788	0.0716823	0.237449	ENSG00000101076.18	protein_coding	Down
LARGE1	11.4241	-4.79488	0.0723518	0.237449	ENSG00000133424.22	protein_coding	Down
HEPH	11.762	-4.76195	0.0719744	0.237449	ENSG00000089472.17	protein_coding	Down
RBM41	210.369	5.55352	0.0718114	0.237449	ENSG00000089682.16	protein_coding	Up
CCAR1	186.536	4.15405	0.0724135	0.237519	ENSG00000060339.14	protein_coding	Up
SCLY	8.31032	-5.15353	0.072517	0.237713	ENSG00000132330.18	protein_coding	Down
CXCL8	35993.7	4.07869	0.0725873	0.237713	ENSG00000169429.11	protein_coding	Up
CDH11	7.17678	-4.78327	0.0725928	0.237713	ENSG00000140937.14	protein_coding	Down
DDX11	10.0987	-4.22126	0.0730149	0.238996	ENSG00000013573.17	protein_coding	Down
ADAMTS6	9.07641	-3.85106	0.0731046	0.239191	ENSG00000049192.15	protein_coding	Down
LRP10	50.9051	-4.28307	0.0731785	0.239334	ENSG00000197324.9	protein_coding	Down
TBP	12.4685	-5.2763	0.0732251	0.239387	ENSG00000112592.14	protein_coding	Down
CTNNA3	16.6166	-4.34025	0.0733776	0.23946	ENSG00000183230.18	protein_coding	Down
GDPD4	7.41189	-5.28901	0.0732783	0.23946	ENSG00000178795.10	protein_coding	Down
TPT1	8161.93	-3.67482	0.0733986	0.23946	ENSG00000133112.17	protein_coding	Down
MMGT1	257.479	5.52006	0.0733862	0.23946	ENSG00000169446.6	protein_coding	Up
BHLHE41	1288.67	-4.35916	0.073453	0.239539	ENSG00000123095.6	protein_coding	Down
KIF21B	10.0907	-3.86054	0.0739406	0.240608	ENSG00000116852.15	protein_coding	Down
UBP1	138.238	4.52613	0.0740932	0.240608	ENSG00000153560.12	protein_coding	Up
FAM160A1	7.52396	-5.31442	0.0739846	0.240608	ENSG00000164142.16	protein_coding	Down
EPPK1	7.55876	-5.31607	0.0743117	0.240608	ENSG00000261150.3	protein_coding	Down
PSMA6	1546.2	4.08237	0.0743093	0.240608	ENSG00000100902.11	protein_coding	Up
RP11-315D16.2	97.1328	4.31988	0.0743058	0.240608	ENSG00000260007.3	protein_coding	Up
ABHD17C	123.789	4.0645	0.0743277	0.240608	ENSG00000136379.12	protein_coding	Up
TERF2	8.60241	-4.22182	0.0741547	0.240608	ENSG00000132604.11	protein_coding	Down
USHBP1	14.2363	-5.20068	0.0741034	0.240608	ENSG00000130307.12	protein_coding	Down
PAXBP1	281.675	5.02573	0.0739946	0.240608	ENSG00000159086.15	protein_coding	Up
ITIH6	7.01091	-4.30921	0.0741931	0.240608	ENSG00000102313.9	protein_coding	Down
ENPP1	23.5287	-4.32258	0.0743598	0.240613	ENSG00000197594.14	protein_coding	Down
ASAP1	1114.16	3.51407	0.074598	0.241102	ENSG00000153317.15	protein_coding	Up
RFWD3	119.157	4.51777	0.0745672	0.241102	ENSG00000168411.14	protein_coding	Up
VAX2	9.46733	-4.70838	0.0746348	0.241109	ENSG00000116035.4	protein_coding	Down
PHAX	7.85485	-5.78965	0.0747803	0.241284	ENSG00000164902.14	protein_coding	Down
LAMTOR4	1638.87	4.37166	0.0747253	0.241284	ENSG00000188186.10	protein_coding	Up
FRG1	12.188	5.68161	0.0748388	0.241374	ENSG00000109536.12	protein_coding	Up
[truncated: 4,501 more rows]

## Sheet: shCHK1-M2-Path-Fig S11E
pathway	pval	ES	NES
INTERFERON_GAMMA_RESPONSE	0.00128205	0.610709	2.71478
INTERFERON_ALPHA_RESPONSE	0.00138696	0.668886	2.69861
TNFA_SIGNALING_VIA_NFKB	0.00130208	0.541898	2.38368
OXIDATIVE_PHOSPHORYLATION	0.00125945	0.527519	2.37717
UNFOLDED_PROTEIN_RESPONSE	0.00138696	0.564334	2.2768
FATTY_ACID_METABOLISM	0.00137552	0.548245	2.26336
P53_PATHWAY	0.00132626	0.455145	1.98925
INFLAMMATORY_RESPONSE	0.00133869	0.456063	1.9711
ALLOGRAFT_REJECTION	0.00137363	0.471259	1.96837
DNA_REPAIR	0.00137552	0.441525	1.83852
UV_RESPONSE_UP	0.00137363	0.439426	1.83541
CHOLESTEROL_HOMEOSTASIS	0.0149701	0.470101	1.70411
ADIPOGENESIS	0.00264901	0.385587	1.68034
COMPLEMENT	0.00263505	0.378059	1.65363
NOTCH_SIGNALING	0.0234114	0.553355	1.60989

## Sheet: rMIF-co-culture (Fig 7I)
Replicate	Group	M2/M1
Rep1	M0-CTRL	0.349315
Rep2	M0-CTRL	0.436567
Rep3	M0-CTRL	0.348592
Rep4	M0-CTRL	0.300699
Rep5	M0-CTRL	0.322464
Rep6	M0-CTRL	0.272388
Rep1	RMIF 10 ng/ml	0.688889
Rep2	RMIF 10 ng/ml	0.644205
Rep3	RMIF 10 ng/ml	0.68306
Rep4	RMIF 10 ng/ml	0.674487
Rep5	RMIF 10 ng/ml	0.642857
Rep6	RMIF 10 ng/ml	0.666482
Rep1	RMIF 20 ng/ml	0.888889
Rep2	RMIF 20 ng/ml	0.840731
Rep3	RMIF 20 ng/ml	0.781818
Rep4	RMIF 20 ng/ml	0.795673
Rep5	RMIF 20 ng/ml	0.899705
Rep6	RMIF 20 ng/ml	0.756345
Rep1	RMIF 50 ng/ml	1.23599
Rep2	RMIF 50 ng/ml	1.32198
Rep3	RMIF 50 ng/ml	1.33731
Rep4	RMIF 50 ng/ml	1.36508
Rep5	RMIF 50 ng/ml	1.16519
Rep6	RMIF 50 ng/ml	1.59627
Rep1	RMIF 100 ng/ml	2.3975
Rep2	RMIF 100 ng/ml	2.78378
Rep3	RMIF 100 ng/ml	3.10059
Rep4	RMIF 100 ng/ml	2.90643
Rep5	RMIF 100 ng/ml	2.52273
Rep6	RMIF 100 ng/ml	2.96078
Rep1	RMIF 200 ng/ml	3.10511
Rep2	RMIF 200 ng/ml	3.62215
Rep3	RMIF 200 ng/ml	3.14804
Rep4	RMIF 200 ng/ml	3.12317
Rep5	RMIF 200 ng/ml	3.13947
Rep6	RMIF 200 ng/ml	3.33742

## Sheet: MM tumor (Fig 7K,L,M,N)
Tumor volume (mm3)	MID	Day8	Day12	Day13	Day14	Day15			Condition	Mouse ID	Body_weight (g)	Tumor_weight (mg)	Group	Drug
PBS (gavage)	M1	234.955	332.12	384.746	465.661	605.775			CHEK1 intervention	M1	18.2	476	Control	PBS
	M2	116.314	172.984	231.951	322.838	440.224			CHEK1 intervention	M2	18	322	Control	PBS
	M3	115.654	181.949	200.623	295.273	359.422			CHEK1 intervention	M3	18.4	232	Control	PBS
	M4	49.3493	145.967	180.506	186.096	254.414			CHEK1 intervention	M4	18.5	183	Control	PBS
	M5	87.0036	119.861	138.228	155.775	193.527			CHEK1 intervention	M5	15.3	137	Control	PBS
	Mean	120.655	190.576	227.211	285.129	370.672			CHEK1 intervention	M6	18.8	54	CHEK1-i	SRA737
	SD	69.5077	82.7785	94.4008	123.143	162.122			CHEK1 intervention	M7	18	42	CHEK1-i	SRA737
CHEK1-i (gavage)	M6	136.671	87.024	80.1666	28.8325	21.2032			CHEK1 intervention	M8	18.7	29	CHEK1-i	SRA737
	M7	156.124	51.1249	49.3493	33.0502	15.3247			CHEK1 intervention	M9	18.3	25	CHEK1-i	SRA737
	M8	246.922	61.0208	17.5841	14.8772	13.7543			CHEK1 intervention	M10	18.7	20	CHEK1-i	SRA737
	M9	119.621	48.4968	17.7409	8.3205	7.4632			MIF intevention	M11	18.4	713	Control	PBS
	M10	171.196	40.4837	10.3875	9.19831	7.03043			MIF intevention	M12	19.4	653	Control	PBS
	Mean	166.107	57.63	35.0457	18.8557	12.9552			MIF intevention	M13	19.1	514	Control	PBS
	SD	49.2036	17.9947	29.3806	11.4139	5.90651			MIF intevention	M14	19.1	425	Control	PBS
									MIF intevention	M17	16.2	443	MIF-i	ISO-1
Tumor volume (mm3)	MID	Day8	Day12	Day14	Day16	Day18			MIF intevention	M18	21.1	422	MIF-i	ISO-1
PBS (intraperitoneal injection)	M11	126.605	342.919	596.442	830.006	1014.82			MIF intevention	M19	19.7	362	MIF-i	ISO-1
	M12	112.5	262.181	425.871	522.783	665.912			MIF intevention	M20	21	263	MIF-i	ISO-1
	M13	156.882	278.885	344.863	466.358	601.878
	M14	136.241	194.239	276.333	358.053	416.717
	Mean	133.057	269.556	410.877	544.3	674.831			Group	# Cells	Median genes/cell	Median UMI/cell	# Raw Reads	# Valid Reads	% Valid Reads	Mapping rate
	SD	13.5045	41.346	100.28	142.853	169.993			CHEK_i control	15458	2567	7504	316733539	302225068	95.42	96.39
MIF-i (intraperitoneal injection)	M17	204.257	252.131	318.376	408.158	512.598			CHEK_i	10483	2210	5649	301002728	284816837	94.62	95.57
	M18	96.6755	99.1502	117.04	158.117	206.008			MIF-i control	13440	3262	11778	423640660	402188066	94.94	96.69
	M19	138.06	99.1157	152.44	231.612	311.092			MIF-i	12425	2891	9504	311100248	294278313	94.59	96.65
	M20	66.3898	74.4355	90.2888	106.004	144.057
	Mean	126.345	131.208	169.536	225.973	293.439
	SD	44.8128	60.4614	74.4198	93.9123	118.406

[truncated: 3 more sheets: MM M2 M1 (Fig 7P,T), MM T (Fig 7M,N,R,S), CHEK1_vs_ICB (Fig S12 M,N)]
